# Supplementary material for: Diverse but unique astrocytic phenotypes during embryonic stem cell differentiation, culturing and development
Source: Commun Biol. 2023 Jan 13;6:40. doi: 10.1038/s42003-023-04410-3 (PMC9839673; doi:10.1038/s42003-023-04410-3)
Supplement: Supplementary file 7 — Supplementary Data 4 [file 42003_2023_4410_MOESM7_ESM.xlsx]

## Sheet: Figure 1
GFAP Western Blot						S100B Western Blot						GLT-1 Western Blot
neoAC CellC	neoAC direct	AdAC CellC	AdAC direct	AGES		neoAC CellC	neoAC direct	AdAC CellC	AdAC direct	AGES		neoAC CellC	neoAC direct	AdAC CellC	AdAC direct	AGES
1	0.581242	0.734495	0.631901	1.42582		0.988239	0.958342	1.86662	2.41086	0.963889		1	1.15425	0.944186	0.716476	1.23914
0.901759	0.488665	0.568495	0.8668	1.53581		1	0.528242	1.33725	3.53992	1.29317		0.538392	0.499804	0.626899	0.955337	0.55818
0.725715	0.495482	0.52136	0.651674	1.53818		1.28851	1.2403	2.27923	3.10539	0.875721		0.468981	0.519711	0.467993	0.75804	0.46506
1	0.978414	1.33315	0.400468	6.43577		2.14342	1.76563	1.93339	9.5798	1.5309		0.53491	0.717914	0.644334	0.779559	0.443043
1.47428	0.938901	1.01675		4.83223		1.11534	1.83244	1.9828	3.40275	0.788889		0.69006	0.666994	0.80057	0.851295	0.617689
				4.1653			1.24368	1.59217		1.01455		0.53606	0.734981	1.50364		1.01913
Reactivity markers
Mx1							Serpina3n							C3
neoAC CellC	neoAC	AdAC CellC	AdAC	AGES	Vellis neoAC		neoAC CellC	neoAC	AdAC CellC	AdAC	AGES	Vellis neoAC		neoAC CellC	neoAC	AdAC CellC	AdAC	AGES	Vellis neoAC
1.1082	0.9261	4.0868	0.477	1.2922	40.4445		0.8679	0.0521	2.4553	0.106	1.8334	3.0099		0.765	0.0022	0.1892	0.2105	10.3436	9.2898
0.897	0.9227	3.1528	1.4512	0.4353	68.8196		1.16	0.0165	4.5972	0.1309	0.9685	2.3999		0.7554	0.0012	0.4969	0.2921	5.1831	11.8339
1.1158	1.9995	1.4834	0.3862	0.5488	48.2281		1.5828	0.0132	0.7909	0.1199	0.5788	6.6742		1.4602	0.0009	0.2358	0.2976	5.2618	9.0258
2.2362	1.2893	3.7221	0.5289	0.601	61.9178		0.735	0.0961	1.9338	0.1559	0.8688	20.2688		1.5505	0.0011	0.3222	0.1999	7.8391	39.1888
1.4854	0.32	2.8912	2.2123	0.3228			0.7383	0.1648	1.286	0.2899	1.3554			0.6927	0.0017	0.9197	0.3039	7.1452
1.0465	0.5424	1.9471	3.8351	0.8996			0.9161	0.1699	2.428	0.155	0.7515			0.7763	0.0016	1.2601	0.1585	7.4294
		2.6265		0.9911					2.6	0.2971	1.6887						0.513	15.2113
									1.363
MCM_reactivity markers
Mx1
	non-treated											MCM ctrl											MCM LPS
neoAC CellC	1	0.331	0.525	0.629	0.76	0.0421423	0.0563264	0.0768558	0.0356877	0.0358519	0.0444842	0.712	0.819	0.809	0.603	1.142							39.737	37.553	31.22	38.207	45.64
AdAC CellC	0.076	0.18	0.046	0.049	0.119224	0.223233	0.0384065	0.0939015	0.700334	0.692641		0.767	0.61	0.919	0.868								24.564	51.178	79.041	67.153
AGES	0.0890264	0.0470285	0.0281054	0.0421872	0.0658156	0.0364914	0.082					1.375	2.855	1.556	1.412								1330.93	554.333	839.641	509.182
Serpina3n
	non-treated											MCM ctrl											MCM LPS
neoAC CellC	1	1.613	1.358	0.791	1.334	0.865238	0.862081	1.86817	1.20465	0.299009	0.506748	4.203	4.199	5.066	2.741	3.582							4.371	7.204	5.654	4.061	4.871
AdAC CellC	1.286	2.428	2.6	1.363	0.445623	1.35585	0.360809	0.494148	2.06702	3.58317		3.553	3.952	5.581	4.446								2.794	5.986	10.475	7.149
AGES	1.20732	0.406707	0.512752	0.561524	0.301597	0.84051	0.926					1.42	2.119	2.357	1.428								5.576	7.065	6.171	7.036
C3
	non-treated											MCM ctrl											MCM LPS
neoAC CellC	1	1.12	1.154	0.814	1.143	0.0813192	0.0802971	0.155223	0.16482	0.0736358	0.0825208	5.843	4.307	6.011	5.601	8.732							12.885	13.368	11.248	13.716	14.066
AdAC CellC	0.07	0.14	0.068	0.04	0.0201142	0.0528185	0.0250677	0.0342515	0.0977717	0.133951		0.924	1.056	1.178	1.086								4.686	5.898	10.793	3.801
AGES	1.09955	0.550977	0.559343	0.833316	0.759553	0.789764	1.617					3.382	8.58	5.491	4.775								8.795	8.162	8.169	9.16

## Sheet: Figure 2
EdU
neoAC CellC	AdAC CellC	AGES
33335.5	17390.5	17654
31094	17582.5	9810
19136.5	15242.5	12454.5
23346.5	15600.5
21970.5	17828
Scratch assay
	neoAC CellC				AdAC CellC				AGES
0h	1	1	1	1	1	1	1	1	1	1	1	1
24h	0.691213	0.820187	0.600077	0.516957	0.24519	0.141623	0.271604	0.215441	0.893386	0.821989	0.911326	0.901829
48h	0.257671	0.563864	0.161792	0.014881	0	0	0	0	0.882663	0.769249	0.868392	0.889841
72h	0.0391282	0.258317	0	0					0.877201	0.724424	0.847557	0.866209
96h	0	0.0313033	0	0					0.704374	0.664227	0.834649	0.843045
120h									0.679236	0.629159	0.826862	0.834724
Glucose				Lactate				Synaptosome uptake
neoAC CellC	AdAC CellC	AGES		neoAC CellC	AdAC CellC	AGES		neoAC CellC	AdAC CellsC	AGES
15.9248	17.5192	6.7213		232.273	219.596	192.639		1.17266	0.319853	0.489938
13.1227	8.44523	13.3803		251.802	233.975	231.575		1.38199	0.231022	0.715489
10.8324	20.7139	11.8547		256.037	220.192	236.234		1.61155	0.41766	0.740243
16.9453	10.3529	13.8413		236.362	212.105	229.032		0.381725
	12.0967			208.897	184.117			0.452078
Calcium response time [in s]				Max. intensity [F/F0]				Response duration [in s]
neoAC CellC	AdAC CellC	AGES		neoAC CellC	AdAC CellC	AGES		neoAC CellC	AdAC CellC	AGES
41	17	13		1.43064	1.45437	3.51614		30	79	96
22	21	16		1.92169	1.44175	4.22227		62	96	89
50	44	10		3.61006	1.27615	4.69637		20	14	84
	16	16			1.32017	4.9978			50	64

## Sheet: Figure 4
cilia length µm
neoAC CellC	AdAC CellC	AGES
4.652	2.173	3.221
3.209	2.179	2.921
3.209	1.954	1.453
2.459	2.502	1.6
2.117	2.505	0.978
3.453	2.232	1.367
% ciliated + GFAP+ cells
neoAC CellC	AdAC CellC	AGES
0.31395	0.354998	0.243286
0.343717	0.263589	0.28199
0.241021	0.345779	0.151642
0.219275	0.361024	0.0720306
0.157668	0.320926	0.0587538
0.200613	0.408028	0.0816468
