# Supplementary material for: Diverse but unique astrocytic phenotypes during embryonic stem cell differentiation, culturing and development
Source: Commun Biol. 2023 Jan 13;6:40. doi: 10.1038/s42003-023-04410-3 (PMC9839673; doi:10.1038/s42003-023-04410-3)
Supplement: Supplementary file 8 — Suppplementary Data 5 [file 42003_2023_4410_MOESM8_ESM.zip]

Archive with 7 entries (7 files):
- contrasts_full.AdAC_CellC_vs_AdAC_direct_ID0.csv
- contrasts_full.AGES_vs_AdAC_CellC_ID3.csv
- contrasts_full.AGES_vs_neoAC_CellC_ID4.csv
- contrasts_full.AGES_vs_NSC_ID2.csv
- contrasts_full.neoAC_CellC_vs_AdAC_CellC_ID5.csv
- contrasts_full.neoAC_CellC_vs_neoAC_direct_ID1.csv
- contrasts_full.neoAC_direct_vs_AdAC_direct_ID6.csv
