# Supplementary material for: Diverse but unique astrocytic phenotypes during embryonic stem cell differentiation, culturing and development
Source: Commun Biol. 2023 Jan 13;6:40. doi: 10.1038/s42003-023-04410-3 (PMC9839673; doi:10.1038/s42003-023-04410-3)
Supplement: Supplementary file 8 — Suppplementary Data 5 [file 42003_2023_4410_MOESM8_ESM.zip › contrasts_full.AdAC_CellC_vs_AdAC_direct_ID0.csv]

gene_id	baseMean	log2FoldChange	lfcSE	stat	pvalue	padj	symbol	entrez
ENSMUSG00000105352	98.6693752311923	-11.310134177034	1.03611897959944	-10.9158642971741	9.68040989953988e-28	5.02142697645396e-27	C030018K13Rik	77382
ENSMUSG00000026390	72.8015365703165	11.0951268699506	1.06558430199132	10.4122469233232	2.18014209636848e-25	1.05007150994092e-24	Marco	17167
ENSMUSG00000107978	62.7558336383155	-11.0618672313497	1.04138229447613	-10.6222923992715	2.34724886052642e-26	1.16188554206684e-25	NA	NA
ENSMUSG00000049128	107.758077290337	10.9840116919906	1.52941095822351	7.18185758571335	6.87705388514671e-13	2.05395548482165e-12	Ivl	16447
ENSMUSG00000047501	156.140037685064	10.8394799679929	1.05786019016556	10.24660921052	1.22568054406619e-24	5.74608034878737e-24	Cldn4	12740
ENSMUSG00000062345	93.7016210130137	10.8118593685039	1.03524728686766	10.443745668938	1.56510641405052e-25	7.58493234140538e-25	Serpinb2	18788
ENSMUSG00000056758	817.880308385989	10.7926332102701	0.787529005059198	13.7044263016812	9.55193008160687e-43	7.73340308338791e-42	Hmga2	15364
ENSMUSG00000054203	52.2205259117643	10.5267175276653	1.05992031717086	9.93161217605791	3.03311312818381e-23	1.36263739042288e-22	Ifi205	226695
ENSMUSG00000043613	45.5402262130954	10.4172524338618	1.08757411468864	9.57842991403313	9.85313565719906e-22	4.20230880814509e-21	Mmp3	17392
ENSMUSG00000024529	4314.96167626244	10.365993221247	0.36817880906395	28.1547795963633	2.09432868947104e-174	2.40935519862551e-172	Lox	16948
ENSMUSG00000035557	111.121603432743	10.3457988951309	1.09080491160619	9.48455474031268	2.4342005860509e-21	1.02269004736705e-20	Krt17	16667
ENSMUSG00000026822	4221.58185898129	10.3394038939927	0.723554970572314	14.2897282369776	2.53597129550725e-46	2.251430192977e-45	Lcn2	16819
ENSMUSG00000001622	40.364120856833	10.2875695616748	1.06498527982378	9.6598232450472	4.46633904297844e-22	1.92655806421997e-21	Csn3	12994
ENSMUSG00000027356	61.9836173515859	10.2187332278153	1.10686584298881	9.23213349887301	2.65294131237309e-20	1.07631239765092e-19	Fermt1	241639
ENSMUSG00000089840	36.161481876624	-10.1878695739063	1.04494359990451	-9.74968369090668	1.850439251204e-22	8.07220600887541e-22	NA	NA
ENSMUSG00000049723	55.3140903633046	10.0471293869384	1.04702130597723	9.59591684484486	8.31742908505263e-22	3.55562002501676e-21	Mmp12	17381
ENSMUSG00000097289	32.9091730776759	10.0189874362274	1.06802428094538	9.38086110491691	6.54361001051115e-21	2.71185859601964e-20	NA	NA
ENSMUSG00000035582	29.6252225096029	-10.0112800643122	1.99658254036165	-5.01420795881487	5.32523671809134e-07	1.15270836771373e-06	Gdpd4	233537
ENSMUSG00000002633	559.621401123514	9.89742110710342	0.600693690291182	16.4766523555553	5.39929470762762e-61	6.83796556834016e-60	Shh	20423
ENSMUSG00000024912	256.532829305109	9.86752141850961	0.744722426633653	13.2499318747704	4.51613029837449e-40	3.38794575097927e-39	Fosl1	14283
ENSMUSG00000040055	2242.35632109886	-9.8070458754399	0.280061270784607	-35.0175011631023	1.21854544751712e-268	5.05190549401769e-266	Gjb6	14623
ENSMUSG00000040026	51.9673125893239	9.72826782653913	1.30821518732176	7.43629023788916	1.03552188629088e-13	3.20291700555597e-13	Saa3	20210
ENSMUSG00000026166	26.7012590235344	9.70325545741159	1.05468431369317	9.20015148744736	3.57445482531139e-20	1.44271667664524e-19	Ccl20	20297
ENSMUSG00000047443	50.6564484843345	9.64668384940537	1.07275115110967	8.99247121704475	2.41732827777206e-19	9.45796906116194e-19	Erfe	227358
ENSMUSG00000038567	140.36455620491	9.48249021837855	1.21789396730057	7.7859735518653	6.91784217108107e-15	2.25293828405461e-14	Cyp24a1	13081
ENSMUSG00000104572	54.3313943127392	-9.47392753129437	1.0301940309584	-9.19625550779076	3.7064063681792e-20	1.49515085603087e-19	NA	NA
ENSMUSG00000107768	24.49104114957	9.46986800385082	1.10257579248308	8.58885898675861	8.78372427443959e-18	3.23182808912025e-17	NA	NA
ENSMUSG00000074934	212.694257822529	9.4650824712718	0.575895488019895	16.4354169604899	1.06688368144862e-60	1.34111184968366e-59	Grem1	23892
ENSMUSG00000085193	24.4681045441579	-9.44326958672015	1.04424483998888	-9.04315657123158	1.52211627736672e-19	6.01104618306596e-19	NA	NA
ENSMUSG00000020734	4474.96283584024	-9.34272846531332	0.263413275315757	-35.4679484324169	1.53419135292749e-275	6.60995815644624e-273	Grin2c	14813
ENSMUSG00000004231	63.2975636583209	9.32782925868407	1.02044430971888	9.14094886888412	6.19067348148639e-20	2.47458010567037e-19	Pax2	18504
ENSMUSG00000031886	22.1753038825107	9.32114868993076	1.0490492552656	8.88532987668996	6.37313815714768e-19	2.45291582986523e-18	Ces2e	234673
ENSMUSG00000000402	218.997693453082	-9.29146533890178	0.839730193126176	-11.064822266675	1.85830905237031e-28	9.83681638345766e-28	Egfl6	54156
ENSMUSG00000027913	20.1336341947136	9.28975698539652	1.0719608627882	8.66613447176943	4.47038929086566e-18	1.66206199472405e-17	Crct1	74175
ENSMUSG00000049409	105.346475047902	9.28013190699451	0.894915008495062	10.369847213313	3.40068046964526e-25	1.62441634694599e-24	Prokr1	58182
ENSMUSG00000037411	2618.63822604176	9.26142414537043	0.613165492866755	15.1042813940331	1.51751734581564e-51	1.54086916079515e-50	Serpine1	18787
ENSMUSG00000045539	18.7453684721405	9.2120255929841	1.07117991341625	8.59988642207144	7.979502818122e-18	2.93937326777192e-17	Sprr3	20766
ENSMUSG00000105948	27.2279404357237	-9.1986790955071	1.04798134312393	-8.77752180977451	1.67116107489014e-18	6.31260483042137e-18	NA	NA
ENSMUSG00000053219	59.3119892049828	9.14989724498842	1.02713473798677	8.90817621738959	5.18788931205869e-19	2.00410499039848e-18	Raet1e	379043
ENSMUSG00000040152	18503.6526501389	9.12952687475121	0.188027369760331	48.5542444506253	0	0	Thbs1	21825
ENSMUSG00000032942	203.679410335468	-9.12152399880953	0.499658081189632	-18.2555318170621	1.86981217113099e-74	3.26074466954455e-73	Ucp3	22229
ENSMUSG00000024803	17.8180087757494	9.11318006582193	1.06968743127006	8.51947942867916	1.60272072866071e-17	5.82959486357586e-17	Ankrd1	107765
ENSMUSG00000026981	28.5432177359822	9.09817958436807	1.13155460521735	8.0404246886702	8.95276409227374e-16	3.02924369263214e-15	Il1rn	16181
ENSMUSG00000087009	15.8845450992217	-9.09799134814156	1.06388283139992	-8.55168546725197	1.21303962731581e-17	4.4371765824888e-17	Nphs1os	445267
ENSMUSG00000022156	17.146684355993	9.09571309617321	5.10083880609122	1.78317987333994	0.0745570276573586	0.0961691557801668	Gzme	14942
ENSMUSG00000022132	1888.33846429656	-9.01421112243817	0.229784895967816	-39.2289105185605	0	0	Cldn10	58187
ENSMUSG00000000031	848.681645080759	9.00861221862273	0.397110600586298	22.6853984892932	6.24387920732347e-114	2.44994210397355e-112	H19	14955
ENSMUSG00000036136	16.6729436040548	9.00659610331635	1.0712610641244	8.40747078834415	4.18946658306525e-17	1.4973186276788e-16	Fam110c	104943
ENSMUSG00000045776	16.8926795374141	9.00460638220747	1.06600282907332	8.44707550169939	2.98690571580232e-17	1.07609902104155e-16	Lrtm1	319476
ENSMUSG00000030495	4708.79379778043	-9.00213859045578	0.222443079464779	-40.4694028338209	0	0	Slc7a10	53896
ENSMUSG00000026535	18.8050955073015	8.91576471649449	1.11678453467068	7.98342423243134	1.42328690430662e-15	4.77390980740793e-15	Ifi202b	26388
ENSMUSG00000001131	830.710001214528	8.8797800196459	0.326919357684459	27.1619890683151	1.82759196974767e-162	1.65257935601916e-160	Timp1	21857
ENSMUSG00000026582	19.4017028677197	8.87151020742631	1.44816221566762	6.12604728354721	9.0089043873747e-10	2.30499133795743e-09	Sele	20339
ENSMUSG00000042367	30.4447971955179	8.86744139922111	1.07410524408472	8.25565413450463	1.51072521416626e-16	5.28417146304922e-16	Gjb3	14620
ENSMUSG00000020591	5380.63340936113	-8.81201801335914	0.263892645358474	-33.3924350236772	1.76542020670807e-244	5.03786729896057e-242	Ntsr2	18217
ENSMUSG00000047104	15.515648127322	8.77516422989373	1.08895561846566	8.05833046002186	7.73434972026575e-16	2.62506744521778e-15	Pbp2	76400
ENSMUSG00000023906	93.7155703970529	8.76915600069704	0.748805680696795	11.7108566705009	1.12140794930771e-31	6.59194672823392e-31	Cldn6	54419
ENSMUSG00000022126	24.6325731642453	8.69618537478188	1.06127302193211	8.1941076377782	2.52459071834877e-16	8.74414121284324e-16	Acod1	16365
ENSMUSG00000085928	20.1648581694734	-8.6913343731269	1.05727406471881	-8.2205122239884	2.02635831007738e-16	7.04512201698264e-16	4933427I22Rik	71235
ENSMUSG00000069045	500.493932501444	8.68365132961544	1.56513601957755	5.54817678527344	2.88663922506364e-08	6.78956579879291e-08	Ddx3y	26900
ENSMUSG00000056673	441.570677911138	8.67680131483507	1.8237463868483	4.75767978344283	1.95830821182927e-06	4.08175928083138e-06	Kdm5d	20592
ENSMUSG00000019232	1010.52065685872	-8.6554457607306	0.374903581059514	-23.0871247915783	6.23663987905351e-118	2.65063226426388e-116	Etnppl	71760
ENSMUSG00000097453	13.7380263546015	8.5961124334932	1.06594572271275	8.06430594947815	7.36530946139511e-16	2.50213272719905e-15	NA	NA
ENSMUSG00000045027	14.4911431015222	8.59500978321866	1.51762043334611	5.66347789892894	1.48335283833324e-08	3.54664982771451e-08	Prss22	70835
ENSMUSG00000099696	390.252244696454	-8.59330434006511	0.407991031773529	-21.0624834146726	1.75717774402485e-98	5.10045793519921e-97	2900052N01Rik	73040
ENSMUSG00000047642	16.1644065608724	-8.57849312956394	1.06151447154467	-8.08137181312364	6.40422229106561e-16	2.18272027922421e-15	D930020B18Rik	216393
ENSMUSG00000048424	118.738088819289	-8.57633446374592	0.679690793768284	-12.6179941561334	1.68047192853379e-36	1.1478088183299e-35	Ranbp3l	223332
ENSMUSG00000084754	29.2932920543289	-8.57489263702925	1.04056854461353	-8.24058413202758	1.7137191093217e-16	5.97422655705628e-16	NA	NA
ENSMUSG00000091243	620.198767524763	8.56697251890508	0.328652764463213	26.0669419072055	8.64609830125385e-150	6.18829700239253e-148	Vgll3	73569
ENSMUSG00000050359	48.7265081800016	8.5613788638437	0.880047105884372	9.72831886679548	2.28335268847299e-22	9.93703874506181e-22	Sprr1a	20753
ENSMUSG00000027895	371.375558942828	-8.49622451867126	0.497712115912594	-17.0705599623444	2.45830707055344e-65	3.40797358115273e-64	Kcnc4	99738
ENSMUSG00000048636	668.604724244249	8.46981987260652	0.505568167381301	16.7530719279217	5.37762370583053e-63	7.10111332260903e-62	A730049H05Rik	74516
ENSMUSG00000038094	1828.19314479987	-8.46836922867096	0.318493633515866	-26.5888179150969	9.14277377411633e-156	7.2787742079224e-154	Atp13a4	224079
ENSMUSG00000097871	20.8172919591505	-8.45629941038068	1.04322983031037	-8.10588344455687	5.23636251707042e-16	1.79135285049958e-15	NA	NA
ENSMUSG00000079685	63.2610108266247	8.45445956974396	1.04020455214959	8.12768945518724	4.37550434067551e-16	1.50059242824509e-15	Ulbp1	77777
ENSMUSG00000015484	375.868322463271	-8.43281524614944	0.374714540136018	-22.504638445811	3.738472074513e-112	1.42120150334384e-110	Fam163a	329274
ENSMUSG00000022112	1253.59757618392	-8.41000088615306	0.281107192663065	-29.9174162229042	1.16816624058448e-196	1.929933594313e-194	Gpc5	103978
ENSMUSG00000021795	10.5717213862658	8.39804584637973	5.10112091550541	1.64631381719515	0.0996991662110615	0.125935723059462	Sftpd	20390
ENSMUSG00000073424	1393.17478379807	-8.39791646218443	0.282860918522351	-29.6892073534041	1.05833833726823e-193	1.67301210681977e-191	Cyp4f15	106648
ENSMUSG00000057534	71.34499222535	8.38893347508568	0.768379249444282	10.9176991455103	9.48686527949536e-28	4.92219340699767e-27	Elobl	217066
ENSMUSG00000097877	323.36328522725	-8.37054206061098	0.390920622805781	-21.4123829040599	1.02438611846737e-101	3.15691952048858e-100	NA	NA
ENSMUSG00000108776	30.7382085611516	-8.36043641911547	1.0474426587511	-7.98176048041037	1.44260760734736e-15	4.83576154938879e-15	NA	NA
ENSMUSG00000026532	1155.51862415984	8.26613149760935	0.276793798691532	29.8638608837527	5.80097617909741e-196	9.44184070987461e-194	Spta1	20739
ENSMUSG00000078452	42.5237408535958	8.26202065171456	1.03522312163991	7.98090815304297	1.45260529279134e-15	4.8685320467517e-15	Raet1a	19368
ENSMUSG00000101801	8.856879614885	-8.25831727643084	1.09099241938162	-7.56954597458311	3.74530898799831e-14	1.18003548025935e-13	1700020G17Rik	75630
ENSMUSG00000029377	221.581433298739	8.20675691927129	0.441985773107447	18.5679210024623	5.84215917476471e-77	1.08237574660291e-75	Ereg	13874
ENSMUSG00000046733	263.91635677627	8.20192230789536	0.378737159739721	21.6559745907477	5.33899893205145e-104	1.72774408739273e-102	Gprc5a	232431
ENSMUSG00000052485	17.2179442996911	8.19302819263788	1.09902268257507	7.45483084429264	8.99832031769369e-14	2.79226228415031e-13	Tmem171	380863
ENSMUSG00000027762	64.5473243847612	8.18695491964733	1.02089330448852	8.01940308909079	1.06260266084008e-15	3.58491759045588e-15	Sucnr1	84112
ENSMUSG00000096446	10.1258840963654	8.16093747864315	1.06752534016699	7.64472483376046	2.09392629479652e-14	6.67680198455432e-14	LOC101056159	101056159
ENSMUSG00000018569	25.0100453693482	8.15814860044386	1.09218990873763	7.4695330319186	8.04799053259572e-14	2.50266764750532e-13	Cldn7	53624
ENSMUSG00000030666	9.12573089309216	8.14166034555456	1.14253121304849	7.12598505193663	1.03338932871963e-12	3.06143504381239e-12	Calcb	116903
ENSMUSG00000068457	362.644332686601	8.13891370284636	1.6234189821604	5.01344002520859	5.34654375480439e-07	1.15720652013709e-06	Uty	22290
ENSMUSG00000107350	15.5249635276781	8.12238198422755	1.11851598056234	7.26174871470674	3.82117592525851e-13	1.15380924289825e-12	NA	NA
ENSMUSG00000069049	993.957912998209	8.0941912936849	1.29752909491968	6.23815783813771	4.42753804125645e-10	1.15050015823709e-09	Eif2s3y	26908
ENSMUSG00000038508	418.439628832635	8.08029689783711	0.307947967134783	26.2391629761937	9.50298217453995e-152	6.98357950906911e-150	Gdf15	23886
ENSMUSG00000027919	8.54769750430899	8.04704988243751	4.85748116184361	1.65663017813605	0.097594267172	0.123484903407253	Lce1g	66195
ENSMUSG00000027470	33.7727339501549	8.04562743081634	1.05337535748352	7.63794916375974	2.20708965258363e-14	7.02642436050711e-14	Mylk2	228785
ENSMUSG00000031980	5516.26694888409	-8.04259779094269	0.214732594655783	-37.4540148589691	5.16751629610487e-307	3.33958339924448e-304	Agt	11606
ENSMUSG00000020427	20843.1529856396	8.03322429238781	0.212076050141634	37.878979201201	0	0	Igfbp3	16009
ENSMUSG00000108288	8.19549013926411	-8.0191187986069	1.09943886302817	-7.29382875962736	3.01268309469625e-13	9.1433267458233e-13	NA	NA
ENSMUSG00000022157	13.5689228362236	8.0158196449515	1.11233575548721	7.2062950466251	5.74947544275241e-13	1.72163019765057e-12	Mcpt8	17231
ENSMUSG00000059256	8.05821856191573	8.00632773750131	5.10135042523415	1.56945260962617	0.116542513671953	0.145243528609484	Gzmd	14941
ENSMUSG00000018916	8.38813067260901	7.95179097612498	1.17485939381104	6.76829160835217	1.30311909578094e-11	3.65969272643081e-11	Csf2	12981
ENSMUSG00000039809	3833.37134098546	-7.91738849587331	0.184783841115033	-42.8467578555449	0	0	Gabbr2	242425
ENSMUSG00000030669	24.8988529822094	7.90027828171332	1.06920027031294	7.38896023604728	1.47981410808632e-13	4.54832219848659e-13	Calca	12310
ENSMUSG00000104415	92.9015133932559	-7.87579492107841	0.507876730002876	-15.5072962705612	3.09645581452997e-54	3.38163139227967e-53	NA	NA
ENSMUSG00000026070	7.56246022712382	7.86748992408455	1.24389559573026	6.32487963707739	2.53430046385603e-10	6.67700049068447e-10	Il18r1	16182
ENSMUSG00000093637	6.60314282733793	-7.86323822153772	1.12610946428088	-6.98265885418081	2.89645162197142e-12	8.37637950639352e-12	NA	NA
ENSMUSG00000109917	7.32869802693253	7.86195049345073	1.30874667016036	6.00723629156391	1.88712392538613e-09	4.7454536521526e-09	NA	NA
ENSMUSG00000036223	227.361486597194	7.86119640372411	0.664047924118934	11.8382967828029	2.47426669126853e-32	1.49073380880843e-31	Ska1	66468
ENSMUSG00000110296	35.8173595532107	-7.85697081833007	0.773663288661157	-10.1555430294835	3.13062473935831e-24	1.44910927739457e-23	NA	NA
ENSMUSG00000048582	8.62325993457927	7.85273790001721	1.09525529363326	7.16977853991243	7.51191836452847e-13	2.2380933182886e-12	Gja3	14611
ENSMUSG00000097252	20.8560495741647	7.8137567360673	1.04473500937763	7.47917573923566	7.47902055237059e-14	2.32804247906557e-13	Gm6634	625901
ENSMUSG00000047257	9.15005758891407	-7.78948434853898	1.08756825874691	-7.16229467519947	7.93376480371867e-13	2.36057703496426e-12	Prss45	260408
ENSMUSG00000063011	133.336000396503	7.78335054708056	0.513152349536143	15.1677188151164	5.78527908552467e-52	5.95409542605309e-51	Msln	56047
ENSMUSG00000048904	7.56579164778163	-7.78060336674371	1.13559581887502	-6.8515604209001	7.30487326516136e-12	2.07672377093273e-11	Neurog1	18014
ENSMUSG00000038067	12.0318817653689	7.76347754238663	1.12062577536504	6.92780561812236	4.27418467024989e-12	1.22734787976216e-11	Csf3	12985
ENSMUSG00000000215	10.2294843848487	7.74014131972451	1.14387932222965	6.76657158609825	1.31869807017716e-11	3.7024984278051e-11	Ins2	16334
ENSMUSG00000068196	3978.71419166557	7.73532955469982	0.273657818687829	28.2664299225588	8.94175756792887e-176	1.05632924215108e-173	Col8a1	12837
ENSMUSG00000031383	8.95715386691135	7.72902996256501	1.09500023895158	7.05847331135312	1.68341820337389e-12	4.92343247474172e-12	Dusp9	75590
ENSMUSG00000030771	6.98440037069725	-7.69393594438303	1.11705316709162	-6.88770791851843	5.66984709795416e-12	1.61838854615935e-11	NA	NA
ENSMUSG00000053101	16.6755997592462	7.68667074357104	1.06098007074321	7.24487759528467	4.32829926627855e-13	1.30246124045383e-12	Gpr141	353346
ENSMUSG00000021263	6.49691399975994	-7.66946056214032	1.09844220494595	-6.98212480147531	2.90748661895835e-12	8.40718561368231e-12	Degs2	70059
ENSMUSG00000026343	14.7383278255118	7.66547180508284	1.05955409056783	7.23462055719575	4.66832489502078e-13	1.40247611318419e-12	Gpr39	71111
ENSMUSG00000028989	49.5990130048636	7.6650537178339	0.990716655093538	7.7368778231655	1.01887883258116e-14	3.2918430507728e-14	Angptl7	654812
ENSMUSG00000027186	17.6327446784573	-7.66317594188288	1.05202854473736	-7.28419012983721	3.23608362428004e-13	9.80914132656992e-13	Elf5	13711
ENSMUSG00000048939	322.122909445784	-7.65449029076916	0.560924507962064	-13.6462040472777	2.12671586042446e-42	1.70362113018982e-41	Atp13a5	268878
ENSMUSG00000030307	35662.2702131255	-7.64621749009825	0.172210518194894	-44.4004092795591	0	0	Slc6a11	243616
ENSMUSG00000029379	6.43967714148699	7.62554033763769	1.13515267019953	6.71763414545581	1.84698709963722e-11	5.14892762500999e-11	Cxcl3	330122
ENSMUSG00000029380	195.064056175083	7.62157428469536	0.522144847174391	14.5966666643171	2.94916313519429e-48	2.74700981643172e-47	Cxcl1	14825
ENSMUSG00000051279	323.046863043759	7.60927561313604	0.303692420851417	25.0558627436373	1.50701088879157e-138	9.02276573826078e-137	Gdf6	242316
ENSMUSG00000042096	17.2681657696966	-7.59885817496569	1.06457197480038	-7.13794685079002	9.47352451558902e-13	2.81071771781039e-12	Dao	13142
ENSMUSG00000054136	6.82993801342767	7.597962212969	1.18670272879188	6.40258257491673	1.52770453911732e-10	4.0767855037679e-10	Adm2	223780
ENSMUSG00000029597	16.4942087797954	-7.59508312771014	1.05546073157281	-7.19598834945965	6.20099241392589e-13	1.85455840902673e-12	Sds	231691
ENSMUSG00000026069	50.9121958249449	7.59233975663943	0.647947365101356	11.7175254743906	1.0365564027746e-31	6.09642768687536e-31	Il1rl1	17082
ENSMUSG00000001473	5278.0517865753	7.58843792721301	0.199550974837694	38.0275663067301	0	0	Tubb6	67951
ENSMUSG00000105261	47.7162132466212	-7.58358537081978	0.622793835380583	-12.1767187470402	4.13588785115297e-34	2.6371985999241e-33	NA	NA
ENSMUSG00000056617	20.6575408733521	-7.56034624407698	1.0302884782805	-7.33808676254912	2.16668703404254e-13	6.60955354699663e-13	4931429L15Rik	74361
ENSMUSG00000021403	58.6574999924427	7.55010210816129	0.840288357613998	8.9851323533743	2.58423076540277e-19	1.00946506238443e-18	Serpinb9b	20706
ENSMUSG00000108373	12.946176232123	-7.5358645277253	1.05493206471261	-7.14345954568955	9.10107158546407e-13	2.70167314168336e-12	NA	NA
ENSMUSG00000051262	107.587680907756	-7.52451715484022	0.470883529607723	-15.9795717660982	1.7736015797562e-57	2.06306762900916e-56	Nat8f3	93674
ENSMUSG00000023039	141.919676066448	7.51463312762248	0.604509687220375	12.4309556761214	1.77499536272378e-35	1.1775958063143e-34	Krt7	110310
ENSMUSG00000086593	9.2919537771261	-7.50956759314085	1.13364398816205	-6.6242732917553	3.48960628875788e-11	9.58463987285961e-11	Gm16548	100503816
ENSMUSG00000099876	35.3458873967149	7.50385736267276	1.50192836986578	4.99614862681057	5.84865912702122e-07	1.26203070802354e-06	NA	NA
ENSMUSG00000019997	6186.16506679728	7.49452559772119	0.260606923269	28.7579681449418	7.20092328506228e-182	9.36247854098659e-180	Ctgf	14219
ENSMUSG00000034205	2600.95074781492	7.48520896899888	0.690777576614209	10.8359176997132	NA	NA	Loxl2	94352
ENSMUSG00000048752	27.3032831710725	-7.47523057582314	0.869027227167979	-8.60183702205018	7.84501444959664e-18	2.89031694334317e-17	Prss50	235631
ENSMUSG00000111774	24.992887085168	7.46470356129285	1.05259838553493	7.09169201081311	1.3248209871046e-12	3.89852571978699e-12	NA	NA
ENSMUSG00000056329	9.48339761254336	-7.4645184301678	1.0666000796095	-6.99842290739441	2.58859730310246e-12	7.50980308173625e-12	NA	NA
ENSMUSG00000034997	26.2209699085459	7.46423986230668	0.950916160336434	7.84952467278065	4.17617016818273e-15	1.37205423303647e-14	Htr2a	15558
ENSMUSG00000044303	909.982404711977	7.44504853556353	0.42053611990226	17.7037076798395	3.92588861096726e-70	6.07917903092202e-69	Cdkn2a	12578
ENSMUSG00000029304	2214.91910585016	7.44304400967906	0.5478258457929	13.5865148876032	4.81466070617233e-42	3.8178469757028e-41	Spp1	20750
ENSMUSG00000050423	419.056459894589	-7.42649536092156	0.279492433397555	-26.5713646364014	1.45490884266528e-155	1.14583197132201e-153	Ppp1r3g	76487
ENSMUSG00000046223	260.250806064622	7.40727118042214	0.613973926916813	12.064471886647	1.62702730295973e-33	1.0203210028275e-32	Plaur	18793
ENSMUSG00000086996	15.0963733036895	-7.40661734561711	1.05680363968695	-7.00850855113548	2.40871904279088e-12	6.99812026011424e-12	NA	NA
ENSMUSG00000101549	8.61362933829739	7.39334876241072	1.07773298089487	6.86009326379883	6.88156060318016e-12	1.957898888174e-11	NA	NA
ENSMUSG00000006522	5768.7601106656	-7.38074943635389	0.195458019221224	-37.7613027378538	0	0	Itih3	16426
ENSMUSG00000059901	1050.70635056534	7.3607415676895	0.515096148459802	14.2900341804127	2.52485495446646e-46	2.24246717520176e-45	Adamts14	237360
ENSMUSG00000072812	277.196168897251	7.35567157744623	0.561367502179207	13.1031303894362	3.15952340801436e-39	2.32187986101336e-38	Ahnak2	100041194
ENSMUSG00000062609	15.2488497713973	7.35528318976283	1.14379167560504	6.43061437378623	1.27089209728588e-10	3.40220663421815e-10	Kcnj15	16516
ENSMUSG00000027460	262.222717975317	7.35271371731777	0.418634609952991	17.5635591098008	4.68438040901723e-69	7.06936062687745e-68	Angpt4	11602
ENSMUSG00000024107	43.9560439256684	-7.34154769633673	0.85504832138216	-8.58612023759	8.99555244821279e-18	3.30810500325656e-17	Lhcgr	16867
ENSMUSG00000048764	5.20408963717976	7.32943948899537	4.7265593055674	1.55069237793379	0.120975421990325	0.150384303428005	Tmprss11f	243083
ENSMUSG00000090129	115.713222501658	-7.30609554458363	0.5956123819207	-12.2665273025777	1.37004364901833e-34	8.84890332154019e-34	Olfr287	634104
ENSMUSG00000047638	14.6534403685589	7.28933023756479	1.0558595764928	6.90369287720763	5.06677815413906e-12	1.44980534439236e-11	Nr1h4	20186
ENSMUSG00000038932	23.865787814801	7.28861552507359	1.08667871446624	6.70724053765387	1.98339182896915e-11	5.52148342302536e-11	Tcfl5	277353
ENSMUSG00000063683	13.8357622321919	7.26692700503518	1.06296399573096	6.83647520915136	8.1165396144788e-12	2.30122225740571e-11	Glyat	107146
ENSMUSG00000087785	9.91153096243667	-7.26213547116839	1.09430320886475	-6.63631013081124	3.21632768953709e-11	8.85507684778831e-11	NA	NA
ENSMUSG00000024521	252.896997510661	7.25930041351119	0.312570620042397	23.2245129517501	2.5748209694257e-119	1.10717301685305e-117	Pmaip1	58801
ENSMUSG00000049593	4.88809030065955	7.25917349606861	1.21469980514971	5.97610493168223	2.28535827637874e-09	5.7226412999282e-09	Lce1h	67718
ENSMUSG00000104342	15.9242770560462	7.25353097911093	1.07316840056753	6.75898673057742	1.38960119413855e-11	3.89709087923501e-11	NA	NA
ENSMUSG00000020913	5.25076772001721	7.23835741332234	1.15061168539146	6.29087771767214	3.15675936626052e-10	8.27134194548563e-10	Krt24	75706
ENSMUSG00000026580	10.031311739886	7.23808609982406	1.16343690108575	6.22129665396487	4.93062891671479e-10	1.27790409515185e-09	Selp	20344
ENSMUSG00000079421	9.95510016721888	-7.23314332245488	1.09842760609717	-6.58499775707113	4.54892258037123e-11	1.24289325862344e-10	4930402F06Rik	74854
ENSMUSG00000079495	26.6410587064747	-7.2306698775568	0.782761320288183	-9.23738780921718	2.52588199486645e-20	1.025710683297e-19	Nat8f6	100504710
ENSMUSG00000026614	1859.61600749552	-7.2204511512887	0.184835876400824	-39.0641215974266	0	0	Slc30a10	226781
ENSMUSG00000058398	14.6626991121517	-7.20902472235935	1.05984264872664	-6.80197643586119	1.0319348110174e-11	2.91523574215548e-11	Prss43	272643
ENSMUSG00000036915	425.276386519504	-7.20823758875221	0.248318748339232	-29.0281649571821	2.90322051328214e-185	4.03749774293345e-183	Kirrel2	243911
ENSMUSG00000022212	176.774953649355	-7.20735265851698	0.431094197815259	-16.7187419711124	9.57184936409398e-63	1.2579081703184e-61	Cpne6	12891
ENSMUSG00000030587	100.564346996824	7.15682747087667	0.432486897892946	16.5480792730239	1.65292498942923e-61	2.11406989480375e-60	2200002D01Rik	72275
ENSMUSG00000110713	4.58239350658098	-7.15097366801305	1.25082143167501	-5.71702202003124	1.0840707368519e-08	2.60987030797051e-08	NA	NA
ENSMUSG00000006179	7.02712577516554	7.14081227548645	1.07671934541823	6.63200889430729	3.31148621097737e-11	9.1102149134601e-11	Prss16	54373
ENSMUSG00000097327	66.5270621810394	7.13946881253392	0.666458028810265	10.7125557858145	8.88737874675346e-27	4.46461758578906e-26	E030030I06Rik	319887
ENSMUSG00000040740	621.868384310506	-7.13065567772142	0.238702370710047	-29.8725800523492	4.46964456472999e-196	7.32921641946358e-194	Slc25a34	384071
ENSMUSG00000020310	33.1435207464866	7.12076745749946	0.940213061500422	7.57356789548947	3.631107956491e-14	1.14487494802664e-13	Madcam1	17123
ENSMUSG00000108175	109.601839436551	-7.11716665439782	0.448322419619667	-15.8751076076803	9.42491302533583e-57	1.07917464255187e-55	NA	NA
ENSMUSG00000057074	52.2124332117919	7.09920023105026	1.0609330237144	6.69146880374737	2.20941607423083e-11	6.1374841212483e-11	Ces1g	12623
ENSMUSG00000026068	54.8651587119481	7.0964352819067	0.558053019086753	12.716417686477	4.79336469714968e-37	3.32569000601421e-36	Il18rap	16174
ENSMUSG00000075297	72.0341229562599	7.08884269820881	0.58965788702185	12.0219585868884	2.72436238781799e-33	1.69294159353859e-32	H60b	667281
ENSMUSG00000062393	86.4373293372574	7.07041763404242	0.502587278666991	14.0680393916759	5.97017139897077e-45	5.12431938084316e-44	Dgkk	331374
ENSMUSG00000105966	10.5593427663582	-7.05598885982063	1.06626543490088	-6.61747875234891	3.65376712866345e-11	1.00217727215036e-10	NA	NA
ENSMUSG00000052305	100.913451494413	-7.04364631539928	1.20346382359584	-5.85281100877091	4.83333257788687e-09	1.18795097017794e-08	Hbb-b1	15129
ENSMUSG00000051504	7.67870949144895	-7.03735059327426	1.27511930613391	-5.51897423199648	3.40984184935258e-08	7.97662673861645e-08	Siglech	233274
ENSMUSG00000018927	94.7738925810606	7.03384689112845	0.421817518405735	16.6750942865364	1.98897384015778e-62	2.59369271156005e-61	Ccl6	20305
ENSMUSG00000022996	12.0230215663474	7.02849997587321	1.13827428861557	6.17469800220266	6.62900576171717e-10	1.70720984062601e-09	Wnt10b	22410
ENSMUSG00000094151	4.43224021586989	7.02793877382263	1.18542977471938	5.92859984091959	3.05528623787053e-09	7.60636806081227e-09	Gm7233	638262
ENSMUSG00000110162	6.54198119202531	-7.016581228553	1.14880332441858	-6.10773060924432	1.01057735726109e-09	2.5775294568889e-09	NA	NA
ENSMUSG00000005089	72291.0803772056	-7.01572258528681	0.178418095954793	-39.321810647864	0	0	Slc1a2	20511
ENSMUSG00000063506	385.625214300665	7.01391613905295	0.304745248814274	23.0156701912277	3.2481093769196e-117	1.35944204455342e-115	Arhgap22	239027
ENSMUSG00000017737	173.46939696861	7.0109677860558	0.522191505858993	13.4260471635266	4.25526455424129e-41	3.29576764364977e-40	Mmp9	17395
ENSMUSG00000023000	146.634753181241	6.99040504696781	0.740208764824565	9.44382906439184	3.5940008732606e-21	1.50306397388952e-20	Dhh	13363
ENSMUSG00000085395	16.4550474007354	6.98733944320025	1.09261763035553	6.39504548441763	1.60499572027453e-10	4.27680947872814e-10	Gm13056	100503810
ENSMUSG00000035385	517.007908658233	6.9825075967514	0.604452149303215	11.551795464373	7.22941492239973e-31	4.14108274478335e-30	Ccl2	20296
ENSMUSG00000025216	76.3350268136761	6.96942931163337	1.05736790757168	6.59130021038669	4.35991250815701e-11	1.19243661366361e-10	Lbx1	16814
ENSMUSG00000067855	4.03481776392802	6.96627404422964	4.60354481115594	1.5132412803603	0.130218382062759	0.1610269857091	Speer3	71026
ENSMUSG00000020330	1630.30474857016	6.96039777836309	0.234999467064624	29.6187811202525	8.56332668681718e-193	1.34401412349596e-190	Hmmr	15366
ENSMUSG00000086296	126.637447972285	-6.94402494128295	0.61031092386939	-11.3778480274573	5.39136919646112e-30	2.98926458122231e-29	NA	NA
ENSMUSG00000070348	20402.736647454	6.94114292454739	0.375803437763605	18.4701421728708	3.59137149703442e-76	6.52175255407746e-75	Ccnd1	12443
ENSMUSG00000070637	5.02393807359154	-6.9359269659175	1.21292425364124	-5.71835128623707	1.07562595719912e-08	2.59039118342135e-08	Srarp	277744
ENSMUSG00000023905	3613.99265321673	6.916653255087	0.194774047563278	35.5111645602576	3.30571084101543e-276	1.51325800645067e-273	Tnfrsf12a	27279
ENSMUSG00000019942	2648.64762026376	6.88893818030055	0.197606196091104	34.8619543140463	2.80582290731603e-266	1.06297149555957e-263	Cdk1	12534
ENSMUSG00000100534	5.54717859774915	-6.88861542574174	1.15859550942249	-5.94566038770114	2.75344493176351e-09	6.87126013465527e-09	NA	NA
ENSMUSG00000107439	9.8588264271691	-6.88161621188988	1.06613573581255	-6.45472802451847	1.08413426037348e-10	2.91147422429558e-10	NA	NA
ENSMUSG00000109992	19.9579772842642	-6.87551278292212	1.06408970298623	-6.46140336066301	1.03736395637267e-10	2.79030459216265e-10	NA	NA
ENSMUSG00000079494	102.922598064508	-6.87418148776875	0.398532517268432	-17.2487342686234	1.14377676564629e-66	1.63834464612424e-65	Nat8f5	69049
ENSMUSG00000027859	92.9272107149707	6.86733860185342	0.418137157551985	16.4236506558249	1.29533300572822e-60	1.62456347801748e-59	Ngf	18049
ENSMUSG00000006445	1317.17306192405	6.86722630018797	0.363792003895648	18.8767928559469	1.77013623929143e-79	3.47899853183816e-78	Epha2	13836
ENSMUSG00000041449	5.55008733078933	6.86690314200654	1.23029417177374	5.58151318566876	2.3843497402654e-08	5.63764308740336e-08	NA	NA
ENSMUSG00000024972	29.9964246377506	-6.86621872463383	0.753429852902589	-9.11328201050398	7.99267118070661e-20	3.17927161212285e-19	Lgals12	56072
ENSMUSG00000040113	22.4682726235635	-6.86616839682206	0.878788597498954	-7.81321971673652	5.57452951690948e-15	1.82411224236861e-14	Mettl11b	240879
ENSMUSG00000110279	8.63593759003134	-6.86520799258361	1.17204893405473	-5.857441437051	4.70052490150222e-09	1.15660284054545e-08	NA	NA
ENSMUSG00000033187	10.3707168565408	-6.8517705107098	1.0910055443543	-6.28023436376296	3.38063028066543e-10	8.84527139283894e-10	BC016579	212998
ENSMUSG00000031780	28.4345568289064	6.85127331692154	0.792812150592478	8.641736017544	5.53652351616309e-18	2.05253975401808e-17	Ccl17	20295
ENSMUSG00000053861	127.704683868267	-6.84824818220404	0.368047338187268	-18.6069765262629	2.82093591780513e-77	5.27976362197037e-76	NA	NA
ENSMUSG00000020583	66.5978552237233	6.84661213234183	0.677027961255566	10.1127464804328	4.85050836318796e-24	2.2306450452978e-23	Matn3	17182
ENSMUSG00000021613	1050.84757357181	-6.83860643414314	0.226894196362148	-30.1400676781876	1.44751616340472e-199	2.46560253166604e-197	Hapln1	12950
ENSMUSG00000001349	676.549073688172	6.83587532456687	0.248056770566384	27.5577050727486	3.57787873054004e-167	3.47861634275028e-165	Cnn1	12797
ENSMUSG00000038233	484.932726113535	-6.83323323444788	0.260874714156492	-26.1935437343644	3.14786930425787e-151	2.29033550405491e-149	Fam198a	245050
ENSMUSG00000020808	1317.09537055065	6.83172191129042	0.264926043402707	25.7872794367207	1.23165936989468e-146	8.32715425682948e-145	Pimreg	109212
ENSMUSG00000096546	17.5077498661236	-6.8294209151389	0.866310721795642	-7.88333878747713	3.18747321407324e-15	1.05352510428447e-14	Smlr1	100504474
ENSMUSG00000021799	18.5721231079991	6.82642691143887	1.07957497159428	6.32325414265381	2.56111555648132e-10	6.74522259649574e-10	Opn4	30044
ENSMUSG00000068220	18449.976510697	6.82552001939498	0.186140894856311	36.6685677785306	2.31551529455977e-294	1.33891625177268e-291	Lgals1	16852
ENSMUSG00000004988	13.3725886132654	-6.82183816212811	0.896052491113697	-7.61321265191652	2.67365347180761e-14	8.47956094420435e-14	Fxyd4	108017
ENSMUSG00000111171	3.97447403910129	6.8183575924034	1.26784256411707	5.3779213487376	7.53507178769592e-08	1.72646644829033e-07	NA	NA
ENSMUSG00000089760	55.9171760033411	-6.81688791708934	0.749831887855652	-9.0912216824815	9.79323690843232e-20	3.88704469994551e-19	NA	NA
ENSMUSG00000108592	22.679084382899	6.81092921556389	1.05054476772558	6.48323557910769	8.97761517827232e-11	2.42072816679565e-10	NA	NA
ENSMUSG00000029484	2466.61122257727	6.80355139867817	0.332965776680819	20.4331852555527	8.47864963775896e-93	2.17641785619717e-91	Anxa3	11745
ENSMUSG00000046694	104.285543572317	6.79623364444737	0.503709205998449	13.4923752901755	1.73421964499529e-41	1.35656846776367e-40	Tent5b	100342
ENSMUSG00000005800	9.72273538400807	6.79597602725901	1.09043341463724	6.23236222958175	4.59453560594142e-10	1.19248441848985e-09	Mmp8	17394
ENSMUSG00000086828	6.15121475430879	-6.79209947362719	1.15316293138289	-5.88997381790796	3.86256809350338e-09	9.5533778386481e-09	NA	NA
ENSMUSG00000058740	1311.41479236484	-6.77101303598033	0.234136331199449	-28.919104528944	6.86796452928061e-184	9.3732785467008e-182	Kcnt1	227632
ENSMUSG00000086020	6.35115926663747	-6.7671249310046	1.13840031045046	-5.94441592195884	2.77444327800936e-09	6.92208949105254e-09	NA	NA
ENSMUSG00000028175	289.869420255274	6.76024939781489	0.54868805752102	12.3207518464276	7.00382504641873e-35	4.57204538755076e-34	Depdc1a	76131
ENSMUSG00000024691	954.160494321337	6.75681074770915	0.231599330369478	29.1745694468537	4.07716123157322e-187	5.77983637041021e-185	Fam111a	107373
ENSMUSG00000097615	156.729559141355	-6.75109444715625	0.625400707813191	-10.7948301989655	3.64134991587337e-27	1.85125825315793e-26	Gm2061	100039138
ENSMUSG00000110353	43.8228394502242	-6.74921300161825	0.544455503269729	-12.3962618819827	2.7380135323389e-35	1.80613543518711e-34	Gm33543	102636491
ENSMUSG00000074445	3.43589228414176	6.74292386812039	1.44501832326125	4.66632412861198	3.06635866035935e-06	6.30576498306748e-06	Sprr2a3	100042514
ENSMUSG00000028356	10.7734340515422	-6.73962881670254	1.11099659513669	-6.06629115355062	1.30897745639825e-09	3.32011562385301e-09	Ambp	11699
ENSMUSG00000028262	5.8154038677904	6.73254513018601	2.10795913447359	3.19386890385202	0.00140379850246309	0.00228131532391254	Clca3a2	80797
ENSMUSG00000095180	18.6066892257589	6.72082424089568	1.07706777582159	6.23992694960072	4.37775288118751e-10	1.1379671602784e-09	Rhox5	18617
ENSMUSG00000109981	2.93898928712347	-6.71332885043429	5.1033774107152	-1.31546783828662	0.188352719399776	0.226070590668667	NA	NA
ENSMUSG00000007805	4.89278890853077	6.70755886665894	1.26610493021362	5.29779065430796	1.1721223752111e-07	2.6510596963987e-07	Twist2	13345
ENSMUSG00000097108	12.4884867474241	6.70235320712946	1.06958940245175	6.2662861017191	3.69760702477321e-10	9.65049520790376e-10	NA	NA
ENSMUSG00000026387	205.373736284029	-6.69793811911372	0.365346021762597	-18.3331354938526	4.50189554511984e-75	7.9262941356505e-74	Sctr	319229
ENSMUSG00000030144	27.7714123438389	6.69732714718407	0.985528716459161	6.79566920307146	1.07810899259225e-11	3.04098702108211e-11	Clec4d	17474
ENSMUSG00000024846	89.5306759222428	6.685278561289	0.628690032682015	10.6336639898192	2.07785293564373e-26	1.03108994026422e-25	Cst6	73720
ENSMUSG00000045545	8.83611769612244	6.66970079152087	1.32929135887001	5.01748600637155	5.2352013450775e-07	1.13411297599712e-06	Krt14	16664
ENSMUSG00000099964	13.3046330635003	-6.66880800255391	1.05577170919905	-6.31652462786023	2.67510834401403e-10	7.03532682741115e-10	NA	NA
ENSMUSG00000028364	36873.1752229573	6.66594129122063	0.228413851440295	29.1836123299337	3.13061251293614e-187	4.46681485368479e-185	Tnc	21923
ENSMUSG00000027887	142.99247304586	-6.66511352535618	0.373026737217357	-17.8676562840388	2.10660866735942e-71	3.37379826879654e-70	Sypl2	17306
ENSMUSG00000013415	48.7930952238702	6.66451373556603	0.799848251388703	8.33222267348218	7.93385449391608e-17	2.80364401406912e-16	Igf2bp1	140486
ENSMUSG00000013418	3.24513314168376	6.66062042834862	1.56948429579099	4.24382738088616	2.19739407749792e-05	4.22722290884799e-05	B4galnt2	14422
ENSMUSG00000021214	4.79721417954999	6.65951718166559	1.13739080899917	5.85508264087834	4.76772878670037e-09	1.17195776518813e-08	Akr1c18	105349
ENSMUSG00000030162	3.6736412414365	6.64968420850464	2.46744866457609	2.69496354836913	0.00703963317887331	0.0105678663550853	Olr1	108078
ENSMUSG00000109341	20.9697088349663	6.62969789895984	0.926223164408191	7.15777595909716	8.19964150049311e-13	2.43836409108587e-12	NA	NA
ENSMUSG00000037628	231.240284773014	6.6158636258065	0.417787534620848	15.8354739612099	1.77119526816508e-56	2.01650122421716e-55	Cdkn3	72391
ENSMUSG00000001403	1919.35337017122	6.61070529464462	0.235028421540589	28.1272590408942	4.54789754356577e-174	5.15108003735932e-172	Ube2c	68612
ENSMUSG00000076498	26.981535322665	6.60859854644719	0.696508571546315	9.48817978187328	2.35103545409749e-21	9.88884035851535e-21	NA	NA
ENSMUSG00000043085	203.914126307172	-6.60221969571234	0.276863221791951	-23.8465031685341	1.10086928941537e-125	5.32806187143698e-124	Tmem82	213989
ENSMUSG00000069919	35.5535588099969	-6.58521424042709	1.27654160762942	-5.158636585811	2.48754607767912e-07	5.50164569349203e-07	Hba-a1	15122
ENSMUSG00000109792	88.5098776998982	-6.58484479257638	0.355310730441542	-18.5326370087203	1.12629610059556e-76	2.0727055459285e-75	NA	NA
ENSMUSG00000104674	357.25824611192	-6.57950990962572	0.211716406926922	-31.0769958980873	4.92788902813192e-212	9.93399134083877e-210	NA	NA
ENSMUSG00000001435	4989.94144473501	6.57702612842663	0.250142469797574	26.2931206114222	2.29859579068959e-152	1.70057391612196e-150	Col18a1	12822
ENSMUSG00000105516	8.81724010782618	-6.55968905715262	1.15855302244455	-5.66196706587644	1.49647549927653e-08	3.5764690173595e-08	NA	NA
ENSMUSG00000041237	70.0994795210826	-6.55735144055871	0.41844852039366	-15.6706288132882	2.40191261170416e-55	2.66956124516821e-54	Pklr	18770
ENSMUSG00000025044	44.0212255308631	6.55582286618867	0.534852566421645	12.2572523303935	1.53620939573574e-34	9.89886482478047e-34	Msr1	20288
ENSMUSG00000110629	50.8293811636234	-6.55318139013372	0.430565207522489	-15.2199510681351	2.60725983747716e-52	2.70743480193221e-51	4930567H12Rik	75930
ENSMUSG00000005124	506.190187913599	6.55053113213526	0.281471903311137	23.272415665923	8.43717590122511e-120	3.66383529797667e-118	Wisp1	22402
ENSMUSG00000047880	3.66985861833294	-6.54829029819608	1.13499593221914	-5.7694394423008	7.95356526706202e-09	1.92981106021592e-08	Cxcr5	12145
ENSMUSG00000030074	1095.16961685339	6.54585148755369	0.251810403788342	25.9951590127935	5.61733144171221e-149	3.98160076673362e-147	Gxylt2	232313
ENSMUSG00000028064	1716.16391997071	-6.54505227629305	0.177280542975978	-36.9191799981114	2.27544803837264e-298	1.35130864181519e-295	Sema4a	20351
ENSMUSG00000025574	1483.94119960248	6.5383760437086	0.275629515566542	23.7216106202172	2.15803745828645e-124	1.02373361049054e-122	Tk1	21877
ENSMUSG00000032254	1441.08034117534	6.5269828349471	0.19475314286398	33.5141335280308	3.0003017522342e-246	8.90886897322191e-244	Kif23	71819
ENSMUSG00000024979	15.5442228814017	-6.52001256457022	1.0706274394864	-6.08989861841947	1.12982212182481e-09	2.87599414768959e-09	Tectb	21684
ENSMUSG00000023828	14.1535569704843	-6.51272817905585	0.933398691569007	-6.97743444241196	3.00619016330582e-12	8.68687749320341e-12	Slc22a3	20519
ENSMUSG00000040204	1395.88766864965	6.51263649489697	0.234631951204056	27.7568185469891	1.44170456862763e-169	1.48030721899322e-167	Pclaf	68026
ENSMUSG00000026327	3.04971601549724	6.50501585189489	1.19668749373516	5.43585178749644	5.45352733485899e-08	1.25978086762885e-07	Serpinb11	66957
ENSMUSG00000031230	3.03653214013192	6.50186578033221	1.49304271818307	4.35477545360827	1.33203388530958e-05	2.60583872524103e-05	Fgf16	80903
ENSMUSG00000046080	4.48709405615256	-6.49831165018808	1.19183929102062	-5.45233883389034	4.97116196783168e-08	1.15162194959584e-07	Clec9a	232414
ENSMUSG00000110534	12.7178006956033	-6.49372046073698	0.928147840899099	-6.99642898963866	2.62568755492794e-12	7.61238061016382e-12	NA	NA
ENSMUSG00000090793	2.81784045387856	6.49054367832225	1.57547074624806	4.11974877590033	3.79285714808414e-05	7.16907097762174e-05	NA	NA
ENSMUSG00000097825	45.5508777733925	-6.49037563757471	0.553592580838469	-11.7241015545122	9.59132436606234e-32	5.65772269249632e-31	9630001P10Rik	319251
ENSMUSG00000085861	7.48584667697093	-6.49036255477368	1.74476453524003	-3.71990742801338	0.000199295811776786	0.000353440425518266	Armh2	666145
ENSMUSG00000030827	3.8242000935538	6.48738340418718	1.23552103595773	5.25072679087038	1.51500246822795e-07	3.40136397612881e-07	Fgf21	56636
ENSMUSG00000104045	2.81067261802427	6.48679634429062	5.10315212706755	1.27113520874365	0.203680551518796	0.242981310522966	NA	NA
ENSMUSG00000029334	62.6891398479075	6.48490636132916	0.491248244138314	13.2008743821653	8.67225376324987e-40	6.47047307096398e-39	Prkg2	19092
ENSMUSG00000040471	8.59408119229444	-6.47952735470574	1.16828577702888	-5.54618354696065	2.91972326639067e-08	6.8659117436218e-08	Ggt6	71522
ENSMUSG00000050762	3.04132535255853	6.4773038422334	1.32249100577534	4.89780559107543	9.69128454562734e-07	2.06203733243991e-06	Prss27	213171
ENSMUSG00000102234	178.616882134636	-6.47214743194053	0.323274192989344	-20.020612756286	3.64214390233453e-89	8.66112856774855e-88	NA	NA
ENSMUSG00000085382	2.9823025995659	-6.46876407742809	1.25162828987382	-5.16827889698802	2.36259570864933e-07	5.23372472085408e-07	NA	NA
ENSMUSG00000028174	76.6569217512705	-6.46713328613152	0.623123124454732	-10.3785801430345	3.10356497012656e-25	1.48572185378194e-24	Rpe65	19892
ENSMUSG00000001670	19.3183633521864	-6.46311236325049	0.762291894156451	-8.47852694328141	2.28062935656837e-17	8.24893314434185e-17	Tat	234724
ENSMUSG00000034161	97.9019250169041	6.46045164922877	0.399480706231204	16.1721243315558	7.93155995624653e-59	9.50273538269383e-58	Scx	20289
ENSMUSG00000043144	2.50424062756227	-6.45851627406893	1.56084445687014	-4.13783464818768	3.50598879783775e-05	6.65144982342333e-05	Aqp6	11831
ENSMUSG00000049691	37.0644867080139	6.45693568471835	1.05976910516745	6.09277591999448	1.10969345565243e-09	2.82606563526321e-09	Nkx3-2	12020
ENSMUSG00000019122	50.0924339014416	6.45616975205206	0.562040780518977	11.487012999467	1.53322056140412e-30	8.6716744905361e-30	Ccl9	20308
ENSMUSG00000096937	23.8955255047178	6.44693784797654	0.805714466511276	8.00151681015685	1.22895806410433e-15	4.1353591948797e-15	Gm10825	100038752
ENSMUSG00000030641	387.778840567646	6.4430608397476	0.330826616959429	19.4756422532282	1.76694492716025e-84	3.85169453219169e-83	Ddias	74041
ENSMUSG00000093726	41.0255098216328	6.4412911228288	1.03547424490855	6.22061934857461	4.95196219163961e-10	1.28297919156818e-09	NA	NA
ENSMUSG00000045551	8.06290285277999	6.438717487546	1.1223651556295	5.73674036052438	9.65160420161541e-09	2.3304911991439e-08	Fpr1	14293
ENSMUSG00000044819	21.7717840017122	-6.43428305513294	0.726356243466849	-8.85830212517008	8.12422875883741e-19	3.11759829755387e-18	Oxgr1	239283
ENSMUSG00000035775	3.14552344750459	6.43210708879616	1.37115625133092	4.69100956404699	2.71860261364605e-06	5.60794735539286e-06	Krt20	66809
ENSMUSG00000100522	3.03350496225649	-6.42925430763301	1.31053022861538	-4.90584205327771	9.30273649834705e-07	1.98224426957118e-06	NA	NA
ENSMUSG00000047562	4.73005521434569	6.42861704834174	1.17272543522506	5.48177506451713	4.21079396700965e-08	9.79605884987856e-08	Mmp10	17384
ENSMUSG00000020897	1261.82961236686	6.42451720292696	0.238538973164135	26.9327779763114	9.07788131438067e-160	7.67185715849563e-158	Aurkb	20877
ENSMUSG00000006649	116.296707021656	-6.42124013345994	0.309208977200829	-20.7666678748767	8.66659119760696e-96	2.38038760481272e-94	Nphs1	54631
ENSMUSG00000030004	111.952845742621	-6.41580847652388	0.331671513729807	-19.3438634641095	2.29610548670693e-83	4.90781379955364e-82	Nat8	68396
ENSMUSG00000087002	3.74558159600788	-6.40522013373893	1.18413789122666	-5.4091843367192	6.33124374193746e-08	1.45656390683271e-07	NA	NA
ENSMUSG00000046245	7.81158762514628	6.40166941346816	1.20135284083218	5.32871708950529	9.89089245155648e-08	2.24958679058121e-07	Pilra	231805
ENSMUSG00000031170	62.2252183787718	-6.40059062489225	1.09312956982323	-5.85528998719455	4.76178404964652e-09	1.17088944631695e-08	Slc38a5	209837
ENSMUSG00000039518	71.5918282971232	6.39665872118415	0.76175854545113	8.39722607561417	4.57149375157983e-17	1.63040792409452e-16	Cdsn	386463
ENSMUSG00000107682	8.45396715144612	6.39032834414167	1.14208008536136	5.59534171556783	2.20187652326957e-08	5.21243620402955e-08	NA	NA
ENSMUSG00000012428	537.655642831613	6.38908768758553	0.428823179691737	14.8991192411249	3.33952614316762e-50	3.27294415449697e-49	Steap4	117167
ENSMUSG00000022015	5.26343740932514	6.38527082185582	1.25499280527649	5.08789436481992	3.62060934935271e-07	7.92781756186617e-07	Tnfsf11	21943
ENSMUSG00000097754	2.73232319386585	6.38438224817005	1.43862307144241	4.4378422499292	9.08651716247079e-06	1.80310703161718e-05	Ptgs2os2	102639566
ENSMUSG00000085732	2.37088419409371	-6.38199222732825	1.5557649512169	-4.10215709149144	4.09316208776741e-05	7.712146334635e-05	NA	NA
ENSMUSG00000038295	67.3592661890968	6.3818789650629	0.481933341780143	13.2422441275588	5.00312150531806e-40	3.75071950994042e-39	Atg9b	213948
ENSMUSG00000100929	16.7655605047366	-6.37312103286073	1.07281665986575	-5.94055002245979	2.84067359365237e-09	7.08330922302810e-09	NA	NA
ENSMUSG00000108778	82.206771416628	-6.37226243209835	0.514371717160138	-12.3884385931634	3.01863559055204e-35	1.98647738338425e-34	NA	NA
ENSMUSG00000035459	49.4094839928708	-6.36452462703529	0.487053095441455	-13.0674143878844	5.0554825020679e-39	3.69418413761017e-38	Stab2	192188
ENSMUSG00000079262	8.83361967572003	6.35648433168205	1.11971371888077	5.67688349664574	1.37170825961356e-08	3.28507308866364e-08	Slco1a6	28254
ENSMUSG00000046623	99.9676701566576	6.34778489433372	0.885525288286848	7.16838353268741	7.58884537717259e-13	2.26039988440576e-12	Gjb4	14621
ENSMUSG00000097495	3.60826667801363	6.34526914022944	1.16559278937465	5.44381296630511	5.21519791528525e-08	1.20650182978062e-07	NA	NA
ENSMUSG00000097726	3.29182317578072	6.34308797849324	1.21207196984548	5.23326018281065	1.66546046411515e-07	3.72659498757659e-07	9530036O11Rik	654796
ENSMUSG00000099784	10.2497906202239	-6.34224246222688	1.06587714513396	-5.95025654802815	2.6772251509817e-09	6.68332972534888e-09	Dalir	104940697
ENSMUSG00000049604	2.29243914940556	-6.33042784404031	1.58727806799914	-3.98822863596938	6.65684916939968e-05	0.000123227419375922	Hoxb13	15408
ENSMUSG00000022766	108.405417995016	-6.32108832600658	0.38017132819215	-16.6269464771728	4.44686829962976e-62	5.75447804168225e-61	Serpind1	15160
ENSMUSG00000021208	2.50218490597103	6.31907085497882	5.10349315595949	1.23818542748507	0.215647313644128	0.255826499444036	Ifi27l2b	217845
ENSMUSG00000001119	2305.58279284877	6.31697694036255	0.419256495541011	15.0670937899509	2.66584249859822e-51	2.68576603492428e-50	Col6a1	12833
ENSMUSG00000022952	385.731116466295	6.3107015945495	0.331122067293526	19.0585352590086	5.58156178497121e-81	1.13244374054638e-79	Runx1	12394
ENSMUSG00000027379	1063.03387424365	6.30965661609572	0.274868406392346	22.9551904451665	1.30769016431983e-116	5.37081794029899e-115	Bub1	12235
ENSMUSG00000096943	54.4451637872271	-6.30861705910116	0.502615828085012	-12.5515686267527	3.89712476347449e-36	2.63968934734355e-35	NA	NA
ENSMUSG00000100596	4.7102807517991	-6.29831755102035	1.18068510045724	-5.33446009319607	9.58292595740014e-08	2.18247960263219e-07	NA	NA
ENSMUSG00000100155	2.98509660352761	-6.28831700247291	1.17905697006444	-5.33334449660159	9.64201368766701e-08	2.19525403335517e-07	Gm2109	100039222
ENSMUSG00000097519	49.2475828154812	6.28546191921731	1.02693136079558	6.1206251548768	9.32089388878699e-10	2.38204235192273e-09	4930558J18Rik	75323
ENSMUSG00000032271	54.2016814630974	6.28234088038643	0.512449519773613	12.2594336377987	1.49541399010043e-34	9.64447654959696e-34	Nnmt	18113
ENSMUSG00000110559	41.5222107136706	-6.27875390613356	0.484904327506006	-12.948438588756	2.39781540338845e-38	1.72180385159001e-37	NA	NA
ENSMUSG00000021675	8.53179239181294	6.27598641633117	1.0680784797239	5.87595999308361	4.20399854726974e-09	1.0376820948007e-08	F2rl2	14064
ENSMUSG00000046764	5.98976573840384	-6.2723623901716	1.22600513737052	-5.11609796646064	3.11921096145186e-07	6.86070294854671e-07	A530053G22Rik	208079
ENSMUSG00000037725	1888.95902994968	6.26789575161178	0.174144826427397	35.9924315881123	1.09871907508616e-283	5.74813196115908e-281	Ckap2	80986
ENSMUSG00000111236	50.3400546744642	-6.26127721849446	0.422704176652871	-14.8124328178481	1.21752658851221e-49	1.17387940892403e-48	NA	NA
ENSMUSG00000105366	24.1585901490121	6.25905023990739	1.06246070281869	5.89108869937707	3.83659541734201e-09	9.49127573803827e-09	NA	NA
ENSMUSG00000110843	4.90440491960949	-6.25526134188773	1.2485966113218	-5.00983366859031	5.44770982645901e-07	1.1781147385392e-06	NA	NA
ENSMUSG00000029659	81.5184990304082	6.25368907814858	0.354982005230964	17.6169185648712	1.82688791152978e-69	2.78959055455482e-68	Medag	70717
ENSMUSG00000024227	175.962453653929	-6.25246221424117	0.313410521648775	-19.9497521057957	1.50633350140669e-88	3.54755262876839e-87	Pdzph1	69239
ENSMUSG00000037544	1195.72512727912	6.24715998985577	0.230829495306711	27.0639589691732	2.61668310169967e-161	2.29985511174588e-159	Dlgap5	218977
ENSMUSG00000094651	2.72838751812286	6.23144903358115	1.53542347149999	4.05845628209233	4.93981786530238e-05	9.24632574787369e-05	Gal3st2	381334
ENSMUSG00000056738	14.2897508137827	-6.2301457240376	0.889788767450581	-7.00182554775128	2.52648556285401e-12	7.33251449908746e-12	A730036I17Rik	329513
ENSMUSG00000091034	12.3038151847605	-6.22249999909389	0.914361098697207	-6.80529826559746	1.00840094126811e-11	2.85021789072346e-11	Gm17660	100271704
ENSMUSG00000085081	80.404522130214	-6.22034572025644	1.06723293601942	-5.8284799037942	5.59345311321911e-09	1.37033053023485e-08	Rptoros	319454
ENSMUSG00000001225	77.377922485967	-6.22024983859149	0.431685842288045	-14.4092050960545	4.52892820749111e-47	4.11896272778154e-46	Slc26a3	13487
ENSMUSG00000054555	4970.88458764241	6.2194603647166	0.259138595567092	24.0005173722043	2.74640954364484e-127	1.36223153278799e-125	Adam12	11489
ENSMUSG00000079465	778.932334671113	6.21809891071036	0.227129663624177	27.3768683997138	5.17199788473949e-165	4.85659442399063e-163	Col4a3	12828
ENSMUSG00000004864	69.1225743435742	6.2116101373205	0.398408454015902	15.5910600658905	8.37324679873029e-55	9.21770300142788e-54	Mapk13	26415
ENSMUSG00000055194	4.3240167440536	-6.20994242288543	1.12858076591252	-5.50243510296256	3.7458112720228e-08	8.74022630138653e-08	Actbl2	238880
ENSMUSG00000075571	10.236298559607	-6.2047821132491	0.982864902011704	-6.31295521953149	2.73756731711337e-10	7.19614387593398e-10	Defb30	73670
ENSMUSG00000073274	2.79476565813931	6.20149701322557	1.24375218083035	4.98611950902096	6.16040473829128e-07	1.32773490254511e-06	NA	NA
ENSMUSG00000110507	3.42607795949693	-6.19982360187703	1.41129473844352	-4.3930041209639	1.11795007324613e-05	2.20054796734187e-05	8030455M16Rik	77171
ENSMUSG00000097593	8.08758096385205	-6.19947269622554	1.14965297759394	-5.39247304799765	6.949452578183e-08	1.59494799979544e-07	NA	NA
ENSMUSG00000028599	476.016931950092	6.19828773886181	0.317503376260897	19.5219585122414	7.14464141563295e-85	1.58255247808168e-83	Tnfrsf1b	21938
ENSMUSG00000027832	596.383096225227	6.19696258505336	0.260567265656548	23.7825828560582	5.0581857290036e-125	2.4320243987614e-123	Ptx3	19288
ENSMUSG00000032487	277.50507179587	6.19561864641493	0.311273304784713	19.9041117602424	3.74877681865504e-88	8.7258340080834e-87	Ptgs2	19225
ENSMUSG00000034765	624.155062867183	6.19394517400176	0.318763774196312	19.4311451783326	4.20866956470932e-84	9.12002922538047e-83	Dusp5	240672
ENSMUSG00000048001	3397.83734986085	-6.19329943722252	0.358210567402827	-17.2895497810868	5.63909756547401e-67	8.15183492145792e-66	Hes5	15208
ENSMUSG00000047652	2.48717279558685	-6.18983824043142	1.30164991222759	-4.75537867923211	1.98074782655382e-06	4.12696491493145e-06	NA	NA
ENSMUSG00000052353	2170.15553024275	6.18569994969594	0.407796107503907	15.1686095964922	5.70730456460339e-52	5.87659808800517e-51	Cemip	80982
ENSMUSG00000097178	4.353586978114	6.18387178692092	1.22268786555498	5.05760461122598	4.24555542274293e-07	9.25719904195376e-07	NA	NA
ENSMUSG00000026536	56.5516422687209	6.18075639755462	0.442899580701486	13.9552094128544	2.92441496474647e-44	2.4582314468391e-43	Ifi211	381308
ENSMUSG00000111631	4.60007522445932	-6.1785483830031	1.12154316701048	-5.50897064396752	3.60938086811035e-08	8.4317378072495e-08	NA	NA
ENSMUSG00000028357	31.7938493689546	-6.17834744313104	0.524715360702126	-11.7746647151014	5.27263245348644e-32	3.14397701222408e-31	Kif12	16552
ENSMUSG00000023940	462.868674520921	6.17716766757712	0.306453398611901	20.1569559859899	2.33832301538806e-90	5.7279789985643e-89	Sgo1	72415
ENSMUSG00000006221	33.2394367623878	6.17138371175053	0.601316653560302	10.2631179017091	1.03315918141256e-24	4.85388212383541e-24	Hspb7	29818
ENSMUSG00000101768	6.28499834020061	-6.17049082058665	1.09746774258763	-5.62248035285098	1.88234981185423e-08	4.47628489349274e-08	NA	NA
ENSMUSG00000003779	2368.96485832469	6.16186492324352	0.184037220891232	33.4816234096756	8.9236196268515e-246	2.61438258747744e-243	Kif20a	19348
ENSMUSG00000022206	646.204586754179	6.15143142913209	0.297840087108606	20.6534704204844	9.08530425962295e-95	2.43750171546636e-93	Npr3	18162
ENSMUSG00000040432	6.99386995537243	6.14637369117452	1.15772555968515	5.30900751024801	1.10223792073832e-07	2.49711040647316e-07	Ltb4r2	57260
ENSMUSG00000100779	6.26252824398102	6.1455995065811	1.08685650035233	5.65447186872309	1.5632619786337e-08	3.73324154510578e-08	NA	NA
ENSMUSG00000028776	2033.54982985155	6.14025151863202	0.255905218155915	23.9942411603774	3.19366037050301e-127	1.58050223696087e-125	Tinagl1	94242
ENSMUSG00000097081	3.42468130625369	6.14001949731297	1.18146388604688	5.196959102878	2.025749074286e-07	4.5120916785896e-07	NA	NA
ENSMUSG00000085440	24.6429360303916	-6.13947720794433	0.599614456461447	-10.2390413402901	1.32543140824347e-24	6.20445341570808e-24	Sorbs2os	319940
ENSMUSG00000038943	3731.93126866113	6.13937424423027	0.193478433085573	31.7315689729351	5.70291076008933e-221	1.30531310553586e-218	Prc1	233406
ENSMUSG00000030785	24.5554502634646	6.13861800807527	0.650551660506522	9.43601927523438	3.87210992687574e-21	1.61814133555041e-20	Cox6a2	12862
ENSMUSG00000066755	30.6361100884861	6.13678696887918	0.810960671929355	7.56730527299081	3.81045737463151e-14	1.200217601674e-13	Tnfsf18	240873
ENSMUSG00000020096	45.6873824107332	-6.13367575475438	0.449847637239316	-13.6350071601939	2.47966511218639e-42	1.98273950182211e-41	Tbata	65971
ENSMUSG00000015579	3.66197028520241	6.13156206823034	1.2961713131415	4.73051826256627	2.23947378368667e-06	4.65103567570389e-06	Nkx2-5	18091
ENSMUSG00000052212	6.029030664972	-6.13122105042621	1.12992302068127	-5.42622898923633	5.75571087630605e-08	1.32763211300727e-07	Cd177	68891
ENSMUSG00000084133	14.347175432049	6.13093079261457	1.06815192517978	5.73975541127513	9.48133872599471e-09	2.29013362456064e-08	NA	NA
ENSMUSG00000110884	2.89966942726801	6.12337876734934	1.25803782379021	4.86740434313879	1.13073531410011e-06	2.39637799543998e-06	NA	NA
ENSMUSG00000001260	1627.14780256703	-6.11692205053166	0.231938825120683	-26.3729974804731	2.79674585933935e-153	2.11178339406404e-151	Gabrg1	14405
ENSMUSG00000004328	506.008336435307	-6.11137967893217	0.256842572524113	-23.7942628391889	3.8292548019667e-125	1.8451801702547e-123	Hif3a	53417
ENSMUSG00000030048	10.2123343559126	-6.10610966815594	0.922955958011715	-6.61581911374197	3.69499967484736e-11	1.01335781147555e-10	Gkn3	68888
ENSMUSG00000030249	257.745627234507	-6.09902270603671	0.453447336813274	-13.4503440882447	3.06442990036824e-41	2.3801597101729e-40	Abcc9	20928
ENSMUSG00000044976	95.4788301780226	6.09635339174121	1.0533687660967	5.78748258725334	7.14490911980134e-09	1.73994334577629e-08	Wdr72	546144
ENSMUSG00000087720	2.33849954160654	-6.08838151948065	1.31762435911258	-4.62072629226527	3.82398992527954e-06	7.80534422927704e-06	NA	NA
ENSMUSG00000067242	505.10383876296	-6.08799757447252	0.255258749129799	-23.850299334409	1.0054236748193e-125	4.87685969245133e-124	Lgi1	56839
ENSMUSG00000110027	228.527568193254	-6.08511251149934	0.206786416483173	-29.4270417515288	2.47667681859309e-190	3.80559578566055e-188	C030029H02Rik	77383
ENSMUSG00000039748	539.646136239869	6.07809198488828	0.308817047005324	19.6818538478657	3.08508463076231e-86	6.95267329146054e-85	Exo1	26909
ENSMUSG00000103971	6.67040826680327	-6.07490276474414	1.11608563063448	-5.44304361421678	5.23778160066494e-08	1.21147131696222e-07	NA	NA
ENSMUSG00000062694	11.5981231905778	6.07309943158612	1.10316949669106	5.50513719768565	3.68880880182068e-08	8.6145388247854e-08	Cav3	12391
ENSMUSG00000041886	15.3276579435603	6.06691335202139	0.800373820982227	7.58009968963754	3.45289544493056e-14	1.09009298292326e-13	Macc1	238455
ENSMUSG00000016283	3.0319110622919	6.0630699892796	1.25588432732561	4.82772963827872	1.38098401938459e-06	2.90794076261981e-06	H2-M2	14990
ENSMUSG00000039742	7.07112069349853	6.06086316663876	1.12151384566431	5.40418042101718	6.51053872850777e-08	1.49624586843951e-07	Fam71f1	330277
ENSMUSG00000051378	949.47047441714	6.06068808097757	0.244634064770927	24.7745058998743	1.68824089880522e-135	9.58545665877189e-134	Kif18b	70218
ENSMUSG00000028327	19.8110033639077	6.05803317840554	1.04374261664709	5.80414470175253	6.46953883606556e-09	1.5800286411567e-08	Stra6l	74152
ENSMUSG00000100837	114.941058727436	-6.05596829215117	0.265749021972118	-22.7882994534089	5.98966011742026e-115	2.37994216564332e-113	1700063D05Rik	78500
ENSMUSG00000108179	2.60549956711406	6.05361941247671	1.36961958920474	4.41992759171306	9.8733977973534e-06	1.95413591966534e-05	NA	NA
ENSMUSG00000056643	2.24825086377074	6.05068544146048	1.45619419843735	4.15513634648011	3.25093620954384e-05	6.17877530769888e-05	Chst13	71797
ENSMUSG00000082235	1.96836739761382	-6.0493295074675	1.73976750831158	-3.47709074837148	0.000506886223492015	0.00086507269815845	NA	NA
ENSMUSG00000034329	231.629169694664	6.04431061354212	0.385418558005991	15.6824586880639	1.99384550645117e-55	2.22051532251655e-54	Brip1	237911
ENSMUSG00000108804	37.1816032767963	-6.04080026615374	0.657435027479877	-9.18843690046412	3.98590999214408e-20	1.60524927157958e-19	NA	NA
ENSMUSG00000085569	3.03498648462154	6.04055533497479	1.31010942812364	4.61072579534533	4.01265533811157e-06	8.17525041672003e-06	NA	NA
ENSMUSG00000004665	3332.36422664724	6.03904888112253	0.226266251237072	26.6900116482466	6.14733747718347e-157	5.00279431059823e-155	Cnn2	12798
ENSMUSG00000041431	2199.12460969399	6.03659949186398	0.206630351099446	29.2144859636749	1.26958876717679e-187	1.84746185305799e-185	Ccnb1	268697
ENSMUSG00000065407	2.54190992730875	-6.02986406944616	1.36324510753845	-4.42316941839902	9.72634102776866e-06	1.92607147984103e-05	Mir135a-1	387153
ENSMUSG00000041064	582.803871698626	6.02959688459113	0.287687166002188	20.9588664255717	1.55752231615829e-97	4.43308780478576e-96	Pif1	208084
ENSMUSG00000024786	5.84855706443615	-6.02484337100718	1.16692798676876	-5.16299500853524	2.430296230526e-07	5.37935922971168e-07	Majin	622554
ENSMUSG00000047992	435.444207584011	-6.02168347846573	0.239023475127074	-25.1928538620082	4.79727953644243e-140	2.9199618629986e-138	Fam69c	240479
ENSMUSG00000086021	2.60165980553643	6.01764515651912	1.27478941740216	4.72050134270979	2.35264055494541e-06	4.87408739523057e-06	NA	NA
ENSMUSG00000025082	3.00147751549476	6.01342510563236	1.22620292533251	4.90410272345556	9.38553666043396e-07	1.99891826150737e-06	Vwa2	240675
ENSMUSG00000110080	2492.97090182195	-6.01328563225937	0.177075243171693	-33.9589291227395	9.00505865334539e-253	2.9098257910288e-250	NA	NA
ENSMUSG00000021765	178.385882383085	6.01163628404126	0.265061480124458	22.6801581324398	7.0335928440571e-114	2.75488655191563e-112	Fst	14313
ENSMUSG00000089815	14.6315621306194	-6.00030805220891	0.778189515616678	-7.7105999654261	1.25227618829532e-14	4.03168713339386e-14	Gm5083	328235
ENSMUSG00000050395	3.14604299084157	5.99979351166859	1.32899040384272	4.51454991271604	6.34513775104247e-06	1.27279269493935e-05	Tnfsf15	326623
ENSMUSG00000042379	174.181399701777	5.99882914496889	0.552264480997885	10.86223965396	1.74418179619698e-27	8.96205609905053e-27	Esm1	71690
ENSMUSG00000086999	17.9872725061567	-5.99401054856352	0.647306777220108	-9.25992243477675	2.04580774100552e-20	8.33534832062198e-20	Bcas1os2	73303
ENSMUSG00000069053	14.2790223566314	5.9937528557941	1.91757488352836	3.12569428567271	0.00177385852694062	0.00284857073832246	Uba1y	22202
ENSMUSG00000005364	5.53288181040757	-5.99081925442349	1.12810745683303	-5.31050408197964	1.09322435714321e-07	2.47745655935517e-07	Il5ra	16192
ENSMUSG00000090098	5.99888122493124	-5.99068762203711	1.10086122278701	-5.44181909402776	5.27392197857979e-08	1.21944530816935e-07	Alms1-ps2	623273
ENSMUSG00000068744	913.845301755077	5.98807639508606	0.220103777177363	27.2056957489684	5.56148586491356e-163	5.09177203790607e-161	Psrc1	56742
ENSMUSG00000033849	221.195030492962	-5.98634294049884	0.34626163420936	-17.288496180548	5.74310675170616e-67	8.29673140402627e-66	B3galt2	26878
ENSMUSG00000019787	7.78366909460582	5.9848037105456	1.2056584835164	4.963929497755	6.90810289586236e-07	1.48509680981101e-06	Trdn	76757
ENSMUSG00000090634	2.7612516955596	5.98140606209895	1.24934737133375	4.78762448246356	1.68767056384864e-06	3.53072315523623e-06	Gm8126	108168152
ENSMUSG00000089694	8.52682415376488	-5.98024604055483	0.907201817799013	-6.59196875846619	4.34031943861058e-11	1.18722568186967e-10	Nat8f7	100043497
ENSMUSG00000033501	28.274068152786	5.97670010896673	0.897072639183898	6.66244833239365	2.69303009095998e-11	7.44888597541083e-11	Crygs	12970
ENSMUSG00000048574	13.5684411668943	5.96474039731233	1.09263906939229	5.45902170661885	4.78765231757659e-08	1.11016340622742e-07	Ccnb1-ps	434175
ENSMUSG00000062082	2.19541883857183	5.96269734957087	3.36831045783023	1.77023389744539	0.0766881846636555	0.0987557569955167	Cd200r4	239849
ENSMUSG00000105891	212.945453934271	-5.96102835750951	0.226687375204211	-26.2962520614107	2.11665956030409e-152	1.57126217968114e-150	A230001M10Rik	319951
ENSMUSG00000111340	12.1813994892173	-5.96018531087069	0.817392981232496	-7.29170111282787	3.06065574541201e-13	9.28635579866586e-13	NA	NA
ENSMUSG00000027875	513.806626487023	-5.95792869961626	0.496966911559036	-11.9885822597839	4.07825452005682e-33	2.51859152808343e-32	Hmgcs2	15360
ENSMUSG00000024678	8.13908588641239	5.95354380737487	1.13189910995105	5.25978309818829	1.4422542474718e-07	3.24214565776882e-07	Ms4a4d	66607
ENSMUSG00000087001	15.923416727612	5.94967494692423	0.745768368085648	7.97791271597744	1.48828575221293e-15	4.98507665142907e-15	NA	NA
ENSMUSG00000050107	189.144682034744	5.94946816367018	0.387623069311388	15.3485915434275	3.61959794332187e-53	3.84591032923653e-52	Haspin	14841
ENSMUSG00000034311	1234.4751918996	5.94921843878731	0.208601530269754	28.5195340182502	6.7074243289343e-179	8.23364440109908e-177	Kif4	16571
ENSMUSG00000102037	2.20082903005549	5.94341699768477	1.37629768969434	4.31840948523625	1.57157649386366e-05	3.05873186313702e-05	Bcl2a1a	12044
ENSMUSG00000035042	29.911268957356	5.93341814018471	0.905698499046684	6.55120677182317	5.70739668868982e-11	1.55304801784002e-10	Ccl5	20304
ENSMUSG00000102278	4.27075130131986	5.92865183035105	1.22530148567898	4.83852496682951	1.30806266587053e-06	2.75888471464514e-06	NA	NA
ENSMUSG00000110730	2.52985524256928	5.92491981187925	1.42089936009951	4.16983776490991	3.04816549226331e-05	5.80745169179759e-05	NA	NA
ENSMUSG00000086453	12.9469911941603	5.92353855169853	1.07839985292814	5.49289629038299	3.95395006638715e-08	9.21316487897401e-08	NA	NA
ENSMUSG00000043760	7.66493352692863	5.92071537712191	1.19485616210071	4.95516997352427	7.22670867610072e-07	1.55116215434171e-06	Pkhd1	241035
ENSMUSG00000030559	83.3655307586305	5.91756224097085	0.34682998045417	17.0618532839112	2.85356654038242e-65	3.94845198940951e-64	Rab38	72433
ENSMUSG00000033634	18.7642340682352	-5.91708309826794	0.786080158168738	-7.52732788988396	5.1789204400203e-14	1.62380734629803e-13	Nat8f2	93673
ENSMUSG00000108513	34.3912160820383	-5.91652402945572	0.609260516804506	-9.71099204078927	2.7068954656131e-22	1.17639663896196e-21	NA	NA
ENSMUSG00000001986	959.31051066449	5.91475607716075	0.41508952579776	14.2493503438642	4.52470858230228e-46	3.99282817987663e-45	Gria3	53623
ENSMUSG00000108255	97.097773035102	-5.91347105100656	0.366625337025694	-16.1294663892586	1.5838295688167e-58	1.88625946426067e-57	NA	NA
ENSMUSG00000020914	11089.4498481917	5.9100142940217	0.139399213391327	42.3963245576635	0	0	Top2a	21973
ENSMUSG00000032332	4912.45724842347	5.90952824431749	0.559759530400767	10.5572624017433	4.70174189545556e-26	2.31121643554463e-25	Col12a1	12816
ENSMUSG00000034883	52.4081625716112	5.90908608461349	0.703356413726992	8.40126850241121	4.41681192515729e-17	1.57703296118754e-16	Lrr1	69706
ENSMUSG00000100465	2.02397065618392	-5.90753654654788	1.55758104876043	-3.79276349776423	0.00014898003138946	0.000267074996305833	NA	NA
ENSMUSG00000040329	31.8373193411628	5.90382761092452	0.518998047476414	11.3754331825166	5.54269754851936e-30	3.07161899706471e-29	Il7	16196
ENSMUSG00000004892	51117.5142665316	-5.90296844292299	0.141496127469754	-41.7182332017165	0	0	Bcan	12032
ENSMUSG00000039200	11.5072243423466	5.90286110544871	1.10370984357546	5.34820010875903	8.8833217692654e-08	2.02716427530805e-07	Atf7ip2	75329
ENSMUSG00000007888	392.177589496212	5.90284102523036	0.330248884681803	17.8739166096437	1.88297749034322e-71	3.0222545212061e-70	Crlf1	12931
ENSMUSG00000026834	20.9906489931666	-5.90082965992843	0.670219300823419	-8.80432666245031	1.31640468841936e-18	4.9974706666618e-18	Acvr1c	269275
ENSMUSG00000099974	3.56436424836396	5.89667000773641	1.39100481744682	4.23914420264893	2.24373501583014e-05	4.31297257482596e-05	Bcl2a1d	12047
ENSMUSG00000032715	321.910714067805	5.89518487718593	0.42363614964727	13.9156794860269	5.08741430694742e-44	4.24395423563233e-43	Trib3	228775
ENSMUSG00000087265	3.92128363676781	-5.89447282122626	1.21930505888076	-4.83428882566681	1.33622464655523e-06	2.81611971597527e-06	NA	NA
ENSMUSG00000061584	44.6157121962157	-5.89121691749032	0.403621224975332	-14.5959046575174	2.98230246848973e-48	2.77670051441207e-47	Lyg2	332427
ENSMUSG00000021381	10.7254043927145	5.88771283353483	1.09529174552291	5.37547448668475	7.63812675543786e-08	1.74971391990446e-07	Barx1	12022
ENSMUSG00000058427	34.1596987087049	5.88523134189623	0.658308886464825	8.93992389120012	3.89438493638552e-19	1.51079308275422e-18	Cxcl2	20310
ENSMUSG00000032085	8251.99701788963	5.87659654388934	0.152812884821986	38.4561586592327	0	0	Tagln	21345
ENSMUSG00000025140	389.840579774937	5.87432179040689	0.29890309042638	19.6529309283062	5.45689852967994e-86	1.22476436560426e-84	Pycr1	209027
ENSMUSG00000108297	39.4860531616689	-5.86491361245126	0.464357130979906	-12.6301788454823	1.43950693269312e-36	9.85367159877447e-36	NA	NA
ENSMUSG00000102882	18.9214488117974	5.86388363539711	0.80564083954712	7.2785332465189	3.37469072075977e-13	1.02208241498628e-12	NA	NA
ENSMUSG00000085786	3.82816697290496	5.86101913420079	1.21181194156771	4.83657482910957	1.32095558483448e-06	2.78554290456507e-06	NA	NA
ENSMUSG00000051367	208.209075801491	5.85307413545527	0.392947565216119	14.8953057699597	3.5356343898125e-50	3.46051200210913e-49	Six1	20471
ENSMUSG00000046856	2.1318546126941	5.84937535952735	1.51596761657293	3.85850944016254	0.000114080662071709	0.000206431226855115	Gpr1	241070
ENSMUSG00000042078	215.61206316007	5.84901364372642	0.261106957492146	22.4008341252353	3.86278341897836e-111	1.44594446448401e-109	Svop	68666
ENSMUSG00000032769	10.7390360640242	5.8476439161665	0.7929638709623	7.37441405630511	1.65069422181415e-13	5.06291235844812e-13	Trpa1	277328
ENSMUSG00000032013	16.6359715197825	-5.84720650188072	1.03807947535739	-5.63271564527141	1.7739381752151e-08	4.22350672055491e-08	Trim29	72169
ENSMUSG00000022033	1340.86701979859	5.84276891805447	0.212141307252392	27.541872885242	5.5373535459805e-167	5.33650304674691e-165	Pbk	52033
ENSMUSG00000031004	7981.80550399912	5.84040285990595	0.168114046706953	34.7407190196702	1.91392267104967e-264	7.00910380849575e-262	Mki67	17345
ENSMUSG00000029915	9.04326558780364	5.83171967358005	0.945484106541997	6.16797218824642	6.91713064267047e-10	1.77995212099073e-09	Clec5a	23845
ENSMUSG00000110230	6.12300000863492	-5.83000402159383	1.13228302414186	-5.14889289805639	2.62028438414662e-07	5.78881045373554e-07	NA	NA
ENSMUSG00000025537	2206.97450051553	-5.82575240349813	0.232233655966884	-25.085736945591	7.11749094916772e-139	4.28472955139897e-137	Phkg1	18682
ENSMUSG00000086189	15.6314852998377	-5.82475317263093	0.665294171345422	-8.755154371564	2.03824313057741e-18	7.67151701065047e-18	Gm15462	108168861
ENSMUSG00000036162	3.1179059644604	-5.81393183086524	1.20308135863194	-4.83253421653581	1.34805933268869e-06	2.84024429160691e-06	Fam219aos	76992
ENSMUSG00000028068	1248.27758733508	5.81083156715293	0.205538243913179	28.271291300939	7.79229166019487e-176	9.25513646753848e-174	Iqgap3	404710
ENSMUSG00000044055	8.1547805332043	5.81011519142319	0.920367346877987	6.31282195216063	2.73992665399207e-10	7.19976182350727e-10	Otos	260301
ENSMUSG00000085742	1.97826204890217	-5.80950387518775	1.47454008877235	-3.93987516475361	8.15240199871446e-05	0.000149588917843635	NA	NA
ENSMUSG00000024056	590.918248702008	5.80363561996342	0.25473396790648	22.7831241654199	6.74083329478014e-115	2.66876270245413e-113	Ndc80	67052
ENSMUSG00000015090	11266.6540645095	-5.79714814715937	0.188222360015477	-30.7994658375482	2.66395348177768e-208	5.0029957141112e-206	Ptgds	19215
ENSMUSG00000037600	2.97992044469365	5.78508230370592	3.05819883619512	1.89166323498556	0.0585358647711119	0.0767427539746803	Kdf1	69073
ENSMUSG00000049387	2.5748254884424	-5.78399321151224	1.22643186584473	-4.71611458621746	2.40391083991934e-06	4.97752920412643e-06	Cox7b2	78174
ENSMUSG00000032034	36.7259624470756	-5.78369913001444	0.654562183934529	-8.83598116721166	9.92234952357422e-19	3.79171801880863e-18	Kcnj5	16521
ENSMUSG00000029371	219.891260217242	5.7832534955604	0.27930216734501	20.7060816983085	3.05303572303478e-95	8.33346011704886e-94	Cxcl5	20311
ENSMUSG00000111443	6.38135047771718	-5.78183068570314	1.21772465089682	-4.74806080458747	2.05376298266529e-06	4.27463616729225e-06	NA	NA
ENSMUSG00000005233	908.50918484065	5.78120843470095	0.223480186143297	25.8689977598014	1.48759503654496e-147	1.02466851843268e-145	Spc25	66442
ENSMUSG00000085068	4.40623268320718	5.77808150614036	1.25492465008654	4.60432545152565	4.13804914734411e-06	8.42057361683571e-06	NA	NA
ENSMUSG00000054146	65.5327008088683	-5.77777118333803	0.363874658588699	-15.8784654192389	8.93374251516069e-57	1.02400169163081e-55	Krt15	16665
ENSMUSG00000062545	16.6319528827442	-5.7776635018391	1.10232062226408	-5.24136388737084	1.59394031266996e-07	3.57274818834001e-07	Tlr12	384059
ENSMUSG00000073489	85.4082918414367	5.77279112239028	0.382226368634366	15.103068746972	1.54569044554405e-51	1.56875086189096e-50	Ifi204	15951
ENSMUSG00000105222	1.5965742539285	-5.76169553509112	4.5289689916576	-1.27218701335872	0.203306680699781	0.242561638432768	NA	NA
ENSMUSG00000073940	18.8603781744713	-5.76101994077144	1.23057512781463	-4.68156702549513	2.84690282819408e-06	5.86489741645495e-06	Hbb-bt	101488143
ENSMUSG00000097329	1.89492193821477	-5.76012578862443	1.71886920590648	-3.35111349300525	0.000804873082691987	0.00134316672332278	NA	NA
ENSMUSG00000029503	22.6401357896702	5.7546316330947	0.588105417067922	9.7850342236009	1.30551111744287e-22	5.74064354284012e-22	P2rx2	231602
ENSMUSG00000105954	3.08754970192485	5.75440826217745	1.37252701172488	4.19256467305936	2.75818414856845e-05	5.26730230284153e-05	NA	NA
ENSMUSG00000108713	40.3654100790887	-5.75429686522949	0.461131336519909	-12.4786506782565	9.7627042990562e-36	6.53016443114648e-35	NA	NA
ENSMUSG00000022034	384.385138318965	5.75349406110952	0.313383502302646	18.3592755165304	2.78295089122761e-75	4.91953177256188e-74	Esco2	71988
ENSMUSG00000100400	3.84165271059282	-5.75115508647337	1.34101308457192	-4.28866440800559	1.79750721729944e-05	3.48356201144123e-05	NA	NA
ENSMUSG00000086150	2.01459949824426	5.75114402002784	1.43897045286491	3.99670751305396	6.42295792909246e-05	0.000119058254239876	Bach2os	414068
ENSMUSG00000044361	156.843204328564	-5.74946960872308	0.300978040326279	-19.1026215815955	2.40122273073773e-81	4.90353783108737e-80	BC024139	271278
ENSMUSG00000035498	33.1224924737684	5.74162398836848	0.8113387106637	7.07672876063273	1.47597018141085e-12	4.33112884563844e-12	Cdcp1	109332
ENSMUSG00000085357	2.41278760337135	-5.73717012950191	1.61849850647002	-3.54474848544333	0.00039298788822667	0.000677742945452054	NA	NA
ENSMUSG00000045362	34.1775981647338	5.72285612754126	0.476077591572074	12.0208475022813	2.76124702691761e-33	1.71537689913658e-32	Tnfrsf26	244237
ENSMUSG00000092323	3.42880082309909	-5.72080197693082	1.1924805876423	-4.79739631505588	1.60741366953569e-06	3.36698766069664e-06	NA	NA
ENSMUSG00000035186	3.4337743088814	5.7191647616349	1.23947741584248	4.61417423870331	3.94661243354162e-06	8.04666558431938e-06	Ubd	24108
ENSMUSG00000045777	275.007625121327	5.71365619160584	0.372474333611248	15.339731294262	4.14908852757722e-53	4.39999624596787e-52	Ifitm10	320802
ENSMUSG00000091556	19.5974816053222	-5.71320844470237	0.745463993643693	-7.6639629726142	1.80281889437063e-14	5.76194030050995e-14	Gm14569	101055983
ENSMUSG00000111580	1.59305060371224	-5.71201585902121	1.78927545558969	-3.19236249576715	0.00141114114594377	0.0022927391599987	NA	NA
ENSMUSG00000036036	305.836041203115	5.71180474826937	0.242962723555106	23.5089756349965	3.30170406984818e-122	1.49893271749533e-120	Zfp57	22715
ENSMUSG00000033633	45.7366640636498	5.71123088401618	0.50235771562291	11.3688527246653	5.97679958192224e-30	3.30385452109629e-29	Clec18a	353287
ENSMUSG00000097428	2765.66431326339	-5.71014416630342	0.273627628651822	-20.8683026434048	1.03959927791879e-96	2.89887245351644e-95	NA	NA
ENSMUSG00000098739	4.92643996557118	-5.70426274324796	1.1267733887843	-5.0624755607713	4.13847130400141e-07	9.03025123761897e-07	NA	NA
ENSMUSG00000070368	6.62401137433025	-5.69921951920915	1.1120599847578	-5.12492095509613	2.9766259791636e-07	6.55496117860912e-07	Prok1	246691
ENSMUSG00000025482	20.2607954148857	-5.69662301273942	0.694529357590104	-8.20213422295886	2.36156407445183e-16	8.18722742315084e-16	Odf3	69287
ENSMUSG00000092130	5.34710987869608	5.6957683980841	1.10295202725384	5.16411254283251	2.41582320548842e-07	5.3489402755136e-07	D030025P21Rik	100303738
ENSMUSG00000022759	986.838789253835	-5.6924968139558	0.182831290311188	-31.1352438866831	8.0346077196635e-213	1.66551354173742e-210	Lrrc74b	74685
ENSMUSG00000043263	16.4731961513257	5.69208046766542	0.714854928032647	7.96256729086361	1.68505918357459e-15	5.6321578096569e-15	Ifi209	236312
ENSMUSG00000090081	1.72720239948785	-5.6887467032959	1.7608176368452	-3.23074155111727	0.00123469527901574	0.00201844798495743	NA	NA
ENSMUSG00000031111	1614.29997223478	-5.68713233826868	0.172450657088213	-32.9783164314622	1.66199021337347e-238	4.45352572664087e-236	Igsf1	209268
ENSMUSG00000042671	299.473365935007	5.67957327983478	0.677845211855982	8.37886464416228	5.34406885182368e-17	1.90008454500197e-16	Rgs8	67792
ENSMUSG00000037171	11.1698305830601	-5.67140501348309	0.803204048889303	-7.06097662396709	1.65336410290581e-12	4.83682191893882e-12	Nodal	18119
ENSMUSG00000054932	1.92536994682011	5.66713985443969	1.40933964416945	4.02113137020242	5.79192910714398e-05	0.000107706548977043	Afp	11576
ENSMUSG00000069792	16.3194143363985	5.66220365107983	0.717806928044909	7.88819866437063	3.06579449004163e-15	1.01452864954344e-14	Wfdc17	100034251
ENSMUSG00000024989	754.874431849745	5.65913014590088	0.207769601883091	27.2375270232514	2.33544051907794e-163	2.14713951990375e-161	Cep55	74107
ENSMUSG00000017716	1163.80397832711	5.6585766757282	0.197321762835387	28.6769010899663	7.40738983232948e-181	9.35417107964227e-179	Birc5	11799
ENSMUSG00000028370	125.179386561642	5.65671741368152	0.287527133236233	19.6736820974525	3.62478167563923e-86	8.16058686053491e-85	Pappa	18491
ENSMUSG00000046958	42.7026880718986	-5.65570036207878	0.541876712857808	-10.4372456462488	1.67603171133147e-25	8.11177198085605e-25	NA	NA
ENSMUSG00000056023	2.09925784209269	-5.65489860206832	1.28080963950952	-4.41509684782966	1.00964778238948e-05	1.99648944586429e-05	NA	NA
ENSMUSG00000006219	371.807994503067	5.65421253722673	0.387484121752899	14.5921141533445	3.15273913835634e-48	2.93290165483082e-47	Fblim1	74202
ENSMUSG00000052769	33.8297987840478	-5.65225245979341	0.595013180546944	-9.49937353420943	2.11156762663551e-21	8.9003405831694e-21	NA	NA
ENSMUSG00000035373	109.97812662193	5.65164806346211	0.772632771578859	7.31479206080411	2.57780256934824e-13	7.84081614843423e-13	Ccl7	20306
ENSMUSG00000052316	5.82761249728506	5.64970841987712	1.2871758018526	4.38922827149611	1.13753616343608e-05	2.23769759348084e-05	Lrrc15	74488
ENSMUSG00000015880	807.686098185756	5.64897681432472	0.233464316190289	24.1963179063323	2.43241415113055e-129	1.23720916997203e-127	Ncapg	54392
ENSMUSG00000037025	19.4212404770335	5.64808357527054	0.63773325350489	8.85649845641494	8.25670306956709e-19	3.16622227831758e-18	Foxa2	15376
ENSMUSG00000026697	694.860162268598	-5.64715854425909	0.400795685897419	-14.0898685863212	4.38376607467628e-45	3.78485233630105e-44	Myoc	17926
ENSMUSG00000037033	1.6879388063989	5.6431632541052	1.57597135362423	3.58075243000307	0.000342606165441646	0.000594353803351436	Clca3b	229927
ENSMUSG00000021566	2.37379911311888	-5.64121003253135	1.25203666716375	-4.50562685620894	6.61772896718523e-06	1.32589913919906e-05	Slc6a19os	71390
ENSMUSG00000064023	39.9460023543568	5.63924720876236	0.529954816528545	10.64099623757	1.92064671845991e-26	9.55453256615794e-26	Klk8	259277
ENSMUSG00000028883	471.16454429963	5.63877360974004	0.295512960674754	19.0813072863703	3.61112805221464e-81	7.34697376771411e-80	Sema3a	20346
ENSMUSG00000047746	9.32772202661904	5.63085425481724	1.101816722723	5.11051805503671	3.21276604728419e-07	7.06011684738228e-07	Fbxo40	207215
ENSMUSG00000036814	137.318578808498	-5.62775461108253	0.330751262056446	-17.0150661741756	6.35014271299165e-65	8.7316449206862e-64	Slc6a20a	102680
ENSMUSG00000000753	7442.29568856482	5.6172169234838	0.203650140275769	27.5826813371076	1.79546871440284e-167	1.75341484718105e-165	Serpinf1	20317
ENSMUSG00000102618	3.31541249355271	-5.60968299734027	1.29327119357951	-4.33759216565693	1.44052134786102e-05	2.80956644563733e-05	NA	NA
ENSMUSG00000085773	17.0925625817043	-5.60922231799109	0.568967360513267	-9.85860122614238	6.29197893681482e-23	2.7963926613801e-22	NA	NA
ENSMUSG00000051220	588.596240773972	5.60827887473717	0.253641267084148	22.1110663071896	2.47356095160141e-108	8.88097300482643e-107	Ercc6l	236930
ENSMUSG00000086315	3.26917277073619	-5.60728669726031	1.18748175007428	-4.72199820915949	2.33538739418699e-06	4.83925567827901e-06	NA	NA
ENSMUSG00000074113	13.7001165928906	-5.60493204555728	0.775869630352017	-7.22406423230445	5.04564063135501e-13	1.51355442447459e-12	NA	NA
ENSMUSG00000100111	3.99210490027427	-5.59877389420825	1.36120449315028	-4.11310271335559	3.90376587497713e-05	7.37172976717708e-05	NA	NA
ENSMUSG00000020061	51.5728554342578	-5.59801451237221	0.839759772860572	-6.66620942475374	2.62494624367319e-11	7.26422466149006e-11	Mybpc1	109272
ENSMUSG00000037157	6.53121985938369	-5.59559730482371	0.937512584298318	-5.96855700770325	2.39361015587643e-09	5.98961347854148e-09	Il22ra1	230828
ENSMUSG00000086039	1.52359799349586	-5.59333898382051	1.4539950982347	-3.84687609374434	0.000119633431908377	0.000216158654660205	NA	NA
ENSMUSG00000097513	9.16841799745553	-5.59189219617172	0.99627354104219	-5.61280809517646	1.99069333443953e-08	4.72727814088834e-08	NA	NA
ENSMUSG00000017652	78.653098742042	5.59167164618453	0.470474327153633	11.8851791127777	1.41331785982239e-32	8.56685057486274e-32	Cd40	21939
ENSMUSG00000111056	1.78764867174452	-5.59118990706158	1.30141242092934	-4.29624753624903	1.73713599510437e-05	3.37251185902353e-05	Gm39317	105243373
ENSMUSG00000110771	1.42174242812192	-5.58601421991432	2.06125888813767	-2.71000127740444	0.00672829490039908	0.0101205383246488	NA	NA
ENSMUSG00000020890	117.385503632486	-5.5858743062466	0.294489249447988	-18.9680075477022	3.13568231110397e-80	6.24097349835938e-79	Gucy2e	14919
ENSMUSG00000087646	1.41815021261528	-5.57941174525043	1.80471580745006	-3.09157359968701	0.00199098618413399	0.00318051177200844	NA	NA
ENSMUSG00000030310	20872.6191019004	-5.57788514458698	0.156432011993152	-35.6569289975709	1.84014294729643e-278	8.985213551321e-276	Slc6a1	232333
ENSMUSG00000038587	11597.9844905137	5.57412692503737	0.257482833336247	21.6485380901418	6.27389383768646e-104	2.02135292222118e-102	Akap12	83397
ENSMUSG00000097727	84.9185919135684	-5.5722518489818	0.819461983194599	-6.79989061513125	1.04698614881871e-11	2.95585592290807e-11	F630040K05Rik	433111
ENSMUSG00000030972	48.5343316568176	-5.56148675585517	0.380305379105814	-14.6237393984054	1.98208093806202e-48	1.85328784902285e-47	Acsm5	272428
ENSMUSG00000032643	339.514506765529	5.56047426060261	0.24192429926206	22.9843561707679	6.68357055800016e-117	2.77614547960184e-115	Fhl3	14201
ENSMUSG00000030235	4471.9912910955	-5.56036949082106	0.136329493313517	-40.786255091801	0	0	Slco1c1	58807
ENSMUSG00000031740	1170.87650777456	5.55984772862051	0.167006314888064	33.2912425038957	5.16950992948582e-243	1.43784356557711e-240	Mmp2	17390
ENSMUSG00000098097	2.73795558424851	-5.55740522550028	1.23407095236622	-4.50331094402997	6.69028848205672e-06	1.34007027179793e-05	NA	NA
ENSMUSG00000052854	25.8104941059758	5.55621071665074	0.803990981653454	6.91078736383842	4.81971039452469e-12	1.3809296713899e-11	Nrk	27206
ENSMUSG00000036480	82.5972150349954	-5.55447425336008	0.587682793354358	-9.4514835488996	3.34061895804116e-21	1.39949323860893e-20	Prss56	69453
ENSMUSG00000102185	10.7909861770639	-5.55283782889831	0.914252738119686	-6.0736354373066	1.25046438760849e-09	3.17500046093384e-09	5033404E19Rik	114668
ENSMUSG00000087698	43.580688762633	-5.55215856276013	0.388321286843915	-14.2978475578441	2.25682343533665e-46	2.01173149471206e-45	Gm13031	100126227
ENSMUSG00000053175	136.20171752116	5.54922153418558	0.324634484096948	17.0937525310107	1.65193163536315e-65	2.30170537881006e-64	Bcl3	12051
ENSMUSG00000070526	409.655289261698	5.54906827624891	0.314647438499257	17.6358285410355	1.307652565746e-69	2.00090876233544e-68	Peg12	27412
ENSMUSG00000036412	625.938280061647	5.54120925642954	0.196952952909161	28.1346848299617	3.68955950259371e-174	4.22243182033811e-172	Arsi	545260
ENSMUSG00000028699	10.6495023896822	5.53975133212577	0.857716399212913	6.45872148091065	1.05591241129114e-10	2.83811173251379e-10	Tspan1	66805
ENSMUSG00000022322	590.471093672531	5.53884753325367	0.24926765046035	22.2204827743371	2.17717191331668e-109	7.9466774836059e-108	Shcbp1	20419
ENSMUSG00000028287	1.45576220541546	5.53766417758783	5.10572605010933	1.08459876680404	0.278099401450341	0.322259157687393	1700009N14Rik	75471
ENSMUSG00000037973	3.61632380466413	5.53579845880902	1.19303938947809	4.64008020827438	3.4827397542553e-06	7.13265361359416e-06	Itprid1	232016
ENSMUSG00000030769	66.1217938093497	-5.53573626110837	0.301458971528507	-18.3631498277864	2.59131381576314e-75	4.58814975614532e-74	Slc5a11	233836
ENSMUSG00000109833	3.63834133332452	-5.53104417338636	1.21333980819635	-4.55852856390524	5.15132593558703e-06	1.04236195582147e-05	NA	NA
ENSMUSG00000002020	1559.02605554997	5.52949060984826	0.244335908720957	22.630691652299	2.16186588215817e-113	8.40755381038255e-112	Ltbp2	16997
ENSMUSG00000031877	21.615814890924	5.52447157919269	0.56746610396551	9.73533316014318	2.13118182601042e-22	9.2803127750549e-22	Ces2g	72361
ENSMUSG00000054477	1064.16708245162	-5.52432914162184	0.182220184884909	-30.3167793683835	6.88989188935548e-202	1.19205979909298e-199	Kcnn2	140492
ENSMUSG00000038760	6.193103718894	5.52402850246144	1.15693907623976	4.77469264882595	1.79981917723516e-06	3.76104867155379e-06	Trhr	22045
ENSMUSG00000014725	1.47882288080796	5.52188428827968	1.92040677520165	2.87537221779477	0.00403551453912689	0.00622961647943201	Adam28	13522
ENSMUSG00000049420	153.716877146933	5.51892497623165	0.343477455392102	16.0677939398714	4.29087019390704e-58	5.06083149601285e-57	Tmem200a	77220
ENSMUSG00000050010	133.742545056894	5.51877084574754	0.402467609971777	13.7123353755959	8.56557849275852e-43	6.93995045064096e-42	Shisa3	330096
ENSMUSG00000029752	1628.35845471437	5.5170400661957	0.254017509075823	21.7191330088544	1.35308427382205e-104	4.42430368284105e-103	Asns	27053
ENSMUSG00000028004	61.0431808827563	-5.51502504441988	0.303457625539215	-18.1739543852959	8.29955584618678e-74	1.42920172890488e-72	Npy2r	18167
ENSMUSG00000024125	9.24476051940877	-5.51409541056861	0.768718940949163	-7.17309684572123	7.33199463139745e-13	2.18596903711935e-12	Sbpl	638345
ENSMUSG00000027313	154.618011301189	5.51244274238323	0.496813950143149	11.0955876758189	1.31790954719513e-28	7.00155379122789e-28	Chac1	69065
ENSMUSG00000057280	377.177545267734	-5.50847154714511	0.180383633516835	-30.5375351396888	8.27799211510352e-205	1.47879935565179e-202	Musk	18198
ENSMUSG00000035296	46.7107778104193	-5.50214945352086	0.532069043342606	-10.3410441226853	4.59503432102324e-25	2.18306354888311e-24	Sgcg	24053
ENSMUSG00000086496	10.5352475175122	-5.50143540474038	1.09044305634092	-5.04513772887961	4.53194797393227e-07	9.8614074897221e-07	Gm14204	100045469
ENSMUSG00000038663	6.91444514826109	-5.49863636696228	1.0991147757424	-5.00278632251871	5.65075638595191e-07	1.22088564472489e-06	Fsd2	244091
ENSMUSG00000022221	29.878747667078	5.49639858231386	0.584792963649766	9.39887947353222	5.51472169971227e-21	2.29064234230204e-20	Ripk3	56532
ENSMUSG00000029909	1.41325131370832	5.49493161210433	5.10588652685585	1.0761954037173	0.281839874928132	0.326115941827177	Prss37	67690
ENSMUSG00000100269	3.48716842229567	-5.49399128426852	1.23934474787968	-4.4329806485789	9.2939210649367e-06	1.84259972534381e-05	NA	NA
ENSMUSG00000029019	1.60950722899582	5.49376035442461	1.4310489945091	3.83897432967287	0.000123549345613828	0.000222940771222193	Nppb	18158
ENSMUSG00000025519	2.15530553187622	-5.48933291963231	1.4214734849015	-3.86172023462871	0.000112591453197399	0.00020387078707099	Tktl2	74419
ENSMUSG00000027699	1400.88197703464	5.48809347359716	0.180405125749317	30.4209398197652	2.90369456528877e-203	5.145393603475e-201	Ect2	13605
ENSMUSG00000086359	2.67964736197265	-5.48479038032692	1.1979717831642	-4.57839696844944	4.6855285475201e-06	9.50033392771608e-06	9630013K17Rik	78883
ENSMUSG00000039037	2220.8878779447	-5.48354414122266	0.343503786895642	-15.9635624130356	2.29263401917391e-57	2.66258178135879e-56	St6galnac5	26938
ENSMUSG00000086127	7.37248649047277	-5.48347261184071	1.09578856665881	-5.00413380709061	5.61137712204772e-07	1.21249670078429e-06	NA	NA
ENSMUSG00000074968	212.331215676373	5.48332294136213	0.26899766045747	20.3842774395767	2.30596127030934e-92	5.87806113602171e-91	Ano3	228432
ENSMUSG00000000303	174.20385109699	5.47985909091211	0.442906047253257	12.3725090792872	3.68138951405108e-35	2.4182712045514e-34	Cdh1	12550
ENSMUSG00000078453	134.152409794335	5.47653140787455	0.252032819614452	21.7294375242569	1.08118326731609e-104	3.56709308299345e-103	Abracl	73112
ENSMUSG00000074758	84.913303337807	-5.4753219467594	0.309594274537872	-17.6854754660187	5.42614102607127e-70	8.37279471670394e-69	Gm5535	433481
ENSMUSG00000025105	1.6914362775514	5.4722070082881	1.43839293684235	3.80438951563613	0.000142154342148655	0.000255234299724825	Bnc1	12173
ENSMUSG00000026193	33990.6068606678	5.47146366590403	0.255620416622764	21.404642626722	1.20944471514514e-101	3.71680122040339e-100	Fn1	14268
ENSMUSG00000074476	523.653616386068	5.46978423154343	0.266806317691772	20.500954695767	2.11110983294239e-93	5.50265911734795e-92	Spc24	67629
ENSMUSG00000035551	917.389683305978	5.46181432920601	0.206258114504684	26.4804821973779	1.62663795360011e-154	1.25852520262166e-152	Igfbpl1	75426
ENSMUSG00000041708	150.036102521063	-5.46175607529634	0.279287036187592	-19.5560672985472	3.6626024941115e-85	8.13734728039554e-84	Mpped1	223726
ENSMUSG00000098323	1.52810438629231	5.45428031588203	1.87588414020972	2.90757845805565	0.0036423896210765	0.00565047872953973	NA	NA
ENSMUSG00000096957	25.8174120487704	5.45129734411707	0.486052345699891	11.2154532168083	3.42427745677251e-29	1.84959804714018e-28	E230013L22Rik	102132
ENSMUSG00000069355	1.69738798779264	5.45032065882608	1.33384764655684	4.08616431786298	4.38563238581613e-05	8.24270810140603e-05	NA	NA
ENSMUSG00000109602	1.72081631367769	5.4469724468388	1.36634330091065	3.98653284515572	6.7045850104867e-05	0.00012407971568721	NA	NA
ENSMUSG00000022763	2298.65956702939	-5.44656282875581	0.163102349995188	-33.3935276157364	1.70211428010226e-244	4.92112593114301e-242	Aifm3	72168
ENSMUSG00000021485	424.031491066937	5.44458805069598	0.291908007090304	18.6517256068678	1.22266628723201e-77	2.29620908797854e-76	Mxd3	17121
ENSMUSG00000034641	6.34362094861816	5.44368065663267	0.955194429509495	5.69902889763299	1.20491802291284e-08	2.89351516037856e-08	Cd300ld	217305
ENSMUSG00000097623	82.9922733857995	-5.44218140832902	0.298209463548886	-18.2495261671562	2.08711632924014e-74	3.63393083220234e-73	B230323A14Rik	319970
ENSMUSG00000069516	1171.19259512834	5.43728020478906	0.335287350126622	16.2167770502993	3.83813599383911e-59	4.63381110948499e-58	Lyz2	17105
ENSMUSG00000107458	2.5357103182737	5.43605529511084	1.39194465094089	3.90536742350806	9.40823272279103e-05	0.000171800130988022	NA	NA
ENSMUSG00000102144	3.90729811328099	-5.43481446631935	1.19833570209261	-4.53530213347456	5.75210825453712e-06	1.15870072127745e-05	NA	NA
ENSMUSG00000056880	19.6872731983477	-5.43449847905419	0.6832331432976	-7.95409082882716	1.80451709321818e-15	6.02501961545101e-15	Gadl1	73748
ENSMUSG00000020176	1409.89483687504	5.43352966305771	0.186820368547448	29.0842465696011	5.68005719711285e-186	8.00050620462568e-184	Grb10	14783
ENSMUSG00000054958	40.0166694553066	-5.42519146034104	0.573592086174724	-9.45827460159283	3.13066206151859e-21	1.31228610220809e-20	Nt5c1a	230718
ENSMUSG00000027335	107.879026722228	5.42141731737392	0.412548151478338	13.1412958655775	1.90928735378758e-39	1.41255121295537e-38	Adra1d	11550
ENSMUSG00000046179	639.606256830293	5.42096201359185	0.231142187344276	23.452932049646	1.23391082314052e-121	5.53320867691157e-120	E2f8	108961
ENSMUSG00000041219	2017.90840532435	5.42027853422651	0.160594645811499	33.7513028957931	1.02303967710808e-249	3.16609166550645e-247	Arhgap11a	228482
ENSMUSG00000032482	16898.9162142882	-5.41653749256437	0.151924588124233	-35.6528035352322	2.13198098936324e-278	1.01839170172345e-275	Cspg5	29873
ENSMUSG00000097182	4.54352328825784	-5.41518124133908	1.12809323029474	-4.80029584072961	1.58431414013022e-06	3.32018451130961e-06	A830009L08Rik	320297
ENSMUSG00000079014	8.51781073028982	5.41279717109258	1.12709821545208	4.80241836681595	1.56760734959757e-06	3.28736746446911e-06	Serpina3i	628900
ENSMUSG00000085336	4.19989172861544	-5.4117827088796	1.20969034990784	-4.4736925522237	7.68802623262188e-06	1.5334876580374e-05	Gm11732	102637448
ENSMUSG00000071714	10.9196610663122	5.41125915681023	0.821269167577668	6.58889846403309	4.43101670419550e-11	1.21128054293715e-10	Csf2rb2	12984
ENSMUSG00000037727	4.96233635629399	-5.41107051027392	1.4797743084466	-3.65668634695667	0.00025549669179896	0.000448046991931249	Avp	11998
ENSMUSG00000026971	6.51001465464448	5.40712544174148	1.01748172879968	5.31422362553897	1.07113013584884e-07	2.42863919874177e-07	Itgb6	16420
ENSMUSG00000054951	44.6569802850914	5.40417758588107	0.390843598267399	13.8269568948748	1.75280125678656e-43	1.44140351853934e-42	9130008F23Rik	71583
ENSMUSG00000030278	9.31198425433715	-5.39921305751913	0.92204936531435	-5.85566593354619	4.75102384277461e-09	1.16850511414021e-08	Cidec	14311
ENSMUSG00000097084	2.94654960962482	5.39589890883041	1.25929773042424	4.28484764044848	1.82864462539531e-05	3.54078325289136e-05	Foxl1	14241
ENSMUSG00000104213	1.4646058428601	-5.39519454702554	1.93808598814648	-2.78377460031343	0.0053730358847023	0.00817885122927355	NA	NA
ENSMUSG00000028238	2.67831628136698	5.39397356960032	1.31869144265897	4.09039855352674	4.30632540672767e-05	8.09850121208723e-05	Atp6v0d2	242341
ENSMUSG00000048922	954.088137553004	5.39099916867842	0.199064911777521	27.0816143364507	1.62137921689177e-161	1.43078576436799e-159	Cdca2	108912
ENSMUSG00000050926	18.8046348950716	5.38680364652828	0.724607478794352	7.43409887997732	1.05283195010041e-13	3.25599949888195e-13	Dcaf12l2	245403
ENSMUSG00000029553	3.57712057941098	5.38315145207549	1.29248636820986	4.16495800998763	3.11409873608155e-05	5.92690268756344e-05	Tfec	21426
ENSMUSG00000037474	926.757077001791	5.38148637465187	0.187862550461748	28.645870938219	1.8046022708597e-180	2.26585861129144e-178	Dtl	76843
ENSMUSG00000110340	1.38284133079964	5.38012469910254	2.10310225553773	2.55818502639898	0.0105220091033678	0.0154133404018867	1600027J07Rik	69794
ENSMUSG00000070732	4.56931495319446	5.37813068969558	1.17920263165485	4.56081978221853	5.09542992880188e-06	1.03124142788582e-05	Rbm44	329207
ENSMUSG00000079434	86.4640931539004	-5.37536508564501	0.32197193880094	-16.6951353141627	1.42196447212925e-62	1.85981103250571e-61	Neu2	23956
ENSMUSG00000056071	1.20938165551115	-5.37529790719488	2.16710823965571	-2.48040121339248	0.013123462265909	0.0189811635313862	S100a9	20202
ENSMUSG00000051295	41.5430045619824	-5.3752490975233	1.15264721083705	-4.66339487658138	3.11035104968467e-06	6.39204485734393e-06	9630028B13Rik	319562
ENSMUSG00000110823	1.36061796009868	-5.37357475016222	1.71266906550798	-3.13754411659699	0.0017036963312946	0.00274191163023044	Gm36799	102640821
ENSMUSG00000024791	492.354796287412	5.37243012075499	0.281004402916679	19.1186688357619	1.76556284527191e-81	3.62567405599622e-80	Cdca5	67849
ENSMUSG00000057913	1.97726397198179	-5.37146784536607	1.53220662635663	-3.50570722836428	0.000455395842302019	0.000779619232014201	NA	NA
ENSMUSG00000100279	8.38230227265862	5.37107566943705	1.13032199004254	4.75181029543175	2.0160347750591e-06	4.19889403908755e-06	NA	NA
ENSMUSG00000104745	5.37749230748592	-5.36818578429029	0.962941845212443	-5.57477672299719	2.47847540321771e-08	5.85334695130081e-08	NA	NA
ENSMUSG00000032503	355.579134215621	-5.36770100875747	0.261616581328106	-20.5174342601227	1.50445613561697e-93	3.94009709987029e-92	Arpp21	74100
ENSMUSG00000025270	7.40783635340541	-5.36615697055805	1.22950265915856	-4.36449399323015	1.27417350482762e-05	2.49620314029754e-05	Alas2	11656
ENSMUSG00000062826	1.48851884711988	5.36578172013064	1.60539062512885	3.34235271848556	0.000830714269919961	0.0013846078019382	Ces2f	71903
ENSMUSG00000042282	66.7493282167769	-5.36448006470994	0.80918395036779	-6.62949390218587	3.36839749373033e-11	9.26330389608716e-11	Gucy2f	245650
ENSMUSG00000024207	7.39130371354426	-5.36300440701561	1.10887754063139	-4.83642621525363	1.32194310996648e-06	2.78735783085053e-06	Acsbg2	328845
ENSMUSG00000032783	543.626300649144	5.36213121674016	0.256235932257123	20.9265389498904	3.06993892484204e-97	8.63710217612729e-96	Troap	78733
ENSMUSG00000028587	140.172162346854	5.35793086167579	0.399384956722056	13.4154548675316	4.90911764495944e-41	3.79282848145899e-40	Orc1	18392
ENSMUSG00000030790	599.320397929328	5.35709649161793	0.470658868731516	11.3821216331394	5.13354195619821e-30	2.84774848279584e-29	Adm	11535
ENSMUSG00000095385	10.3158802278092	-5.34457686647279	0.784745835583814	-6.81058327948523	9.7203822716124e-12	2.74814667594106e-11	D630033O11Rik	235302
ENSMUSG00000052396	42.9427917946041	5.33303789325688	0.397991758541224	13.3998701701872	6.05690151689701e-41	4.66812686884525e-40	Mogat2	233549
ENSMUSG00000097755	28.0138242461815	5.33201204672503	1.03303110345597	5.16152130258901	2.44951009770284e-07	5.41915881764243e-07	NA	NA
ENSMUSG00000095187	1.25835263665719	5.32748482391502	2.46161429348006	2.16422403705798	0.0304471593711302	0.0417821279578968	Olfr1381	258461
ENSMUSG00000108657	56.5550283437682	-5.32270573434775	0.360771482529294	-14.7536764741807	2.91351036037687e-49	2.78099753034583e-48	NA	NA
ENSMUSG00000097028	1.33521351383379	5.32268273295384	1.74597039882946	3.04855267679355	0.00229946594868745	0.00364678204911652	Ptgs2os	320019
ENSMUSG00000042448	4.61041036043533	-5.32268108330285	1.05978509457848	-5.02241549775703	5.10256490668194e-07	1.10668896154893e-06	Hoxd1	15429
ENSMUSG00000097053	5.23077799948393	5.31992949703718	1.16285494149258	4.57488660641439	4.76477983013701e-06	9.6574584639425e-06	NA	NA
ENSMUSG00000110750	1.71635557726135	-5.31543721287382	1.42993067555984	-3.71726916816632	0.000201387847730371	0.000357006468590517	NA	NA
ENSMUSG00000032269	17.9840875907073	5.31340739461853	1.10083285913791	4.82671583657088	1.38802951021518e-06	2.9219364272809e-06	Htr3a	15561
ENSMUSG00000109371	3.37106731736657	-5.30985126542053	1.24290687973225	-4.27212315902893	1.93620582755894e-05	3.74179864986391e-05	NA	NA
ENSMUSG00000072934	3.6628938952277	5.3095154472354	1.20367030660182	4.41110445120568	1.02844689034072e-05	2.03128660867027e-05	Trpc5os	100503240
ENSMUSG00000086188	9.47923782772848	-5.30880387650062	1.1234081631788	-4.72562337581631	2.29410496621997e-06	4.757750676994e-06	NA	NA
ENSMUSG00000024347	3547.6852164393	-5.30440541622982	0.173540453200192	-30.5658151653596	3.48571995723333e-205	6.2780102147777e-203	Psd2	74002
ENSMUSG00000075520	2.98767828548167	5.30144090583712	1.25356819458206	4.22908057874316	2.34648297631595e-05	4.50614144717622e-05	Malrd1	102635496
ENSMUSG00000111253	1.90068961042121	-5.30032867103041	1.59754201605358	-3.3178023599804	0.000907286580670867	0.00150663603665969	NA	NA
ENSMUSG00000104727	38.4323062865607	-5.29969186338499	0.361448213311406	-14.6623822395797	1.12263979318218e-48	1.05553120135182e-47	NA	NA
ENSMUSG00000053519	222.020927010275	5.29356026993233	0.307123522362026	17.2359324001646	1.42733258439931e-66	2.04184758313842e-65	Kcnip1	70357
ENSMUSG00000054568	1.96414282215801	5.29224204051786	1.48629736255299	3.56068857676465	0.00036988356199296	0.000639453305088222	Usp17la	13531
ENSMUSG00000090796	1.22800434234474	5.2921916168697	5.10671606891582	1.03631992565297	0.300052913291386	0.345385439978607	NA	NA
ENSMUSG00000105356	1.59022570139178	5.29192617693088	1.45450857941853	3.63829148333139	0.000274452704479871	0.000479833647003199	NA	NA
ENSMUSG00000109299	2.08995791416631	5.28917475967491	1.24102500909358	4.26194050959379	2.02659399345872e-05	3.90994378946952e-05	NA	NA
ENSMUSG00000074207	3.9192600562932	-5.28673891387817	1.20120453678855	-4.40119792422064	1.0765486661571e-05	2.12190561907695e-05	Adh1	11522
ENSMUSG00000027221	1991.29777507155	-5.28562956923663	0.151004106088976	-35.0032175027225	2.01001321087976e-268	8.17889264493723e-266	Chst1	76969
ENSMUSG00000056494	3.03360368329928	-5.2844208673822	1.71428144248768	-3.08258652074871	0.00205210066590115	0.00327433068998954	Cngb3	30952
ENSMUSG00000041552	24.8445322119797	5.28304705571529	0.508501880162642	10.3894346546477	2.76990035859625e-25	1.32830686554857e-24	Ptchd1	211612
ENSMUSG00000032494	30.1206209890294	-5.28197245033535	0.658596085757283	-8.02004834915152	1.05703550675447e-15	3.5677789846261e-15	Tdgf1	21667
ENSMUSG00000022385	1432.83532001673	5.27857969559095	0.196534086163333	26.8583419733312	6.73968855930953e-159	5.63084322105355e-157	Gtse1	29870
ENSMUSG00000072082	1173.62713070766	5.27857714132608	0.211901337644526	24.910541858783	5.71973448583725e-137	3.34254590046016e-135	Ccnf	12449
ENSMUSG00000076497	3.04968164761854	5.27712753287386	1.15928324092652	4.55206057206198	5.31230350147554e-06	1.07355141026324e-05	NA	NA
ENSMUSG00000090263	3.91380452025871	5.27321440290023	1.21415666864163	4.34310871001498	1.40480575342545e-05	2.74161087308087e-05	D730045A05Rik	77855
ENSMUSG00000087216	3.81624381739823	-5.27257480129862	1.16494513080235	-4.52602844707987	6.01024930948988e-06	1.2076613827303e-05	NA	NA
ENSMUSG00000027556	7.8759034596022	-5.27143494944299	0.806134594639952	-6.53914989443841	6.18694929798981e-11	1.68104163379164e-10	Car1	12346
ENSMUSG00000035365	261.737920465901	5.27071127702635	0.266033910727636	19.8121783144498	2.33749195739493e-87	5.35017820623322e-86	Parpbp	75317
ENSMUSG00000094543	1.37458373415348	5.27017242472958	1.94198252733609	2.71381042339187	0.00665142179266131	0.0100117612721021	NA	NA
ENSMUSG00000024501	6369.73636350038	5.26936668886547	0.230361382739495	22.8743491040091	8.36651705065392e-116	3.38558893469648e-114	Dpysl3	22240
ENSMUSG00000105644	5.78748865700384	5.26684795376148	1.1406855458212	4.61726544450056	3.88829776291166e-06	7.92997649382383e-06	NA	NA
ENSMUSG00000025955	1.32046062646197	5.26636767036229	1.95421640551446	2.69487435245222	0.00704151784340693	0.0105699734644884	Akr1cl	70861
ENSMUSG00000033597	4557.8321015984	-5.26080577517147	0.171958325540243	-30.5934926886707	1.49391823357932e-205	2.71288143358994e-203	Caskin1	268932
ENSMUSG00000021340	2853.0212902772	-5.26029353277981	0.139409632148146	-37.7326405049966	0	0	Gpld1	14756
ENSMUSG00000003283	65.0811708927171	5.25951767380082	0.769293162264144	6.83681843514803	8.09712562455983e-12	2.29631054915402e-11	Hck	15162
ENSMUSG00000027574	1653.91008382475	-5.25823796399925	0.32848583403002	-16.0075029704895	1.13265054160725e-57	1.32593129199446e-56	Nkain4	58237
ENSMUSG00000080356	8.84625043578215	-5.25364443566269	1.11562019173578	-4.70916937016763	2.48728327236569e-06	5.14527163845711e-06	Mir1247	100526515
ENSMUSG00000022054	181.426749749647	5.25222871144833	0.207720572693182	25.2850675469985	4.66279134029527e-141	2.88607082029037e-139	Nefm	18040
ENSMUSG00000025746	9.05253868194677	5.24912284529071	0.810080718963539	6.47975284735417	9.18729857335862e-11	2.4769633319314e-10	Il6	16193
ENSMUSG00000030800	2.75326977513749	5.2413321993447	1.36649534602952	3.83560193935083	0.000125257138972805	0.000225929659715107	Prss8	76560
ENSMUSG00000038379	625.862110722124	5.23701015008077	0.225488513313679	23.225174857557	2.5354698144612e-119	1.09238976927757e-117	Ttk	22137
ENSMUSG00000066797	3.63547310305619	-5.23233256076041	1.15180202370652	-4.54273603715565	5.55287658239677e-06	1.12041650270895e-05	Zfp648	100503355
ENSMUSG00000067786	9472.30067271987	-5.23227300725891	0.108333247672089	-48.2979428724997	0	0	Nnat	18111
ENSMUSG00000104476	2.69362945265404	5.2321176063574	1.31430766403962	3.98089256382795	6.86569774139602e-05	0.00012687971107796	NA	NA
ENSMUSG00000097622	36.0529241853923	-5.23046510532897	0.438982291925506	-11.914979719083	9.88902430928503e-33	6.02249254844568e-32	A330033J07Rik	320614
ENSMUSG00000079293	21.4268625707932	5.22901383908167	0.563203436546578	9.28441394311205	1.62599520089517e-20	6.65325745796454e-20	Clec7a	56644
ENSMUSG00000043091	2373.26641949324	5.22697579167069	0.166926142695856	31.3131047495322	3.09468193037325e-215	6.53840827462418e-213	Tuba1c	22146
ENSMUSG00000022479	50.0274202429783	5.22395464864406	0.497533304413481	10.4997084663555	8.66473102667003e-26	4.22525820792323e-25	Vdr	22337
ENSMUSG00000027536	22.0274029910333	5.21845992243448	0.520265069711991	10.0303868666857	1.12076605324165e-23	5.11561954463624e-23	Chmp4c	66371
ENSMUSG00000010311	398.663310306692	5.21740508403349	0.243524396596084	21.4245683675267	7.88622917217807e-102	2.43376564045321e-100	Optc	269120
ENSMUSG00000097804	6.33320880003086	5.21630214422356	1.00265780660387	5.20247497188679	1.96651849900168e-07	4.38371826910459e-07	NA	NA
ENSMUSG00000087293	6.89709552802377	-5.21578998706813	0.845408327003902	-6.16955123396136	6.84840835345548e-10	1.76268099742857e-09	NA	NA
ENSMUSG00000000739	8.61417447286064	-5.21430938733807	1.14449437403641	-4.55599390056257	5.21384492569233e-06	1.05433291507673e-05	Sult5a1	57429
ENSMUSG00000082082	1.92117994779432	5.21213218483459	1.30793751074446	3.98500092092926	6.74798639555155e-05	0.000124798842748468	NA	NA
ENSMUSG00000061080	4819.43863998133	-5.21136155127202	0.202879950905159	-25.6869223795712	1.63650781320328e-145	1.08310199335891e-143	Lsamp	268890
ENSMUSG00000105904	1.98952276626243	5.20659030268388	1.36142658989234	3.8243636060433	0.000131110303082316	0.000236157610429356	Mir24-1	387142
ENSMUSG00000023505	1831.63526147065	5.20613830338262	0.193197517189718	26.9472319267449	6.14670569195736e-160	5.21473220731193e-158	Cdca3	14793
ENSMUSG00000093908	1.8134713616602	5.20462894659763	1.29266037348222	4.02629263909219	5.66631629170611e-05	0.000105522474682311	NA	NA
ENSMUSG00000017390	45536.4930507938	-5.20427882177128	0.143230254499716	-36.3350525344602	4.52555517569813e-289	2.48600059689038e-286	Aldoc	11676
ENSMUSG00000028212	362.524753710607	5.20271954627111	0.28383174334457	18.3302948604837	4.74326762562852e-75	8.34458122801724e-74	Ccne2	12448
ENSMUSG00000048138	2.10637478871803	5.20066071421615	1.44295559736829	3.60417238319826	0.000313149173892838	0.000545102336841268	Dmrt2	226049
ENSMUSG00000086631	5.67373468479941	-5.2000869493219	1.14458518697696	-4.54320657692259	5.54049078511983e-06	1.11812274082878e-05	NA	NA
ENSMUSG00000105170	2.35424177960416	-5.20003014553371	1.25921073634994	-4.1295948290649	3.63403091434777e-05	6.87951764288477e-05	NA	NA
ENSMUSG00000046591	423.065596203701	5.19980429161272	0.294353624032128	17.6651614489556	7.77899358366989e-70	1.19697357152646e-68	Ticrr	77011
ENSMUSG00000035799	212.360123391559	5.19853724361785	0.235417316058774	22.0822211834239	4.68487545375792e-108	1.66570822565409e-106	Twist1	22160
ENSMUSG00000032218	806.000993005673	5.19772618055765	0.187969070080845	27.6520290190408	2.63833269436472e-168	2.62317123498986e-166	Ccnb2	12442
ENSMUSG00000022686	441.59945537379	5.19734404919842	0.239744269091712	21.6786998450012	3.25957890873538e-104	1.0610774423947e-102	B3gnt5	108105
ENSMUSG00000062248	888.75504396451	5.19693207284654	0.167046187540463	31.1107493643798	1.72340403507777e-212	3.53909877222092e-210	Cks2	66197
ENSMUSG00000069793	469.178231588843	5.19466507998353	0.200436339244504	25.9167828526681	4.30859405226837e-148	3.00548371779343e-146	Slfn9	237886
ENSMUSG00000040663	665.756709616276	5.19125109889461	0.363800006822991	14.2695189706812	3.38908215248342e-46	2.99671235961844e-45	Clcf1	56708
ENSMUSG00000022074	487.596968439701	5.19111723428277	0.148663469132892	34.91857996158	3.88443554509811e-267	1.49741582863931e-264	Tnfrsf10b	21933
ENSMUSG00000037428	259.575542830995	5.19082616830323	0.580994585235675	8.93437959701057	4.09469272137389e-19	1.58709972070468e-18	Vgf	381677
ENSMUSG00000024366	1.66737730761403	5.18936668553858	1.51201056548177	3.43209684112564	0.000598933647838474	0.00101366163783061	Gfra3	14587
ENSMUSG00000042258	7.95859160156929	5.18602446088451	0.808817260337815	6.41186175814113	1.43753164718843e-10	3.83895027754879e-10	Isl1	16392
ENSMUSG00000111657	4.24034515060656	-5.1849341811359	1.26982991273679	-4.08317218639237	4.44250810931699e-05	8.34674909670989e-05	Gm31592	102633867
ENSMUSG00000024128	6.47243688339137	-5.18417279556237	0.925416993641291	-5.60198573311682	2.11910001638654e-08	5.02189221959249e-08	Sbp	20234
ENSMUSG00000102386	3.28049743212217	-5.18194223155747	1.17620098856729	-4.40566049674001	1.05462031519876e-05	2.08111110784574e-05	NA	NA
ENSMUSG00000070306	2906.19551334147	-5.17852745128786	0.17881052196427	-28.9609772087273	2.04138249424906e-184	2.80345609663341e-182	Ccdc153	270150
ENSMUSG00000025784	766.451194291733	-5.17390996942016	0.224183538162367	-23.0789022772622	7.54282557046674e-118	3.19342015914963e-116	Clec3b	21922
ENSMUSG00000106980	3.14681232084235	-5.17300298687992	1.2341486588569	-4.19155581441161	2.77048009822273e-05	5.28986437245812e-05	NA	NA
ENSMUSG00000055301	3.9050762443239	5.17194407928684	1.25972613232959	4.10560989929012	4.03249508948816e-05	7.60305599805418e-05	Adh7	11529
ENSMUSG00000038179	3.23665345424608	5.17003405439891	1.26072198648399	4.10085182127865	4.11632091263346e-05	7.75378649063824e-05	Slamf7	75345
ENSMUSG00000033063	3.60987348093694	5.16699985254089	1.25383055726778	4.12097138851065	3.77278282466064e-05	7.13296825041027e-05	Cntnap3	238680
ENSMUSG00000102483	3.73005378027771	-5.16542195779853	1.22752459083398	-4.20799876138462	2.57642278695227e-05	4.92918919440158e-05	Catspere1	631584
ENSMUSG00000040084	1805.40156995388	5.16037075123375	0.178498116438455	28.9099451254602	8.95331271622367e-184	1.21438975502211e-181	Bub1b	12236
ENSMUSG00000042124	1.1189257449301	5.15880230223809	2.60399952874361	1.9811072334284	0.0475792492827881	0.0632652855970168	Lce1f	67828
ENSMUSG00000031995	181.738765623331	5.15876852189911	0.291513655473639	17.6964901130184	4.46268042281585e-70	6.90425182696494e-69	St14	19143
ENSMUSG00000015224	1504.03875388087	-5.15765300614055	0.156607022223929	-32.9337275742702	7.23432939926402e-238	1.89237999869081e-235	Cyp2j9	74519
ENSMUSG00000107412	50.7422981326201	-5.14895234855654	0.461069043778379	-11.1674214915011	5.88649308747533e-29	3.16708894738236e-28	Gm20383	100504740
ENSMUSG00000050410	772.914627121539	5.14800411036524	0.204269636767831	25.20200354699	3.80813083455848e-140	2.3243349674376e-138	Tcf19	106795
ENSMUSG00000060882	731.684102256628	-5.14779064356968	0.194800162805232	-26.4260079121014	6.88668832943104e-154	5.27251577221562e-152	Kcnd2	16508
ENSMUSG00000054134	21.2290992176581	-5.14553319537712	0.513547489957545	-10.0195859117187	1.25025660189262e-23	5.69365560899204e-23	Umodl1	52020
ENSMUSG00000062310	1.50719883318047	5.14509755256321	1.55856114536172	3.30118428004896	0.000962776239876741	0.00159492478278133	Glrp1	14659
ENSMUSG00000031490	1577.91472660603	5.14465614463674	0.190650159328551	26.9847985585517	2.22889201472765e-160	1.91310329060979e-158	Eif4ebp1	13685
ENSMUSG00000006398	2363.14550641832	5.14084104187444	0.20669830747533	24.8712294970679	1.52414123110285e-136	8.81314612395341e-135	Cdc20	107995
ENSMUSG00000037405	793.299632229894	5.13746795833671	0.200619016467788	25.6080806734569	1.24003183225601e-144	8.01388807357684e-143	Icam1	15894
ENSMUSG00000020805	1140.00295586928	-5.13728420845892	0.240437082410241	-21.3664388078605	2.74271791758255e-101	8.37024177820018e-100	Slc13a5	237831
ENSMUSG00000029414	899.879472808937	5.13649541013199	0.2040160973898	25.1769123899965	7.17185329972857e-140	4.35323570593746e-138	Kntc1	208628
ENSMUSG00000096559	2.55058559856995	-5.13365385624049	1.2164910767167	-4.22005056551353	2.44247528262603e-05	4.6835246867215e-05	NA	NA
ENSMUSG00000106275	38.2307301325232	-5.13164045983516	0.336709155986946	-15.2405729650967	1.90195123963488e-52	1.98629156789435e-51	NA	NA
ENSMUSG00000020325	346.868545377681	5.12979184892717	0.236109004701243	21.7263710692359	1.1558364010633e-104	3.80197503601257e-103	Fstl3	83554
ENSMUSG00000031163	1.97814669210954	-5.12827191013766	1.26598625762196	-4.050811672925	5.10402753386691e-05	9.54068881341197e-05	Glod5	69824
ENSMUSG00000030247	91.9164221964128	-5.12710558491234	0.419346015277628	-12.226432106474	2.24588432784312e-34	1.4433698840508e-33	Kcnj8	16523
ENSMUSG00000033788	814.290138352632	5.12372438108507	0.240791785505977	21.278651056632	1.79019001873075e-100	5.38110058571419e-99	Dysf	26903
ENSMUSG00000021790	34.3030424904301	-5.12229137222868	0.481982792268572	-10.6275399337793	2.21888280204236e-26	1.09900526557787e-25	Dydc1	69496
ENSMUSG00000104516	30.0013503628293	-5.12110277889366	0.569375118273675	-8.99425109130279	2.37848223339283e-19	9.30929642221956e-19	NA	NA
ENSMUSG00000004558	25430.756167419	-5.11792568315371	0.128595960149801	-39.798495047526	0	0	Ndrg2	29811
ENSMUSG00000028873	1426.66481227084	5.1175093381779	0.198865334206355	25.7335415375496	4.9271095038177e-146	3.32096248857014e-144	Cdca8	52276
ENSMUSG00000024330	2274.58153543038	-5.10921917302082	0.204230888626347	-25.0168777474619	4.0057192362944e-138	2.37244390240153e-136	Col11a2	12815
ENSMUSG00000031273	1756.91779795326	5.10745539043014	0.118212531983927	43.2057016689615	0	0	Col4a6	94216
ENSMUSG00000058400	5.44189061663958	5.10495036561392	1.14775367441467	4.4477752321005	8.67642487090714e-06	1.72437666143671e-05	Qrfpr	229214
ENSMUSG00000026837	6379.89103775448	5.10072516830647	0.212244694769125	24.0322858192282	1.27891546050003e-127	6.35783018406496e-126	Col5a1	12831
ENSMUSG00000021965	467.235880290499	5.09894490088777	0.243474608594727	20.9424092734662	2.20045930766156e-97	6.22274033040508e-96	Ska3	219114
ENSMUSG00000000440	48.2225938878601	5.09805934415794	0.39091132931552	13.0414724819681	7.10710498518606e-39	5.16075405946772e-38	Pparg	19016
ENSMUSG00000097280	55.6474068273093	-5.09377310254883	0.471058480702854	-10.8134622583348	2.97235569573816e-27	1.51464683911073e-26	NA	NA
ENSMUSG00000022219	169.374271773197	-5.0918788028797	0.193569503309099	-26.305170576115	1.67353434085038e-152	1.24652779903408e-150	Cideb	12684
ENSMUSG00000101429	32.2364812882144	-5.09186026533526	0.644344427654638	-7.9023889193381	2.73608134199258e-15	9.0678605320668e-15	BC055402	407809
ENSMUSG00000023067	5490.52789679122	5.08947609016384	0.204868161662992	24.8426893122417	3.10184727762026e-136	1.78421178615576e-134	Cdkn1a	12575
ENSMUSG00000097266	6.79340202835142	-5.08912059137903	1.18741952793223	-4.28586567061199	1.82028959685941e-05	3.52553753299179e-05	NA	NA
ENSMUSG00000029212	2460.27834375477	-5.08191915714698	0.179425306672925	-28.3233132013581	1.7846489236111e-176	2.14284649172167e-174	Gabrb1	14400
ENSMUSG00000081835	1.16322823175152	-5.08035387343117	1.49464435136425	-3.39903861998611	0.0006762316691665	0.00113730106900846	NA	NA
ENSMUSG00000026315	260.897008232617	5.08029787013113	0.358446094828247	14.1731154096278	1.34403066163573e-45	1.1733168743791e-44	Serpinb8	20725
ENSMUSG00000021364	1337.71988335558	-5.08005667752942	0.172040959504046	-29.5281814991851	1.25197379215072e-191	1.95103688900198e-189	Elovl2	54326
ENSMUSG00000054753	5.37893893146105	5.07862966166815	1.16932772896597	4.34320467723719	1.40419197390012e-05	2.7408999060591e-05	AU018091	245128
ENSMUSG00000097408	12.2615990089726	-5.06559440412948	0.636502986334648	-7.95847704234681	1.74169704361959e-15	5.8188093567665e-15	NA	NA
ENSMUSG00000022512	161.316812622865	5.06495969724843	0.303235317721889	16.7030665665855	1.2449843478523e-62	1.63124872244237e-61	Cldn1	12737
ENSMUSG00000022997	2.8515690081532	5.06017493621223	1.38558775786546	3.65200609451659	0.000260199708246301	0.000455894122422133	Wnt1	22408
ENSMUSG00000019888	30.0267883068043	-5.05968411767386	0.577455717362381	-8.762029651009	1.91765815247119e-18	7.22632525883203e-18	Mgat4c	67569
ENSMUSG00000021852	4.40966725203798	-5.05752032959201	1.274180715624	-3.96923314532758	7.21043063890576e-05	0.00013293739925212	Slc35f4	75288
ENSMUSG00000074121	12.8344549232824	5.05587065436836	1.04880223901441	4.82061390250224	1.43117112820208e-06	3.00900614295132e-06	Ntf5	78405
ENSMUSG00000075427	9.35744032868275	-5.05447375443977	1.19842452279223	-4.21759873760197	2.46917709473602e-05	4.73183571451548e-05	Olfr288	545140
ENSMUSG00000023349	25.6328931871487	5.05446689017411	0.426348229698053	11.8552547849296	2.02108537213376e-32	1.22003595829382e-31	Clec4n	56620
ENSMUSG00000029373	60.5958483333165	5.05384129120381	0.409683827895505	12.335955063603	5.79971238047783e-35	3.79277024214998e-34	Pf4	56744
ENSMUSG00000105961	5.3162787400873	-5.05383346903481	1.09990707725282	-4.59478220801845	4.3320148574516e-06	8.80223436866875e-06	NA	NA
ENSMUSG00000061728	4.8362073667125	-5.05331719723696	0.95846747524059	-5.27228865639755	1.34732947129397e-07	3.03421855823945e-07	NA	NA
ENSMUSG00000085429	2.56539441338867	-5.0512077476287	1.21029390847565	-4.17353810694679	2.99905470989029e-05	5.71636269434588e-05	NA	NA
ENSMUSG00000027068	1.64018821277904	5.05077730775522	1.467855750833	3.44092211028838	0.000579735392260701	0.000983214400597745	Dhrs9	241452
ENSMUSG00000100760	2.50892259470909	-5.04852178336815	1.22535072468647	-4.12006267402331	3.787693538887e-05	7.16054290028084e-05	NA	NA
ENSMUSG00000079516	1.7872298536354	-5.04695716963899	1.43437270362972	-3.51858143763299	0.000433860631088729	0.000745211253997426	Reg3a	19694
ENSMUSG00000073568	1.8936292753163	5.04443441506599	1.46557766655273	3.44194274393611	0.000577552480884532	0.00098011744381185	Arl14epl	381142
ENSMUSG00000029552	244.457549629183	5.04335042250922	0.318009454234226	15.8591210272465	1.21583610389966e-56	1.38926503957292e-55	Tes	21753
ENSMUSG00000035683	649.958050666063	5.04083025124012	0.185302262195526	27.2032850085833	5.93897557109154e-163	5.41481785160143e-161	Melk	17279
ENSMUSG00000039814	238.017155459585	5.03663367809412	0.316479573224186	15.914561647005	5.0217483639305e-57	5.79227699740918e-56	Xkr5	319581
ENSMUSG00000086522	2.99961506730807	5.03532322224429	1.18505822369003	4.24900913861035	2.14718160376171e-05	4.13352211139443e-05	NA	NA
ENSMUSG00000088054	7.73562584493321	-5.03229202352558	0.945051974603844	-5.32488387809048	1.01017551904398e-07	2.29593592136792e-07	Mir1968	100316713
ENSMUSG00000000805	78.2444037125325	-5.03189840060569	0.467383516907425	-10.7661015388405	4.97628529656994e-27	2.51886470448126e-26	Car4	12351
ENSMUSG00000038390	1818.64555037359	-5.03178771118466	0.162852321067228	-30.8978568939613	1.27632032624491e-209	2.48182181668845e-207	Gpr162	14788
ENSMUSG00000086810	108.359607904351	-5.03131209731331	0.248381147952876	-20.2564169574893	3.11847489706037e-91	7.77778080739019e-90	NA	NA
ENSMUSG00000051860	4.17471203994783	5.03123667209689	1.37789977659119	3.65138071547101	0.000260834241505746	0.000456969445750738	Samd7	75953
ENSMUSG00000039330	1.86097544414618	5.03003781937981	1.35607060678409	3.70927427688187	0.000207854168523802	0.000367964844100347	NA	NA
ENSMUSG00000043939	1.09941916061581	5.02776410992176	2.28665285339634	2.19874394246336	0.0278961345050809	0.0385147196657331	A530064D06Rik	328830
ENSMUSG00000041498	617.919041587463	5.02590177788586	0.228024484506467	22.0410619007159	1.16375708831306e-107	4.09139752024047e-106	Kif14	381293
ENSMUSG00000042788	374.813326373701	-5.02442036417144	0.143869543416316	-34.9234469288074	3.27683858431587e-267	1.28574953952094e-264	Fam166b	329831
ENSMUSG00000064272	1.57794283686257	5.02324861299216	1.56795467579646	3.20369503693755	0.00135676108043817	0.00220814096885179	Gpbar1	227289
ENSMUSG00000055972	32.3340711994444	-5.02062514022054	0.462405988888731	-10.8576127058524	1.83483213239958e-27	9.41980524420935e-27	NA	NA
ENSMUSG00000028786	1.66672200417101	5.01915586242843	1.39734077988833	3.59193400397973	0.000328232983182661	0.000570590454072201	Tmem54	66260
ENSMUSG00000110397	2.23881416015748	-5.01787601729753	1.3303440863395	-3.77186328621525	0.000162033032403819	0.000289600766309509	NA	NA
ENSMUSG00000027306	1413.01078331916	5.01760079204951	0.190962669760836	26.2752966238565	3.67467243203474e-152	2.70951601842615e-150	Nusap1	108907
ENSMUSG00000054702	8.8670114577271	5.01735160189478	0.846026012175899	5.93049330598078	3.0202589707056e-09	7.52257428738542e-09	Ap1s3	252903
ENSMUSG00000038537	3.92135161613953	5.01672098115043	1.34818083780794	3.72110390569509	0.000198353797210125	0.000351883415638469	Mc3r	17201
ENSMUSG00000030428	34419.6085678972	-5.01564899580192	0.240395724708996	-20.8641355909031	1.13426487752216e-96	3.15883424002465e-95	Ttyh1	57776
ENSMUSG00000106887	106.511210430677	-5.01382410902057	0.328190565966533	-15.2771731699681	1.08548186426783e-52	1.13957443877482e-51	NA	NA
ENSMUSG00000085675	4.17402643920649	5.01207786618879	1.11792796343566	4.48336389295199	7.34754741873126e-06	1.46770599483438e-05	NA	NA
ENSMUSG00000021390	1446.06228691445	5.01185704770564	0.270612860867152	18.5203948978834	1.41396118529551e-76	2.59340309887298e-75	Ogn	18295
ENSMUSG00000044254	44.0042155168677	5.00988195770043	0.51151142588522	9.79427184647996	1.19152813221659e-22	5.24678309603107e-22	Pcsk9	100102
ENSMUSG00000003974	4663.94005180632	-5.00943667087345	0.135659290791785	-36.926602237381	1.72966148229718e-298	1.055718104181e-295	Grm3	108069
ENSMUSG00000045092	10107.3556717016	-5.00725604093418	0.175027570100259	-28.608384599443	5.28447206659039e-180	6.59748322268128e-178	S1pr1	13609
ENSMUSG00000104358	8.34482394401093	-5.00655866938246	1.207068050473	-4.14770208475039	3.35829002044098e-05	6.37839974234157e-05	NA	NA
ENSMUSG00000097352	2.66651454673318	5.00277359259161	1.36403829327994	3.66761960953606	0.000244819036379254	0.000430077445343887	C920009B18Rik	606736
ENSMUSG00000100627	8.18835617849667	-4.99956965197943	0.751992449301148	-6.64843065462386	2.96234488001937e-11	8.17015238466996e-11	NA	NA
ENSMUSG00000027656	2573.24648077649	4.9952819127327	0.480855498823983	10.3883223233373	2.80238935460572e-25	1.34359374402687e-24	Wisp2	22403
ENSMUSG00000027966	3617.74492820985	4.99167634504508	0.277404401865549	17.9942218345346	2.16238119233525e-72	3.57248134881072e-71	Col11a1	12814
ENSMUSG00000028602	2.91544720153958	4.99123417799817	1.24006201206423	4.02498756468612	5.69783263139957e-05	0.000106082423665262	Tnfrsf8	21941
ENSMUSG00000097837	1.74813949154121	-4.98948966842224	1.33690988717138	-3.73210619227221	0.000189885415294518	0.000337323326887092	NA	NA
ENSMUSG00000027204	2763.30308741011	4.98645241010833	0.127939185943511	38.9751769431298	0	0	Fbn1	14118
ENSMUSG00000106263	24.5517231914909	-4.98365597776535	0.58155003473505	-8.56960825397572	1.03837668320838e-17	3.81032913495953e-17	NA	NA
ENSMUSG00000043289	4.88087290596528	4.98198799900372	1.03522873822495	4.81245140812654	1.49090129663132e-06	3.13069325218655e-06	Mei4	75033
ENSMUSG00000032511	184.198607682668	4.98150235285765	0.348310171432653	14.3019146767032	2.12871231214467e-46	1.89907412240174e-45	Scn5a	20271
ENSMUSG00000054966	61.4400121827912	-4.9807610476392	0.348950299544424	-14.2735542973939	3.19852183798457e-46	2.83049216053302e-45	Lmntd1	74071
ENSMUSG00000007097	81938.9012432733	-4.9789224056369	0.228013897098607	-21.8360480172123	1.05495525073887e-105	3.53361764092761e-104	Atp1a2	98660
ENSMUSG00000047507	69.2435536243106	-4.9772659529565	0.269026060283497	-18.5010550565678	2.02471384709744e-76	3.70125102847522e-75	Baiap3	545192
ENSMUSG00000024124	14.2201969365073	-4.97673688419495	0.761783155795408	-6.53300988126804	6.4460889054866e-11	1.7508023673703e-10	Prss30	30943
ENSMUSG00000069763	1008.91733074889	-4.97289581403497	0.365406131223501	-13.6092292632969	3.52946239647036e-42	2.81090530038576e-41	Tmem100	67888
ENSMUSG00000090145	8.1330580226532	4.97096600356601	1.13090916907472	4.39554841317021	1.1049343306325e-05	2.17616421243077e-05	Ugt1a6b	394435
ENSMUSG00000031610	896.348539049356	-4.97074590495066	0.201943064154372	-24.6145908786986	8.81615568760905e-134	4.84293472309584e-132	Scrg1	20284
ENSMUSG00000026459	7.00787109810239	-4.97059314393052	0.943883530477415	-5.26610856470438	1.39345898706538e-07	3.13585357668861e-07	Myog	17928
ENSMUSG00000034906	1293.54024364429	4.96996821593229	0.160921731656146	30.8843818966104	1.93609729787517e-209	3.66740223501821e-207	Ncaph	215387
ENSMUSG00000068101	434.864892395167	4.96832634248903	0.253536772427534	19.5960778979668	1.67011124328497e-85	3.73319983201431e-84	Cenpm	66570
ENSMUSG00000024134	38.5231304942678	4.96760386010116	0.478949841248865	10.3718665970284	3.32956463817568e-25	1.59113796856534e-24	Six2	20472
ENSMUSG00000001348	39.4510397689689	4.96382929472537	0.422602834803191	11.7458494972876	7.41733723967688e-32	4.39183915837834e-31	Acp5	11433
ENSMUSG00000105245	2.74939380451855	-4.95991135453699	1.25230645720651	-3.96062108120159	7.47550757853568e-05	0.000137697483463127	NA	NA
ENSMUSG00000097591	2.08159495851874	-4.95810485920234	1.30418516462182	-3.80168782294044	0.000143713732526937	0.00025794983212011	A330032B11Rik	319931
ENSMUSG00000069085	57.3763559442737	-4.95629233449559	0.276596812046289	-17.9188339078404	8.40719714696778e-72	1.35931819654395e-70	Dytn	241073
ENSMUSG00000105987	2590.30719785499	4.95624130420043	0.17784983077514	27.8675626656442	6.59946219569258e-171	6.97163378970928e-169	AI506816	433855
ENSMUSG00000010492	211.799489722633	-4.9561161318398	0.164577562105695	-30.1141666484091	3.16144846131324e-199	5.34357746464892e-197	Uckl1os	100271841
ENSMUSG00000019945	183.733348820663	-4.95601457983258	0.227663803927729	-21.7690054120586	4.56427064674795e-105	1.51040239338844e-103	Cabcoco1	73287
ENSMUSG00000086713	1.8755722995907	-4.95150759810242	1.39689636103543	-3.54464922110056	0.000393135902005792	0.000677944998804997	4930407G08Rik	77223
ENSMUSG00000052276	1.46230352875995	4.94984266920866	1.64767057434092	3.00414582034315	0.00266327644999429	0.00419319098851565	Ostn	239790
ENSMUSG00000092638	24.3607154061184	-4.94736996704054	0.395429116619118	-12.5113952390256	6.46780851992333e-36	4.35141324581369e-35	Mir5112	100628586
ENSMUSG00000053004	651.764926238112	-4.94628906426125	0.211576534239241	-23.3782497763585	7.11422367439619e-121	3.17080804863098e-119	Hrh1	15465
ENSMUSG00000086155	233.118313403279	-4.94553552473286	0.242566274051824	-20.38838888079	2.12013485791476e-92	5.41065310487351e-91	9430041J12Rik	77323
ENSMUSG00000042353	11.8503745182078	4.9439688004627	0.74115685661358	6.6706106222267	2.54741272908468e-11	7.0532131925627e-11	Frem3	333315
ENSMUSG00000000216	1.77954153014988	4.94223607621858	1.5651745785903	3.15762608454189	0.00159059434950016	0.00256948460826107	Scnn1g	20278
ENSMUSG00000027484	3.07762316634274	-4.94050954488244	1.25926468598146	-3.92332890764093	8.73337928504262e-05	0.000159742398260419	Bpifa5	67135
ENSMUSG00000040086	4.19307920916442	4.93701682550455	1.27931483325348	3.85911012455707	0.000113800651508092	0.000205975429620041	Tnni3k	435766
ENSMUSG00000031842	30.6128930584229	-4.93660968426457	0.409543628507115	-12.0539286675261	1.84921284316815e-33	1.15631058061849e-32	Pde4c	110385
ENSMUSG00000097012	5.07526004033726	4.93620384206639	1.20086335175578	4.11054582925623	3.94724923752966e-05	7.44808136506991e-05	NA	NA
ENSMUSG00000036768	1048.42170211189	4.93445302498507	0.194415187376197	25.3810059367266	4.0878257640727e-142	2.58852436639681e-140	Kif15	209737
ENSMUSG00000010529	401.417734242871	-4.93305286797325	0.197625268938032	-24.9616503723523	1.5958915390053e-137	9.40121307950764e-136	Gm266	212539
ENSMUSG00000032561	8.49087179150236	4.93078735592471	0.733063459040958	6.72627627951267	1.74059931372715e-11	4.85850974600187e-11	Acpp	56318
ENSMUSG00000024087	2676.7092270316	4.93004548758387	0.189176883628127	26.0605069342144	1.02274337246428e-149	7.29634419583042e-148	Cyp1b1	13078
ENSMUSG00000097652	3.15075084922605	-4.92940572195741	1.25093606947173	-3.94057365700477	8.12869858658036e-05	0.000149166438986914	Mhrt	791403
ENSMUSG00000075066	2.51352964141496	-4.92934469832844	1.67505358025463	-2.94279822235843	0.00325260340110235	0.00507091347611905	Olfr32	18331
ENSMUSG00000005836	26.218766863622	4.92332172021547	0.488726307376914	10.0737808583292	7.21499902880874e-24	3.30694980517343e-23	Gata6	14465
ENSMUSG00000060459	6.66092870333546	4.92199641737866	1.05252824648524	4.67635565488614	2.92017978049546e-06	6.01078316785262e-06	Kng2	385643
ENSMUSG00000022945	745.11288683297	4.91735501872991	0.235190286419348	20.9079851621176	4.52960666878293e-97	1.26788595328876e-95	Chaf1b	110749
ENSMUSG00000085058	26.9228698509259	-4.91722021051721	0.595934960989797	-8.25126990762569	1.56720142620427e-16	5.4773527816107e-16	NA	NA
ENSMUSG00000049130	20.4157795353535	4.91595225096158	0.697127683238955	7.05172433853346	1.76714029927741e-12	5.1621076570091e-12	C5ar1	12273
ENSMUSG00000022269	15.7091154846521	4.91587220155406	0.688901395292874	7.13581397155417	9.62160651057827e-13	2.85349655630904e-12	March11	211147
ENSMUSG00000077708	1.42909291306038	-4.91372124001502	1.9991419815589	-2.45791508824369	0.0139746211125582	0.0201419711188089	NA	NA
ENSMUSG00000074183	2.53773178936184	4.9133250922116	1.38546419900653	3.54633854540218	0.00039062402448053	0.000673930723139973	Gsta1	14857
ENSMUSG00000083695	68.0206979529554	-4.91170724714254	0.308939683277249	-15.8985961111855	6.48006883280838e-57	7.43921381730922e-56	Rnf138rt1	74264
ENSMUSG00000101792	17.8290501201132	-4.91071422287641	0.919365996795026	-5.34141380037493	9.22244674790921e-08	2.10277910544577e-07	NA	NA
ENSMUSG00000110500	3.62238950038406	-4.91039130779384	1.10977467638032	-4.42467413638393	9.65879667188375e-06	1.91321319094295e-05	NA	NA
ENSMUSG00000026475	932.087046700218	4.90825337999382	0.540309996904623	9.08414319207986	1.04518626491966e-19	4.1462137207221e-19	Rgs16	19734
ENSMUSG00000027715	2975.71666338362	4.9080679882707	0.162052055431607	30.2869838657623	1.70116149964305e-201	2.92028293997318e-199	Ccna2	12428
ENSMUSG00000099137	22.2867947749525	-4.90623701373587	1.05839095960866	-4.63556209470074	3.55968843292069e-06	7.28481269782679e-06	NA	NA
ENSMUSG00000036596	28.574853752835	4.90452915277494	0.556193171605748	8.81803194134047	1.16489027296509e-18	4.43991916181474e-18	Cpz	242939
ENSMUSG00000005087	7505.28490285258	4.90438619084948	0.174333002035723	28.1322878260567	3.94728554419818e-174	4.49397436594128e-172	Cd44	12505
ENSMUSG00000039620	268.15946745915	-4.90394130092641	0.198916242681993	-24.6532974623209	3.39235360013238e-134	1.87758654044606e-132	Trmt9b	319582
ENSMUSG00000082932	9.84607677917683	-4.89484719340069	0.856849052128227	-5.71261318576819	1.11254370724639e-08	2.6757796496634e-08	Cyp2j8	665095
ENSMUSG00000059816	22.9335968365538	-4.89477390016725	0.42315962688855	-11.5672044050091	6.04193722925722e-31	3.47628925735713e-30	Shisal2a	545667
ENSMUSG00000030677	1479.71665270318	4.89332858252916	0.187118424541174	26.1509714744976	9.60765203322401e-151	6.94437296467208e-149	Kif22	110033
ENSMUSG00000107098	1.68267916232097	-4.89123895080284	1.33021714001669	-3.6770229488559	0.000235971818801294	0.000415299060834668	NA	NA
ENSMUSG00000086353	15.7835665702148	-4.88778474093316	0.701271143498546	-6.96989286704236	3.1718242982382e-12	9.15587169011929e-12	NA	NA
ENSMUSG00000055547	2.56130504609961	-4.88611696925986	1.31918393514252	-3.70389362627585	0.000212315317252893	0.000375598746697322	Apobec4	71281
ENSMUSG00000037716	532.642119251352	-4.88207469809747	0.184982010676897	-26.3921593252917	1.68572112615465e-153	1.28167302093412e-151	Ccdc33	382077
ENSMUSG00000020649	3575.56534665933	4.880582445372	0.169201456874447	28.8448015491589	5.88769377623332e-183	7.84062396031362e-181	Rrm2	20135
ENSMUSG00000074555	160.447269812252	-4.88040995837009	0.247518090805279	-19.7173868887405	1.52928011195451e-86	3.46421359793572e-85	Gm10714	100038374
ENSMUSG00000110760	6.63846793576527	-4.87784350478617	0.944580669346857	-5.1640306255251	2.41688127036907e-07	5.35074379383573e-07	Gm39456	105243569
ENSMUSG00000086384	1.82874430145233	-4.87731422571066	1.39675684664806	-3.49188496008826	0.000479624770375032	0.000820139694898878	NA	NA
ENSMUSG00000043496	10010.4139593932	-4.87674152089078	0.18797978153275	-25.9429045034886	2.1864449183878e-148	1.53491227449633e-146	Tril	66873
ENSMUSG00000083907	3.12016550516756	4.87647131883028	1.24353954428535	3.92144450993936	8.80197195946435e-05	0.000160903269438694	NA	NA
ENSMUSG00000027331	1980.61224350271	4.87336357579874	0.155056958027612	31.4295058911895	8.00044070281254e-217	1.757936835629e-214	Knstrn	51944
ENSMUSG00000027496	1162.77782009381	4.8724308128016	0.175767166957653	27.7209384274567	3.90551857790273e-169	3.99143998661659e-167	Aurka	20878
ENSMUSG00000026407	58.5304973370882	-4.87050482609295	0.390114478577577	-12.4848091869126	9.03597053758688e-36	6.05511987259519e-35	Cacna1s	12292
ENSMUSG00000024987	5.35185755720282	4.86801096326984	0.969995381867644	5.01859189669223	5.20515927300608e-07	1.12804975545678e-06	Cyp26a1	13082
ENSMUSG00000022658	1588.34087668069	-4.86305711814726	0.254445322890332	-19.1123855722955	1.99153231558953e-81	4.0744822691293e-80	Tagln3	56370
ENSMUSG00000020928	46.4522588255648	-4.86102486102771	0.501708919805465	-9.68893449794065	3.36015727263169e-22	1.45454562158267e-21	Higd1b	75689
ENSMUSG00000099338	8.01494052751808	-4.8603607573796	1.09974666620352	-4.41952761189831	9.89168830276969e-06	1.9574033418296e-05	NA	NA
ENSMUSG00000028678	1061.42370991829	4.86017808284016	0.177715801088567	27.3480357574847	1.13957647968243e-164	1.0610133045789e-162	Kif2c	73804
ENSMUSG00000041423	837.202778202176	-4.85637704621098	0.206869386183113	-23.4755714019101	7.2470675988282e-122	3.26981142400518e-120	Paqr6	68957
ENSMUSG00000106121	1.74299887416424	4.85603967770401	1.40599573068903	3.45380826677492	0.000552730191860565	0.000939880862540799	NA	NA
ENSMUSG00000105437	2.64687642601811	-4.8525201547881	1.2793057872107	-3.79308856670472	0.000148785059122703	0.000266769000742811	NA	NA
ENSMUSG00000103012	3.02487263095029	-4.84947442567111	1.22922571012218	-3.94514561950472	7.97514981272156e-05	0.000146409864512433	NA	NA
ENSMUSG00000028217	13.2669636521562	4.84736225113492	0.680273483464409	7.12560811050418	1.03622159201856e-12	3.06899811853671e-12	Cdh17	12557
ENSMUSG00000108847	4.98388456474986	-4.84553383513647	1.25230661085192	-3.86928711638771	0.000109154041009654	0.000198038291066396	NA	NA
ENSMUSG00000053896	2.03885744821713	-4.84385084741538	1.42074810064523	-3.40936640718757	0.000651139604257952	0.00109694782828797	4933409G03Rik	227998
ENSMUSG00000070847	5.61998248096322	-4.84094560781652	0.884719661018861	-5.47172830119044	4.45667734731558e-08	1.03549298247399e-07	Vmn2r30	22306
ENSMUSG00000106840	22.3580235843813	-4.83845187636792	0.478277974334464	-10.1164012060157	4.67282088719659e-24	2.15028048909677e-23	NA	NA
ENSMUSG00000027750	329.888194881705	4.83808308654183	0.337039531320299	14.354645781726	9.96332733334413e-47	8.97230293014634e-46	Postn	50706
ENSMUSG00000029074	94.8557621270463	-4.83563933362207	0.2482660648677	-19.4776492558456	1.699033969082e-84	3.71102121298596e-83	Ttll10	330010
ENSMUSG00000022347	1.55615460241434	-4.8335159114296	1.48798574640059	-3.24836170179841	0.00116071618434204	0.00190430946901722	A1bg	117586
ENSMUSG00000029419	668.535396055254	-4.83095885243365	0.172181356026555	-28.0573864901412	3.24606400715572e-173	3.63906961373636e-171	Ajm1	381353
ENSMUSG00000055027	107.908732107084	-4.82964861257655	0.335192332829754	-14.4085891577644	4.56949478763138e-47	4.15413773142839e-46	Smyd1	12180
ENSMUSG00000028553	1.84167888072463	-4.82906023856754	1.31885664227365	-3.66155053080102	0.000250693401288326	0.000439869528588069	Angptl3	30924
ENSMUSG00000054252	16085.9981271971	-4.82849600651701	0.213415794334588	-22.6248297206486	2.46914546896793e-113	9.5856066059421e-112	Fgfr3	14184
ENSMUSG00000051716	2.38962613668159	4.82747836758733	1.2649389007725	3.81637276285771	0.000135427860582361	0.000243575049568324	Apon	28194
ENSMUSG00000060445	68.1959201126099	-4.82540600972341	0.281542833282475	-17.139154115431	7.57445632940648e-66	1.06551555010274e-64	Sycp2	320558
ENSMUSG00000030142	4.97850284553984	4.82500492556861	0.926029197285496	5.21042418501742	1.88409361554655e-07	4.20296335171617e-07	Clec4e	56619
ENSMUSG00000086746	4.35467906429294	4.82475379992338	1.24773842796208	3.86679907567134	0.000110273207687768	0.000199903736698567	NA	NA
ENSMUSG00000028011	14.6793587131479	-4.82265096087801	0.873136605121518	-5.5233636209844	3.32570455366047e-08	7.78394824857067e-08	Tdo2	56720
ENSMUSG00000009772	1429.42072045471	4.82257006698801	0.167950184983091	28.7142885104506	2.53026516819841e-181	3.25131675677331e-179	Nuak2	74137
ENSMUSG00000038011	1984.67369173664	-4.81961730948795	0.425858359553509	-11.31741857678	1.07593619670632e-29	5.90595704477342e-29	Dnah10	56087
ENSMUSG00000026042	10974.8032141739	4.81838018594089	0.128615222040108	37.46352966244	3.61729194081228e-307	2.40856835804449e-304	Col5a2	12832
ENSMUSG00000088246	77.4200405962346	4.8175069949531	0.831156751604291	5.79614734002268	6.78556538994876e-09	1.65463575977521e-08	NA	NA
ENSMUSG00000028718	547.981776913704	4.81085849141384	0.221440195521927	21.7253172129605	1.18266274461672e-104	3.87860425186019e-103	Stil	20460
ENSMUSG00000033717	1106.38714986625	-4.80672548141839	0.270183447065224	-17.7905994376406	8.35809851252422e-71	1.31744977486151e-69	Adra2a	11551
ENSMUSG00000042489	879.485633752311	4.80385705166264	0.20331128199117	23.6280889314902	1.98310213078173e-123	9.15434939488801e-122	Clspn	269582
ENSMUSG00000085275	2.69542277615902	-4.80372708202716	1.30756280718113	-3.67380217274848	0.000238967773498638	0.000420167951275153	Gm14487	102633942
ENSMUSG00000030562	164.27590139787	4.80057841785012	0.252256489838129	19.0305447480484	9.52573208450625e-81	1.920265239384e-79	Nox4	50490
ENSMUSG00000058952	3.42551780065282	4.80038993661226	1.33688788782895	3.59071989529945	0.000329765881454137	0.000573119173708119	Cfi	12630
ENSMUSG00000053626	86.5919004262197	4.79871428268905	0.339559672066778	14.1321678557439	2.40621313666866e-45	2.08649255138202e-44	Tll1	21892
ENSMUSG00000078627	85.7344069206534	-4.79741419289863	0.253079800157835	-18.9561323736888	3.93003172089148e-80	7.80077570037475e-79	March10	632687
ENSMUSG00000025496	3.60636634590474	4.79640376676705	1.15102721044683	4.16706375247644	3.08548228016434e-05	5.87447380140811e-05	Drd4	13491
ENSMUSG00000098758	16.2563516782069	-4.79467692058257	0.515164417160405	-9.30708092575748	1.31393770784344e-20	5.39143851623602e-20	7630403G23Rik	77119
ENSMUSG00000105402	17.8864326746567	4.79430945227769	0.581107179849954	8.250301525298	1.57995373049033e-16	5.52104378499748e-16	Gm3716	100042198
ENSMUSG00000062593	57.3446783399893	4.79349037506475	0.416880699942855	11.498470367474	1.34273895753378e-30	7.61393628745542e-30	Lilrb4a	14728
ENSMUSG00000032291	261.859350385103	4.79231259007006	0.270182769223159	17.7372991025635	2.16074282579469e-70	3.37201719539679e-69	Crabp1	12903
ENSMUSG00000007655	1482.27988780734	4.78936172574226	0.572140007443834	8.37096106447761	5.71501922831752e-17	2.02967702446777e-16	Cav1	12389
ENSMUSG00000107605	22.4563259293703	-4.7891569947648	0.48029439914806	-9.97129469604424	2.03557819908667e-23	9.20134946894291e-23	NA	NA
ENSMUSG00000021569	374.300322899732	4.7882544623515	0.235106021386378	20.3663625206876	3.32475135792951e-92	8.42615473907556e-91	Trip13	69716
ENSMUSG00000047534	503.718365926776	4.78784393087084	0.2170097283948	22.0628078118251	7.19738100329482e-108	2.54666751667306e-106	Mis18bp1	217653
ENSMUSG00000022180	650.632799766154	4.78763609235448	0.362687949742768	13.2004277940584	8.72382172903858e-40	6.50673913279582e-39	Slc7a8	50934
ENSMUSG00000031465	168.341389919112	4.78689243124655	0.325189172527403	14.7203315351564	4.77314520181326e-49	4.53046736585066e-48	Angpt2	11601
ENSMUSG00000026424	14907.6648450704	-4.78674870875042	0.36567543010199	-13.0901567748628	3.74833364664674e-39	2.74906993383741e-38	Gpr37l1	171469
ENSMUSG00000100252	261.208107634614	-4.78662610100283	0.164768819196402	-29.0505577714753	1.51403506477143e-185	2.11897404319889e-183	Mir124-2hg	70441
ENSMUSG00000097235	3.85767518310018	-4.786466994041	1.02690534199721	-4.66105959165807	3.14585615267972e-06	6.46198908505483e-06	NA	NA
ENSMUSG00000108256	5.59080334200647	-4.78627731097026	0.847567440200669	-5.64707548208443	1.63200188570704e-08	3.89232361170528e-08	NA	NA
ENSMUSG00000037686	134.338947135283	-4.78341512690066	0.218918337711189	-21.8502258737741	7.73494363392565e-106	2.60275522922279e-104	Aspg	104816
ENSMUSG00000008461	3.28083624464261	4.78296724521292	1.29952137140985	3.68056066675063	0.000232721679893022	0.00040977590129733	Fut1	14343
ENSMUSG00000046242	453.682033069329	-4.78218139862605	0.174004057728812	-27.4831602265227	2.79098065400394e-166	2.65481462815708e-164	1600029I14Rik	69797
ENSMUSG00000028751	3.99097597159592	4.78114137064313	1.19430604529617	4.00327988749106	6.24703227574291e-05	0.000115914575405252	Pla2g2e	26970
ENSMUSG00000102610	2.24498606831444	-4.77827746686148	1.63090143430204	-2.92983828842262	0.00339138443720033	0.00527716806448571	NA	NA
ENSMUSG00000110901	2.34892616531784	-4.77699465854452	1.26333759574295	-3.78124950499492	0.000156043184429526	0.000279417887007578	NA	NA
ENSMUSG00000092447	5.38897672942011	-4.77669748220188	0.8332729206592	-5.73245255398801	9.89887298869139e-09	2.38862218515831e-08	NA	NA
ENSMUSG00000071356	1.71715170496606	-4.77351814082976	1.78608937338656	-2.67260877980523	0.0075263968078833	0.0112508214227504	Reg3b	18489
ENSMUSG00000085298	1.67189075392961	-4.77288015260183	1.80764606622964	-2.64038422220398	0.00828120823971401	0.0123064377553927	F730035M05Rik	414124
ENSMUSG00000054013	80.4125776804359	4.77161964700345	0.328615008345927	14.5203947653555	8.99904910580948e-48	8.32222668358383e-47	Tmem179	104885
ENSMUSG00000098318	308.175934893925	4.76790362074094	0.276171755462617	17.2642695222551	8.74028143829734e-67	1.25523009178894e-65	Lockd	381822
ENSMUSG00000097930	2.27908164262816	-4.76535141944994	1.42321393711744	-3.34830294671062	0.000813080789655789	0.00135645161271784	NA	NA
ENSMUSG00000101386	1.96195700391359	4.7643345025378	1.5094888389715	3.15625685962939	0.00159808061234283	0.00258081914559819	NA	NA
ENSMUSG00000024261	442.806939928774	4.76262757076382	0.18589748680715	25.6196447437967	9.21720201415026e-145	5.97432388958477e-143	Syt4	20983
ENSMUSG00000030935	3.3811985755584	-4.76262566020919	1.18988603535703	-4.00258975959839	6.2652886165801e-05	0.000116233693661022	Acsm3	20216
ENSMUSG00000072621	7.95840043108941	4.76117783190405	0.751540778168583	6.33522221309997	2.36999450091344e-10	6.25385963355002e-10	Slfn10-ps	237887
ENSMUSG00000028664	2402.04543449276	4.75997544539101	0.382213785421868	12.4536990211831	1.33510861842503e-35	8.90058909971276e-35	Ephb2	13844
ENSMUSG00000020614	1300.29582010887	-4.75917789533481	0.246620069489651	-19.2976099032951	5.62515565010578e-83	1.19076633044099e-81	Fam20a	208659
ENSMUSG00000001507	4948.1926361131	4.75356753835444	0.20220602454297	23.5085356586113	3.33609401357643e-122	1.51142255175907e-120	Itga3	16400
ENSMUSG00000004709	5.11214073235191	4.74916746037886	0.868905185372186	5.46569124034472	4.61106355242474e-08	1.07023238024114e-07	Cd244a	18106
ENSMUSG00000070366	135.331052154505	-4.74815681020357	0.432196764330383	-10.9860998556064	4.4577538141996e-28	2.33381521466304e-27	Plpp4	381925
ENSMUSG00000092604	5.85293868655729	-4.74219814348933	0.846948468717794	-5.59915782204389	2.15395637907617e-08	5.10229447147915e-08	NA	NA
ENSMUSG00000094732	33.7962023585	-4.74049852528664	0.324617637523806	-14.6033301253971	2.67455419312424e-48	2.49228071609495e-47	1500015L24Rik	68994
ENSMUSG00000048327	2114.19953605775	4.740325849314	0.139718310885534	33.9277351642016	2.5985294978665e-252	8.27499835603196e-250	Ckap2l	70466
ENSMUSG00000108402	45.352648056861	-4.73913001752604	0.392299136437041	-12.0803988012006	1.34067899216331e-33	8.41437860462849e-33	NA	NA
ENSMUSG00000110623	3.28115790158004	-4.73632274146989	1.14572711474566	-4.13390124097857	3.56656782167132e-05	6.76170791592614e-05	NA	NA
ENSMUSG00000024538	3741.03023437925	4.73588369307718	0.109355892761675	43.3070735693993	0	0	Ppic	19038
ENSMUSG00000087478	103.387274872898	-4.73563285070616	0.207316931103943	-22.8424799918143	1.73588760390768e-115	6.99865290287402e-114	4930506C21Rik	75060
ENSMUSG00000097156	16853.0476389211	-4.73535736752594	0.177719579151026	-26.6451079287209	2.03925739737201e-156	1.64737510266379e-154	NA	NA
ENSMUSG00000068392	3.03312846076778	-4.73375067529405	1.45467936710579	-3.25415399595051	0.00113730609857138	0.00186785461573429	Rnase13	497071
ENSMUSG00000020703	33.1104038600337	-4.73308507323782	0.501018220783279	-9.44693202143076	3.48907231402299e-21	1.45973697555269e-20	5530401A14Rik	71388
ENSMUSG00000006488	8.87766518004099	4.73264183008108	1.19499052297097	3.96040114051689	7.48239648685551e-05	0.000137812823139712	Prl7a1	19113
ENSMUSG00000024883	922.396985302866	4.73132857769182	0.236192764807954	20.0316406031269	2.91882014342496e-89	6.9485628398133e-88	Rin1	225870
ENSMUSG00000039405	5239.59226079353	4.7311319602305	0.313279394976304	15.1019570265333	1.57197604124232e-51	1.5946920385142e-50	Prss23	76453
ENSMUSG00000022208	1023.05218233181	-4.72954052084228	0.165573962366203	-28.564518558672	1.85464416168193e-179	2.30237831438627e-177	Jph4	319984
ENSMUSG00000085565	3.46642311052038	-4.72770210958933	1.09436787620585	-4.32003004874392	1.56007956114662e-05	3.0373585147151e-05	NA	NA
ENSMUSG00000047502	422.599969680958	-4.72507243459159	0.186039950035422	-25.3981600924529	2.64270446766452e-142	1.67827009445065e-140	Mroh7	381538
ENSMUSG00000069910	404.496082381433	4.72285929136583	0.223882913701352	21.0952198775913	8.79955261013882e-99	2.58017158531568e-97	Spdl1	70385
ENSMUSG00000055333	23.0705885188155	4.72242675396402	0.588873691412495	8.0194222000929	1.06243736122817e-15	3.5849103406429e-15	Fat2	245827
ENSMUSG00000023120	7.08142853737879	4.72067213390207	1.23552052844038	3.82079619499407	0.000133021544012722	0.000239500727417321	Gm853	332942
ENSMUSG00000022388	722.360247018763	-4.72015696803035	0.168402507641203	-28.0290182975605	7.19932438588996e-173	7.909537736558e-171	Ttll8	239591
ENSMUSG00000049612	1653.82721537263	-4.71954520222117	0.215343445653682	-21.9163633603745	1.81381488889629e-106	6.17906272150669e-105	Omg	18377
ENSMUSG00000089849	1.64909378566387	4.71787085278515	1.55960107815242	3.02504975078253	0.00248592231941282	0.00392746413031765	NA	NA
ENSMUSG00000103217	2.74993088330867	-4.71554387328394	1.23919230920134	-3.80533661988519	0.000141611465505049	0.000254301138569993	NA	NA
ENSMUSG00000020592	1978.20967538396	4.71421792943149	0.136303608835803	34.5861563732362	4.08004875692112e-262	1.46968707107914e-259	Sdc1	20969
ENSMUSG00000072487	9.03695061603275	-4.7122827099464	0.812651879186694	-5.79864863496344	6.68514353658019e-09	1.63087219861526e-08	Mroh5	268816
ENSMUSG00000070532	1530.75239668466	-4.70886632449218	0.475809060041646	-9.89654615672939	NA	NA	Ccdc190	78465
ENSMUSG00000046523	164.913027651404	-4.70696936196222	0.241622293576841	-19.4806915052534	1.60102488045106e-84	3.50740974059333e-83	Kctd4	67516
ENSMUSG00000109644	1.64163659833767	-4.70629228420976	1.39836617718162	-3.36556501509155	0.000763870632029212	0.00127765314741401	0610005C13Rik	71661
ENSMUSG00000108841	1034.64998315756	-4.70582425076624	0.206003644305253	-22.8434029244319	1.6996054299461e-115	6.86496877062603e-114	Frmpd2	268729
ENSMUSG00000046295	385.559439983026	4.70540393411514	0.240574804122499	19.5590055711702	3.45754611776377e-85	7.68954057141937e-84	Ankle1	234396
ENSMUSG00000027326	779.257608935848	4.70008384532158	0.230843909411688	20.3604412059208	3.75190008214791e-92	9.49775351440506e-91	Knl1	76464
ENSMUSG00000039396	186.413593720938	4.69987849049295	0.260842961623297	18.0180383677762	1.40642604675953e-72	2.33233203965638e-71	Neil3	234258
ENSMUSG00000078249	21.3799912627148	4.69926744048062	0.469159492983549	10.0163537363303	1.29181105723304e-23	5.87802119705561e-23	Hmga1b	111241
ENSMUSG00000107502	81.4264287693442	-4.69891378435619	0.274619532916255	-17.1106320604992	1.23650393206871e-65	1.72835247451309e-64	NA	NA
ENSMUSG00000079539	2.29388232133397	-4.69499767236004	1.21921655820815	-3.85083161867499	0.000117717415493468	0.000212749199756373	Obp2b	383678
ENSMUSG00000020333	8652.8891018216	-4.69495544179337	0.209990879474	-22.3579017029388	1.01158074942027e-110	3.77376295535002e-109	Acsl6	216739
ENSMUSG00000082653	1.84819957949486	4.69350289968971	1.36629581381018	3.43520257637398	0.000592111027691022	0.00100296450905449	NA	NA
ENSMUSG00000079177	140.875322776234	-4.69248320652712	0.215633843486474	-21.7613484537341	5.39387533171036e-105	1.78224996486724e-103	Fam228a	74855
ENSMUSG00000099579	4.54840883238947	-4.69235912131768	0.975239381041196	-4.81149470841504	1.49805701619298e-06	3.14541871159182e-06	1700120K04Rik	68232
ENSMUSG00000040148	1.47289214303312	4.69059731636993	5.10998812023593	0.917927244839341	0.358656956930007	0.405931526698779	Hmx3	15373
ENSMUSG00000040972	457.885038944441	-4.68871628978378	0.312526470885932	-15.0026213027411	7.05760587008319e-51	7.048944262879e-50	Igsf21	230868
ENSMUSG00000030228	20.0233406444587	-4.68840180076016	0.502628324879352	-9.32777077751345	1.08120940526608e-20	4.44895398163137e-20	Pik3c2g	18705
ENSMUSG00000024292	597.568508876301	-4.68665772796892	0.168666692885986	-27.7865039491642	6.3150277216999e-170	6.51455887929164e-168	Cyp4f14	64385
ENSMUSG00000038987	301.589922493237	-4.68241545371681	0.162283270585273	-28.8533466008525	4.59998044202171e-183	6.16313233247214e-181	Cfap157	227736
ENSMUSG00000078958	6.0962839880218	-4.6807438785408	1.12316778324782	-4.16744848664167	3.08028092205078e-05	5.86558737327513e-05	Atp6ap1l	435376
ENSMUSG00000022218	105.388916738363	4.67505746494314	0.344928759102119	13.553689976773	7.53452890157561e-42	5.93178801699465e-41	Tgm1	21816
ENSMUSG00000074981	209.764527148091	-4.67436600059186	0.189292248534597	-24.6939113290606	1.24332941702546e-134	6.93236105985142e-133	Dcdc5	329482
ENSMUSG00000024210	125.195951838833	-4.66752302414652	0.357083663701198	-13.071230914815	4.80811530117964e-39	3.51459472763873e-38	Ip6k3	271424
ENSMUSG00000020159	2.42930410271569	4.66747846668985	1.58892362775485	2.93750963555436	0.00330859890150107	0.00515455499593612	Gabrp	216643
ENSMUSG00000022577	363.917897518474	-4.66606251367688	0.193999076045536	-24.0519831784232	7.95829261945869e-128	3.97426281198559e-126	Ly6h	23934
ENSMUSG00000108367	3.56275881883279	-4.66415957870745	1.23613547970736	-3.77317830874948	0.000161181006119246	0.00028819515399611	Gm4881	232974
ENSMUSG00000030236	23.9305028051717	-4.66285580806456	0.453606029968684	-10.2795278281165	8.71535152801093e-25	4.10420958261861e-24	Slco1b2	28253
ENSMUSG00000015879	152.517517277883	-4.66128768881543	0.264423731711092	-17.6280988799762	1.4992399979981e-69	2.2908762500704e-68	Fam184b	58227
ENSMUSG00000070337	1978.34540231773	-4.66031066049964	0.258247362958391	-18.0459177089468	8.49417347073726e-73	1.41717899523546e-71	Gpr179	217143
ENSMUSG00000033952	1809.87992746209	4.65730847417109	0.173605399698376	26.8269793581463	1.56588291255512e-158	1.29838283915372e-156	Aspm	12316
ENSMUSG00000027840	65.8528929768919	4.655927484125	0.316212507433279	14.7240459332792	4.51800879948469e-49	4.29201069395059e-48	Wnt2b	22414
ENSMUSG00000048988	243.479430620793	4.65382466087388	0.396354691486468	11.7415657259421	7.80283518036123e-32	4.61636234297462e-31	Elfn1	243312
ENSMUSG00000095334	406.799351892159	-4.65319233271585	0.259191957572756	-17.9526879471547	4.57229024248932e-72	7.46411095826284e-71	NA	NA
ENSMUSG00000029309	101755.627057912	-4.64934899606191	0.139553773637852	-33.3158242508524	2.2781918390523e-243	6.41778324096104e-241	Sparcl1	13602
ENSMUSG00000039232	84.5347466478484	4.64896231298824	0.291989282257628	15.9216882107555	4.481206801103e-57	5.17422790544594e-56	Stx11	74732
ENSMUSG00000106820	7.04447943849953	4.64830535699003	1.20294508092826	3.86410438072795	0.000111497538742892	0.000202039866303609	D5Ertd605e	100039805
ENSMUSG00000054320	664.144443556427	-4.64793446441875	0.210785720669674	-22.0505186482846	9.44353186003997e-108	3.33070185490623e-106	Lrrc36	270091
ENSMUSG00000052435	1.25855994486618	4.64640511749655	1.86520785445047	2.49109240367502	0.0127350994259102	0.0184558989371801	Cebpe	110794
ENSMUSG00000015085	1067.4463822601	-4.64616273449734	0.22604993365155	-20.5537009431698	7.13135934687154e-94	1.88338171789433e-92	Entpd2	12496
ENSMUSG00000027643	14.3047113731588	-4.64544868966445	0.542881302795987	-8.55702464929096	1.15817777820052e-17	4.24073326452258e-17	Ghrh	14601
ENSMUSG00000026043	1498.23499429594	4.64470908152352	0.244372010506567	19.0067146883775	1.50061183709616e-80	3.01122775310629e-79	Col3a1	12825
ENSMUSG00000005413	3536.69325503979	4.64454126376942	0.189067104749258	24.5655703562449	2.94882382306661e-133	1.60382440258027e-131	Hmox1	15368
ENSMUSG00000072768	22.091321363856	-4.64243243378208	0.46172151270216	-10.0546158367474	8.76626686309985e-24	4.01043476541522e-23	NA	NA
ENSMUSG00000044201	451.715042337427	4.64030555765888	0.242562353835254	19.1303616752109	1.41091938548217e-81	2.9028213162172e-80	Cdc25c	12532
ENSMUSG00000027744	323.545953432315	-4.63976534053975	0.241924147317258	-19.1785954068288	5.58693062081449e-82	1.1537746854432e-80	Stoml3	229277
ENSMUSG00000070823	26.9212714728151	-4.63745905638126	0.427407996556014	-10.8501925414339	1.99005691033321e-27	1.02095541654802e-26	NA	NA
ENSMUSG00000027209	11.5037772149795	-4.6360738040804	0.794877344793418	-5.83243922404818	5.4622903486649e-09	1.33909300269122e-08	Fam227b	75823
ENSMUSG00000087630	5.91835488058329	-4.63541619531416	0.89603458659991	-5.17325588167718	2.30049624280507e-07	5.10233208268454e-07	NA	NA
ENSMUSG00000053318	2.23967221233929	4.62648076115022	1.37296437702082	3.36970196647722	0.000752495236083805	0.00125891410251785	Slamf8	74748
ENSMUSG00000062480	338.546837345914	-4.62640425801079	0.168705182236837	-27.4230121248795	1.45826024774283e-165	1.37520825852589e-163	Acat3	224530
ENSMUSG00000021091	6047.44233194332	4.62622491069898	0.399029772052225	11.5936835662816	4.43634394938096e-31	2.56188661234554e-30	Serpina3n	20716
ENSMUSG00000079523	5236.59378942611	4.62050903078231	0.14449949052449	31.9759537837208	2.35490281880838e-224	5.50471059975283e-222	Tmsb10	19240
ENSMUSG00000020263	10482.5919403948	-4.61913838793755	0.170302059692995	-27.1232091747129	5.2436154772314e-162	4.68365702769128e-160	Appl2	216190
ENSMUSG00000034394	877.205861934901	4.61876828571257	0.369204417121116	12.5100569536182	6.57770503160464e-36	4.42399487785273e-35	Lif	16878
ENSMUSG00000086386	153.171023231191	-4.61626374407484	0.573771787475391	-8.04547007162291	8.59149974106514e-16	2.91059241150824e-15	Gm12108	104692
ENSMUSG00000018822	359.424389359599	-4.61613833344587	0.504471365319453	-9.15044668694473	5.66986139884106e-20	2.2705278752822e-19	Sfrp5	54612
ENSMUSG00000020992	12.4634080727221	-4.61371359307948	0.554091776049564	-8.32662348099312	8.31807727323494e-17	2.93611424778781e-16	NA	NA
ENSMUSG00000015568	473.251907959411	4.61270252533788	0.190028241178344	24.2737737124494	3.71039778199814e-130	1.91831930503165e-128	Lpl	16956
ENSMUSG00000030683	6624.86579994216	-4.61048083562827	0.215449228423388	-21.399384297483	1.35383973892195e-101	4.14894289865161e-100	Sez6l2	233878
ENSMUSG00000080929	3.58398004842029	4.60987484419706	1.17495405543578	3.92345115357493	8.728946983236e-05	0.00015967461876677	NA	NA
ENSMUSG00000026226	46.3185111152278	-4.60965237104679	0.391477361307417	-11.7750164547241	5.25068540100576e-32	3.13174023659879e-31	Spata3	70060
ENSMUSG00000028044	1117.26381786546	4.60901494470236	0.146081305563206	31.5510251426947	1.73595382683412e-218	3.89225647316592e-216	Cks1b	54124
ENSMUSG00000045328	1694.60196070522	4.60770297188993	0.14718703520196	31.305087201244	3.9787308172341e-215	8.32615735686523e-213	Cenpe	229841
ENSMUSG00000085399	155.535907060903	4.6069711839631	0.334712887168654	13.7639492250615	4.19945636613666e-43	3.42900983772281e-42	Foxd2os	100040736
ENSMUSG00000106514	3.33103424363508	-4.60673322861778	1.15978738964972	-3.97204976509456	7.12568284526589e-05	0.000131485244507077	Mir6976	102466778
ENSMUSG00000025468	41.3348151090798	-4.60667727568244	0.338232732513905	-13.6198446597508	3.05216245393141e-42	2.43430728131524e-41	Caly	68566
ENSMUSG00000027996	177.463676463275	4.6053715376876	0.298164326232477	15.445749650469	8.05852144103236e-54	8.7226547597933e-53	Sfrp2	20319
ENSMUSG00000067219	10.2364436755322	4.60366168575775	0.795849543172145	5.78458796044312	7.26902801298874e-09	1.76879681649393e-08	Nipal1	70701
ENSMUSG00000074813	56.1863692617472	4.60201258773205	0.463473690578131	9.92939336425237	3.1013656924987e-23	1.39159298266845e-22	NA	NA
ENSMUSG00000085525	8.43413038985316	4.60184991907645	1.12584874092722	4.08744954076734	4.3614149727163e-05	8.19929596128467e-05	NA	NA
ENSMUSG00000058159	191.72752908177	-4.60149596004864	0.184838470741655	-24.8946874618978	8.49410965143061e-137	4.93759448071124e-135	T2	21331
ENSMUSG00000003309	9.64921788124948	4.60033507037895	0.667627226657843	6.89057439045488	5.55675588025787e-12	1.58652023072903e-11	Ap1m2	11768
ENSMUSG00000046312	5979.03050653089	-4.6002668454164	0.107768150825884	-42.6867011279505	0	0	AI464131	329828
ENSMUSG00000009376	420.450904914908	4.59766608145251	0.25610856057258	17.9520203119081	4.62759277046776e-72	7.54878217858115e-71	Met	17295
ENSMUSG00000071392	130.470136540786	-4.59741307503857	0.231078583650165	-19.8954528906006	4.4556465507723e-88	1.0356256342879e-86	Ect2l	100045792
ENSMUSG00000014444	1616.33617366982	4.59709827668626	0.265921324655726	17.2874374879032	5.84954446383006e-67	8.4449435284979e-66	Piezo1	234839
ENSMUSG00000030159	9.61862488911261	-4.59695882500496	0.668766500587927	-6.87378751920689	6.25193104539669e-12	1.78152873635717e-11	Clec1b	56760
ENSMUSG00000000555	2431.47513143774	4.59645485490238	0.223983015009027	20.5214438010719	1.38536472652886e-93	3.64122238469122e-92	Itga5	16402
ENSMUSG00000021508	2819.54343639358	-4.59209372678642	0.164547292272484	-27.9074402463098	2.16728618832889e-171	2.31173686486168e-169	Cxcl14	57266
ENSMUSG00000094035	34.9323789116541	-4.59060494086208	0.546327339126157	-8.40266377334271	4.36463021805212e-17	1.55865463645798e-16	Ldlrad2	435811
ENSMUSG00000078612	3.63342030597761	4.58580407361994	1.15068283465132	3.98528937386081	6.73979388912709e-05	0.000124657820812954	Fyb2	242594
ENSMUSG00000003545	4494.96727212242	-4.58414429507666	0.409492015270858	-11.1947098456718	4.32816870508521e-29	2.33381229341932e-28	Fosb	14282
ENSMUSG00000069301	3.04039314047984	4.58314702679821	1.21243776302871	3.78010910461033	0.000156759650819886	0.000280609352950335	Hist1h2ag	319167
ENSMUSG00000007946	4.15303062527021	4.58302637469398	1.05313061228749	4.35181194167289	1.35017049811324e-05	2.63990891217675e-05	Phox2a	11859
ENSMUSG00000085995	8.48723139338728	4.58287773022459	0.927901813125097	4.93896839665593	7.85369380866591e-07	1.68130567086726e-06	NA	NA
ENSMUSG00000033538	27.6613851561725	4.58245639233496	0.491479080563529	9.32380761167032	1.12238467717003e-20	4.61665266032518e-20	Casp4	12363
ENSMUSG00000029135	2159.56821150694	4.58170168479547	0.254757823805006	17.9845376929516	2.57527614157494e-72	4.24357495949833e-71	Fosl2	14284
ENSMUSG00000034486	104.95697935967	4.58089414430782	0.576390876823979	7.94754797221878	1.90239347816401e-15	6.34506555793833e-15	Gbx2	14472
ENSMUSG00000042357	6.56536110985601	4.57995234678373	1.18615465639304	3.86117638378694	0.000112842401661757	0.000204308346383799	Gjb5	14622
ENSMUSG00000041954	21.2943620889237	4.57694201221047	1.07616413251016	4.25301482733374	2.10911605590341e-05	4.06309022412463e-05	Tnfrsf18	21936
ENSMUSG00000074264	283.051489984366	-4.57555075377648	0.237517533669005	-19.2640546703924	1.07612588270741e-82	2.25842540790162e-81	Amy1	11722
ENSMUSG00000076609	1.98759553620302	-4.57460168953865	1.43505648640342	-3.18775026131805	0.00143384318272587	0.00232773079084119	NA	NA
ENSMUSG00000024910	35.0014267638496	4.57360666472136	0.533049520993379	8.58007836907553	9.48085249118273e-18	3.48249367751184e-17	Ctsw	13041
ENSMUSG00000036449	2.44891969610919	4.57206824809008	1.40636306621242	3.25098714402638	0.00115005057916721	0.00188765678464488	Lcn8	78076
ENSMUSG00000041559	13218.2806479161	4.56999523388669	0.198770180027728	22.9913522906162	5.6889368049206e-117	2.36748121997198e-115	Fmod	14264
ENSMUSG00000025407	812.503934217926	-4.56668138273967	0.263355894202897	-17.3403424159604	2.33342723647044e-67	3.39103152559293e-66	Gli1	14632
ENSMUSG00000089983	1.9053712494021	-4.56590605282401	1.42827829716489	-3.19679019270073	0.00138965964796589	0.00225950802462294	NA	NA
ENSMUSG00000018920	145.444839229013	4.56434023360568	0.271855962184028	16.7895535449612	2.91025858088765e-63	3.85688249685431e-62	Cxcl16	66102
ENSMUSG00000111265	1.94072966063587	-4.56381011743147	1.65383544441852	-2.75953096351498	0.00578844014566856	0.0087728924900521	NA	NA
ENSMUSG00000045441	33.0484209984461	4.56196672503402	0.403499872141472	11.3059929878603	1.22559804772838e-29	6.7122738165071e-29	Gprin3	243385
ENSMUSG00000097828	13.4790439350319	4.56104961638089	0.601606572699577	7.5814491120238	3.417164732384e-14	1.07912274597117e-13	NA	NA
ENSMUSG00000097767	2760.100455757	-4.56047066898509	0.226494582198303	-20.1350099623675	3.64239807819831e-90	8.88284272721992e-89	Miat	330166
ENSMUSG00000062077	1.88558338750484	4.55640535244211	1.37156175932338	3.32205627742922	0.000893566692750082	0.00148475052478808	Trim54	58522
ENSMUSG00000085606	2.09497955832179	-4.55541134442832	1.30122340529086	-3.5008679723295	0.000463745528172545	0.000793604399574403	NA	NA
ENSMUSG00000022615	265.311271613034	-4.55402517576627	0.19290418158017	-23.607705848894	3.21210945726728e-123	1.47656236620364e-121	Tymp	72962
ENSMUSG00000050777	257.720838294546	4.55244276188385	0.284106166373649	16.0237379568052	8.72442243419343e-58	1.02295482468801e-56	Tmem37	170706
ENSMUSG00000054065	8.71192392736445	4.54711797216056	0.691672451226134	6.57409148521073	4.89511286150849e-11	1.33582109917941e-10	Pkp3	56460
ENSMUSG00000107876	6.05500299036487	-4.54642459373234	0.815177541466681	-5.57722012992695	2.44392528405983e-08	5.77423336200502e-08	NA	NA
ENSMUSG00000037922	26.6931336503162	-4.54496208435339	0.363575338861275	-12.5007435834023	7.39562672054035e-36	4.96650690496433e-35	Bank1	242248
ENSMUSG00000086813	2.92310375941143	4.54312543195502	1.2341914502733	3.68105404631429	0.000232271759150517	0.000409082026596209	NA	NA
ENSMUSG00000045679	351.245048416855	4.54182656292939	0.181389583910159	25.0390704086897	2.29653598363069e-138	1.37124416218253e-136	Pqlc3	217430
ENSMUSG00000027965	16.4149151319178	-4.54111415781114	0.664492388347278	-6.83395963211223	8.26022778096962e-12	2.34045112870723e-11	Olfm3	229759
ENSMUSG00000045314	7.27473059146769	4.54039860095845	0.8949710293325	5.07323528041443	3.91108426603163e-07	8.54341928397585e-07	Sowahb	78088
ENSMUSG00000024354	4.00475852490861	-4.53926742045771	0.93420050106744	-4.85898628321333	1.17988306795787e-06	2.4974059004179e-06	Slc23a1	20522
ENSMUSG00000004814	3.33149467020164	-4.5383741051949	1.40072525690832	-3.24001732874582	0.00119522435682402	0.0019580008046294	Ccl24	56221
ENSMUSG00000105975	1.89830867714365	4.5345055554527	1.41507388370954	3.2044302475329	0.00135330077407014	0.00220267243767727	NA	NA
ENSMUSG00000099301	2.51226131215374	-4.53424463065912	1.19014425489578	-3.80982776836256	0.000139063633910439	0.000249930085711932	Mir3473e	102466677
ENSMUSG00000085363	141.162168338334	-4.53390798961555	0.221695311879094	-20.4510774322924	5.87629140351031e-93	1.51371337642828e-91	NA	NA
ENSMUSG00000085368	2.19467238823334	-4.53355822931403	1.2924149110989	-3.50781950160206	0.000451795474134456	0.000773998281081896	NA	NA
ENSMUSG00000110016	65.3108492063711	-4.53347879946627	0.326064702255291	-13.9036171904213	6.02194589212551e-44	5.0159293816404e-43	Gm20751	622552
ENSMUSG00000078949	6.66159109097419	4.53125018380281	1.20178242818755	3.77044136902263	0.000162959085411523	0.000291137489531458	R3hdml	100043899
ENSMUSG00000082902	1.88948281347375	-4.52843028442571	1.34632678019466	-3.36354468398152	0.000769483784096592	0.00128684581687757	NA	NA
ENSMUSG00000111187	9.69101706969901	-4.52599864822087	0.662794678062098	-6.82865870536881	8.57122140596359e-12	2.42700319527369e-11	NA	NA
ENSMUSG00000099630	1.69272621733769	-4.5257086453137	1.38597495815702	-3.26536105048513	0.00109324628126102	0.0017991237670872	1700096J18Rik	67927
ENSMUSG00000025991	4.2952841469693	4.52534407287942	1.18571422912535	3.8165554243349	0.000135327687506888	0.000243434734145628	Cps1	227231
ENSMUSG00000032346	41.1890296459571	4.52530470212343	0.362604455382084	12.4800030307267	9.5982997649379e-36	6.42215105770343e-35	Ooep	67968
ENSMUSG00000002228	22.4143807445903	4.5244806136373	0.525407892670194	8.61136780919541	7.21939541411754e-18	2.66384173693375e-17	Ppm1j	71887
ENSMUSG00000078639	64.5438655494098	-4.52309647974581	0.255807988170878	-17.6816076467652	5.81152081271466e-70	8.95487705594525e-69	Gm12695	620779
ENSMUSG00000028544	6.62994081086173	4.52236434153479	1.21461868010251	3.72327909624536	0.000196651926701042	0.000349061538525083	Slc5a9	230612
ENSMUSG00000027718	1.87298582466787	-4.52115314318911	1.32456016520529	-3.41332410709209	0.000641755702321028	0.00108224912423798	Il21	60505
ENSMUSG00000090544	3.09355142561104	4.51956191314944	1.20570451768533	3.74848219182751	0.000177907967077989	0.000316891355431635	NA	NA
ENSMUSG00000077574	2.74962612492982	-4.51901305784795	1.40056823547672	-3.22655686697748	0.00125289332403616	0.00204637069865803	NA	NA
ENSMUSG00000039217	1293.47195191792	-4.51627526489618	0.131274817287037	-34.4032112040286	2.25755898160768e-259	7.63159130813315e-257	Il18	16173
ENSMUSG00000058019	16.0132811906243	-4.51555730239232	0.481771957194643	-9.3728105900692	7.06262933438359e-21	2.92474848029421e-20	Ces5a	67935
ENSMUSG00000026029	246.223357731046	4.51458218785403	0.208768505131715	21.624824036584	1.04916739008317e-103	3.35077835207812e-102	Casp8	12370
ENSMUSG00000097471	4.37680338464945	4.51426287336531	0.995355929098218	4.53532524536743	5.75147837322831e-06	1.1586800613821e-05	5830432E09Rik	67765
ENSMUSG00000085091	3.13547449638015	4.51425851442711	1.17216734351718	3.85120651875671	0.00011753732677403	0.000212441201053364	NA	NA
ENSMUSG00000040133	178.047458332696	4.51300184250333	0.192273485362713	23.4717846508571	7.92202323086917e-122	3.56702082893214e-120	Gpr176	381413
ENSMUSG00000004891	24279.7668555601	4.51289710012825	0.162971837086263	27.6912697360066	8.89476134246553e-169	8.92441054694042e-167	Nes	18008
ENSMUSG00000093765	27.1812931738177	4.51121662785116	0.620799292097575	7.26678764824059	3.68136821526597e-13	1.11281749613481e-12	NA	NA
ENSMUSG00000031891	29.3824227833316	4.51070917933536	0.443175912325647	10.1781460902615	2.48245660191486e-24	1.15297017361816e-23	Hsd11b2	15484
ENSMUSG00000039533	13226.9880015773	-4.51016998959091	0.143913478136747	-31.33945512251	1.35443787866428e-215	2.88942364154275e-213	Mmd2	75104
ENSMUSG00000041789	50.6113763373658	-4.50797483893465	0.314542926363332	-14.331827108798	1.3843011287459e-46	1.24101381892834e-45	2700046A07Rik	78449
ENSMUSG00000107859	146.718113855606	-4.50567688085845	0.24483470829205	-18.4029336048379	1.24441637400675e-75	2.22124784614544e-74	Gm30731	105500046
ENSMUSG00000032595	746.731720253139	-4.4998491918189	0.257428587070868	-17.4799902490244	2.03533856227353e-68	3.02792784216901e-67	Cdhr4	69398
ENSMUSG00000002985	114545.447952125	-4.49964333824991	0.198323694111808	-22.6883800163241	5.83473686406624e-114	2.29350041349065e-112	Apoe	11816
ENSMUSG00000047228	16.7509637624953	-4.49724890234539	0.508377812298906	-8.84627297562151	9.04907472351321e-19	3.46282338731724e-18	A2ml1	232400
ENSMUSG00000021750	8555.79846679127	-4.49470647038056	0.175002114464095	-25.6837266460728	1.77672553934017e-145	1.172372080358e-143	Fam107a	268709
ENSMUSG00000027469	4084.26576672626	4.4928607812811	0.156213120803376	28.7610973916603	6.58046250600449e-182	8.60669658597838e-180	Tpx2	72119
ENSMUSG00000028298	41.4207197097337	4.4925775847369	0.538495646264198	8.34282991126124	7.25334576802427e-17	2.566883017568e-16	Cga	12640
ENSMUSG00000000682	11.2425066062898	4.49102996973523	0.828136172086355	5.42305736799397	5.85881788706129e-08	1.35028115620304e-07	Cd52	23833
ENSMUSG00000026669	795.240564104735	4.48752914933219	0.203866751004951	22.0120697819097	2.20683931545176e-107	7.66048661586439e-106	Mcm10	70024
ENSMUSG00000026224	379.355574453231	-4.48477987163746	0.240265061768188	-18.665967655191	9.36631637656315e-78	1.76354815546034e-76	4933407L21Rik	71141
ENSMUSG00000034855	489.957657143423	4.48407209345594	0.457043958348084	9.81103023364086	1.00932752256141e-22	4.45877636776072e-22	Cxcl10	15945
ENSMUSG00000034000	1.97985333337181	-4.48365434564459	1.3437505812746	-3.33667155804439	0.000847880814950686	0.00141193521386218	Neu4	241159
ENSMUSG00000109424	4.09237121608941	4.48212569837592	1.29119156127232	3.47130962810761	0.000517926425617555	0.000883228354683316	NA	NA
ENSMUSG00000032548	73.1103115194827	4.47968592865607	0.412039059467653	10.8719933844227	1.56738352474259e-27	8.06749079155985e-27	Slco2a1	24059
ENSMUSG00000097730	62.5761089083215	-4.47869529637782	0.319948474900906	-13.9981767306906	1.5992102578452e-44	1.35464329204444e-43	NA	NA
ENSMUSG00000037801	54.9614674503258	-4.47646366063745	0.295051634776835	-15.1717975195198	5.43672609980438e-52	5.60324496205448e-51	Iqch	78250
ENSMUSG00000084989	2582.03105309553	-4.47451957737417	0.179516855925052	-24.9253450564124	3.95296118347081e-137	2.31622442891745e-135	Crocc2	381284
ENSMUSG00000025091	1.81761534498555	4.47448130494077	1.42806517777799	3.13324725969641	0.00172883736854173	0.00278033693178419	Pnliprp2	18947
ENSMUSG00000109816	4.63344321309387	-4.47309963211552	0.958563905410762	-4.66645948889419	3.0643402754e-06	6.30220412498728e-06	4930483O08Rik	74970
ENSMUSG00000017204	8.81270729188626	4.47302529901564	0.920499476296203	4.85934583799404	1.17774247431943e-06	2.4931151626417e-06	Gsdma	57911
ENSMUSG00000087684	4.51320907326874	4.46938119929487	1.25031391341794	3.57460726568824	0.000350753993763384	0.000607864776793347	NA	NA
ENSMUSG00000063529	88.0079606382603	-4.4691894940645	0.255290255603593	-17.5063066292829	1.28249977344165e-68	1.91703180420635e-67	Stmnd1	380842
ENSMUSG00000026220	38.1245326070273	4.46871952729792	0.595140013752982	7.50868606383555	5.97237561870097e-14	1.86699401721036e-13	Slc16a14	71781
ENSMUSG00000082560	1.90994847858325	-4.46468259980795	1.32391842825434	-3.37232453641037	0.000745365626663422	0.00124755628539575	NA	NA
ENSMUSG00000020902	7538.3625241115	4.46220645361026	0.173966525750866	25.6497992033277	4.2499090211241e-145	2.78755972898985e-143	Ntn1	18208
ENSMUSG00000022705	7.59449196650531	-4.46181462084478	1.15631846574963	-3.85863821516698	0.000114020578606997	0.000206339497095334	Drd3	13490
ENSMUSG00000086769	183.733581905762	-4.45930099706603	0.165373535819357	-26.965021791256	3.80270357824004e-160	3.2386358808011e-158	NA	NA
ENSMUSG00000036907	20.8204852888212	4.45800169402091	0.479611380522732	9.29502900694746	1.47166067124863e-20	6.02848619115327e-20	C1ql2	226359
ENSMUSG00000087132	42.0056345991321	4.45623491865023	0.354024690943474	12.587356285163	2.47835534247931e-36	1.68440773090931e-35	A930001C03Rik	319314
ENSMUSG00000047171	2.28264738184162	-4.45136321901508	1.33266523020572	-3.34019611086268	0.000837192484736249	0.00139466493306365	Helt	234219
ENSMUSG00000059857	103.685935090287	4.4505071097016	0.302436301848726	14.7155188795017	5.12516031835694e-49	4.85828937339332e-48	Ntng1	80883
ENSMUSG00000021714	166.234561612551	4.45018546713706	0.299163040646055	14.875452052923	4.75760714358694e-50	4.64204714769253e-49	Cenpk	60411
ENSMUSG00000025185	57.6355387729302	4.448207713512	0.293374835553026	15.1621992565481	6.29264412093879e-52	6.46113407800879e-51	Loxl4	67573
ENSMUSG00000021175	513.665153342171	4.44774962889933	0.187774361277797	23.6866715915452	4.9474270483609e-124	2.32285928490671e-122	Cdca7l	217946
ENSMUSG00000047894	5.33457519939305	4.4473745507069	1.10428433604312	4.02738172185142	5.6401424144536e-05	0.00010505285180367	Ang2	11731
ENSMUSG00000048706	335.789880436959	4.44707708290719	0.21707183639844	20.4866608063539	2.83160647373105e-93	7.31986929968145e-92	Lurap1l	52829
ENSMUSG00000097111	6.54287244712481	-4.44587394514745	0.807016104789339	-5.5090275383141	3.60821461679356e-08	8.42990959859701e-08	NA	NA
ENSMUSG00000052430	1997.74502774533	-4.44563865442974	0.168819535402952	-26.3336742623923	7.89510075105333e-153	5.90064791846581e-151	Bmpr1b	12167
ENSMUSG00000031375	3148.0539909327	4.44540128119308	0.221541193459394	20.0658000066605	1.46907316371313e-89	3.5125075763078e-88	Bgn	12111
ENSMUSG00000097783	40.847158301312	-4.44504985435307	0.357783998168609	-12.4238363848187	1.94029057782074e-35	1.28531820519913e-34	NA	NA
ENSMUSG00000042808	1.16570523922024	4.44341249529503	2.82575953855363	1.57246660045582	0.115842379144096	0.14447750010973	Gpx2	14776
ENSMUSG00000097697	3.58522478003998	4.44276091347266	1.20053106549522	3.70066301586293	0.000215036885214028	0.000380068008269615	4833412C05Rik	73904
ENSMUSG00000079323	167.216105606718	-4.44058500814834	0.206230954445831	-21.5320974490991	7.79258657290842e-103	2.45310178748591e-101	NA	NA
ENSMUSG00000085413	1.83490569645571	-4.44039708591354	1.43935174625811	-3.08499788009239	0.00203553603999875	0.0032487701128178	NA	NA
ENSMUSG00000033981	3680.25846592676	-4.43915045141732	0.261186399170062	-16.9961011198249	8.77666721934628e-65	1.20230491777242e-63	Gria2	14800
ENSMUSG00000043230	4.55074574322912	4.43812290304454	1.16867630121052	3.79756387499901	0.000146125129158604	0.000262192345500735	Fam124b	241128
ENSMUSG00000106896	72.9042673059146	-4.43761220287992	0.269631751035661	-16.458047636582	7.34309463139399e-61	9.26765182858243e-60	NA	NA
ENSMUSG00000097467	73.3845872953832	4.43624053217758	0.365888013583933	12.1245855766738	7.82550573877527e-34	4.95532673193398e-33	NA	NA
ENSMUSG00000021565	178.674977016223	-4.435414756391	0.253535983286927	-17.4942219202528	1.58563162555292e-68	2.36531457625759e-67	Slc6a19	74338
ENSMUSG00000016918	2327.45344369847	4.43468886205819	0.134671942280222	32.9295678592844	8.29746476050297e-238	2.14494344920626e-235	Sulf1	240725
ENSMUSG00000085940	5.76914437735909	-4.43196066654381	0.996885987555847	-4.44580495850888	8.75633667504367e-06	1.73947189007083e-05	4930405D11Rik	73922
ENSMUSG00000053617	2508.21027232304	4.43140096474071	0.182777525034674	24.2447804449701	7.50587399273948e-130	3.86244892839495e-128	Sh3pxd2a	14218
ENSMUSG00000019987	3.12052640919507	4.43087324562834	1.22959620548661	3.60351896489045	0.000313937829581842	0.000546431870199763	Arg1	11846
ENSMUSG00000037432	7.00784129512425	-4.43085944698485	0.843759329313705	-5.25133091042538	1.51004115958453e-07	3.39057167377384e-07	Fer1l5	100534273
ENSMUSG00000030732	18.0778420151598	-4.43082022757862	0.463195103869546	-9.56577517888988	1.11363753959003e-21	4.7376491108251e-21	Chrdl2	69121
ENSMUSG00000038045	6.63373682812405	-4.42667298542595	0.936823177050857	-4.7251958468419	2.29893685843476e-06	4.76732159214676e-06	Sult6b1	73671
ENSMUSG00000026204	1068.32600939382	4.42651705165867	0.405786452905841	10.9084889846872	1.04986841923691e-27	5.43946210230904e-27	Ptprn	19275
ENSMUSG00000038048	2.06929835760459	-4.42486526003435	1.284913917728	-3.44370560469797	0.000573800124145322	0.000973975289906927	Cntnap5c	620292
ENSMUSG00000087943	20.6049242845018	4.42484688130146	0.708841593051014	6.24236349091188	4.31007890728039e-10	1.12077353644582e-09	NA	NA
ENSMUSG00000000983	19.664236944853	-4.42481895116564	0.407160192723249	-10.8675136475663	1.64626115540833e-27	8.46356957599137e-27	Wfdc18	14038
ENSMUSG00000031253	165.461275858097	4.42450489064732	0.431059895778639	10.2642461847563	1.02115363286981e-24	4.79850487062623e-24	Srpx2	68792
ENSMUSG00000075184	7.32874492136493	-4.42317687981951	1.55332612761509	-2.84755197326827	0.00440568996663248	0.00677630026857172	F930017D23Rik	414125
ENSMUSG00000066382	3.84943537652203	-4.42174337879805	1.13572183003	-3.89333308727653	9.88762419706059e-05	0.000180209660320183	Iqcf5	75470
ENSMUSG00000021678	128.398286459919	4.42057905536667	0.358888404233126	12.3174195745125	7.29926765799242e-35	4.76207862972291e-34	F2rl1	14063
ENSMUSG00000058056	7390.52438029118	4.41947304349278	0.111192882081635	39.7460067655062	0	0	Palld	72333
ENSMUSG00000045273	296.470472314581	4.41892418054872	0.220004834526552	20.0855776195019	9.8669152820679e-90	2.36946152451233e-88	Cenph	26886
ENSMUSG00000002930	4.85423637075154	-4.41570287514697	1.01269187813356	-4.36036169588456	1.29847631775404e-05	2.54245411958738e-05	Ppp1r17	19051
ENSMUSG00000109384	19.2837279629647	-4.41551260453098	0.443905725210512	-9.94696025251089	2.60003838214842e-23	1.17143004656443e-22	NA	NA
ENSMUSG00000024795	865.278589477567	4.41531483907311	0.172553657464632	25.5880686851167	2.07131740308827e-144	1.33469376240641e-142	Kif20b	240641
ENSMUSG00000079553	1083.82863598561	4.41326796507558	0.172088327304375	25.6453649948597	4.7626139651339e-145	3.10530909958122e-143	Kifc1	100502766
ENSMUSG00000051517	266.545101282744	4.41188768918666	0.26975042388411	16.3554430264106	3.97804774400735e-60	4.93004191083325e-59	Arhgef39	230098
ENSMUSG00000016262	224.097853556779	4.41158985919849	0.217242886677265	20.3071774946184	1.11108654373897e-91	2.80297412463564e-90	Sertad4	214791
ENSMUSG00000030549	128.0830116257	-4.41158595813904	0.373328102243537	-11.8169136789525	3.19196880348043e-32	1.91474557791088e-31	Rhcg	56315
ENSMUSG00000046711	2116.46542564641	4.40907060643405	0.344290054724942	12.8062676976148	1.5123563460444e-37	1.06407319857936e-36	Hmga1	15361
ENSMUSG00000092178	4.53577435982146	-4.40670316421097	0.843827857963928	-5.22227741431042	1.76735933528112e-07	3.94656368639553e-07	2810047C21Rik1	72716
ENSMUSG00000027500	465.419505773006	4.40313474552014	0.185677156208329	23.7139281720787	2.59019335525984e-124	1.22396384075536e-122	Stmn2	20257
ENSMUSG00000014361	2450.27348652532	-4.40172775340996	0.11490504065739	-38.3075253115702	0	0	Mertk	17289
ENSMUSG00000035455	668.813077383366	4.40163420059101	0.179832858051163	24.4762511606124	2.64491751288143e-132	1.42793052851458e-130	Fignl1	60530
ENSMUSG00000085584	71.4819604316127	-4.40084434092072	0.404471781137423	-10.8804731161838	1.42819747725384e-27	7.35970524570793e-27	Rtl9	209540
ENSMUSG00000108830	18.7629652935961	-4.39729784353645	0.492850128486263	-8.92218057656247	4.57195989524815e-19	1.76927923174159e-18	NA	NA
ENSMUSG00000029778	15009.9221817847	-4.39597156552711	0.208492922006835	-21.0845122377008	1.10345253840057e-98	3.22851699417786e-97	Adcyap1r1	11517
ENSMUSG00000009210	144.508745823874	-4.39556466984083	0.196445792510198	-22.3754584594253	6.8252645278845e-111	2.55053635155113e-109	Prr29	75573
ENSMUSG00000097405	1.99233338662073	-4.3947303994177	1.37232869784013	-3.20238905324538	0.00136292789210691	0.00221768472847047	NA	NA
ENSMUSG00000015133	1041.54514476044	4.39436669963856	0.175571544460978	25.0289231841623	2.9619017178707e-138	1.76373621806972e-136	Lrrk1	233328
ENSMUSG00000091366	2.05157073261127	4.3940381360617	1.32956116083749	3.30487853096875	0.00095017570662655	0.00157535733808988	NA	NA
ENSMUSG00000042436	182.366159968466	4.39311432763431	0.312200462670266	14.0714536104777	5.68879341533842e-45	4.89044826741906e-44	Mfap4	76293
ENSMUSG00000111272	2.71978833665331	-4.39102066818053	1.25989655999678	-3.48522315847244	0.00049172675950288	0.000840179789001305	NA	NA
ENSMUSG00000024737	41.6423534371024	4.39048771841002	0.485614352701133	9.04109957621476	1.55103663575473e-19	6.12085632137906e-19	Slc15a3	65221
ENSMUSG00000088030	18.3697088288253	-4.38989963660214	1.12369176507672	-3.90667598805658	9.35744964836645e-05	0.000170929621018835	NA	NA
ENSMUSG00000064900	2.16294802816365	-4.38948082691255	1.31678692133479	-3.33347845106409	0.000857673150585175	0.00142716032849739	NA	NA
ENSMUSG00000025002	6.8901959096102	4.38911706592652	1.24101370578194	3.53671925255734	0.000405130073104747	0.000697916354083151	Cyp2c55	72082
ENSMUSG00000047021	4293.30810995678	-4.38683368841099	0.187950738695146	-23.3403375739129	1.72759522914036e-120	7.62258031524119e-119	Cfap65	241116
ENSMUSG00000041189	263.198307835412	4.3844946030643	0.178416261131728	24.5745235061682	2.36567614497464e-133	1.28985116460367e-131	Chrnb1	11443
ENSMUSG00000037348	3275.93533418887	-4.38371520115221	0.0904572136898468	-48.4617535996939	0	0	Paqr7	71904
ENSMUSG00000064036	1536.45434573494	-4.38088037681462	0.141772951740699	-30.9006783242207	1.16965629870368e-209	2.29471945101928e-207	Mro	71263
ENSMUSG00000050103	328.531261389808	-4.37887229597107	0.210282332790514	-20.8237764811814	2.63571819093236e-96	7.28485985023355e-95	Agmo	319660
ENSMUSG00000030361	11.7058611772556	4.37663556596936	1.19742650190814	3.65503482593298	0.000257147068744525	0.000450797234843103	Klrb1a	17057
ENSMUSG00000107814	3.11264552518158	4.37550293040122	1.27596683922158	3.42916664908828	0.000605437656190703	0.00102380187928877	NA	NA
ENSMUSG00000101179	22.5645041053491	-4.37463536379206	0.435212944045299	-10.0517124401905	9.02846820957452e-24	4.12695094589101e-23	NA	NA
ENSMUSG00000003526	2399.54956065659	-4.37097776052348	0.177322959071541	-24.649812880463	3.69716094051573e-134	2.04114867703397e-132	Prodh	19125
ENSMUSG00000009070	111.835172388985	-4.36844339569244	0.204664395087089	-21.3444228725449	4.39354145038036e-101	1.33341555648077e-99	Rsph14	71236
ENSMUSG00000041845	374.965493129594	4.36782288924873	0.179717654035192	24.303805392393	1.78688458847967e-130	9.32617934980137e-129	Rhod	11854
ENSMUSG00000017211	2.09957608569222	4.36184365459484	1.86663282242281	2.33674432496764	0.0194524823008614	0.0274697553725468	Gsdma2	76758
ENSMUSG00000111228	4.6452449634391	4.36177892923896	1.13416515089829	3.84580581212913	0.000120156898026415	0.00021703308839576	NA	NA
ENSMUSG00000017607	15.9403506809276	4.36149210272493	0.567677548228578	7.68304491931176	1.55351085401657e-14	4.97744152745787e-14	Tns4	217169
ENSMUSG00000099159	1.1558184031389	4.36131634636001	1.8764273840436	2.32426598729423	0.0201112425701439	0.0283362829749133	NA	NA
ENSMUSG00000026308	81.9013191418057	4.36116597308679	0.446472900797269	9.76804183478779	1.54407471143934e-22	6.76394609937334e-22	Klhl30	70788
ENSMUSG00000028497	842.091424806326	4.36047101731091	0.186652125015312	23.3614860637306	1.05336677836613e-120	4.66645730262883e-119	Hacd4	66775
ENSMUSG00000047861	2.0229571723672	-4.35916781682799	1.23570498260613	-3.52767681460215	0.000419223667191654	0.000721121155409598	Foxi1	14233
ENSMUSG00000026080	1656.9375414764	-4.35736517325919	0.0973622843865901	-44.7541386350148	0	0	Chst10	98388
ENSMUSG00000091754	10.3106855216677	4.3569513919528	0.688725565713999	6.32610666548433	2.51424050887754e-10	6.62653312961092e-10	Gm3636	100041151
ENSMUSG00000021822	266.83988532964	4.35662309007838	0.256846700078987	16.96195858751	1.57022022650067e-64	2.13505253941208e-63	Plau	18792
ENSMUSG00000042622	901.688325221977	4.35521251305609	0.222560358903152	19.5686803100065	2.85991550708314e-85	6.36686154378297e-84	Maff	17133
ENSMUSG00000107623	1.51730649107255	4.35324117322862	1.42359313851718	3.05792508789622	0.00222875284240255	0.00353949018546626	Gm10415	100038574
ENSMUSG00000029372	4.66827805546039	4.35308438128553	0.885743932764554	4.91460818444315	8.89601913745432e-07	1.89723603326491e-06	Ppbp	57349
ENSMUSG00000016194	536.064371485244	-4.35298625823954	0.234302863464886	-18.5784594941235	4.80089749800218e-77	8.91716996818274e-76	Hsd11b1	15483
ENSMUSG00000038763	103.890904375302	-4.35258306532708	0.251957371019202	-17.2750773185174	7.24762320551698e-67	1.04359124963843e-65	Alpk3	116904
ENSMUSG00000021493	3652.3932524356	4.35248940707425	0.176062169091174	24.7213210512038	6.30941672210062e-135	3.5366534090489e-133	Pdlim7	67399
ENSMUSG00000089712	4.97711045223367	-4.35110626291259	0.892676208817791	-4.87422675762239	1.09235461700921e-06	2.31593091466069e-06	NA	NA
ENSMUSG00000096330	3.5678069160592	-4.35059950235214	1.02167091373083	-4.25831786329815	2.05970937675377e-05	3.97243870230937e-05	Gm21976	102637808
ENSMUSG00000061742	152.146897769562	-4.34722481057703	0.235811270019298	-18.4351867924772	6.85814796385809e-76	1.23621070721783e-74	Slc22a12	20521
ENSMUSG00000043740	3.92597118440265	4.34443752317843	0.901196778713863	4.82074240143043	1.43024947329925e-06	3.00764395413957e-06	B430306N03Rik	320148
ENSMUSG00000025588	58.9554440562243	-4.34371993861453	0.333615275513393	-13.0201470299286	9.39897559192162e-39	6.80025323283812e-38	Nat1	17960
ENSMUSG00000030650	15.0273326075708	-4.34176196330583	0.562808975280338	-7.7144504689947	1.21504609471196e-14	3.91526731765743e-14	Tmc5	74424
ENSMUSG00000084876	10.3437244431603	-4.34107849514379	0.72379259983663	-5.99768289441428	2.00152882669838e-09	5.02566482791035e-09	Gm14965	105246848
ENSMUSG00000097745	6.40268108362732	4.34079204474202	0.992392981679915	4.37406564221561	1.21953681647791e-05	2.39321983285426e-05	AI115009	99542
ENSMUSG00000014813	136.486360497027	4.33832029021365	0.395796694293007	10.9609816169965	5.88574590313835e-28	3.06972453666411e-27	Stc1	20855
ENSMUSG00000006585	748.424618670624	4.33652359285513	0.204066526290397	21.25053859487	3.25905777237479e-100	9.74303080712805e-99	Cdt1	67177
ENSMUSG00000078640	203.797603539555	-4.33650913346694	0.174458559849053	-24.8569582210184	2.174601872773e-136	1.25413456562838e-134	Gm11627	100040792
ENSMUSG00000034739	374.616043245815	4.33568684313867	0.286774321440655	15.1188112706803	1.21720044459657e-51	1.23936725528825e-50	Mfrp	259172
ENSMUSG00000092627	569.941484356132	4.33553775347463	0.443654317459207	9.77233305945065	1.48003880579239e-22	6.48731152596771e-22	NA	NA
ENSMUSG00000108075	3.13920670910255	-4.33509302237594	1.08925847682637	-3.97985704458921	6.89567220977809e-05	0.000127380080256792	NA	NA
ENSMUSG00000091955	71.6960489683113	4.33484703783988	0.383413996994688	11.3059175507876	1.22665185297094e-29	6.71313104989549e-29	NA	NA
ENSMUSG00000110946	4.19122412428283	-4.33357148881993	1.24013453987708	-3.49443657076873	0.000475063479373338	0.000812529760432036	NA	NA
ENSMUSG00000103553	9.41697515803717	-4.33272422793751	0.742668408472098	-5.8339956008783	5.41155485680926e-09	1.32724740337839e-08	NA	NA
ENSMUSG00000030154	12.8523931152752	-4.33264740425144	0.541680616790543	-7.99852767470687	1.25915724360618e-15	4.235031702703e-15	Klrb1f	232408
ENSMUSG00000032334	2340.54109971673	4.33215599782321	0.221104749394563	19.5932290449919	1.76624736902703e-85	3.94408063410884e-84	Loxl1	16949
ENSMUSG00000001506	5841.15874211648	4.3311545518411	0.18589770372863	23.2985909183883	4.58148748605006e-120	1.99740128037655e-118	Col1a1	12842
ENSMUSG00000084758	1.08497798473466	-4.3308297481231	1.56764424264881	-2.76263557145173	0.00573367447113985	0.0086952880912662	NA	NA
ENSMUSG00000103204	2.40486352774945	-4.32985025218978	1.20713788805894	-3.58687296208731	0.00033466726543708	0.000581223824173962	NA	NA
ENSMUSG00000090427	10.9537911435732	-4.3281696902799	0.581624594458467	-7.44151765849882	9.95350750896155e-14	3.07996649055643e-13	NA	NA
ENSMUSG00000043903	255.661839947379	4.32673200010657	0.352226437455634	12.2839501525253	1.10469784147225e-34	7.16244487184115e-34	NA	NA
ENSMUSG00000037759	2.87815326453346	4.32446658314514	1.07328516646051	4.02918694703143	5.59700959507462e-05	0.000104284823058233	Ptger2	19217
ENSMUSG00000047344	38.9339209892409	4.32087393345675	0.361587020111913	11.9497484509245	6.512204699849e-33	3.99254112359883e-32	Lancl3	236285
ENSMUSG00000056427	75.8719226436164	4.31988363609061	0.368179135653665	11.7331027691754	8.62384142867113e-32	5.09112487136461e-31	Slit3	20564
ENSMUSG00000048521	2.94858768086054	4.31950731601941	1.23785235904523	3.48951737616844	0.000483893597912603	0.000827246092502422	Cxcr6	80901
ENSMUSG00000073802	1370.65885774892	4.31607532028454	0.285663483424395	15.1089501134185	1.41374289708097e-51	1.43682574826828e-50	Cdkn2b	12579
ENSMUSG00000029378	55.5558174718873	4.31453420299145	0.38592944407027	11.1795932372702	5.13246873742156e-29	2.76343385364773e-28	Areg	11839
ENSMUSG00000025727	75.3838204309136	-4.31432768745195	0.334879333296876	-12.8832306400564	5.59438298981622e-38	3.97945540418361e-37	A930017K11Rik	100034748
ENSMUSG00000040140	58.077126597785	-4.31401129904492	0.240776895176051	-17.9170484605286	8.68136449865744e-72	1.40261486859559e-70	Tdrd6	210510
ENSMUSG00000020926	1291.54937784221	-4.31297494470008	0.201304113550251	-21.4251704480119	7.78493627069614e-102	2.40588473524622e-100	Adam11	11488
ENSMUSG00000009075	50.1353690526647	4.31239519680231	0.434397445196853	9.92730331286385	3.16704749005461e-23	1.42077448956656e-22	Cabp7	192650
ENSMUSG00000046338	24.0944716819852	-4.31203573752028	0.895239449260573	-4.81662837923622	1.46004241814889e-06	3.06853295590489e-06	Gpat2	215456
ENSMUSG00000046178	79.3827337963467	4.3119394818019	0.397412419749168	10.8500370585384	1.99344508435238e-27	1.02245492153303e-26	Nxph1	18231
ENSMUSG00000106525	1.21726200253953	-4.31170929500456	1.55837768563586	-2.76679352813325	0.00566105963812255	0.00859109492564866	NA	NA
ENSMUSG00000103726	2.05835869550202	4.31065196497065	1.25478538123146	3.43536992815466	0.000591745454616492	0.00100242254832227	NA	NA
ENSMUSG00000031262	552.780060994757	4.30916210702393	0.233465836168368	18.4573562356948	4.55078153406153e-76	8.2435550410498e-75	Cenpi	102920
ENSMUSG00000055170	2.27400896332524	-4.306862544988	1.27139713985542	-3.3875037232487	0.000705317598609216	0.00118368163096619	Ifng	15978
ENSMUSG00000022296	818.171497896611	-4.3053646013677	0.151191859258911	-28.4761667888144	2.31178694111045e-178	2.80645825729392e-176	Baalc	118452
ENSMUSG00000079186	2.20466581819766	4.30057531748577	1.28423519493386	3.34874432226354	0.000811786710233083	0.00135439554927498	Gzmc	14940
ENSMUSG00000008601	9.63821347247181	4.3003198725417	0.673838460145276	6.38182610059772	1.74988613983073e-10	4.65217763466432e-10	Rab25	53868
ENSMUSG00000019368	50.150300074001	-4.29862444448913	0.378963911706607	-11.3430970910421	8.02530527616502e-30	4.41733549181297e-29	Sec14l4	103655
ENSMUSG00000085487	3.14410712794147	4.29788079142507	1.2650810153795	3.39731664547649	0.000680501743437717	0.0011439572189241	NA	NA
ENSMUSG00000004894	2667.95003766606	-4.29776759868987	0.203622759406418	-21.1065187959259	6.92924449659648e-99	2.03551188935447e-97	Hapln2	73940
ENSMUSG00000064310	6.6453874437552	-4.29747442829383	1.14006093472151	-3.76951292462592	0.00016356643894624	0.000292175055927627	Zpld1	239852
ENSMUSG00000107240	77.8592262169218	-4.29747152947251	0.316883641830471	-13.5616704751569	6.75793160614397e-42	5.33376548785206e-41	NA	NA
ENSMUSG00000091947	3.38301591724898	-4.2972669609412	1.19497905257414	-3.59610233475165	0.000323020768158552	0.00056184084055631	NA	NA
ENSMUSG00000022844	518.496055000164	4.29627169029791	0.182888460412661	23.4912125161095	5.01597011996035e-122	2.2678171079401e-120	Pdia5	72599
ENSMUSG00000086121	3.25026970551028	-4.29543743367025	1.10149970926938	-3.89962647971955	9.63411998710205e-05	0.000175735114126344	NA	NA
ENSMUSG00000035896	402.491859428146	-4.29417243888083	0.430410900613301	-9.97691376487441	1.92356869717199e-23	8.70219785525226e-23	Rnase1	19752
ENSMUSG00000087172	1.51206142532253	4.2940459426379	1.60203784145192	2.68036486500608	0.00735419514602449	0.0110099972708044	Gm12153	102638460
ENSMUSG00000069917	18.1470972605178	-4.29369059116492	1.20970150913344	-3.54938020556879	0.000386139112846431	0.000666664157034229	Hba-a2	110257
ENSMUSG00000108046	2.34446631315519	4.29330065110047	1.24624861523441	3.44497927509667	0.000571103178071898	0.000969622170589848	NA	NA
ENSMUSG00000111110	105.484266247951	-4.29329212020588	0.582840226758028	-7.36615614897885	1.75618107327824e-13	5.37744798260073e-13	NA	NA
ENSMUSG00000039116	1138.3081873436	4.29314999482749	0.16749646652631	25.6312869391375	6.83654095431226e-145	4.4443584138788e-143	Adgrg6	215798
ENSMUSG00000104667	2.54451556753948	4.29272563656686	1.28711224372283	3.33516028419607	0.000852502457985686	0.00141909367494845	Gm4961	242914
ENSMUSG00000087361	9.50845753305686	-4.29173463765971	0.605063396843457	-7.09303299464019	1.31204159264279e-12	3.86247185358254e-12	0610043K17Rik	68400
ENSMUSG00000086913	4.41739558792308	-4.28974867100524	0.996834633666679	-4.30337041483617	1.68219254872966e-05	3.26815356969379e-05	NA	NA
ENSMUSG00000039098	2.17489916905547	4.28558146097029	1.31323812954888	3.2633696543996	0.00110095815270868	0.00181100115956489	Gm9767	100040851
ENSMUSG00000042249	3349.46774841037	-4.28533240968947	0.103320878743239	-41.4759578297711	0	0	Grk3	320129
ENSMUSG00000107944	171.941881988579	-4.28374608860621	0.268695966148291	-15.942725713426	3.20082408985864e-57	3.70947825561518e-56	NA	NA
ENSMUSG00000070708	20.5750570324697	-4.28046119498778	0.415079353307995	-10.3123924639336	6.19398464111714e-25	2.9281502693474e-24	Gtsf1l	68236
ENSMUSG00000110249	6.27406335145542	-4.28027091601875	0.77522548142564	-5.52132381942262	3.36455062517621e-08	7.87319178775258e-08	NA	NA
ENSMUSG00000089812	25.191611609687	4.27897272859038	0.434648555726283	9.84467260322623	7.22741528495397e-23	3.20889060529993e-22	NA	NA
ENSMUSG00000034156	2385.11007664432	-4.27797682059079	0.112763096224346	-37.9377381770327	0	0	Tspoap1	207777
ENSMUSG00000083657	2.63133430752059	4.27754270254709	1.27802687157309	3.34698964293449	0.000816942625706262	0.0013627907921837	NA	NA
ENSMUSG00000038060	1420.40358525552	-4.27711870832554	0.1304828688624	-32.7791590238252	1.1669002750197e-235	2.94716089000091e-233	Dlec1	320256
ENSMUSG00000086822	154.827708127115	-4.2736517648707	0.196939315698321	-21.7003484028412	2.03614270692237e-104	6.64786979185812e-103	5330413P13Rik	414081
ENSMUSG00000086181	12.2728655010077	-4.27276730250382	0.661899338022416	-6.45531285054574	1.07995566620304e-10	2.90060699834733e-10	NA	NA
ENSMUSG00000002475	2473.22633493631	-4.27212778394834	0.130074069051483	-32.8438082632554	1.39616870457982e-236	3.56721104020145e-234	Abhd3	106861
ENSMUSG00000008813	2.66560001861952	-4.27131151628896	1.53132295801691	-2.78929503010937	0.00528229208963846	0.00804741066946029	Tppp2	219038
ENSMUSG00000011034	2.80494476131539	4.27002616491805	1.19046940634399	3.5868424187662	0.000334706452078996	0.000581244667414336	Slc5a1	20537
ENSMUSG00000004902	6287.26873541081	-4.26893364749636	0.131453903872571	-32.4747574757049	2.4230316424857e-231	5.98216564947621e-229	Slc25a18	71803
ENSMUSG00000105529	4.28259983393639	-4.2682913197521	0.867850177219342	-4.91823523436733	8.73279319158976e-07	1.86351038942218e-06	NA	NA
ENSMUSG00000109314	5.22881454569319	4.26785288485597	0.832294581950498	5.12781529209787	2.93123814393297e-07	6.45889447820289e-07	NA	NA
ENSMUSG00000023084	977.697069363998	-4.2675660407047	0.155097657564206	-27.5153481214767	1.15036869225132e-166	1.0990022293408e-164	Lrrc71	74485
ENSMUSG00000030317	3089.44253267112	-4.267091880799	0.206600466231487	-20.6538347111855	9.01704524011052e-95	2.42214590539057e-93	Timp4	110595
ENSMUSG00000022367	237.387843877864	4.26658503581284	0.475443422389689	8.97390695693716	2.86179034370612e-19	1.11453596636396e-18	Has2	15117
ENSMUSG00000041329	35294.7975207587	-4.26574077249873	0.146095986122797	-29.198206505915	2.04359930372802e-187	2.95421101979052e-185	Atp1b2	11932
ENSMUSG00000111577	3.30190646058125	4.26491308731634	1.18583807294496	3.59653917733023	0.000322479033983512	0.000560942987153238	NA	NA
ENSMUSG00000087289	4.51179865132069	-4.26470790937561	1.03270091947297	-4.12966409631171	3.63293626809695e-05	6.8780379647505e-05	4933424M12Rik	67548
ENSMUSG00000102544	8.04981709403027	-4.25989615451229	0.706684790433133	-6.02800033647443	1.66000705278189e-09	4.18727298482109e-09	Gm5103	329636
ENSMUSG00000032648	1014.99195402067	-4.25885054162516	0.222058154908942	-19.1789873394722	5.54497954527465e-82	1.14618848116952e-80	Pygm	19309
ENSMUSG00000078202	3074.24785771224	-4.25824467854166	0.207238207980758	-20.5475849266996	8.08884662365569e-94	2.13368819761808e-92	Nrarp	67122
ENSMUSG00000085033	7.02185982176998	-4.25804266509052	0.741266813333408	-5.74427802310816	9.23140059602907e-09	2.23172588069696e-08	NA	NA
ENSMUSG00000085042	77.4910114024342	4.25745479180506	0.361658788324428	11.7720208363522	5.44054087277116e-32	3.2423380688202e-31	Abhd11os	69812
ENSMUSG00000029163	2675.15847558236	4.25710413957018	0.194083520998433	21.9343925629036	1.22056798089017e-106	4.19711114931139e-105	Emilin1	100952
ENSMUSG00000005950	55.966801323067	4.25642261233413	0.305837103429786	13.9172865705332	4.9743286897363e-44	4.15119347890527e-43	P2rx5	94045
ENSMUSG00000110672	7.27389951599033	-4.25310678374445	0.695246159878962	-6.11741139927315	9.51076075940465e-10	2.42886966720593e-09	NA	NA
ENSMUSG00000039055	269.430192314223	4.25051619871988	0.236490840319546	17.9732804576134	3.15494763540583e-72	5.18889703538714e-71	Eme1	268465
ENSMUSG00000063297	8431.89177018655	-4.25026838079839	0.119622145489946	-35.5307820587085	1.64586730844093e-276	7.69460475922818e-274	Luzp2	233271
ENSMUSG00000046991	89.1815530561843	-4.25003580590443	0.206495844309362	-20.5817013902577	4.00379243852492e-94	1.06507664953642e-92	Wdr27	71682
ENSMUSG00000030325	3.27096579335133	4.24965088279759	1.34363470573793	3.16280225916288	0.00156258429748359	0.00252627950618842	Klrb1c	17059
ENSMUSG00000086742	185.876542179619	-4.24921771460637	0.178151380113989	-23.8517249312778	9.71754118377462e-126	4.72397195643981e-124	LOC102635948	102635948
ENSMUSG00000021596	49.6141001887866	4.24882740133933	0.348514191325002	12.1912608068724	3.46026002681607e-34	2.21281413181692e-33	Mctp1	78771
ENSMUSG00000066684	2.19706025545709	4.24820820962388	1.27166670405238	3.34066166558127	0.000835790055645071	0.00139253980078019	Pilrb1	170741
ENSMUSG00000022422	139.399954288432	4.24642033278827	0.329437309897377	12.8899192811861	5.12974737251275e-38	3.65130997784978e-37	Dscc1	72107
ENSMUSG00000083668	17.7456939578116	4.24495211734717	0.742145983076159	5.7198343912771	1.06627930020854e-08	2.56872657202964e-08	NA	NA
ENSMUSG00000037627	603.947389681517	-4.24421816175324	0.179540840076052	-23.6392909822379	1.52111596472119e-123	7.08124599424123e-122	Rgs22	626596
ENSMUSG00000050071	239.245882148846	4.24347386275332	0.181845004080642	23.3356637110112	1.92708511003839e-120	8.48573970398267e-119	Bex1	19716
ENSMUSG00000020357	230.833673025166	4.24058177324476	0.439869724191599	9.64054023276593	5.3903540344842e-22	2.31921380849268e-21	Flt4	14257
ENSMUSG00000026605	2597.15351579921	4.23944170590553	0.18438534297361	22.9922923239744	5.56707379646245e-117	2.32116342561043e-115	Cenpf	108000
ENSMUSG00000047394	1151.51719245138	-4.23677161349618	0.157526488581595	-26.8956138846555	2.47162154498611e-159	2.08080230681915e-157	Odf3b	70113
ENSMUSG00000037991	166.410523311916	4.2350128874994	0.325622339833864	13.0059039857651	1.1325170901131e-38	8.18040697602079e-38	Rmi2	223970
ENSMUSG00000054855	821.400200337115	4.23484405022687	0.194117899895101	21.8158348741426	1.64146885647996e-105	5.47314039202339e-104	Rnd1	223881
ENSMUSG00000092490	2.46999796145319	-4.23263185691303	1.15492380248696	-3.66485810388413	0.000247475751012999	0.000434501372513673	NA	NA
ENSMUSG00000086750	17.0252152907829	-4.23258958639652	0.453699706562159	-9.32905515515609	1.06818862633534e-20	4.39702298360178e-20	NA	NA
ENSMUSG00000014782	72.6314417228068	4.23191538831148	0.321593469298622	13.1592081068719	1.50656581707801e-39	1.11610825012323e-38	Plekhg4	102075
ENSMUSG00000086831	3.71712420218227	-4.23148371734006	1.02108109841193	-4.14412109275279	3.41119466678132e-05	6.47608263462813e-05	NA	NA
ENSMUSG00000028186	152.44779040808	-4.23122464645576	0.204466897262618	-20.6939348280967	3.92811955244331e-95	1.0655872953807e-93	Uox	22262
ENSMUSG00000015340	57.1026042384069	4.23034491274597	0.433185726977446	9.76566089160695	1.58077948869254e-22	6.92197443304927e-22	Cybb	13058
ENSMUSG00000107451	115.490474750566	-4.23023932719278	0.209338301256939	-20.207670081361	8.38119701657453e-91	2.07855577929111e-89	NA	NA
ENSMUSG00000084291	3.48803257859344	4.2274965476361	1.18539548687572	3.56631739739305	0.000362032863239513	0.00062657121171722	NA	NA
ENSMUSG00000015619	23.0462664581142	4.22705749882751	0.622358843069186	6.79199395316955	1.10594185599895e-11	3.1174933164676e-11	Gata3	14462
ENSMUSG00000103139	1.69746920683973	-4.22514732996201	1.38474283779103	-3.05121443105065	0.00227917739373923	0.00361643304972792	NA	NA
ENSMUSG00000026259	2805.82757786638	-4.22447156502196	0.199987135367438	-21.1237165693699	4.8153412466461e-99	1.41833100821119e-97	Ngef	53972
ENSMUSG00000028280	27.7059096557926	-4.22326921350781	0.714954158587441	-5.90704895241377	3.48290283380866e-09	8.63572827434865e-09	Gabrr1	14408
ENSMUSG00000074026	4.26539392808768	4.22245799213286	1.22703909293443	3.44117641927362	0.000579190763745222	0.000982366549731668	NA	NA
ENSMUSG00000021943	415.195887359445	-4.22009601347496	0.166712904802291	-25.3135533717661	2.26555572667419e-141	1.41022821479354e-139	Gdf10	14560
ENSMUSG00000027323	671.947333385697	4.21835776195929	0.190173316397153	22.1816490445473	5.16507228946063e-109	1.86972213206455e-107	Rad51	19361
ENSMUSG00000085251	97.6672378688357	-4.21788843350758	0.217279632688875	-19.4122586701314	6.07949763711752e-84	1.30965491745474e-82	NA	NA
ENSMUSG00000017499	537.68577108868	4.21760480559196	0.222413529022212	18.9628968351595	3.45575779072564e-80	6.86558462347328e-79	Cdc6	23834
ENSMUSG00000009654	34.4407412899129	4.21746199718433	0.431212785906374	9.78046601359367	1.36580222005972e-22	6.00095424542537e-22	Oit3	18302
ENSMUSG00000026936	0.941790357038376	-4.21565553959727	2.56989562802767	-1.64039951413618	0.100922126303242	0.127365566668264	Lcn3	16820
ENSMUSG00000027347	444.942183959164	-4.21543678287031	0.16150411074105	-26.1011113805592	3.54140856600042e-150	2.55132362035171e-148	Rasgrp1	19419
ENSMUSG00000041372	12.0855091818275	4.21326062356288	0.532543193648741	7.91158477624238	2.54132790375151e-15	8.44278772741636e-15	B4galnt3	330406
ENSMUSG00000090660	2.45047238685952	-4.21217911201472	1.21394806275558	-3.46981822472153	0.000520810706225365	0.00088780245522808	NA	NA
ENSMUSG00000091378	7.41414017280183	-4.21127083727233	0.693837077595104	-6.06953847417457	1.28278358777453e-09	3.25480413096649e-09	NA	NA
ENSMUSG00000026692	29.3958041110823	-4.21077919835883	0.421739600903545	-9.98431067259882	1.7853769081251e-23	8.08701026638484e-23	Fmo4	226564
ENSMUSG00000097464	2.52921463936131	-4.21068876172227	1.24998715149068	-3.36858563442095	0.000755549222781022	0.00126392714672001	NA	NA
ENSMUSG00000011305	177.338996105319	-4.20953117195903	0.215589957849283	-19.525636601784	6.64832493465265e-85	1.47410336820507e-83	Plin5	66968
ENSMUSG00000059336	1493.90251439147	-4.20652980345458	0.27263188663508	-15.4293390086283	1.0392915805963e-53	1.12107775652639e-52	Slc14a1	108052
ENSMUSG00000100108	4.87169646852132	-4.20556736972718	1.02276170919818	-4.11197186197384	3.92294119953548e-05	7.40539407022278e-05	NA	NA
ENSMUSG00000022057	4.41238388517604	4.20313401380474	1.28300805845281	3.27599969938874	0.00105288672936754	0.00173556489905423	Adamdec1	58860
ENSMUSG00000106446	2.92997873385429	-4.20129684764823	1.23534277675423	-3.40091586457228	0.000671604950483992	0.00112977917447441	NA	NA
ENSMUSG00000089929	5.28603474660185	4.2000449733431	0.939092523217957	4.47245065795109	7.73282468026032e-06	1.54172358859777e-05	Bcl2a1b	12045
ENSMUSG00000039899	202.75087445177	4.19998503769104	0.264074496644872	15.9045462210582	5.89287359754972e-57	6.77572535630351e-56	Fgl2	14190
ENSMUSG00000012017	475.814276209771	4.19840749980634	0.218319143765896	19.2305971312727	2.05251247662901e-82	4.29113764500184e-81	Scarf2	224024
ENSMUSG00000049123	5.59950189322143	-4.19621138463168	0.7926083511126	-5.29418013163926	1.1955154702156e-07	2.7020745618123e-07	Catsperg2	76718
ENSMUSG00000003541	684.233686665759	4.1958560012277	0.389407889892297	10.7749640162355	4.51958805410357e-27	2.28980650940322e-26	Ier3	15937
ENSMUSG00000021933	27.3713605201866	-4.19553149004293	1.06653623590153	-3.93379179142142	8.36162212178846e-05	0.000153248747086544	Gucy1b2	239134
ENSMUSG00000078932	15.7397072464232	-4.19533551395444	0.75953282336564	-5.52357368225916	3.3217289346313e-08	7.77547138389832e-08	NA	NA
ENSMUSG00000051497	1620.76830666588	-4.19446510448736	0.341362983471639	-12.2874046325408	1.05850089010278e-34	6.86900178919918e-34	Kcnj16	16517
ENSMUSG00000030867	2173.60446290192	4.1930256061915	0.166928693691448	25.118663025914	3.11033570748513e-139	1.8827384710901e-137	Plk1	18817
ENSMUSG00000005994	2.58225189577978	4.19289209187491	1.24319831349594	3.37266552436374	0.000744443253604532	0.00124610738260474	Tyrp1	22178
ENSMUSG00000045802	4.63689298966063	-4.19144988581436	0.851156892343359	-4.92441513840614	8.46130376460622e-07	1.80662936176943e-06	Hsf3	245525
ENSMUSG00000043727	6.81632475186914	-4.1893141367042	1.21905382680756	-3.43652925291669	0.0005892187208405	0.000998527144302661	F830045P16Rik	228592
ENSMUSG00000084353	9.12499425682122	4.18920110304246	1.07481404659963	3.89760546607643	9.71485178033319e-05	0.000177163613718368	NA	NA
ENSMUSG00000032366	11746.5696767731	4.18772100497488	0.123835579408263	33.8167837142243	1.11764268573756e-250	3.5082803905302e-248	Tpm1	22003
ENSMUSG00000099804	1.71728148940169	-4.18687345406212	1.33631241651663	-3.13315464431293	0.00172938300072013	0.0027810108807687	NA	NA
ENSMUSG00000020475	39.8301745782021	4.18525267985751	1.1912379915422	3.51336400414767	0.000442470855120127	0.000759207566730794	Pgam2	56012
ENSMUSG00000020875	9.34869535949554	4.18403977603631	1.31084908312319	3.19185467641138	0.0014136243654813	0.00229660393217898	Hoxb9	15417
ENSMUSG00000098922	1.51773150731137	-4.18148464616542	1.51228907805244	-2.7650035346089	0.00569221790107573	0.00863599419597714	Mir8106	102465896
ENSMUSG00000028310	14.3801872444566	-4.18139873770262	1.11635097243302	-3.74559510490641	0.00017996665149666	0.000320454394921889	Ppp3r2	19059
ENSMUSG00000108866	70.90307960453	-4.18019686025564	1.1232214747552	-3.72161408431645	0.000197953395394011	0.000351229809188679	NA	NA
ENSMUSG00000021506	24.2455481479767	4.17909955599733	0.475724271307619	8.7847095640302	1.56769057190066e-18	5.92787212809727e-18	Pitx1	18740
ENSMUSG00000105594	24.0538242832257	-4.17355304635496	0.591532231694464	-7.05549558035016	1.71986649762895e-12	5.02802375630666e-12	NA	NA
ENSMUSG00000005357	50.4693108043985	4.1713187163195	0.306403066378961	13.6138282348663	3.31418655140257e-42	2.64233022837332e-41	Slc1a6	20513
ENSMUSG00000042817	23.0132376994529	-4.17119092635843	0.370262300506153	-11.2655026467895	1.94240365853104e-29	1.05644642546789e-28	Flt3	14255
ENSMUSG00000058976	1.58747471796064	4.17110858325531	1.74816330540049	2.38599481545561	0.0170329911849766	0.0242761831294993	Usp17lc	13532
ENSMUSG00000060530	55.1618609334758	-4.16559866619544	0.259087401323941	-16.0779669135171	3.64134254868334e-58	4.30630892476959e-57	2310069G16Rik	69659
ENSMUSG00000057719	56.6084775033959	4.16549842358558	0.290683069960415	14.3300345085554	1.42050002336404e-46	1.2724275178711e-45	Sh3rf2	269016
ENSMUSG00000081766	1.86620673613652	4.16451230929757	1.33596011217624	3.11724300100076	0.00182551033305905	0.00292809245553007	2210409E12Rik	72381
ENSMUSG00000103530	2.97011913446569	-4.16225283432678	1.28472829041151	-3.23979230891971	0.00119616791766135	0.00195925439096331	NA	NA
ENSMUSG00000102697	341.01240872586	4.16158568675925	0.246679565923356	16.8704110986326	7.42776336776655e-64	9.99450364237197e-63	Pcdhac2	353237
ENSMUSG00000084901	3.01593307995331	-4.16113753766907	1.26442902807827	-3.29092218326664	0.000998595327992294	0.00165164735731838	Gm13266	102634777
ENSMUSG00000086124	5.90634873997103	-4.16045637367373	0.88520078877759	-4.70001430909147	2.60143262114201e-06	5.3753318586001e-06	NA	NA
ENSMUSG00000028542	5688.77350916029	-4.15564387650292	0.149283553421198	-27.8372518691187	1.53682283913815e-170	1.60040797366743e-168	Slc6a9	14664
ENSMUSG00000071036	2.40033748718642	-4.15389193853604	1.41038023309689	-2.9452284150459	0.0032271632379372	0.00503553883164281	NA	NA
ENSMUSG00000020185	508.245789454585	4.15303142663608	0.160487835372563	25.8775465255362	1.19201693394464e-147	8.23653713508352e-146	E2f7	52679
ENSMUSG00000056257	3.25722641625589	-4.15012317176281	1.11829835339971	-3.71110550162765	0.000206356070670177	0.000365430523922937	NA	NA
ENSMUSG00000040552	33.1141508184974	4.14989220447906	0.489477148267506	8.47821439502849	2.28676291148245e-17	8.26975665799931e-17	C3ar1	12267
ENSMUSG00000036949	6506.40512433449	-4.14899128369396	0.170222771403078	-24.3738910458071	3.23615119762751e-131	1.70932572753532e-129	Slc39a12	277468
ENSMUSG00000024365	4.06778681998993	4.14819901261647	1.08299226777845	3.83031267723241	0.000127980529911923	0.000230709343158149	Cyp21a1	13079
ENSMUSG00000026039	924.218451224352	4.14649089534842	0.171569583184524	24.1679837322263	4.83186846233533e-129	2.44070449937688e-127	Sgo2a	68549
ENSMUSG00000087593	3.99874421817606	4.14529631420335	1.03993239521208	3.98612095679352	6.71622830230958e-05	0.000124263796300647	NA	NA
ENSMUSG00000034457	955.688235326531	4.14493537747694	0.180396757943679	22.9767731123584	7.95852803408482e-117	3.29327187369013e-115	Eda2r	245527
ENSMUSG00000035004	8.2595220669726	4.14459834770304	0.716829779074644	5.78184454481412	7.38859697235702e-09	1.79729482202591e-08	Igsf6	80719
ENSMUSG00000085133	1477.03136460816	-4.14344042832903	0.12943897806664	-32.0107628337103	7.72406092173615e-225	1.82495473799256e-222	NA	NA
ENSMUSG00000045871	32.7627459160249	4.14315968085422	0.621448178851555	6.66694315286406	2.61186199393711e-11	7.22892600992318e-11	Slitrk6	239250
ENSMUSG00000105064	1.25741916089724	4.13940971487175	1.86143299236594	2.22377583928521	0.0261635297311037	0.0362821861017066	NA	NA
ENSMUSG00000036231	2.53118237192775	-4.13812870220433	1.32583673092417	-3.12114501407715	0.00180149298441584	0.00289083512353533	Agr3	403205
ENSMUSG00000099553	16.0534103601159	-4.13799349307605	0.462977826047557	-8.93777900423895	3.97070186547947e-19	1.53985584345535e-18	NA	NA
ENSMUSG00000002266	139.954687272107	-4.13652137471628	0.178461504928059	-23.1787879205871	7.45317194760482e-119	3.18615850592842e-117	Zim1	22776
ENSMUSG00000078521	125.761515241495	4.1360045877622	0.275845103129228	14.9939387752138	8.04380899652684e-51	8.022996599214e-50	Aunip	69885
ENSMUSG00000085338	8.19498077622064	-4.13462792958129	0.820770537009219	-5.03749555222504	4.71662517459415e-07	1.02510786311926e-06	2410004I01Rik	69739
ENSMUSG00000055541	193.020305657496	-4.13358892077593	0.271217226372481	-15.2408789665115	1.89306410353095e-52	1.97795043018952e-51	Lair1	52855
ENSMUSG00000103513	2.92903896894451	-4.13065406715554	1.0518931766902	-3.92687599719272	8.60563193871698e-05	0.000157497543386164	NA	NA
ENSMUSG00000040231	10.2506245642191	4.12903241473667	0.838033894873555	4.92704703233951	8.34816655080664e-07	1.78316577836954e-06	Syngr4	58867
ENSMUSG00000039252	125.862321872386	4.12718043371384	0.293894312275275	14.0430769202778	8.49430170602032e-45	7.25681537272101e-44	Lgi2	246316
ENSMUSG00000026301	806.441938545231	-4.12631362282396	0.181326708096428	-22.756237435412	1.24480267043141e-114	4.91943328730025e-113	Iqca	74918
ENSMUSG00000110692	1.26384086266513	4.12611943368278	1.41068692263835	2.9249008886861	0.0034456594572133	0.00535934559732059	NA	NA
ENSMUSG00000023015	3524.60102930491	4.12552585404179	0.163200833643472	25.2788283119583	5.46082733163859e-141	3.37052693702513e-139	Racgap1	26934
ENSMUSG00000085495	7.14466570846725	4.12542894812941	1.14518760046689	3.6024044850359	0.000315287264260964	0.000548693731792029	Gm16796	100502946
ENSMUSG00000028626	388.298057751036	-4.12447471896339	0.254981960960476	-16.1755549428954	7.50187551012104e-59	8.997746210911e-58	Col9a2	12840
ENSMUSG00000015143	9709.83436238892	4.12010335588313	0.15559893742413	26.4789941633893	1.69210626912245e-154	1.30458424741851e-152	Actn1	109711
ENSMUSG00000030346	475.750328484429	4.11941473076052	0.19320944056921	21.3209805826485	7.2522886967791e-101	2.18893598261438e-99	Rad51ap1	19362
ENSMUSG00000093394	36.2168345213045	-4.11731822151229	0.343670616612289	-11.9804196881842	4.50039582736446e-33	2.77383443238932e-32	NA	NA
ENSMUSG00000110358	3.65857040931299	-4.11670572387519	1.20909426212607	-3.40478476561156	0.000662162213351682	0.00111474795540733	NA	NA
ENSMUSG00000086421	6.94367333896226	-4.11610268558286	0.835179789399275	-4.9284031268806	8.29044227786984e-07	1.77135247152503e-06	NA	NA
ENSMUSG00000038768	2.5348220087896	4.11554703137728	1.26400869043067	3.25594836691753	0.00113014301438104	0.00185664541719586	9130409I23Rik	619326
ENSMUSG00000031844	2.19815142988506	4.11299465202212	1.33545779139723	3.07983874781912	0.00207112695556718	0.00330229102348723	Hsd17b2	15486
ENSMUSG00000080850	9.78579819609706	-4.11260174130979	0.556243756167229	-7.39352432402564	1.42987277931351e-13	4.39768763590468e-13	NA	NA
ENSMUSG00000044172	16.11092559978	-4.11125560325119	0.628071091465287	-6.54584434647303	5.91601737731301e-11	1.60822281122973e-10	Ptx4	68509
ENSMUSG00000099719	28.9507234588174	-4.11122299090767	0.363264778081311	-11.3174280551566	1.07581989890593e-29	5.90595704477342e-29	Gm28802	101056017
ENSMUSG00000108521	2.77400222822376	4.10812721295662	1.28394035889206	3.19962464339201	0.00137606671762215	0.00223823480541205	NA	NA
ENSMUSG00000085843	18.6640258907787	4.10687321198951	0.747146797373828	5.49674204108871	3.86871973479502e-08	9.02317999497409e-08	Kank4os	399570
ENSMUSG00000023995	18.4609235099565	-4.10620571857908	0.449298454659391	-9.1391494361848	6.29454386775072e-20	2.51427035822735e-19	Tspo2	70026
ENSMUSG00000086844	402.752961366866	-4.10195830581707	0.230928363697382	-17.7629037860089	1.36961933051497e-70	2.14196765476195e-69	B230206H07Rik	320871
ENSMUSG00000085051	6.37770490124893	-4.10085558096698	0.803395640208226	-5.10440357867029	3.31839415563041e-07	7.28349563297044e-07	NA	NA
ENSMUSG00000051397	16.688981338278	4.10033494398633	0.466833592219647	8.78329026086262	1.58760780828364e-18	6.00111927944547e-18	Tacstd2	56753
ENSMUSG00000110427	28.2695856539291	-4.098940247119	0.411319264075952	-9.96534955961146	2.16112280284329e-23	9.76081219874114e-23	4933406B17Rik	71040
ENSMUSG00000059854	1824.69973942239	-4.09679970047398	0.212064936341703	-19.3186095313407	3.74605635438511e-83	7.96055089699265e-82	Hydin	244653
ENSMUSG00000032204	210.392518223445	-4.09662634662401	0.165463593763965	-24.7584755862844	2.51267237102829e-135	1.41930462747056e-133	Aqp9	64008
ENSMUSG00000022676	39.1797503534261	4.09573287870655	0.455236442958396	8.99693542127263	2.3210600014786e-19	9.08940499242369e-19	Snai2	20583
ENSMUSG00000043099	429.013182610148	4.09520657383585	0.366196031550758	11.1830992719762	4.93363409880623e-29	2.6570279914968e-28	Hic1	15248
ENSMUSG00000037613	134.405641292882	4.09265713239176	0.220545014991339	18.5570149139507	7.15726941302926e-77	1.32268024232542e-75	Tnfrsf23	79201
ENSMUSG00000046159	695.565167635537	4.09006594085519	0.290766347713229	14.0665038200674	6.10119725192442e-45	5.23473671286744e-44	Chrm3	12671
ENSMUSG00000027994	36.2801812119449	4.08853177974322	0.287478298888574	14.2220536143075	6.68616383451711e-46	5.8789546993135e-45	Mcub	66815
ENSMUSG00000108372	3.03149394514396	-4.08752882675113	1.09814942803457	-3.72219729155335	0.000197496609068219	0.000350475932083345	NA	NA
ENSMUSG00000049560	3.28580974588153	-4.08642977220347	1.03213068198885	-3.95921741647015	7.51957591676948e-05	0.000138439582420759	Defb20	319579
ENSMUSG00000020053	320.003920652902	4.08511845885168	0.479196722037048	8.52492988993328	1.5290240302905e-17	5.56891182124536e-17	Igf1	16000
ENSMUSG00000066952	11.646904337969	4.08475670670083	0.72277052195507	5.65152642868127	1.59029229649574e-08	3.79531797880971e-08	Myo1h	231646
ENSMUSG00000068299	979.054444047891	-4.08309546002621	0.151351526216521	-26.9775638349691	2.71006712368522e-160	2.31705466570955e-158	Nat8f4	75541
ENSMUSG00000071202	365.140941555328	-4.08302280453117	0.165648156389887	-24.6487669619513	3.79387776806783e-134	2.08929514280086e-132	Ccdc78	381077
ENSMUSG00000106764	2.56786610438717	-4.08097941961072	1.24053240006245	-3.2896999863972	0.00100294256717292	0.00165846305151193	NA	NA
ENSMUSG00000054889	94.1221848669291	4.08005146195779	0.319631229342791	12.764871162142	2.5757648298848e-37	1.80074071291946e-36	Dsp	109620
ENSMUSG00000019848	4.89730845874841	4.07789143573949	0.967690350293285	4.21404577869726	2.50836409355888e-05	4.80399932256335e-05	Popdc3	78977
ENSMUSG00000097393	4.06203529268415	-4.0768226606609	1.23326968384836	-3.30570248669323	0.000947386232619106	0.00157085101790972	D030068K23Rik	628686
ENSMUSG00000097209	98.1857562193185	-4.07651013930732	0.303690347301257	-13.4232456695882	4.41926074278869e-41	3.42037394509672e-40	AU022754	105975
ENSMUSG00000098004	3.07951490438149	-4.07632556563003	1.2611987054267	-3.23210414670613	0.00122882260984384	0.00200944550168182	NA	NA
ENSMUSG00000033080	20.6523358514139	-4.07600346785913	1.17852090390725	-3.45857545194626	0.00054304014534643	0.000924261898814648	Vsx1	114889
ENSMUSG00000004446	149.810094172842	4.07496763705956	0.170788774865817	23.8596924198392	8.03277231224637e-126	3.91361654139666e-124	Bid	12122
ENSMUSG00000050625	316.244487304103	-4.07482368134063	0.172274933395648	-23.6530271759406	1.0986225687822e-123	5.14712872150346e-122	Ccdc121	403180
ENSMUSG00000022040	810.598662199417	-4.07408631924096	0.118386466446596	-34.4134464143229	1.58694484853104e-259	5.44842799324571e-257	Ephx2	13850
ENSMUSG00000110047	3.30839778622046	-4.07368970105021	1.25593836819151	-3.24354268029579	0.00118053122424043	0.00193479619528866	NA	NA
ENSMUSG00000069072	78.915762180118	4.0736706837651	0.378921522873775	10.7506975398759	5.8815135761435e-27	2.97159111999543e-26	Slc7a14	241919
ENSMUSG00000086261	1.74970181004984	4.0733137144789	1.51144780690187	2.69497477576039	0.00703939598188383	0.0105678663550853	NA	NA
ENSMUSG00000031502	15760.1514379168	4.07305112121063	0.209683156429253	19.4247892418811	4.76336784160307e-84	1.02814814915073e-82	Col4a1	12826
ENSMUSG00000028778	5.77192227454369	4.07232104199125	0.879631923474532	4.62957395396207	3.66418847714526e-06	7.49238911300139e-06	Hcrtr1	230777
ENSMUSG00000046287	69.4394403992469	-4.07187112329006	0.307369413115314	-13.2474831572211	4.66589943020833e-40	3.49910608122756e-39	Pnma3	245468
ENSMUSG00000041828	904.844912752154	-4.07147061083717	0.211751847156058	-19.2275565267516	2.17643875067808e-82	4.54590196470053e-81	Abca8a	217258
ENSMUSG00000040657	2.2418219888076	-4.06878956372826	1.23275336721346	-3.30057063476161	0.000964884219283452	0.00159817585936343	1700063H04Rik	74269
ENSMUSG00000063193	3.63114001175978	4.06816225130786	1.00587514514068	4.04440080954472	5.24571111476668e-05	9.79220204950881e-05	Cd300lb	217304
ENSMUSG00000027849	81.2618800353209	4.06685207708134	0.299055652795832	13.5989807885619	4.06052509052148e-42	3.22799992091275e-41	Syt6	54524
ENSMUSG00000043164	1006.07798180582	-4.06669579915297	0.184175894709323	-22.080499761227	4.86675950856125e-108	1.72758169114081e-106	Tmem212	208613
ENSMUSG00000085147	5.22998087204639	4.06575744142405	1.16839575778865	3.47977764753192	0.000501830086099232	0.00085690958049879	NA	NA
ENSMUSG00000029177	1527.50772954189	4.06475276853313	0.164606087691059	24.693817984193	1.24620334894703e-134	6.93236105985142e-133	Cenpa	12615
ENSMUSG00000109953	23.0098760971436	4.06399980553537	0.405550863164623	10.0209373833479	1.23327644020332e-23	5.61982231866189e-23	NA	NA
ENSMUSG00000048520	185.512133273545	-4.06098636506043	0.252049668791	-16.1118496387623	2.10628104693857e-58	2.5030456162456e-57	Fbxl13	320118
ENSMUSG00000108307	2.30939592018317	-4.05838428254413	1.25380327496948	-3.23685889450474	0.00120853153470444	0.00197817814452181	Ceacam-ps1	100038912
ENSMUSG00000025202	98.2862469943367	-4.05804904317225	0.2092894454719	-19.3896497457016	9.43773499567232e-84	2.0271295313774e-82	Scd3	30049
ENSMUSG00000033715	318.778286658963	4.0574595358173	0.298895394399042	13.5748479630314	5.64607363726487e-42	4.46906253716214e-41	Akr1c14	105387
ENSMUSG00000034607	1.53355801885707	4.0551693435603	1.55791689878698	2.60294329352081	0.00924272399188928	0.0136393804079102	Pof1b	69693
ENSMUSG00000097649	405.998634863992	-4.0547931462449	0.170908044249806	-23.7249988088229	1.99108133547453e-124	9.46970350311293e-123	NA	NA
ENSMUSG00000029762	252.296696900456	4.05477159066126	0.185259498360061	21.8869835369014	3.45642738138106e-106	1.17384975040318e-104	Akr1b8	14187
ENSMUSG00000034684	1264.21272116019	4.05389605336986	0.176596500479927	22.9556986823227	1.29249373573883e-116	5.3183454785373e-115	Sema3f	20350
ENSMUSG00000105570	1.39810659622537	-4.05369070069842	4.53214086210786	-0.894431754006224	0.371090929058439	0.418775665564228	NA	NA
ENSMUSG00000059146	2366.81822967506	-4.05298463027045	0.233083866464411	-17.3885249620625	1.00795023545315e-67	1.47749770004084e-66	Ntrk3	18213
ENSMUSG00000085416	81.0266124060836	-4.05250582291393	0.300766708817257	-13.473917505199	2.22727941468396e-41	1.7348461743655e-40	1700019G24Rik	72249
ENSMUSG00000074825	333.536855216108	4.05206364054626	0.182937424571744	22.1499982851083	1.04322962733091e-108	3.76402045999049e-107	Itpripl1	73338
ENSMUSG00000074063	295.532404938105	4.05119885435957	0.43232774359666	9.37066592270132	7.2076328133551e-21	2.98311011127993e-20	Osgin1	71839
ENSMUSG00000026824	20.7107414778613	-4.05094766198793	0.572250110388317	-7.07898100576868	1.45218285766153e-12	4.26417398521941e-12	Kcnj3	16519
ENSMUSG00000091648	42.311397177167	-4.05089384701593	0.349184958550039	-11.6009975453608	4.07302629033499e-31	2.35455424039807e-30	C2cd4d	271944
ENSMUSG00000054162	673.663133987009	-4.0507568574288	0.128972754303986	-31.4078495050298	1.58093184136552e-216	3.43938765844797e-214	Spock3	72902
ENSMUSG00000070794	10.3676558747084	-4.05074005244291	0.74225474550231	-5.45734476874464	4.83307356830232e-08	1.12045922680214e-07	BC016548	211039
ENSMUSG00000002297	924.892441082998	4.05068541884649	0.150019795604746	27.0010061173443	1.43823512624204e-160	1.2491043647793e-158	Dbf4	27214
ENSMUSG00000044772	169.354284560641	-4.04837892850453	0.209996268555506	-19.2783374502413	8.16591742322172e-83	1.7219741222692e-81	Sntn	218739
ENSMUSG00000069310	8.67183889853748	4.04706179382559	0.931045017548201	4.34679496431124	1.38141240216279e-05	2.69787349682009e-05	Hist1h3c	319148
ENSMUSG00000062510	341.292309168281	4.04613995311245	0.189705611683357	21.3285201065426	6.17301033303929e-101	1.8657435494893e-99	Nsl1	381318
ENSMUSG00000021898	56.3351369897728	-4.04596054702447	0.287455927855154	-14.0750638792295	5.40560251931905e-45	4.65063837732958e-44	Asb14	142687
ENSMUSG00000110905	3.02064298511871	-4.04582470471142	1.20898857813908	-3.34645403427956	0.000818522490089215	0.00136532260492905	NA	NA
ENSMUSG00000098649	2.22970738433186	-4.04509338332707	1.35022234435196	-2.99587205044257	0.00273661234553184	0.00430310455620232	Gm27199	102634302
ENSMUSG00000103483	8.10170950455096	-4.0448566123678	1.11523947828216	-3.62689511188953	0.000286849746533898	0.000500790519671805	NA	NA
ENSMUSG00000106683	7.02881621319043	-4.04481214587951	0.646884112266292	-6.2527616139913	4.03257436554288e-10	1.05060180856146e-09	NA	NA
ENSMUSG00000102399	4.12745926867864	-4.04329446320301	1.27359348675217	-3.1747135214345	0.00149984497207813	0.00242806259275567	NA	NA
ENSMUSG00000059361	5.26315383621086	-4.04172682921283	0.860082282728202	-4.69923274828122	2.61140707057321e-06	5.39492737511332e-06	Nrsn2	228777
ENSMUSG00000086552	45.9263145876423	-4.04151147513356	0.344267339263583	-11.7394565623875	7.99988320390681e-32	4.7316671235382e-31	Dlx4os	320453
ENSMUSG00000079845	7.01849786931232	-4.03884432602031	0.975353831602695	-4.14090168629748	3.45943221840419e-05	6.56652592734927e-05	Xlr4a	434794
ENSMUSG00000075266	290.906268163395	4.03601672462283	0.213333976732792	18.9187713388856	7.98953299000421e-80	1.58299376365521e-78	Cenpw	66311
ENSMUSG00000110631	3638.97678081335	4.03340589220915	0.160819814444473	25.0802794801245	8.16340865957864e-139	4.900944767129e-137	NA	NA
ENSMUSG00000109509	18.2233191571034	4.03306521964739	0.603107703878439	6.6871392849266	2.27575261895459e-11	6.31537159589405e-11	NA	NA
ENSMUSG00000105389	63.1226632346972	-4.03267194812724	0.299062344083404	-13.4843855400351	1.93268906844054e-41	1.50913208602857e-40	NA	NA
ENSMUSG00000078795	2.0186233538988	-4.03254830107371	1.37312495406829	-2.93676718140334	0.00331652989987886	0.00516654459340929	Ceacam15	101434
ENSMUSG00000100301	31.4294668490252	-4.0310490776564	0.498800357824328	-8.08148794286969	6.39812546375753e-16	2.18098062077481e-15	6030407O03Rik	109198
ENSMUSG00000032066	164.010852838474	-4.02881403473776	0.220087656159144	-18.3054974778983	7.48056200552353e-75	1.31181475616416e-73	Bco2	170752
ENSMUSG00000097049	90.9514709988086	-4.02758317703594	0.426563449957973	-9.44193220828638	3.65967527962508e-21	1.53023872348624e-20	6530411M01Rik	67791
ENSMUSG00000039323	47993.503074651	4.02659187185987	0.208969441575843	19.2688071590528	9.81727593645899e-83	2.06821672245267e-81	Igfbp2	16008
ENSMUSG00000029307	222.965829592136	-4.0263168848608	0.248925820778471	-16.1747659293408	7.59859902522901e-59	9.10878430885745e-58	Dmp1	13406
ENSMUSG00000063409	482.33521165636	-4.02504855244122	0.16615390239778	-24.2248210505768	1.21851581042887e-129	6.21216888690336e-128	Lrrc43	381741
ENSMUSG00000085095	7.17270853235103	-4.02387600225232	0.797440507968187	-5.04598896349626	4.51181452005852e-07	9.81954243752435e-07	NA	NA
ENSMUSG00000024658	18.3200243716187	-4.02383185467919	0.547740458019299	-7.34623816036869	2.03862997386179e-13	6.22755684911233e-13	NA	NA
ENSMUSG00000006587	3.63002948705173	4.0232403964642	1.28058477527292	3.14172124653502	0.00167957858160244	0.0027056730332515	Snai3	30927
ENSMUSG00000092216	4.29597480867983	4.02076747088655	1.32639836012327	3.03134231145527	0.00243469054702232	0.00384901470535445	Gm19345	100502736
ENSMUSG00000030560	1189.49331014685	4.02006901444316	0.151228635101375	26.5827236472004	1.07533056703374e-155	8.49936638468792e-154	Ctsc	13032
ENSMUSG00000087028	28.8809661037004	-4.01978421332514	0.452303719583651	-8.88735608238063	6.25802013257738e-19	2.40945288896307e-18	Gm13387	329358
ENSMUSG00000076258	29880.8546356306	4.01855523114181	0.484615913414691	8.29224777788732	1.11128134108878e-16	3.91254364809225e-16	NA	NA
ENSMUSG00000014609	3.27695043541302	-4.01739281870003	0.906456408791456	-4.43197574614345	9.33735230340287e-06	1.85070938266887e-05	Chrne	11448
ENSMUSG00000018776	43.1282853478869	-4.01672817469936	0.34063947883266	-11.7917282766646	4.30612520320657e-32	2.57535354082901e-31	Slc35g3	56293
ENSMUSG00000029658	63.9834516863579	-4.01615624369977	0.229965701301342	-17.4641532236022	2.68657834986607e-68	3.97791011331584e-67	Wdr95	381693
ENSMUSG00000020974	320.308266477211	4.01610545497341	0.229438092046836	17.5040919280029	1.33336472089318e-68	1.99170788662039e-67	Pole2	18974
ENSMUSG00000048731	548.680618282843	-4.01554183398882	0.174817413223699	-22.9699190712225	9.31849885876248e-117	3.84878525232308e-115	Ggnbp1	70772
ENSMUSG00000001228	3696.89042950965	4.01525308423904	0.191511374795251	20.9661336749936	1.33697749435998e-97	3.81029915480829e-96	Uhrf1	18140
ENSMUSG00000081512	13.3976918272881	-4.01519415235604	0.57323963002264	-7.00439038417052	2.4806354782972e-12	7.2022995989197e-12	NA	NA
ENSMUSG00000039058	354.945215230054	4.01481590857137	0.166524066299171	24.1095236129923	1.98618588407131e-128	9.98683350816907e-127	Ak5	229949
ENSMUSG00000094392	27.610273388844	4.01336080587155	0.550501500959384	7.29037214045244	3.09100030187542e-13	9.37583512328943e-13	NA	NA
ENSMUSG00000046352	203.232913351713	-4.01224192242957	0.279185346534139	-14.3712482486574	7.84052466174926e-47	7.08096376459583e-46	Gjb2	14619
ENSMUSG00000091542	2.69144778638249	-4.01194277189952	1.25021684254619	-3.20899753976183	0.00133198631832017	0.00216958749981091	NA	NA
ENSMUSG00000022871	4.48211246417465	4.01163335254482	0.833416329849409	4.81348062050774	1.48323990925187e-06	3.11609432316581e-06	Fetub	59083
ENSMUSG00000063646	190.295923882452	-4.01015873717041	0.220545112761573	-18.1829408367154	7.04523051838528e-74	1.21415568769004e-72	Jakmip1	76071
ENSMUSG00000085183	3.6052189189127	4.0092501310197	0.919733044350133	4.35914546688117	1.30571301317026e-05	2.55616821439685e-05	Wincr1	100040617
ENSMUSG00000105481	9.56260071937314	-4.0078369284121	0.648136696636998	-6.18362908504896	6.26444627238263e-10	1.61445786937677e-09	NA	NA
ENSMUSG00000030406	77.5892547886505	-4.00762669410328	0.944608814506541	-4.24263105801828	NA	NA	Gipr	381853
ENSMUSG00000101641	4.44027435390978	-4.00668768923834	1.01838750404812	-3.93434490634622	8.34239161464865e-05	0.000152921807748957	NA	NA
ENSMUSG00000028876	22.7222644049398	-4.00663629771871	0.504284284168706	-7.94519366060259	1.93887636131981e-15	6.4647845655964e-15	Epha10	230735
ENSMUSG00000028763	11310.9917712756	4.00662192093121	0.187563761168266	21.3613861013206	3.05607199950851e-101	9.3136019480167e-100	Hspg2	15530
ENSMUSG00000004540	2.18957814344569	4.00338135865758	1.25459673008906	3.19097066224091	0.00141795677832664	0.0023027911522669	Psg17	26437
ENSMUSG00000097613	22.6026401365837	-3.99927826297484	0.374402308084432	-10.6817671168655	1.23890558088414e-26	6.20525924977596e-26	Gm17597	100504312
ENSMUSG00000085971	44.8332623064632	-3.99865893759522	0.342108168200713	-11.6882884107264	1.46305360283634e-31	8.57500048416187e-31	NA	NA
ENSMUSG00000061577	5.39950600813989	-3.99805606703697	0.772368263917109	-5.17635984518655	2.26256874891951e-07	5.02023862667962e-07	Adgrg5	382045
ENSMUSG00000043165	31.2437078285827	3.99481475156989	0.593311606421104	6.73308040553409	1.66108206202677e-11	4.64009104359448e-11	Lor	16939
ENSMUSG00000015970	488.659637129115	-3.99274002883522	0.217024196840362	-18.3976721810987	1.37130482297292e-75	2.44376973845774e-74	Chdh	218865
ENSMUSG00000085204	8.47676623304716	-3.99179503708005	0.930446603676204	-4.29019249606417	1.78518313940034e-05	3.46089898729871e-05	NA	NA
ENSMUSG00000031119	7526.28100106008	3.9911451586309	0.151373546936914	26.3661996391894	3.34668381171819e-153	2.51837956831794e-151	Gpc4	14735
ENSMUSG00000000673	4.13403076775552	-3.98830161334878	1.19213362285809	-3.34551558388815	0.00082129743763711	0.00136963938958714	Haao	107766
ENSMUSG00000092536	137.818736386773	-3.98803039822166	0.216714776436028	-18.402208025713	1.26119333495529e-75	2.24936697637765e-74	NA	NA
ENSMUSG00000041138	19.079341073299	-3.98680507973489	0.406752299464861	-9.80155511101002	1.10865461363027e-22	4.8896964723601e-22	Nme8	73412
ENSMUSG00000086961	2.20501288468887	3.98580164486066	1.34726498081393	2.95843928375002	0.0030920114696649	0.00483254627092587	NA	NA
ENSMUSG00000056487	2.59638668846084	-3.98267158952366	1.42586691455673	-2.79315800714949	0.00521961891309699	0.00795855154933594	Mettl7a2	393082
ENSMUSG00000045709	93.9786502279367	-3.98106809614422	0.1948966235028	-20.4265626802253	9.71015458038787e-93	2.48672758269071e-91	Smkr-ps	76419
ENSMUSG00000026196	432.571772256571	3.98074317192948	0.187643811499804	21.2143589501412	7.03795103973294e-100	2.09545932514975e-98	Bard1	12021
ENSMUSG00000031506	12.4579065288726	3.98067241381387	0.606943499317789	6.55855515099542	5.43316134687128e-11	1.47934144082779e-10	Ptpn7	320139
ENSMUSG00000104878	2.12209315418511	-3.98042203800345	1.67772009904689	-2.37251853885802	0.0176672765003846	0.0251117838503753	NA	NA
ENSMUSG00000024981	636.814643607629	3.97994643510865	0.123994924011179	32.0976561488101	4.75369991814072e-226	1.13535922066637e-223	Acsl5	433256
ENSMUSG00000056306	49.1416803638626	3.97985220022569	0.533668290172797	7.45753921211442	8.81533329765812e-14	2.73702583791779e-13	Sertm1	329641
ENSMUSG00000107824	1.5805962098561	-3.97946551490696	1.35344081221367	-2.94025825067164	0.00327938793786056	0.00510977103663381	NA	NA
ENSMUSG00000096753	439.375252994847	-3.97637057022926	0.277668527050648	-14.3205663690648	1.62791088958346e-46	1.45643672544045e-45	Fam181a	100504156
ENSMUSG00000048612	1771.70571103959	3.97614687381865	0.153738595704828	25.8630362505242	1.73601288681165e-147	1.19204409880976e-145	Myof	226101
ENSMUSG00000026065	1.41032082370978	3.97428233033101	1.72751289320402	2.30058041590643	0.0214153590574978	0.0300638694461026	Slc9a4	110895
ENSMUSG00000052234	51.4993596253571	-3.97387447744652	0.4137979322605	-9.60341791883299	7.73364355419505e-22	3.30992111056346e-21	Epx	13861
ENSMUSG00000028571	4.24488361356022	-3.97008038117756	1.34260504721427	-2.95699795663285	0.0031065017655664	0.00485450275903495	Cyp2j13	230459
ENSMUSG00000106106	9.11107076059033	3.96900637544408	0.817407577703068	4.85560261943872	1.20021178195832e-06	2.53896731346588e-06	NA	NA
ENSMUSG00000094526	10.9997580402879	3.96787001190643	0.657867882360836	6.03140861302921	1.62536631695257e-09	4.1015770203015e-09	Gm21451	100862072
ENSMUSG00000078591	9.70537419109161	3.96669908480788	0.677458683019153	5.85526347840129	4.76254366954585e-09	1.17094519470662e-08	Hs3st4	628779
ENSMUSG00000090523	203.083553469262	3.96580228415378	0.175348136144798	22.6167347503422	2.96638238305622e-113	1.14956472844611e-111	Gypc	71683
ENSMUSG00000091818	2.76571398692025	3.96204892856624	1.26540243245497	3.13105841031108	0.00174177513937984	0.00279950443549069	NA	NA
ENSMUSG00000107173	3.58586567019216	-3.96036795712791	1.23029036322765	-3.21905143330387	0.00128615413681369	0.0020986681158627	NA	NA
ENSMUSG00000087195	9.59288002405823	-3.95721268078433	0.915810823153656	-4.32099357284008	1.553281986631e-05	3.02466014642352e-05	NA	NA
ENSMUSG00000073652	12.1014845230753	3.95574145216677	0.911276854506001	4.34087778330677	1.41914646134803e-05	2.7691062245982e-05	Apol7d	100042814
ENSMUSG00000045288	80.6116486619414	-3.95457172288678	0.19175354090571	-20.6232005114907	1.69936306214166e-94	4.53707224355271e-93	Ush1g	16470
ENSMUSG00000031994	597.689513662165	3.95431371222651	0.196983250598365	20.0743652072686	1.23652218035597e-89	2.96293368254763e-88	Adamts8	30806
ENSMUSG00000085307	3.6459519161808	-3.95233978436297	0.842878221550971	-4.68909942540728	2.74410042556177e-06	5.65841954306201e-06	NA	NA
ENSMUSG00000111820	5.29989996538938	-3.95179813718791	0.962133030487776	-4.10733028797946	4.00258673065056e-05	7.54925650065105e-05	NA	NA
ENSMUSG00000107041	15.5891186267291	-3.95007177658453	0.439686262451779	-8.98384169329769	2.61473852871651e-19	1.02049111352554e-18	NA	NA
ENSMUSG00000019982	919.284870481604	-3.94890135351701	0.196973374252246	-20.0478941304016	2.10571587998517e-89	5.01831833307096e-88	Myb	17863
ENSMUSG00000097967	4.22761234725272	3.94688736985798	1.14382914379108	3.45059171755015	0.000559359068510771	0.000950564331971166	NA	NA
ENSMUSG00000040322	397.039397911642	3.94654296789964	0.139791511482475	28.2316352834801	2.39238460151737e-175	2.79616313027346e-173	Slc25a24	229731
ENSMUSG00000034435	5.61722694327922	3.94388470388065	0.807392322835049	4.88471910413048	1.03576407461816e-06	2.19977228026143e-06	Tmem30b	238257
ENSMUSG00000099491	1.63722295725435	-3.9431800613652	1.37642704693449	-2.86479408418139	0.00417280488912912	0.00643206186101958	NA	NA
ENSMUSG00000108242	25.4395838671915	-3.9410171685843	0.552513466586431	-7.13288889216205	9.8283893363519e-13	2.91364272649299e-12	NA	NA
ENSMUSG00000088591	2.34636141702534	3.94074306362989	1.22536240619922	3.21598169137009	0.00129999125467378	0.00212014457351347	NA	NA
ENSMUSG00000045620	29.8148794304682	-3.9398271600958	0.397888192170725	-9.90184488411585	4.08665689614858e-23	1.82698091513882e-22	Odf3l1	382075
ENSMUSG00000040699	889.951617550295	3.93947027894214	0.142608147606781	27.6244404338285	5.66123781440719e-168	5.57822325094032e-166	Limd2	67803
ENSMUSG00000106354	14.7113663788012	-3.9388846567237	0.556530304113584	-7.07757444223522	1.46699393783691e-12	4.30536366983978e-12	NA	NA
ENSMUSG00000078451	503.156444746097	-3.93838777637661	0.190212091295461	-20.7052440754622	3.10657308953057e-95	8.46907326256269e-94	Ppil6	73075
ENSMUSG00000083230	8.26623316057155	-3.93818878128223	0.624642383284275	-6.30470952127172	2.88734891221781e-10	7.57808380890611e-10	NA	NA
ENSMUSG00000031103	163.867280876956	3.93759210900879	0.155183335775413	25.3738076278204	4.90850993462501e-142	3.09927266648033e-140	Elf4	56501
ENSMUSG00000058626	55.6062989976432	-3.93747860979434	0.688432730549185	-5.71948199884873	NA	NA	Capn11	268958
ENSMUSG00000048108	196.414264894789	3.93736103242497	0.609917759188931	6.45556056223199	1.07819051142117e-10	2.89622006203637e-10	Tmem72	319776
ENSMUSG00000003279	1768.15214001474	-3.93712132661051	0.106089228621952	-37.111414398538	1.83883634978259e-301	1.15442146039351e-298	Dlgap1	224997
ENSMUSG00000031293	17.9377740722562	-3.93662709618306	0.447872094163944	-8.78962352752002	1.50061969705122e-18	5.68208109655461e-18	Rs1	20147
ENSMUSG00000031147	11.9968132201327	-3.93563587200119	0.553683701711021	-7.10809413359846	1.17656306285798e-12	3.47715133559897e-12	Magix	54634
ENSMUSG00000021099	30.015173022981	3.93547249202093	0.43703550947889	9.00492615969236	2.1581099184677e-19	8.47090911727238e-19	Six6	20476
ENSMUSG00000028386	4.29469565220368	-3.93486557799665	1.26821079077097	-3.10269050431638	0.00191770077105342	0.00306951924312805	Slc46a2	30936
ENSMUSG00000104453	2.74669540103642	-3.93266763191356	1.07281939998816	-3.66573127961422	0.00024663280023877	0.000433194446014907	NA	NA
ENSMUSG00000104493	2.97004931907854	-3.93238049377764	1.22571935538982	-3.20822256455844	0.00133558098288129	0.0021749589369933	NA	NA
ENSMUSG00000046167	33.7462948440506	3.93176269902862	0.447474698288134	8.78655869051376	1.54211133348673e-18	5.83315757113169e-18	Gldn	235379
ENSMUSG00000001517	1961.87970068704	3.93172154575613	0.168241874240919	23.3694587836437	8.74035001602381e-121	3.87983254347659e-119	Foxm1	14235
ENSMUSG00000029082	8.77459042612804	3.92989794537613	0.707343713128264	5.55585336016624	2.76258727765611e-08	6.50614472153673e-08	Bst1	12182
ENSMUSG00000109885	7.37913190328654	-3.92953005304171	0.651891908078495	-6.02788591842522	1.66118235919415e-09	4.18975665502445e-09	NA	NA
ENSMUSG00000020123	7.55467070180769	3.9278121893615	0.8022435977407	4.89603432227207	9.77899936815932e-07	2.07989500645208e-06	Avpr1a	54140
ENSMUSG00000024039	4608.03315656172	-3.92649932530458	0.203169427420869	-19.3262311911268	3.23181006638681e-83	6.88106226634857e-82	Cbs	12411
ENSMUSG00000033855	1428.93656354642	3.92586501249612	0.109455557399512	35.8672058849122	9.91825163403303e-282	4.95303961715018e-279	Ston1	77057
ENSMUSG00000028747	60.2032790901481	-3.92473044935584	0.294798814936444	-13.3132504287779	1.93860672480765e-40	1.46886226083443e-39	Htr6	15565
ENSMUSG00000001672	9.23358866398833	3.92413077815386	0.577588746293409	6.79398759642806	1.09075767652919e-11	3.07548035754854e-11	Marveld3	73608
ENSMUSG00000085526	42.3932512540319	-3.92400730704491	0.31699839006633	-12.3786348133309	3.41095421424167e-35	2.24330730169207e-34	NA	NA
ENSMUSG00000032181	11928.2394170295	-3.92242049188654	0.183049423612136	-21.4282045498147	7.29390358799187e-102	2.25730906392881e-100	Scg3	20255
ENSMUSG00000000628	1142.10965733786	3.92134466120115	0.341621579774247	11.4786210630853	1.68953555878892e-30	9.53613275963755e-30	Hk2	15277
ENSMUSG00000089798	2.1368681033124	-3.92101655197284	1.37699295531132	-2.84752114151983	0.00440611675004601	0.00677648235100168	1700028K03Rik	76421
ENSMUSG00000020871	140.648081433907	-3.92087540253367	0.227929489894789	-17.2021417866706	2.55895400613217e-66	3.64170313320868e-65	Dlx4	13394
ENSMUSG00000021701	3344.30120851139	3.91695230285734	0.242761442108331	16.1349853124922	1.44842049736416e-58	1.72686617409565e-57	Plk2	20620
ENSMUSG00000023484	84.6076516760085	3.91511598493456	0.443753028370938	8.82273637502226	1.11696091621393e-18	4.26093441180012e-18	Prph	19132
ENSMUSG00000085788	4.38732270175827	-3.91113150440582	1.06379880307286	-3.67657069467295	0.000236390366547449	0.0004159357402424	NA	NA
ENSMUSG00000087060	167.935350376724	3.91022984372539	0.33328803112376	11.7322840263454	8.70768082395752e-32	5.13923907453179e-31	NA	NA
ENSMUSG00000047821	524.875274989841	3.90994116225873	0.256654925056627	15.2342339091917	2.09569154145633e-52	2.18447012525711e-51	Trim16	94092
ENSMUSG00000040724	2194.154613336	-3.90909413771064	0.18987425761588	-20.5878047229489	3.53004744299345e-94	9.40190696544183e-93	Kcna2	16490
ENSMUSG00000019779	265.820327923163	3.90866812294421	0.236472010990648	16.5290941053434	2.26522472073224e-61	2.88711037057131e-60	Frk	14302
ENSMUSG00000080996	5.33997337781109	3.90819521189409	1.13466697858654	3.44435441028039	0.000572424825920196	0.000971790983538937	NA	NA
ENSMUSG00000044313	36.7027077665108	3.90760841817861	0.369743589281194	10.568427773894	4.17433919123446e-26	2.05380105349294e-25	Mab21l3	242125
ENSMUSG00000038840	9.80230944980881	-3.90483835868771	0.627098532526124	-6.22683383256847	4.75955447279226e-10	1.23429352567762e-09	Birc7	329581
ENSMUSG00000084881	4.99921729035243	-3.90482344940236	0.889519720903756	-4.38981099309978	1.13449223984188e-05	2.23210941852129e-05	NA	NA
ENSMUSG00000074591	441.396606833313	-3.90434330863788	0.154609295082337	-25.2529662369823	1.05070792892239e-140	6.43097641287235e-139	Ankub1	242037
ENSMUSG00000085262	16.6043118532668	-3.90158889707769	0.478956616898444	-8.14601732061458	3.7610628546084e-16	1.29370435354274e-15	NA	NA
ENSMUSG00000032436	83.9242047679546	3.90134014858577	0.289069829379173	13.4961858764872	1.64683794672275e-41	1.28913324557674e-40	Cmtm7	102545
ENSMUSG00000100486	4.90429396459403	3.90121231150665	1.00671318548762	3.87519739260893	0.000106538301575383	0.000193452284977761	Gm4131	100042960
ENSMUSG00000105039	3.42097027507795	3.89997055029229	1.2846042129237	3.03593162085008	0.00239793739255162	0.00379309468911791	NA	NA
ENSMUSG00000041313	2529.13020668738	3.89932684423383	0.186078614888738	20.9552658512928	1.67988410620339e-97	4.76900432372184e-96	Slc7a1	11987
ENSMUSG00000105939	8.67789533383817	-3.89929086077245	0.602175577911033	-6.47533876132808	9.45994583973831e-11	2.54921989129961e-10	NA	NA
ENSMUSG00000078956	2.08615012190204	3.89874190187457	1.3088078407477	2.97884974439586	0.00289332621174273	0.00453718647235391	NA	NA
ENSMUSG00000110524	6.7740120036877	-3.8985179946872	0.703211841776185	-5.54387421127644	2.95851407266654e-08	6.9541537996044e-08	NA	NA
ENSMUSG00000028730	534.166828742899	-3.89807068919904	0.159706812785877	-24.4076669066416	1.41791148257128e-131	7.56207985595601e-130	Cfap57	68625
ENSMUSG00000060371	18.6332771165759	-3.89671966201756	0.564531909228837	-6.90256759328373	5.10709075445416e-12	1.46079282931035e-11	Caln1	140904
ENSMUSG00000055704	9.04498687228247	-3.8933378629714	0.515653393419514	-7.55030009044069	4.34256479557586e-14	1.36488594268614e-13	NA	NA
ENSMUSG00000058914	669.371970215677	3.89148606329648	0.271414292195983	14.3378081965061	1.27003484112273e-46	1.14043627151572e-45	C1qtnf3	81799
ENSMUSG00000055782	1114.81594329045	-3.89035917563828	0.148643606475734	-26.1723949510965	5.48089904970924e-151	3.97464669370499e-149	Abcd2	26874
ENSMUSG00000005470	582.997526976595	3.88949712231349	0.160917774236622	24.1707116616848	4.52305874436303e-129	2.2952695101591e-127	Asf1b	66929
ENSMUSG00000031073	16.6528589115903	3.88881325800543	1.46881021800885	2.64759409372655	0.00810667962668377	0.012058493869288	Fgf15	14170
ENSMUSG00000002068	531.425219927496	3.88791694652199	0.180874377082321	21.4951227986951	1.72937016987553e-102	5.42074903604495e-101	Ccne1	12447
ENSMUSG00000105489	36.5971496365092	-3.886354896043	0.374391936348311	-10.3804449795291	3.0435325764046e-25	1.45730096538109e-24	NA	NA
ENSMUSG00000023011	982.280139227191	-3.88454460621124	0.11341894418666	-34.2495218419439	4.43346328309223e-257	1.45397744357292e-254	Faim2	72393
ENSMUSG00000051855	7378.0749170957	3.88320047045024	0.21943373320647	17.6964608572578	4.46499879220734e-70	6.90425182696494e-69	Mest	17294
ENSMUSG00000009114	56.2239348088095	-3.8819556935376	0.239094961796115	-16.2360413802776	2.80447837640027e-59	3.39894116738241e-58	2610028H24Rik	76964
ENSMUSG00000088239	2.9526506529023	3.88188616730348	1.38450906370575	2.80379975044245	0.00505042618681984	0.00771664102656229	NA	NA
ENSMUSG00000040260	11429.7648973974	-3.88143790848713	0.130416205756367	-29.7619294011521	1.21548116546793e-194	1.93534548179905e-192	Daam2	76441
ENSMUSG00000102312	45.6978056115116	-3.88110597060227	1.10122402475872	-3.5243564282505	0.000424512796911363	0.000729876344799169	Pcdha3	192163
ENSMUSG00000046607	155.873518115046	-3.88044057954391	0.203739608969776	-19.0460784683235	7.08124324966809e-81	1.4301117456338e-79	Hrk	12123
ENSMUSG00000072423	3.02575994485869	-3.87864058708356	1.09152125412823	-3.55342653421928	0.000380247387608592	0.000656956742249064	Psmb11	73902
ENSMUSG00000058174	22.9697732186063	-3.8778857665909	0.426740734291282	-9.08721726092348	1.01606213681767e-19	4.03213533182132e-19	Gm5148	381438
ENSMUSG00000032925	24.2012693963307	3.87733061278998	0.551018291257418	7.03666407142664	1.96896775734265e-12	5.74065914113189e-12	Itgbl1	223272
ENSMUSG00000024011	31.5308927953416	-3.87598850529535	0.534221301316187	-7.2553986442433	4.00480570703555e-13	1.20743133645297e-12	Pi16	74116
ENSMUSG00000097520	114.751735137109	-3.87517551404687	0.182777215766287	-21.2016333534808	9.22390871127454e-100	2.73518145901262e-98	NA	NA
ENSMUSG00000000290	83.64406616756	3.87304373695376	0.415036975566331	9.33180406798421	1.04083949594977e-20	4.28605064552177e-20	Itgb2	16414
ENSMUSG00000102880	6.79895781874143	-3.87274390399731	0.965234520757291	-4.01223103889703	6.01475898813658e-05	0.000111736810319856	NA	NA
ENSMUSG00000024659	1731.62462579678	3.87237957507637	0.340541922454871	11.3712272109157	5.81639997634538e-30	3.21923820353242e-29	Anxa1	16952
ENSMUSG00000032278	95.3338988542856	-3.87206412238289	0.210656269636029	-18.3809583691624	1.86641944261057e-75	3.31802867414903e-74	Paqr5	74090
ENSMUSG00000021097	4608.69080342281	-3.87155414344591	0.124940908070624	-30.9870818391802	8.0480808517697e-211	1.60764073232669e-208	Clmn	94040
ENSMUSG00000034595	1278.55214866573	3.87140759081538	0.182547631018842	21.2076572520176	8.11554550171251e-100	2.41302951703828e-98	Ppp1r18	76448
ENSMUSG00000040212	376.177589925419	3.87094770584258	0.306022034571916	12.6492450494865	1.12954986303965e-36	7.7585492780776e-36	Emp3	13732
ENSMUSG00000032985	3.48296329585851	-3.87033921461614	1.17929115888651	-3.28191997832879	0.00103102859966451	0.00170221590055062	NA	NA
ENSMUSG00000110712	2.01573045618747	-3.87015791254417	1.25569185648664	-3.08209206944503	0.00205551249875009	0.00327906026826164	NA	NA
ENSMUSG00000067724	1.69251044533617	3.87001063492328	1.47813970631631	2.6181629641543	0.00884045743669256	0.0130853062483291	Gbx1	231044
ENSMUSG00000100789	209.964959142738	-3.86985105212656	0.202594484486909	-19.1014630133063	2.45510473631889e-81	5.00426868006818e-80	Gm29508	102632488
ENSMUSG00000108437	4.5249485999148	3.86949508800178	1.17833821232963	3.28385776470034	0.00102396586685061	0.00169119076911518	NA	NA
ENSMUSG00000083161	2.17653164443364	3.86938116474608	1.26475691367351	3.05938724106865	0.00221790261510009	0.00352404180791049	NA	NA
ENSMUSG00000015533	146.184395694496	3.86854395523023	0.217297762207004	17.8029626993809	6.70272604606693e-71	1.06032396983606e-69	Itga2	16398
ENSMUSG00000087213	137.564430992681	3.86847796285492	0.439929141258087	8.79341148393134	1.4508591434699e-18	5.4955573107161e-18	2810408I11Rik	69941
ENSMUSG00000048329	14.1671161441587	-3.86766208422548	0.518481222679378	-7.45959914273923	8.67861059234461e-14	2.69648063554282e-13	Mfsd6l	215723
ENSMUSG00000005410	2468.39627115954	3.86282470539032	0.191914954383661	20.1277941981951	4.2133683593197e-90	1.02638961152253e-88	Mcm5	17218
ENSMUSG00000026398	9.00997848109296	3.8621327392401	1.18990924011222	3.24573724536828	0.00117146908259966	0.00192066036054039	Nr5a2	26424
ENSMUSG00000103308	83.2233327058454	3.85982785757675	0.410575076554344	9.40102816266748	5.40324624095401e-21	2.24603726168147e-20	NA	NA
ENSMUSG00000027907	2491.45515565448	3.85849829723933	0.241463935539171	15.9796049402723	1.77265797378311e-57	2.06306216408561e-56	S100a11	20195
ENSMUSG00000047935	1077.77302676142	-3.85820537126094	0.470863271423589	-8.19389747600443	2.52900503751196e-16	8.75529032444467e-16	Sox1ot	434280
ENSMUSG00000086600	608.391152103399	-3.85800631286875	0.19364085274649	-19.9235143728661	2.54487142459978e-88	5.9551075412919e-87	NA	NA
ENSMUSG00000081660	4.03760701066466	3.85774999742393	1.19069040411885	3.23992700712053	0.00119560301391393	0.00195847510248478	NA	NA
ENSMUSG00000072980	195.644248195866	3.85565643295533	0.260912990923827	14.7775563773326	2.04450236039573e-49	1.96174019061028e-48	Oip5	70645
ENSMUSG00000090206	2.48449843639636	-3.85559075165422	1.48457396766252	-2.59710249245775	0.00940138668912045	0.0138530492033291	Tepp	73407
ENSMUSG00000072945	48.2494115607273	3.85535690049854	0.773389341033309	4.9850142689418	6.19572403585842e-07	1.33508526272352e-06	Ripply1	622473
ENSMUSG00000023968	136.647064137024	-3.8546171154351	0.304334575685251	-12.6657219501133	9.15739922279723e-37	6.30572024827714e-36	Crip3	114570
ENSMUSG00000027070	4889.91346605199	3.85438522830193	0.134274040180538	28.7053642172345	3.27019334578861e-181	4.17767199924495e-179	Lrp2	14725
ENSMUSG00000108540	4.24096880414235	-3.85284658070832	1.15516341868859	-3.33532599663024	0.000851994552947744	0.00141835565663465	NA	NA
ENSMUSG00000103497	1.42723980305807	-3.85176866977947	1.49957591304733	-2.56857197842834	0.0102118502172873	0.0149849729413954	NA	NA
ENSMUSG00000049511	62.3165313353159	3.85039913757513	0.48633229130472	7.91721875437344	2.42882211255542e-15	8.07390442952803e-15	Htr1b	15551
ENSMUSG00000041737	15.7843225154779	-3.85000177117158	0.445039931831954	-8.65091308845817	5.1089000406895e-18	1.89528719557775e-17	Tmem45b	235135
ENSMUSG00000021186	2755.6156472859	3.84990301752801	0.190670079912969	20.1914375831031	1.1642703606698e-90	2.88091358502225e-89	Fbln5	23876
ENSMUSG00000050345	2.93645837345247	3.84989011726726	1.1356337838313	3.39008065106944	0.000698720641454853	0.00117323770859602	4930486L24Rik	214639
ENSMUSG00000041377	112.809207411724	-3.84891008815066	0.276476766433429	-13.9212785862692	4.70412846088116e-44	3.928689269135e-43	Ninj2	29862
ENSMUSG00000050321	210.935018895952	3.84630510753137	0.457930610450207	8.39931862984643	4.49076747751702e-17	1.60265768691703e-16	Neto1	246317
ENSMUSG00000062727	3.2868097216257	3.84535878901437	1.19489807377882	3.21814795202871	0.00129021247006423	0.00210497762137818	Hist1h2bk	319184
ENSMUSG00000025961	7.62041703032221	-3.84515900040345	0.956519553396351	-4.01994814089299	5.82109536351785e-05	0.00010823976341083	4933402D24Rik	74426
ENSMUSG00000087355	5.23299899928903	-3.84450861402599	0.910149970879757	-4.22403860575842	2.39962916811473e-05	4.60538489920385e-05	NA	NA
ENSMUSG00000059974	2250.39724977252	-3.84447289828441	0.106490977954572	-36.1013953682013	2.15650543444668e-285	1.15572911978285e-282	Ntm	235106
ENSMUSG00000005360	75087.2981984413	-3.84121786373825	0.134494726837272	-28.5603603506762	2.08883531174991e-179	2.57853810702701e-177	Slc1a3	20512
ENSMUSG00000053268	6.08791032278831	-3.84050358755314	0.878995358067234	-4.36919666560899	1.24704425065761e-05	2.44414444025507e-05	Dspp	666279
ENSMUSG00000103767	1.47024459968514	-3.84023659694854	1.50320580285785	-2.5546978262375	0.0106280017283671	0.0155561605367314	NA	NA
ENSMUSG00000060030	4.60882617305379	-3.83940633652393	0.895345726159243	-4.28818301617834	1.80140641799477e-05	3.49081076131925e-05	Olfr317	257931
ENSMUSG00000031098	4.30881289232408	3.8383393204131	0.847997649333249	4.52635608533945	6.00094324828073e-06	1.20606170305015e-05	Syt8	55925
ENSMUSG00000087135	1.48642467395634	3.83663540140305	1.33319146213992	2.87778275690786	0.00400480826237583	0.00618525704288917	NA	NA
ENSMUSG00000098090	224.659745166329	3.83652461248498	0.227627263667585	16.8544160777139	9.7364974407215e-64	1.30770206763431e-62	2700099C18Rik	77022
ENSMUSG00000070473	40.0199860713287	3.83560210497418	0.452894979903233	8.46907622114448	2.47346789366928e-17	8.94053463194525e-17	Cldn3	12739
ENSMUSG00000089633	87.9589229636442	-3.83443238277227	0.255118163691108	-15.0300250177989	4.66829426319223e-51	4.67744778135535e-50	A230009B12Rik	319750
ENSMUSG00000016487	2746.45591423799	3.83219059171421	0.135538413836107	28.2738338398153	7.25115815014644e-176	8.6592227191939e-174	Ppfibp1	67533
ENSMUSG00000057246	109.883226106595	-3.82735369124451	0.205900914668806	-18.5883277760124	3.99438137413572e-77	7.43801202829528e-76	BC051142	407788
ENSMUSG00000091890	2.34743347380085	-3.82668805230046	1.07100976559857	-3.57297213827157	0.000352952327218197	0.000611529844343593	NA	NA
ENSMUSG00000073532	4.51413005768806	-3.82446347656923	0.889480102491185	-4.29966164038743	1.71059074298569e-05	3.3224441258397e-05	LOC108168393	108168393
ENSMUSG00000050370	9.43391174146995	3.82400401090914	0.632793761567787	6.04304947860884	1.5122825154826e-09	3.82386463897574e-09	Ch25h	12642
ENSMUSG00000049107	11.0090286890682	3.82368559048041	0.723054145400549	5.28824240176676	1.2349725110656e-07	2.78775950129899e-07	Ntf3	18205
ENSMUSG00000046317	1.54426164237776	-3.82364154031463	1.68796542669496	-2.26523688213291	0.0234981469714002	0.032792936386318	BC107364	329716
ENSMUSG00000041674	98.7885684524437	-3.82352923979675	0.218846906020359	-17.4712510646189	2.372351606666e-68	3.52452209961272e-67	BC006965	217294
ENSMUSG00000104705	1.16997165167018	-3.82333579360661	2.24878581999915	-1.70017782912205	0.0890974812430582	0.113557944046039	NA	NA
ENSMUSG00000094017	9.9014342370466	3.81906991443908	0.923146847675959	4.13701235513468	3.51857170747304e-05	6.67416920997109e-05	NA	NA
ENSMUSG00000031779	4.88382866780993	-3.8172968765233	0.734018767372608	-5.20054397272044	1.98706099103367e-07	4.4277143449937e-07	Ccl22	20299
ENSMUSG00000045394	97.7895087911796	3.81723681996169	0.362145469564191	10.5406173506889	5.61292191798749e-26	2.75050698715297e-25	Epcam	17075
ENSMUSG00000031517	11181.0387307919	-3.81364033175358	0.126979764399752	-30.0334494222847	3.59159946583918e-198	5.97865265627912e-196	Gpm6a	234267
ENSMUSG00000087579	96.1038519966788	-3.81299096251697	0.433807480936376	-8.78959245766488	1.5010347366994e-18	5.68267337517157e-18	Hectd2os	668215
ENSMUSG00000098713	17.8512202112422	3.81036484817734	0.619905232888449	6.14668927768676	7.9116899042615e-10	2.03112001713212e-09	NA	NA
ENSMUSG00000085922	2.14109826003285	-3.80997473899912	1.22349194397909	-3.11401702132027	0.00184558842364054	0.0029579222780929	NA	NA
ENSMUSG00000021940	18.3352443890355	-3.80817916930495	0.422775555563602	-9.00756706292603	2.10678221292445e-19	8.2753531577742e-19	Ptpn20	19256
ENSMUSG00000004707	10.1695601097366	3.80684672287044	0.74291717793504	5.12418723908321	2.9882392013116e-07	6.57921642990179e-07	Ly9	17085
ENSMUSG00000097249	2.43436036265898	-3.80641534090096	1.28946615777287	-2.95193116775961	0.00315793317311761	0.00493241865317837	NA	NA
ENSMUSG00000011008	10.4539643818678	3.80623655930522	0.593223537910639	6.41619274365101	1.397245273995e-10	3.73317976720478e-10	Mcoln2	68279
ENSMUSG00000032373	239.126372351777	3.80388909337501	0.431633519681018	8.81277500455971	1.22085423515694e-18	4.64919066015657e-18	Car12	76459
ENSMUSG00000074771	95.1415072260817	-3.80369356181982	0.285702617014534	-13.3134711945124	1.93288556522065e-40	1.46503258104841e-39	Ankef1	319196
ENSMUSG00000087107	2.39509206304272	3.80324225974973	1.24796178787055	3.04756307181438	0.00230705105353457	0.00365801939668893	AI662270	100043636
ENSMUSG00000074517	2.26541748117498	-3.80241353591547	1.09047788519684	-3.48692402435021	0.000488610142281937	0.000835049440488528	Gm10710	100038599
ENSMUSG00000033737	403.877798849815	3.80141971289505	0.46740714299137	8.13299447793256	4.18813714804726e-16	1.43723157198254e-15	Fndc3c1	333564
ENSMUSG00000005237	1458.06267572231	-3.80107152741099	0.132545992313246	-28.6773780260963	7.30664620443293e-181	9.28028537861299e-179	Dnah2	327954
ENSMUSG00000034023	655.263332163121	3.80040900109609	0.159969499246567	23.7570850630617	9.28272461906344e-125	4.44377577461179e-123	Fancd2	211651
ENSMUSG00000046844	907.07996989919	3.79936948847447	0.261926712833835	14.5054677599256	1.1187225082558e-47	1.03197689646955e-46	Vat1l	270097
ENSMUSG00000020303	365.951181603071	3.79839003137851	0.250640969572177	15.1547053056092	7.05310687463685e-52	7.23182068858589e-51	Stc2	20856
ENSMUSG00000033031	1157.19538568172	3.79641550461675	0.18500629826859	20.520466276803	1.41350238975691e-93	3.71073930825909e-92	Cip2a	224171
ENSMUSG00000022809	10.231581644042	-3.79485640559196	0.523047643730041	-7.25527865593559	4.00835761334105e-13	1.20833642252631e-12	Nr1i2	18171
ENSMUSG00000044748	6.18272833783122	3.79302485179253	1.14878052652108	3.30178372998642	0.000960721143096764	0.00159176034363333	Defb1	13214
ENSMUSG00000022116	1.6217249907391	-3.79122219293143	1.46512283735555	-2.58764800893715	0.00966336706167273	0.0142200083341907	4930449E01Rik	74864
ENSMUSG00000029601	441.378096490534	-3.79033406392002	0.135416590720672	-27.9901749390402	2.13992797415188e-172	2.31628755546991e-170	Iqcd	75732
ENSMUSG00000097075	62.5277878271712	-3.79027617747749	0.241409510018251	-15.7006083861027	1.49798541412811e-55	1.67337231848689e-54	Cdiptos	381922
ENSMUSG00000052281	63.2366268215981	-3.78540702084982	0.266553853371781	-14.2012841794114	8.99488365870824e-46	7.88370876078166e-45	NA	NA
ENSMUSG00000086275	17.5760745053968	-3.78524855172953	1.11458178535021	-3.39611556682687	0.00068349494758433	0.00114872529319799	NA	NA
ENSMUSG00000030340	485.023734184366	-3.78400994653502	0.146316690043417	-25.8617793049595	1.79346075372616e-147	1.22765461500389e-145	Scnn1a	20276
ENSMUSG00000053640	3.4429108744167	-3.78379026809154	1.31542414272768	-2.87647926260912	0.00402138618086747	0.00620998795081881	NA	NA
ENSMUSG00000061132	21.1121558348937	3.7811315748679	0.721182734504441	5.24295909200613	1.58021583966449e-07	3.54306965764773e-07	Blnk	17060
ENSMUSG00000048376	3392.80861068055	3.77960901194146	0.141405479927069	26.7288722748992	2.17411680644863e-157	1.78253241000357e-155	F2r	14062
ENSMUSG00000033731	323.126119553643	-3.77905894017186	0.149140303875902	-25.3389515909555	1.18955422035164e-141	7.46802139536759e-140	NA	NA
ENSMUSG00000104301	159.494614903686	-3.77801087342971	0.189808526947074	-19.9043263977448	3.7327554350079e-88	8.69775558572944e-87	Wdr49	213248
ENSMUSG00000063245	16.7180563734258	3.77648621225089	0.647848633389858	5.82927248374438	5.56695391142761e-09	1.36399061435993e-08	NA	NA
ENSMUSG00000090958	466.602456275837	3.77541167662758	0.224600907569043	16.8094230672999	2.08187643566627e-63	2.76568809471379e-62	Lrrc32	434215
ENSMUSG00000028108	1394.03668729697	3.7730427908553	0.335367009640987	11.2504888149087	2.3031211307133e-29	1.25016009400107e-28	Ecm1	13601
ENSMUSG00000105469	17.3646892370352	-3.77215544992228	0.439260069933491	-8.58752185349657	8.88652232205915e-18	3.26910354901399e-17	NA	NA
ENSMUSG00000028023	26.0378147620267	3.77118589628186	0.466319567681038	8.08712770736944	6.10882054107973e-16	2.08397940923995e-15	Pitx2	18741
ENSMUSG00000019027	1342.89193075233	-3.77043621935826	0.174518079686359	-21.6048459055614	1.61727277215521e-103	5.13530847146913e-102	Dnah1	110084
ENSMUSG00000031504	76.8185902815298	3.76981365701105	0.290698554469862	12.9681197207394	1.8552570129324e-38	1.33482522413764e-37	Rab20	19332
ENSMUSG00000047293	2.89730565391839	-3.76734014066765	1.06443992241424	-3.53926986515405	0.000401235446289861	0.000691586638008089	Gpr15	71223
ENSMUSG00000092021	49.3965926128486	-3.76636015268976	0.269328389728321	-13.984267148699	1.94469708597197e-44	1.64475862471371e-43	Gbp11	634650
ENSMUSG00000032492	329.003464579024	-3.76487731390017	0.330548486464459	-11.3897883913166	4.70130041037419e-30	2.61258659375701e-29	Pth1r	19228
ENSMUSG00000102246	3.92874832007474	3.76306734118227	1.23979547424179	3.03523235837233	0.00240350439073723	0.00380135334180301	NA	NA
ENSMUSG00000029254	2.13764293989604	3.7630636348405	1.23187540626989	3.05474369866271	0.0022525292889422	0.00357569903669463	Stap1	56792
ENSMUSG00000026077	211.79426039864	-3.76251601989242	0.167630049312205	-22.4453553245986	1.42063969470038e-111	5.35432521640677e-110	Npas2	18143
ENSMUSG00000029335	25.0586872497018	3.76063425178862	0.603070070313639	6.23581642815208	4.49427889671004e-10	1.16701477425443e-09	Bmp3	110075
ENSMUSG00000028780	981.65396070048	3.76051263993846	0.173089755390209	21.725795564624	1.17040995678872e-104	3.84415814357525e-103	Sema3c	20348
ENSMUSG00000082313	2.29834113029739	-3.75964294934424	1.26124880215313	-2.98088921307675	0.00287412749270178	0.00450965462704485	NA	NA
ENSMUSG00000022562	2152.52153156623	-3.75950194460577	0.142143836062932	-26.4485752512075	3.78906695999832e-154	2.91108980112038e-152	Oplah	75475
ENSMUSG00000022816	13562.7194936683	3.75704450341189	0.13763957561993	27.2962517247684	4.69922564962135e-164	4.33849097475336e-162	Fstl1	14314
ENSMUSG00000064080	2130.08165080232	3.75667933192507	0.407443364914678	9.22012641612596	2.96750151640986e-20	1.20171232620851e-19	Fbln2	14115
ENSMUSG00000078945	17.4055365472247	3.75481906514965	0.55003189996494	6.82654781547941	8.69823126309135e-12	2.46264960113267e-11	Naip2	17948
ENSMUSG00000097063	278.976851425022	-3.75425195466776	0.13365426200698	-28.0892797453156	1.3244006352149e-173	1.49236180295267e-171	Pantr2	66620
ENSMUSG00000044162	2.32904039113315	3.75307382789727	1.38348797627374	2.71276215786547	0.00667249789670355	0.01004073389154	Tnip3	414084
ENSMUSG00000035539	1060.60372285865	-3.75304845473108	0.207363966698662	-18.0988457854154	3.25415630584136e-73	5.50027511601939e-72	Ccdc180	381522
ENSMUSG00000096578	4.69873413596973	-3.75298135166075	0.98863227125143	-3.79613478215733	0.000146969614857357	0.000263664545008222	NA	NA
ENSMUSG00000071637	2076.00275092547	3.75295793983885	0.283479089823622	13.2389233441306	5.22930901728707e-40	3.91894976251189e-39	Cebpd	12609
ENSMUSG00000097007	10.7441898835722	-3.75119859782645	0.584687796636831	-6.41572924799121	1.40150337773138e-10	3.74410136399897e-10	NA	NA
ENSMUSG00000101581	1.49089215069006	3.7511400003419	1.57639723620413	2.37956519726869	0.017333076512927	0.0246622864869874	C430002N11Rik	319707
ENSMUSG00000062184	420.592813785469	3.75096488625083	0.209824319890195	17.8766926932673	1.79154183499441e-71	2.87970363864903e-70	Hs6st2	50786
ENSMUSG00000035183	13.557859124686	3.75022164662914	0.618810129193046	6.06037533923303	1.35804269262964e-09	3.44138762370557e-09	Slc24a5	317750
ENSMUSG00000052188	343.364352688325	-3.74981716481611	0.181129817426694	-20.7023736792188	3.2972419784519e-95	8.9777320932495e-94	NA	NA
ENSMUSG00000048217	34.2449784974663	-3.74958689836967	0.414795168333409	-9.0396108359579	1.57230566610144e-19	6.20144900399334e-19	Nags	217214
ENSMUSG00000084411	3.44122732739017	-3.74803899793883	0.982548587607228	-3.81460931826926	0.000136398547584658	0.000245260661708485	NA	NA
ENSMUSG00000084997	2.16474274391171	-3.74793591575047	1.10983102154779	-3.37703293833286	0.00073272275201138	0.00122751730938899	Gm15471	100503157
ENSMUSG00000034570	571.322359738628	-3.74733764672878	0.218161321942624	-17.176911165373	3.95412380715231e-66	5.59819345454624e-65	Inpp5j	170835
ENSMUSG00000032344	25.0930078472067	3.74582652841104	0.48795771594123	7.67653918779754	1.63444070655919e-14	5.23216282710155e-14	Cgas	214763
ENSMUSG00000107045	2.01536890691284	-3.74529563324626	1.30678184006768	-2.86604505695632	0.00415635084637059	0.00640849744911241	NA	NA
ENSMUSG00000031725	6.16588622103807	3.74473668388979	1.24370070071996	3.01096291231646	0.00260420658735801	0.00410577824094264	Ces1f	234564
ENSMUSG00000046415	69.9562307058735	-3.74452440961016	0.773749225904514	-4.83945480557064	1.3019579330109e-06	2.74679996755146e-06	B430212C06Rik	338360
ENSMUSG00000060843	133.5202792937	-3.74450882974549	0.208570777495194	-17.9531805687965	4.53190758205041e-72	7.40368812642331e-71	Ctnna3	216033
ENSMUSG00000097834	27.1099436781366	-3.74310996052243	0.431523989015203	-8.67416425461008	4.1659864152389e-18	1.55124927134459e-17	NA	NA
ENSMUSG00000019437	2757.00542554992	-3.74097201901581	0.115344812757512	-32.4329454405583	9.42406946181786e-231	2.30083420316137e-228	Tlcd1	68385
ENSMUSG00000025175	283.680479554683	-3.74020711747305	0.20339734493475	-18.3886722743254	1.61896329581028e-75	2.8804437650882e-74	Fn3k	63828
ENSMUSG00000102909	3.65493072892188	3.73994216481582	1.19080181434155	3.14069236355994	0.0016854897762142	0.00271439950547894	NA	NA
ENSMUSG00000109482	11.2967440090804	-3.7390593286714	0.491847337265892	-7.60207293071115	2.91424408764052e-14	9.23355231978735e-14	NA	NA
ENSMUSG00000034771	1241.33752710092	-3.73877721057442	0.227215047520708	-16.4547958041101	7.74827363482911e-61	9.76780359025245e-60	Tle2	21886
ENSMUSG00000019966	918.029790243534	3.73867103211577	0.231288880445054	16.1645083193005	8.97511130606238e-59	1.07354447865056e-57	Kitl	17311
ENSMUSG00000031374	40.2498002593397	-3.73738120230652	0.300611482024249	-12.432596310493	1.73893263249981e-35	1.15401892884079e-34	Zfp92	22754
ENSMUSG00000020911	64.1593413852257	3.7371424960537	0.257610725892695	14.506936708879	1.09502612663436e-47	1.01054217053914e-46	Krt19	16669
ENSMUSG00000056258	815.519672071155	-3.73649142846555	0.340274870767978	-10.9808033136051	4.72701473841862e-28	2.47183947756478e-27	Kcnq3	110862
ENSMUSG00000055723	978.482296824835	3.73543766225062	0.209694403921349	17.813721264835	5.53074056266246e-71	8.76185741769158e-70	Rras2	66922
ENSMUSG00000080862	3.67412275433661	3.73405223509211	1.21514263673424	3.07293326907495	0.00211965881241873	0.00337648710202094	NA	NA
ENSMUSG00000087623	6.09622934215138	-3.73331493257249	0.942697812719085	-3.96024567173254	7.48726964918493e-05	0.000137891020033141	NA	NA
ENSMUSG00000079657	134.227890008931	3.73328730075226	0.593898183683783	6.28607293862346	3.25597015196107e-10	8.52316322957358e-10	Rab26	328778
ENSMUSG00000046460	9.96966403993908	-3.73264699098144	0.773109469874042	-4.82809632585353	1.37844417614907e-06	2.90287079571817e-06	Sh2d7	244885
ENSMUSG00000036594	19.8663859716061	-3.73118988502834	0.498328358683901	-7.48741230557803	7.024476765284e-14	2.18965566695397e-13	H2-Aa	14960
ENSMUSG00000062859	327.014650774754	-3.7309843446189	0.168845870583344	-22.0969830753263	3.37903258338984e-108	1.20924239340106e-106	Tcp11	21463
ENSMUSG00000071713	18.5838623681933	3.73035294835844	0.670043774147505	5.56732722888823	2.58676346438994e-08	6.10252883863433e-08	Csf2rb	12983
ENSMUSG00000029188	3.94226083355279	-3.73006866970552	0.817786210274827	-4.56117824296889	5.08673771893429e-06	1.02957708085983e-05	Slc34a2	20531
ENSMUSG00000034413	491.112057862982	3.72616523206546	0.227538870440711	16.3759502930133	2.84036226044196e-60	3.53604985544993e-59	Neurl1b	240055
ENSMUSG00000061878	182.887700397307	3.72578458900135	0.251439900771007	14.8177937454506	1.12416443346018e-49	1.08529284254923e-48	Sphk1	20698
ENSMUSG00000031853	120.716704156357	-3.72535209571618	0.200249762178056	-18.6035281899796	3.00840539347211e-77	5.62106222030295e-76	Map3k21	234878
ENSMUSG00000005465	20.4629506485727	3.72476197560744	0.483077387836573	7.71048711737164	1.25338406589491e-14	4.03466277174169e-14	Il27ra	50931
ENSMUSG00000098720	110.173827229162	-3.72270947871459	0.250080892176098	-14.8860212642443	4.06235641919481e-50	3.96897099150589e-49	NA	NA
ENSMUSG00000037139	259.347221683861	-3.72039932392074	0.262899150140627	-14.1514315353651	1.82993823333731e-45	1.59118451923707e-44	Myom3	242702
ENSMUSG00000025877	21.513176812517	3.71816163824793	0.509474282350199	7.29803596973745	2.91998586488945e-13	8.86566939466851e-13	Hk3	212032
ENSMUSG00000089941	52.4159059488021	-3.717727492173	0.248255789994669	-14.9753908750842	1.06340785137643e-50	1.05491019044218e-49	NA	NA
ENSMUSG00000097313	10.4078365680185	3.71752941253975	0.569864889017784	6.52352774172008	6.86727034893002e-11	1.86243558846012e-10	NA	NA
ENSMUSG00000050201	5.96889305586134	-3.71674550800449	0.873595172421067	-4.25453988911588	2.09479315405013e-05	4.03655967499285e-05	Otop2	237987
ENSMUSG00000020656	379.473736536058	-3.71674358408693	0.17305598815406	-21.4771163005245	2.54844026594801e-102	7.95410198347664e-101	Grhl1	195733
ENSMUSG00000047497	1053.31464213871	3.71580563425703	0.231752143137301	16.0335329976026	7.45227013123336e-58	8.75661666275886e-57	Adamts12	239337
ENSMUSG00000085417	2.24837565770462	-3.71537521334465	1.19039996530138	-3.12111502154152	0.00180167647918685	0.00289091845167026	NA	NA
ENSMUSG00000097462	44.5630912898019	-3.71420796195016	0.302096631173009	-12.2947678943929	9.66339336143547e-35	6.27649253120962e-34	9530026P05Rik	330385
ENSMUSG00000083889	2.92472856903602	-3.71377274259393	0.994797203743295	-3.73319579972629	0.000189065504445515	0.000335921106912048	NA	NA
ENSMUSG00000008136	124.279417235553	3.71263742621841	0.233393394262464	15.9072086763662	5.64759040881254e-57	6.50049785504652e-56	Fhl2	14200
ENSMUSG00000024186	314.038461457738	-3.71224893406929	0.137034102770184	-27.0899641696855	1.29279674802868e-161	1.14542834453364e-159	Rgs11	50782
ENSMUSG00000020695	3136.66214139548	3.71170534114148	0.241148521712303	15.3917814415203	1.85844382825195e-53	1.99392510928614e-52	Mrc2	17534
ENSMUSG00000024388	34.1075002037351	-3.71133521479192	0.382631547225478	-9.69950136548696	3.02975663327364e-22	1.31411059026691e-21	Myo7b	17922
ENSMUSG00000097590	9.5801528538603	-3.71058093703038	0.650379694314329	-5.70525336118051	1.16170159074921e-08	2.79217556918973e-08	NA	NA
ENSMUSG00000104348	16.2048363166646	-3.70970831418538	0.463820919348939	-7.99814790456769	1.26304601245389e-15	4.2468110224406e-15	NA	NA
ENSMUSG00000031966	10.1311454993452	-3.70941839196733	0.551810040283964	-6.72227419069513	1.7890987361287e-11	4.99008206765118e-11	Glb1l3	70893
ENSMUSG00000024679	16.4110159730789	3.70936525065251	0.444949648627925	8.33659552736122	7.64600489852307e-17	2.70322873105788e-16	Ms4a6d	68774
ENSMUSG00000053030	5.76067706321252	3.70718123870319	1.25133828332247	2.96257318113862	0.00305079279103069	0.00477117935923967	Spink2	69982
ENSMUSG00000076928	21.0152533138492	-3.7068984555742	0.418835282725773	-8.85049232588469	8.71340552986572e-19	3.33786017621582e-18	NA	NA
ENSMUSG00000040562	523.605824806588	3.70534960360538	0.24855978679328	14.9072770435188	2.95562168773796e-50	2.90057504889085e-49	Gstm2	14863
ENSMUSG00000106968	7.22218186104058	3.70428258464409	1.09538586873222	3.38171478232722	0.00072034894813259	0.00120798499865049	NA	NA
ENSMUSG00000022899	3338.9471990427	-3.70417300520264	0.104376149592608	-35.4886918099627	7.34532890537061e-276	3.22797824075417e-273	Slc15a2	57738
ENSMUSG00000017007	21.595157586123	-3.70354120554793	0.351712294177082	-10.5300305586794	6.28140858392879e-26	3.07328859529431e-25	Rbpjl	19668
ENSMUSG00000031799	8434.18353949546	3.70332740421795	0.13449404229643	27.5352524244582	6.64639391049205e-167	6.377345563111e-165	Tpm4	326618
ENSMUSG00000045744	24.7042217603255	-3.70213997395719	0.39356238434253	-9.40674241554318	5.11751580196727e-21	2.12968133933005e-20	Bricd5	319259
ENSMUSG00000097098	24.5897377678932	-3.70159047971586	0.394543273626369	-9.38196321456299	6.47555753191892e-21	2.68517504526995e-20	9330111N05Rik	319983
ENSMUSG00000087597	5.17026334490715	-3.69888315913798	1.18149962876629	-3.13066806715828	0.00174409169775354	0.00280302273805871	NA	NA
ENSMUSG00000045238	31.6979224416991	-3.69557807902291	0.345230411618421	-10.704671299664	9.6773492659924e-27	4.86035189535202e-26	NA	NA
ENSMUSG00000029816	409.184163431362	3.69529658154016	0.167715511315337	22.0331235468871	1.38673302404747e-107	4.84430599958586e-106	Gpnmb	93695
ENSMUSG00000032523	466.554109388619	-3.69458304590238	0.241224323104856	-15.3159639888239	5.98183863142205e-53	6.32526180212881e-52	Hhatl	74770
ENSMUSG00000038071	11.0313033967697	3.69457136648503	1.09939388708496	3.36055294638866	0.00077786619863732	0.00130027036764228	Npy6r	18169
ENSMUSG00000041062	4.08207230041161	3.69431263126182	0.884225605243023	4.17802041623355	2.94057265045252e-05	5.60781139111206e-05	Mslnl	328783
ENSMUSG00000050967	366.141322589018	-3.69421214640075	0.107246009499039	-34.4461501519443	5.14211473069535e-260	1.7934553488503e-257	Creg2	263764
ENSMUSG00000043029	52.0708039902237	-3.69408013692663	0.244513257456627	-15.1078930253175	1.43660260464997e-51	1.45938368155218e-50	Trpv3	246788
ENSMUSG00000016494	872.277694258783	3.69395424490535	0.392180280307009	9.41902086972254	4.55313937626095e-21	1.89912929982122e-20	Cd34	12490
ENSMUSG00000024211	40.0003358866965	3.69384801131629	0.314147857562471	11.7583103700834	6.40022708203371e-32	3.8008699911764e-31	Grm8	14823
ENSMUSG00000029436	424.68568461609	3.69355263995466	0.204806448481994	18.0343571568714	1.0470600186844e-72	1.74032146675888e-71	Mmp17	23948
ENSMUSG00000089916	35.2113134945674	-3.69157524854437	0.321220105038475	-11.4923542787031	1.44129608897176e-30	8.16016463874684e-30	NA	NA
ENSMUSG00000072473	213.760652461105	-3.69152923388128	0.166007992182591	-22.2370572967414	1.50509023657159e-109	5.50272009454035e-108	1700024G13Rik	67085
ENSMUSG00000048038	1234.80743303202	-3.69043384588991	0.159258330508096	-23.1726267261247	8.59941873874067e-119	3.66902966886114e-117	Ccdc187	329366
ENSMUSG00000028177	13.2260661920562	-3.69010455825374	0.501963550927682	-7.35133965690145	1.96230066007047e-13	5.99772324436338e-13	1810013D15Rik	69042
ENSMUSG00000035305	483.936536234703	3.68984656725105	0.196469758522321	18.780735493355	1.08565783864607e-78	2.09623547351232e-77	Ror1	26563
ENSMUSG00000097716	19.1360918534941	-3.68863346765546	0.399815683636723	-9.22583484995798	2.81360452918799e-20	1.14023113832253e-19	1700026J14Rik	69432
ENSMUSG00000040703	68.332305347769	-3.68790563496431	0.196799915373835	-18.7393659593749	2.3642799124837e-78	4.52135095883415e-77	Cyp2s1	74134
ENSMUSG00000087367	5.48444644420589	3.68608005402264	0.978462955207117	3.76721472632797	0.000165079007656347	0.000294828987664221	NA	NA
ENSMUSG00000103044	3.54155128655307	-3.68458157068163	0.848144193501497	-4.34428673675183	1.39728910033439e-05	2.72791056434008e-05	NA	NA
ENSMUSG00000059456	216.224847715588	3.68383518250152	0.165261555968557	22.2909385120542	4.52408905824925e-110	1.67071947692287e-108	Ptk2b	19229
ENSMUSG00000023236	511.593799938128	-3.68211794205792	0.123642855284602	-29.7802726537041	7.03580088558455e-195	1.12845002086824e-192	Scg5	20394
ENSMUSG00000071489	3.30730102348954	-3.6817151764649	1.16377193137528	-3.16360540859071	0.00155827911112559	0.00251987539805436	Ptgdr	19214
ENSMUSG00000010086	350.418397872165	-3.68147134554388	0.179711875407058	-20.485409421081	2.90531241642429e-93	7.50157811117401e-92	Rnf112	22671
ENSMUSG00000031893	531.734955940733	-3.68120531044617	0.175251048349241	-21.0053254752019	5.86304373767494e-98	1.68183629305394e-96	Tsnaxip1	72236
ENSMUSG00000001095	2.19091238624107	3.6799600178303	1.28631748843608	2.86084893575103	0.00422508320488468	0.00650944841263014	Slc13a2	20500
ENSMUSG00000038729	13.6986695535464	3.67782723946081	0.504766559412456	7.28619432266229	3.18833013760284e-13	9.668393336123e-13	Akap2	11641
ENSMUSG00000025983	108.44528972624	-3.67735981450865	0.209834240220047	-17.5250703157517	9.22274715692041e-69	1.38234258716925e-67	Ccdc150	78016
ENSMUSG00000028801	282.39969858915	-3.6771719235715	0.151541954196131	-24.2650422655391	4.58781876942205e-130	2.36638830564579e-128	Stpg1	78806
ENSMUSG00000027338	1.13372742663085	3.67609273841294	2.1899629852978	1.67860953043142	0.0932281679410612	0.118390021046578	Prnd	26434
ENSMUSG00000041734	4334.65064653716	3.67540869757748	0.105745566803222	34.7570948710969	1.08289874430651e-264	4.03297188282152e-262	Kirrel	170643
ENSMUSG00000024479	75.8723366468347	3.67393458482065	0.286482356221484	12.8242961740383	1.19870134406112e-37	8.45827380637604e-37	Mal2	105853
ENSMUSG00000084761	17.642795812836	-3.67382350202321	0.388495490918992	-9.45654090690403	3.18298740072318e-21	1.33396494671162e-20	NA	NA
ENSMUSG00000022246	941.952143319377	3.66936133810352	0.100108303151544	36.6539160348053	3.96371783848362e-294	2.23319928371796e-291	Rai14	75646
ENSMUSG00000043541	713.76044675409	-3.66827021285562	0.155195731419648	-23.6364117704801	1.62844244928337e-123	7.53300335539021e-122	Casc1	320662
ENSMUSG00000025127	2.78527436849269	-3.66567955948312	1.34113643738044	-2.7332637137524	0.00627101002718434	0.0094670493526157	Gcgr	14527
ENSMUSG00000004187	947.579875850875	-3.66524465991592	0.171658072834588	-21.3520086727748	3.73533877131517e-101	1.13522266697245e-99	Kifc2	16581
ENSMUSG00000049555	782.776896526637	-3.66503357607406	0.283501529346313	-12.927738289542	3.1391804352991e-38	2.24827939063974e-37	Tmie	20776
ENSMUSG00000034687	861.858821966858	3.66485079541154	0.249158421043551	14.7089180452422	5.65036040836413e-49	5.35383222306964e-48	Fras1	231470
ENSMUSG00000004110	154.37545892841	-3.66466782021959	0.204044367244297	-17.9601518518371	3.99712795282774e-72	6.5495072712516e-71	Cacna1e	12290
ENSMUSG00000026807	242.327755761355	-3.66434970230466	0.170947047583494	-21.4355834400411	6.22486944486288e-102	1.93464011756679e-100	Ak8	68870
ENSMUSG00000030838	13.3188652496302	-3.66405012361949	0.537459591916808	-6.81734995286239	9.27351773420386e-12	2.62282153653831e-11	Ush1c	72088
ENSMUSG00000024172	270.262035774262	-3.66185734551688	0.444056901133188	-8.24636963454952	1.63279084198786e-16	5.70295869829903e-16	St6gal2	240119
ENSMUSG00000020704	283.954260599417	-3.66184112396625	0.202504515215155	-18.0827628464267	4.35694012584165e-73	7.31360163369889e-72	Asic2	11418
ENSMUSG00000029602	262.178120882668	-3.66062349249557	0.475350349748532	-7.70089575916396	1.3511568190443e-14	4.34366770809956e-14	Rasal1	19415
ENSMUSG00000103411	2.47348961154261	-3.65916889847274	1.21631653857253	-3.00840182833256	0.00262625636998334	0.00413727639931488	NA	NA
ENSMUSG00000008398	1196.09642301485	3.65710210998221	0.122540859068082	29.8439405255872	1.05212011368135e-195	1.69987023955296e-193	Elk3	13713
ENSMUSG00000064325	651.778644479552	-3.65660160587679	0.241818752188456	-15.1212491702343	1.17296242229788e-51	1.19543150766008e-50	Hhip	15245
ENSMUSG00000031377	32.7342471897338	-3.65647703533281	0.63183547240788	-5.78707146877689	7.1624110849964e-09	1.74401217609293e-08	Bmx	12169
ENSMUSG00000110577	2.99130985396102	-3.65546914723586	0.952585203035871	-3.83741961935368	0.000124333912492875	0.000224338073510096	NA	NA
ENSMUSG00000020080	218.159394031203	-3.65443035222481	0.199215663501372	-18.3440914634689	3.68027443141358e-75	6.4901019327007e-74	Hkdc1	216019
ENSMUSG00000003657	80.024338946238	-3.65416307469537	0.332645484760407	-10.9851575990197	4.50451711643709e-28	2.35717443675809e-27	Calb2	12308
ENSMUSG00000021098	19.1485781739343	3.65353159648816	0.420695832090672	8.68449677367073	3.8042275130396e-18	1.41750536109919e-17	4930447C04Rik	75801
ENSMUSG00000021541	97.2599478820677	-3.65305334359288	0.258605968960744	-14.1259436441988	2.62855075321438e-45	2.27748997241244e-44	Trpc7	26946
ENSMUSG00000105813	325.683727676238	3.65191957695958	0.194072260892062	18.8173186635399	5.44723444163733e-79	1.06298474588008e-77	NA	NA
ENSMUSG00000012519	50.963496956451	3.65187123516798	0.286443179989334	12.7490249036614	3.15668920208585e-37	2.20266534891815e-36	Mlkl	74568
ENSMUSG00000084301	6.83416275531529	3.64935963793042	1.10994978581983	3.2878601217396	0.00100951984004371	0.00166883685263921	NA	NA
ENSMUSG00000035561	91.788748335217	3.64824683655847	0.239198719501984	15.251949693352	1.59789612785924e-52	1.67113620263927e-51	Aldh1b1	72535
ENSMUSG00000034493	5.32041123632752	-3.64720105120452	0.673906715902649	-5.41202656857241	6.23154402541619e-08	1.43437792657102e-07	NA	NA
ENSMUSG00000097494	107.439302030013	-3.6468929724714	0.171966771064835	-21.2069631236865	8.23616317681081e-100	2.44558396600086e-98	4933406C10Rik	74076
ENSMUSG00000100798	2.16969419470899	3.64567123343058	1.11341492940478	3.27431502591718	0.00105918458349759	0.00174568428241768	Gm19589	100503197
ENSMUSG00000108024	23.1853088846398	-3.64551073536837	0.425188593406235	-8.57386767166955	1.00066399398254e-17	3.67439671453515e-17	NA	NA
ENSMUSG00000042189	69.1517813712354	-3.64489247699392	0.196018825484569	-18.5946042069355	3.55325822885514e-77	6.62220042940068e-76	Tekt3	71062
ENSMUSG00000110981	17.1247127711312	3.64448831913045	0.51971008984825	7.01254101146007	2.34028227493975e-12	6.80374930017046e-12	NA	NA
ENSMUSG00000043017	7.61357470447554	3.64340132881193	0.666149627420111	5.46934379130742	4.51704826726318e-08	1.04896535168647e-07	Ptgir	19222
ENSMUSG00000061615	5.25163194162454	3.64324749989012	0.956488197512579	3.80898322568398	0.000139539422910884	0.000250703167589603	Hist1h2ab	319172
ENSMUSG00000095493	2.00515993429364	3.64176273634242	1.81168500628638	2.01015227465362	0.0444150748109397	0.0593235936308297	A630023A22Rik	105518
ENSMUSG00000053063	6.28393329107955	3.64131386142299	0.704568675333938	5.16814611392871	2.3642744686918e-07	5.2369156149763e-07	Clec12a	232413
ENSMUSG00000109128	5.58314739252822	-3.63824815503455	0.714753048831132	-5.09021704906938	3.57653890234711e-07	7.83678592952464e-07	NA	NA
ENSMUSG00000028487	47.1436041649564	3.63752754027223	0.307997570076959	11.8102475268338	3.45542513589745e-32	2.07165229225306e-31	Bnc2	242509
ENSMUSG00000045179	1016.94019685267	3.6375152415179	0.272511183645542	13.3481319660233	1.21456568045847e-40	9.26654572802569e-40	Sox3	20675
ENSMUSG00000109517	116.991909270411	-3.6362896486201	0.202171880442795	-17.986129627206	2.5023676036359e-72	4.12796721882069e-71	NA	NA
ENSMUSG00000044243	2.375717647658	3.63613640389747	1.28303063735212	2.83402149414111	0.00459662401593903	0.00705318571942935	Bhlha9	320522
ENSMUSG00000019539	1280.32620783976	3.63610299735423	0.230391015673723	15.7823124600641	4.11819714175798e-56	4.65239824143178e-55	Rcn3	52377
ENSMUSG00000097365	83.3272612579583	3.63543444750875	0.522638727916061	6.95592242466315	3.50262572002575e-12	1.00961819422965e-11	C030034L19Rik	320088
ENSMUSG00000039021	761.422703251762	-3.63536770935022	0.135912080107357	-26.7479366549217	1.30494435067776e-157	1.07391543885552e-155	Ttc16	338348
ENSMUSG00000109086	3.19991148847463	3.6346837665758	1.36549686696288	2.66180308026632	0.00777233337974473	0.0115988509476454	NA	NA
ENSMUSG00000000184	19672.1016628371	3.63386675827386	0.173272362527098	20.9719929091725	1.18207414643531e-97	3.37320976878221e-96	Ccnd2	12444
ENSMUSG00000043794	18.450105312207	-3.63308553742261	0.43211036465649	-8.40777226047507	4.17871526947602e-17	1.49371905996741e-16	NA	NA
ENSMUSG00000017146	903.78615527497	3.63231885003506	0.153606177076839	23.6469582093567	1.26851117140448e-123	5.93042467431288e-122	Brca1	12189
ENSMUSG00000040759	2417.18721829196	-3.63225000642076	0.224923406805247	-16.14883065312	1.15734914534842e-58	1.38284028117133e-57	Cmtm5	67272
ENSMUSG00000026728	98657.6816481765	3.63210456076623	0.13979659508987	25.9813521096939	8.04623079835941e-149	5.68488197210133e-147	Vim	22352
ENSMUSG00000082458	2.38329507653975	3.6317640758013	1.40905008460478	2.57745563162147	0.00995306582433327	0.0146267198607594	NA	NA
ENSMUSG00000006204	71.1810459483754	-3.63162690427896	0.2224447849053	-16.3259700865769	6.45071019284543e-60	7.94069776287914e-59	5430419D17Rik	71395
ENSMUSG00000027452	3405.38913375455	-3.63144198825407	0.123200591698107	-29.4758485994339	5.87330294967165e-191	9.0883158952912e-189	Acss1	68738
ENSMUSG00000108312	3.78790014603514	3.63069219708562	1.19233419718438	3.04502899074712	0.00232657882167554	0.0036873857796218	NA	NA
ENSMUSG00000052496	30.374405362338	-3.62879062834411	0.318945558229951	-11.3774609324637	5.41534790642141e-30	3.00180220857209e-29	Pkdrej	18766
ENSMUSG00000051965	2.27014473268812	-3.62830342750087	1.31143411956188	-2.7666684688004	0.00566323152589412	0.00859379739768449	Nanos2	378430
[truncated: 19,983 more rows]
