# Supplementary material for: Diverse but unique astrocytic phenotypes during embryonic stem cell differentiation, culturing and development
Source: Commun Biol. 2023 Jan 13;6:40. doi: 10.1038/s42003-023-04410-3 (PMC9839673; doi:10.1038/s42003-023-04410-3)
Supplement: Supplementary file 8 — Suppplementary Data 5 [file 42003_2023_4410_MOESM8_ESM.zip › contrasts_full.AGES_vs_AdAC_CellC_ID3.csv]

gene_id	baseMean	log2FoldChange	lfcSE	stat	pvalue	padj	symbol	entrez
ENSMUSG00000046733	263.91635677627	-12.839213683695	1.03663090671459	-12.3855208257166	3.13045963054965e-35	2.39171034290916e-34	Gprc5a	232431
ENSMUSG00000032487	277.50507179587	-12.7309290045995	1.05266805842921	-12.0939634319262	1.13667879966047e-33	8.3337481698163e-33	Ptgs2	19225
ENSMUSG00000024521	252.896997510661	-12.5482552870666	1.03375693108921	-12.1384968842193	6.60278240814811e-34	4.8636586608863e-33	Pmaip1	58801
ENSMUSG00000054196	437.927150377782	-12.2287426127266	1.02585414609464	-11.9205470478241	9.2499171263847e-33	6.62262720814764e-32	Cthrc1	68588
ENSMUSG00000023039	141.919676066448	-12.0655676091556	1.1355810313042	-10.6250168649774	2.27970959583217e-26	1.32134157080507e-25	Krt7	110310
ENSMUSG00000014704	291.285081280192	12.0408740281495	1.02751626798451	11.718426659821	1.0255901201362e-31	7.06656999365093e-31	Hoxa2	15399
ENSMUSG00000029377	221.581433298739	-11.9575492985869	1.05506189484679	-11.3335050360465	8.95480828410423e-30	5.824866856916e-29	Ereg	13874
ENSMUSG00000084844	182.077275757262	11.9396393346323	1.03431482840666	11.5435252465876	7.95949532933373e-31	5.3508198518076e-30	NA	NA
ENSMUSG00000027500	465.419505773006	-11.770475983904	1.01168361626411	-11.6345424544576	2.75061120862247e-31	1.8700241363571e-30	Stmn2	20257
ENSMUSG00000020176	1409.89483687504	-11.7458558677662	0.574114521043813	-20.459081659197	4.98687415750427e-93	1.38179805627795e-91	Grb10	14783
ENSMUSG00000049128	107.758077290337	-11.6552290878021	1.52941891581623	-7.62069107899183	2.52321150021428e-14	8.74074196661018e-14	Ivl	16447
ENSMUSG00000050777	257.720838294546	-11.6525532060669	1.05323317016524	-11.0636025679278	1.88376131055902e-28	1.16893214563438e-27	Tmem37	170706
ENSMUSG00000022587	861.181020162233	-11.6270614337649	0.755701048929668	-15.3857950180602	2.03857102174583e-53	2.5122558082345e-52	Ly6e	17069
ENSMUSG00000042379	174.181399701777	-11.5723987019872	1.14490585737953	-10.1077294935622	5.10537246789162e-24	2.72282401060637e-23	Esm1	71690
ENSMUSG00000062345	93.7016210130137	-11.4830998889593	1.03525266948638	-11.092074647493	1.37071357848522e-28	8.54430906668251e-28	Serpinb2	18788
ENSMUSG00000068196	3978.71419166557	-11.4782886790388	0.39167314277447	-29.3057844041355	8.75255388098076e-189	1.08655291766548e-186	Col8a1	12837
ENSMUSG00000031871	274.29357787741	-11.4610509866945	1.05791087120936	-10.8336640624485	2.38419947401614e-27	1.4305847908945e-26	Cdh5	12562
ENSMUSG00000098128	428.865592727097	11.4471503611499	0.758745502729837	15.086943276718	1.97376692067808e-51	2.31057967757375e-50	NA	NA
ENSMUSG00000102813	150.707271869849	-11.386002690209	1.02713572221491	-11.085197840901	1.48022830809936e-28	9.21650796652515e-28	NA	NA
ENSMUSG00000031995	181.738765623331	-11.3597535716238	1.05029737322762	-10.8157497687675	2.89912285937757e-27	1.7333993629688e-26	St14	19143
ENSMUSG00000017723	152.782127478234	-11.3354357605438	1.05604866813034	-10.7338194750175	7.0615723459834e-27	4.16771230615883e-26	Wfdc2	67701
ENSMUSG00000029552	244.457549629183	-11.3104164019295	1.04154645325164	-10.8592529566195	1.80217423767657e-27	1.08550368762246e-26	Tes	21753
ENSMUSG00000056445	1078.83757993549	11.2679358326275	0.560175829509156	20.1149982542103	5.45409938150042e-90	1.43181512197979e-88	Hoxaas2	105242657
ENSMUSG00000074934	212.694257822529	-11.217384103151	1.01398637367414	-11.0626576395748	1.90371722873701e-28	1.18098189347934e-27	Grem1	23892
ENSMUSG00000025255	574.081078683576	-11.1798942639788	1.00712814866447	-11.1007663511384	1.24372836212888e-28	7.76155731356375e-28	Zfhx4	80892
ENSMUSG00000038253	673.875140597862	11.1562257682594	0.728929036292706	15.3049545467407	7.08514734890367e-53	8.61549212492863e-52	Hoxa5	15402
ENSMUSG00000029659	81.5184990304082	-11.0953162246593	1.03519838651994	-10.7180578806336	8.37432615812216e-27	4.92793435116278e-26	Medag	70717
ENSMUSG00000016918	2327.45344369847	-11.0223823031089	0.394386578951365	-27.9481678418579	6.93911305226948e-172	6.65821533176932e-170	Sulf1	240725
ENSMUSG00000035557	111.121603432743	-11.0145103209211	1.10609918541261	-9.95797706587439	2.32750312838003e-23	1.2096079999975e-22	Krt17	16667
ENSMUSG00000020357	230.833673025166	-10.9682911307463	1.08469330592015	-10.1118823826813	4.89348828490766e-24	2.6123570963138e-23	Flt4	14257
ENSMUSG00000024529	4314.96167626244	-10.9677543851037	0.389859960027337	-28.1325488884128	3.91836535984719e-174	3.8436715201751e-172	Lox	16948
ENSMUSG00000029484	2466.61122257727	-10.9494035633185	0.452729615148264	-24.1853044222271	3.17644640404691e-129	1.63074899149819e-127	Anxa3	11745
ENSMUSG00000028599	476.016931950092	-10.9458784512258	0.709484295250295	-15.4279362129704	1.06212615693139e-53	1.3170484224748e-52	Tnfrsf1b	21938
ENSMUSG00000024592	301.974845761333	-10.9223089460666	1.03140669134919	-10.5897208518	3.32582152768766e-26	1.91756170107271e-25	C330018D20Rik	77422
ENSMUSG00000069072	78.915762180118	-10.9028905307975	1.07712639676859	-10.1222015944522	4.40396177496113e-24	2.35445868810757e-23	Slc7a14	241919
ENSMUSG00000036905	115.453065653021	-10.8973762482191	1.15987401249681	-9.39531029302123	5.70494180279626e-21	2.70219198604963e-20	C1qb	12260
ENSMUSG00000027356	61.9836173515859	-10.88996799269	1.10687159712903	-9.83851064652491	7.68398844576083e-23	3.92104686759644e-22	Fermt1	241639
ENSMUSG00000022512	161.316812622865	-10.8800256553918	1.05033194553944	-10.3586544250103	3.8230216826267e-25	2.1202235091458e-24	Cldn1	12737
ENSMUSG00000074923	222.252497114641	-10.8722187888035	1.03313940362284	-10.5234770357986	6.7341619653021e-26	3.84137437340558e-25	Pak6	214230
ENSMUSG00000024261	442.806939928774	-10.8682601810522	0.66647241614043	-16.307141777886	8.78063573986822e-60	1.25937930229846e-58	Syt4	20983
ENSMUSG00000000031	848.681645080759	-10.8409794306911	0.640353016405891	-16.929692143153	2.71797867703063e-64	4.28730405386892e-63	H19	14955
ENSMUSG00000072944	115.238187246745	-10.8365003286484	1.03700833134964	-10.4497717145097	1.46878342615248e-25	8.27315514556487e-25	Nup62cl	279706
ENSMUSG00000108866	70.90307960453	10.8362892623813	1.04366058136066	10.38296305898	2.96429334679747e-25	1.65106255283094e-24	NA	NA
ENSMUSG00000000303	174.20385109699	-10.833268657371	1.07983324263979	-10.032353357531	1.09866247882696e-23	5.79752897388685e-23	Cdh1	12550
ENSMUSG00000029826	349.116491478165	-10.8302222294019	1.02123373997477	-10.6050376181945	2.82350343079867e-26	1.63050830183809e-25	Zc3hav1	78781
ENSMUSG00000074743	192.401601138595	-10.8286751259195	1.04444429226732	-10.3678819503261	3.47133504210755e-25	1.92907549014237e-24	Thbd	21824
ENSMUSG00000059456	216.224847715588	-10.8148186906628	1.00751337346563	-10.7341688710912	7.03491293644094e-27	4.15420967353982e-26	Ptk2b	19229
ENSMUSG00000031558	2130.40942189562	-10.7848442991085	0.376760031843081	-28.6252345991953	3.26086370812891e-180	3.52960385510919e-178	Slit2	20563
ENSMUSG00000051279	323.046863043759	-10.7830307770848	0.746076821574953	-14.4529765102768	2.40082247794065e-47	2.52046212650692e-46	Gdf6	242316
ENSMUSG00000023906	93.7155703970529	-10.763625244867	1.08925569028696	-9.88163324814154	5.00110549499772e-23	2.57171287249204e-22	Cldn6	54419
ENSMUSG00000030917	206.382194473735	-10.7453562072477	1.0248424624762	-10.4848858245833	1.01368022488481e-25	5.73765986125553e-25	Tmem159	233806
ENSMUSG00000002633	559.621401123514	-10.7357970532942	0.705089011480794	-15.2261585111749	2.37120729651001e-52	2.83474091002255e-51	Shh	20423
ENSMUSG00000049723	55.3140903633046	-10.7183685946965	1.04702674708764	-10.2369577706685	1.3542792388968e-24	7.37303709521296e-24	Mmp12	17381
ENSMUSG00000018927	94.7738925810606	-10.7101097271221	1.04368525158052	-10.2618195580546	1.04714739838648e-24	5.71793483716353e-24	Ccl6	20305
ENSMUSG00000019256	140.148245677355	-10.6855045631574	1.03601646617242	-10.314029662709	6.08932922115397e-25	3.35340428512322e-24	Ahr	11622
ENSMUSG00000021835	84.4657656108281	-10.6817169902961	1.04606542680333	-10.2113278162136	1.76433648648369e-24	9.56992486238115e-24	Bmp4	12159
ENSMUSG00000004730	77.4452694547129	-10.6763734982785	1.09000226684665	-9.79481770176955	1.18511000201193e-22	6.00286354868788e-22	Adgre1	13733
ENSMUSG00000039899	202.75087445177	-10.6720383897178	1.0262033375327	-10.3995358418699	2.49143819335753e-25	1.39440579273166e-24	Fgl2	14190
ENSMUSG00000026547	3933.30659682253	-10.6691456548272	0.278925029604041	-38.250943882566	0	0	Tagln2	21346
ENSMUSG00000021848	513.98414065821	-10.6533821926527	1.00600225987101	-10.5898193449572	3.32232406577051e-26	1.91604794480776e-25	Otx2	18424
ENSMUSG00000025425	239.513307515709	-10.6451171224453	1.03271552091285	-10.3078891590937	6.49113394125915e-25	3.57109880048291e-24	St8sia5	225742
ENSMUSG00000037362	100.61209843346	-10.6284886383004	1.15689893218152	-9.18705026225465	4.03761131637693e-20	1.83264683856126e-19	Nov	18133
ENSMUSG00000026042	10974.8032141739	-10.6263130061415	0.18830310843541	-56.4319574670559	0	0	Col5a2	12832
ENSMUSG00000062593	57.3446783399893	-10.618190904971	1.07992836591282	-9.83231040143659	8.17220441282367e-23	4.1653409316394e-22	Lilrb4a	14728
ENSMUSG00000028464	474.84130756304	-10.5934680123959	0.672747412810751	-15.7465756250719	7.25024931417475e-56	9.51671016609091e-55	Tpm2	22004
ENSMUSG00000047669	322.069907795405	-10.5698796523987	1.02496545700747	-10.3124252433433	6.19187188548557e-25	3.40816635620677e-24	Msl3l2	73390
ENSMUSG00000054160	65.9851079004618	-10.5639145900384	1.09282974711633	-9.66656939739565	4.18160754947317e-22	2.07316025912848e-21	Nkx2-4	228731
ENSMUSG00000029378	55.5558174718873	-10.5523347454955	1.0739621418264	-9.82561147597806	8.73423434953434e-23	4.44561805333143e-22	Areg	11839
ENSMUSG00000079465	778.932334671113	-10.5493278995341	0.521531367465201	-20.2276000210821	5.59611996207957e-91	1.49408923361816e-89	Col4a3	12828
ENSMUSG00000049409	105.346475047902	-10.5310840714868	1.07108932022055	-9.8321249896491	8.18726735350642e-23	4.17205068549621e-22	Prokr1	58182
ENSMUSG00000054453	60.5848771816879	-10.4976969063113	1.042566659299	-10.0690894080285	7.56754531735112e-24	4.02034993370784e-23	Sytl5	236643
ENSMUSG00000029380	195.064056175083	-10.4797709596789	1.06213205853446	-9.86673067202113	5.80250372328415e-23	2.97754353834009e-22	Cxcl1	14825
ENSMUSG00000054203	52.2205259117643	-10.4766186666999	1.05992582422169	-9.8842941904854	4.87001489422839e-23	2.50488851289514e-22	Ifi205	226695
ENSMUSG00000027750	329.888194881705	-10.4678360877207	0.892373751079904	-11.7303272032073	8.91135265309196e-32	6.17694485319841e-31	Postn	50706
ENSMUSG00000036256	1399.40481412163	-10.4635551518876	0.487881144418927	-21.446934917622	4.87751248353414e-102	1.57608208530435e-100	Igfbp7	29817
ENSMUSG00000019851	246.53932459044	-10.459880574136	0.853721572910602	-12.2520982320676	1.63704847661156e-34	1.22558317467073e-33	Perp	64058
ENSMUSG00000024479	75.8723366468347	-10.4479589094147	1.04775250862401	-9.97178133520834	2.02562743647848e-23	1.05396901874832e-22	Mal2	105853
ENSMUSG00000021070	95.3978181276167	-10.4400176282474	1.05704598014193	-9.8765974464475	5.25882725853472e-23	2.70297570413528e-22	Bdkrb2	12062
ENSMUSG00000020120	110.44804444393	-10.4280069836453	1.04258549967007	-10.0020640867778	1.492531569383e-23	7.82146343287684e-23	Plek	56193
ENSMUSG00000002257	74.5112568861121	-10.4080785038546	1.05918382458723	-9.82650816812718	8.6568410275362e-23	4.40826808570227e-22	Def6	23853
ENSMUSG00000032291	261.859350385103	-10.3968674438534	1.0390644891298	-10.0059886105439	1.43451650034089e-23	7.52461949438775e-23	Crabp1	12903
ENSMUSG00000031520	145.316842395815	-10.3689434574456	1.02703231700945	-10.0960245220308	5.75271901922263e-24	3.06435139416676e-23	Vegfc	22341
ENSMUSG00000043613	45.5402262130954	-10.3671490378782	1.08757976551871	-9.53231143734428	1.53819536531909e-21	7.44302285006748e-21	Mmp3	17392
ENSMUSG00000022206	646.204586754179	-10.3668848707449	0.579083693333793	-17.9022220623458	1.1330938014658e-71	2.07651960797398e-70	Npr3	18162
ENSMUSG00000029661	4106.01374252426	-10.365904402577	0.279267675483907	-37.1181676669714	1.4309021410698e-301	7.66858847456751e-299	Col1a2	12843
ENSMUSG00000026475	932.087046700218	-10.3460783271018	0.677363498351931	-15.2740417106538	1.13889924681119e-52	1.3757577322805e-51	Rgs16	19734
ENSMUSG00000052920	210.80758191664	-10.3356298781219	1.03099748434097	-10.0248837025325	1.1849902433673e-23	6.23958557812356e-23	Prkg1	19091
ENSMUSG00000025287	344.735781870494	-10.3310624721058	0.841619473410979	-12.2752179559669	1.23059965372669e-34	9.26660938702418e-34	Acot9	56360
ENSMUSG00000026390	72.8015365703165	-10.3236797533441	1.06558984128751	-9.68823026772696	3.38340293034553e-22	1.68312231352688e-21	Marco	17167
ENSMUSG00000063727	68.7158252868881	-10.3203770562644	1.039141899327	-9.93163403664927	3.03244813116364e-23	1.57039789738531e-22	Tnfrsf11b	18383
ENSMUSG00000002324	240.54630221056	-10.3155889895335	1.0123000147902	-10.1902487788379	2.19202542731443e-24	1.18604714883969e-23	Rec8	56739
ENSMUSG00000041959	1659.61052079061	-10.3087578186375	0.370155836465428	-27.8497778586298	1.08382982303351e-170	1.0091098602337e-168	S100a10	20194
ENSMUSG00000019122	50.0924339014416	-10.307454400414	1.08054857868823	-9.53909394145617	1.44085619806567e-21	6.97970309525946e-21	Ccl9	20308
ENSMUSG00000017817	194.797796262285	-10.2942149750257	1.00613445459972	-10.2314506057951	1.43355752220365e-24	7.7949911990549e-24	Jph2	59091
ENSMUSG00000075297	72.0341229562599	-10.2845040843862	1.04450995304664	-9.8462480461658	7.11505981670607e-23	3.63664129687096e-22	H60b	667281
ENSMUSG00000042842	232.077486328057	-10.2766031187318	1.02019573787349	-10.0731680570951	7.26010857897749e-24	3.8588864491019e-23	Serpinb6b	20708
ENSMUSG00000031767	249.722499960859	-10.2728161272205	1.02788150246598	-9.99416382391848	1.61645672909053e-23	8.46079173613772e-23	Nudt7	67528
ENSMUSG00000012519	50.963496956451	-10.2698865151609	1.04638385406557	-9.81464543366066	9.73797196200459e-23	4.95077413052121e-22	Mlkl	74568
ENSMUSG00000036887	116.690873520267	-10.2560657342469	1.13547671756737	-9.03238752109277	1.67966421244192e-19	7.40812158570579e-19	C1qa	12259
ENSMUSG00000039954	203.775581036935	-10.2333011182274	1.0394734488527	-9.84469697568734	7.22566381561227e-23	3.69145573170073e-22	Stk32a	269019
ENSMUSG00000040373	453.885350684353	-10.2311004066111	0.749856252142008	-13.6440822856186	2.18952483615177e-42	2.02911974798663e-41	Cacng5	140723
ENSMUSG00000036249	363.546870833916	-10.2257663613689	1.00312900248694	-10.1938697176708	2.11186703676461e-24	1.14352031539746e-23	Rbm43	71684
ENSMUSG00000049382	378.269887725685	-10.2140916840987	0.697826392699755	-14.6370097075038	1.63084604223348e-48	1.76351279950769e-47	Krt8	16691
ENSMUSG00000031851	273.903208266995	-10.2135643479289	1.02423054524065	-9.97193883290128	2.02241726405192e-23	1.05254795222674e-22	Ntpcr	66566
ENSMUSG00000046844	907.07996989919	-10.1871485815143	0.54706088393264	-18.6215993150201	2.14705002335817e-77	4.48451807635447e-76	Vat1l	270097
ENSMUSG00000027820	376.412951061337	-10.1811868719474	0.878523650491446	-11.588973007445	4.687187802874e-31	3.17092295543566e-30	Mme	17380
ENSMUSG00000050063	631.998836911153	-10.1697061189722	0.627949646747956	-16.1950980809359	5.46105816457428e-59	7.67236771420657e-58	Klk6	19144
ENSMUSG00000006281	548.656271667267	-10.1610046820296	0.728446813856516	-13.948862825325	3.19661550441673e-44	3.10518269135937e-43	Tep1	21745
ENSMUSG00000033542	323.219255130977	-10.1556273248868	0.739442999954396	-13.7341584483363	6.33883174884923e-43	5.96501713136892e-42	Arhgef5	54324
ENSMUSG00000036896	116.651647855172	-10.1494989960998	1.17496346386722	-8.63814008538975	5.71355338770704e-18	2.37009455518382e-17	C1qc	12262
ENSMUSG00000029371	219.891260217242	-10.1457246296818	0.858886062473925	-11.8126548711924	3.35788152493982e-32	2.36255942195014e-31	Cxcl5	20311
ENSMUSG00000021186	2755.6156472859	-10.1422437678558	0.335873254948522	-30.1966400075835	2.62182074096472e-200	3.97305290629088e-198	Fbln5	23876
ENSMUSG00000048065	58.0315466454388	-10.1340496084809	1.04199228508697	-9.72564744818149	2.34409360227113e-22	1.17461274168081e-21	Cyb5r2	320635
ENSMUSG00000025161	64.9380540231727	-10.1222166141745	1.04291456639842	-9.70570067798586	2.8511054977626e-22	1.42283309339854e-21	Slc16a3	80879
ENSMUSG00000064023	39.9460023543568	-10.1190786674218	1.0950700674133	-9.24057644213067	2.45172805827772e-20	1.12608320703462e-19	Klk8	259277
ENSMUSG00000034810	579.400658184244	-10.1003537852537	0.56002331605553	-18.0355951184222	1.02387189998627e-72	1.92451131380652e-71	Scn7a	20272
ENSMUSG00000022144	48.4728597854866	-10.0887705922895	1.05483604365856	-9.56430210452227	1.12961011630678e-21	5.4950017900396e-21	Gdnf	14573
ENSMUSG00000078453	134.152409794335	-10.0698745489961	1.00841706638526	-9.98582321210829	1.7583540175547e-23	9.18599924577496e-23	Abracl	73112
ENSMUSG00000032456	94.2175704339104	-10.0648573131174	1.02790290512709	-9.79164205385037	1.22293448282148e-22	6.19017263096901e-22	Nmnat3	74080
ENSMUSG00000001986	959.31051066449	-10.0641324113229	0.604961896081428	-16.6359773673551	3.82463885560956e-62	5.74427816639159e-61	Gria3	53623
ENSMUSG00000046318	380.817349221535	-10.0586181509361	0.658387439238098	-15.2776580345703	1.07743697980068e-52	1.30222897454128e-51	Ccbe1	320924
ENSMUSG00000083109	101.432568186651	10.028059647681	1.02283298100286	9.80420052338239	1.07998812971535e-22	5.48176927101765e-22	NA	NA
ENSMUSG00000058248	162.735728809337	-10.0277965400084	1.01776554088842	-9.8527569829639	6.66890701414988e-23	3.41416341616765e-22	Kcnh1	16510
ENSMUSG00000031146	453.557670181044	-10.0215368492852	0.605465537507705	-16.5517873908021	1.55419058803279e-61	2.30433399398412e-60	Plp2	18824
ENSMUSG00000023000	146.634753181241	-10.0032111276711	1.08286463230764	-9.23773002573159	2.51781846118312e-20	1.15595539171702e-19	Dhh	13363
ENSMUSG00000070473	40.0199860713287	-10.0031990422035	1.09897212417795	-9.10232281795687	8.84201730168175e-20	3.95935696290714e-19	Cldn3	12739
ENSMUSG00000054013	80.4125776804359	-10.0029787015078	1.05099107687413	-9.5176628247489	1.77117554723236e-21	8.54215107535922e-21	Tmem179	104885
ENSMUSG00000036103	705.248926635064	-10.00234201741	0.66568788015997	-15.0255732686711	4.99275274329571e-51	5.78007144512311e-50	Colec12	140792
ENSMUSG00000004231	63.2975636583209	-9.99815443471941	1.03722082752284	-9.63936913858318	5.45220089180211e-22	2.69095260996334e-21	Pax2	18504
ENSMUSG00000070923	1788.76057421554	-9.99562146882874	0.465653394542761	-21.4657974922394	3.25124405549577e-102	1.05679860401492e-100	Klhl9	242521
ENSMUSG00000022146	720.297745733831	-9.99318371248125	0.611519147291919	-16.3415712439023	4.99489498845842e-60	7.19219053613347e-59	Osmr	18414
ENSMUSG00000021367	117.279517025734	-9.97424999202548	1.04914820502343	-9.50699810023764	1.96243783807944e-21	9.44799443823827e-21	Edn1	13614
ENSMUSG00000063011	133.336000396503	-9.97334175919009	0.902263083060797	-11.0536959191071	2.10371824673605e-28	1.30247960088846e-27	Msln	56047
ENSMUSG00000097289	32.9091730776759	-9.96888214989558	1.06802982702061	-9.33389863998917	1.02046633718067e-20	4.763693823427e-20	NA	NA
ENSMUSG00000021294	238.025937297295	-9.96406525880184	1.03455710456363	-9.63123757485053	5.9014383298664e-22	2.9081028127866e-21	Kif26a	668303
ENSMUSG00000026896	298.408022316063	-9.95557137079228	1.02309878729925	-9.73080165315487	2.22829867395936e-22	1.11786316810295e-21	Ifih1	71586
ENSMUSG00000110631	3638.97678081335	-9.93495274076336	0.293564265410627	-33.8425139274588	4.67675025675622e-251	1.42725324155145e-248	NA	NA
ENSMUSG00000097431	191.255214935507	-9.93372372302981	1.02607617717173	-9.68127312965306	3.62177393162851e-22	1.79925929458904e-21	NA	NA
ENSMUSG00000026068	54.8651587119481	-9.93041650741409	1.05841559390396	-9.38234145888366	6.45236361730616e-21	3.04570968341715e-20	Il18rap	16174
ENSMUSG00000056468	46.105417938961	9.92768788004454	1.0537197970758	9.42156340575085	4.44420678383302e-21	2.11369168097755e-20	5730596B20Rik	77580
ENSMUSG00000030560	1189.49331014685	-9.9195191661767	0.424562716556292	-23.3640844552621	9.91213837180808e-121	4.52805439591973e-119	Ctsc	13032
ENSMUSG00000026786	78.0778110120238	-9.91339333916677	1.05140320835854	-9.42872654406642	4.15097813584211e-21	1.97508537416324e-20	Apbb1ip	54519
ENSMUSG00000001506	5841.15874211648	-9.91048340072661	0.234603596313719	-42.2435271941612	0	0	Col1a1	12842
ENSMUSG00000026029	246.223357731046	-9.90843990339113	0.743122360885081	-13.3335240936498	1.47749880855048e-40	1.31172045738504e-39	Casp8	12370
ENSMUSG00000085794	267.615050371023	9.90523673803724	0.661595493975067	14.9717415373003	1.12340460226661e-50	1.28833869131547e-49	Vax2os	574519
ENSMUSG00000029913	340.035766537733	-9.89830408499006	1.00023354985927	-9.89599287724619	4.33289311898994e-23	2.23384937830985e-22	Prdm5	70779
ENSMUSG00000024043	75.688320335411	-9.8942232240079	1.05239566701316	-9.40161911925108	5.37297975446619e-21	2.54770142738208e-20	Arhgap28	268970
ENSMUSG00000052396	42.9427917946041	-9.89177016259181	1.0408740382985	-9.50333066118328	2.03282172325929e-21	9.78042297463899e-21	Mogat2	233549
ENSMUSG00000008206	1013.77886584822	-9.89044483995005	0.51991754760085	-19.0231025776863	1.09790251701692e-80	2.42942719097813e-79	Cers4	67260
ENSMUSG00000021732	37.9679316459258	-9.88651268741325	1.03792763363061	-9.52524276941235	1.64656609726201e-21	7.95689396418255e-21	Fgf10	14165
ENSMUSG00000020806	195.594764453028	-9.8847022813776	0.85124564827709	-11.6120444214712	3.57953296524266e-31	2.42606655907702e-30	Rhbdf2	217344
ENSMUSG00000026437	848.860214332186	-9.88014770981985	0.60648961636413	-16.2907120637131	1.14883800921871e-59	1.6402480556571e-58	Cdk18	18557
ENSMUSG00000021822	266.83988532964	-9.87463084214852	0.687397531841253	-14.3652404682025	8.5509397053798e-47	8.83771392974179e-46	Plau	18792
ENSMUSG00000063171	491.030649767754	-9.87049492159953	0.663229940604482	-14.8824628040817	4.28433415787949e-50	4.8276756128762e-49	Rps4l	66184
ENSMUSG00000025534	1052.07370726777	-9.86302844450412	0.485678909598879	-20.3077141081748	1.0990155848063e-91	2.95939576531235e-90	Gusb	110006
ENSMUSG00000022180	650.632799766154	-9.85167861388411	0.595139370163814	-16.5535656146768	1.50894972951588e-61	2.23876788701231e-60	Slc7a8	50934
ENSMUSG00000038884	327.294223058271	-9.84851010246114	1.00144690371392	-9.83428084498276	8.01380994898801e-23	4.08650373657725e-22	A230050P20Rik	319278
ENSMUSG00000029762	252.296696900456	-9.84837667154398	0.665654437158267	-14.7950289546442	1.5771645872751e-49	1.7484882682238e-48	Akr1b8	14187
ENSMUSG00000003746	1001.33985811233	-9.84130503686129	0.498138471765037	-19.7561633856364	7.10006883986155e-87	1.74312639796959e-85	Man1a	17155
ENSMUSG00000026069	50.9121958249449	-9.83567223761183	1.054264130088	-9.3294194091483	1.06452419568444e-20	4.96725210273397e-20	Il1rl1	17082
ENSMUSG00000059857	103.685935090287	-9.83443528512348	1.03289316461848	-9.52125120196336	1.71106334585129e-21	8.25948921317891e-21	Ntng1	80883
ENSMUSG00000001496	214.533537282043	-9.82601816187851	0.730804303540335	-13.4454848093764	3.27253909821198e-41	2.94823704817597e-40	Nkx2-1	21869
ENSMUSG00000054034	122.749369242184	-9.82105982351704	1.02961941415509	-9.53853403354501	1.44865544887114e-21	7.01593700199374e-21	Tceal5	331532
ENSMUSG00000074227	729.916372783087	-9.81684000832358	0.564168948579679	-17.400532292743	8.17398238610295e-68	1.38692598432309e-66	Spint2	20733
ENSMUSG00000050359	48.7265081800016	-9.80814028676745	1.05778260081053	-9.27235925345334	1.82073230777753e-20	8.41542932242233e-20	Sprr1a	20753
ENSMUSG00000022055	71.8398115702165	-9.80740938049505	1.04546194231597	-9.38093390446056	6.53909308741832e-21	3.08598566172343e-20	Nefl	18039
ENSMUSG00000038963	76.7595099160474	-9.79943742015416	1.05419387441051	-9.2956690965728	1.46283197021632e-20	6.78547749241359e-20	Slco4a1	108115
ENSMUSG00000041534	89.2675422982656	-9.79494787506727	1.54384347988272	-6.34452132143044	2.23118086352488e-10	6.19872766648529e-10	Rbp3	19661
ENSMUSG00000047501	156.140037685064	-9.78988943771345	0.794074824951151	-12.3286737346392	6.34829879542891e-35	4.81169953197514e-34	Cldn4	12740
ENSMUSG00000024766	137.446266399679	-9.78580005249232	1.03717463221718	-9.43505534026912	3.90787906346955e-21	1.86223870443757e-20	Lipo3	381236
ENSMUSG00000044519	128.373203862039	-9.77293682601486	1.05910945277057	-9.22750410776662	2.77011220180457e-20	1.26913418286597e-19	Zfp488	382867
ENSMUSG00000075589	27.9467675552283	9.76912337404407	1.05722608212416	9.24033519341114	2.45726239654813e-20	1.12838927145981e-19	NA	NA
ENSMUSG00000029373	60.5958483333165	-9.76847986181509	1.07024853570753	-9.12730037547519	7.02286538828052e-20	3.15247029983019e-19	Pf4	56744
ENSMUSG00000057596	212.882176691061	-9.76814252209261	1.05941921067493	-9.2202807195365	2.96323413981467e-20	1.35563488973866e-19	Trim30d	209387
ENSMUSG00000026043	1498.23499429594	-9.76447608578871	0.478371732816966	-20.4119002355952	1.31087863491912e-92	3.58704062827869e-91	Col3a1	12825
ENSMUSG00000090523	203.083553469262	-9.7491040730214	0.843919680650737	-11.5521705400969	7.19792825114667e-31	4.84559060853081e-30	Gypc	71683
ENSMUSG00000104494	55.8184008550701	-9.72338250094827	1.07244377803569	-9.06656619217632	1.22826794246143e-19	5.45778190085036e-19	NA	NA
ENSMUSG00000027315	55.8554340534167	-9.7110643939198	1.06413140074458	-9.12581320983938	7.11996823541664e-20	3.19540567885641e-19	Spint1	20732
ENSMUSG00000020467	985.625803801067	-9.7051252523433	0.455600639699931	-21.3018253414554	1.09182650125852e-100	3.44694018852779e-99	Efemp1	216616
ENSMUSG00000020098	120.957908956819	-9.67954046715972	1.02790175615745	-9.41679533980395	4.65065496176999e-21	2.21044433214302e-20	Pcbd1	13180
ENSMUSG00000055639	139.722948763128	-9.67380890321409	1.0282133961249	-9.40836692040043	5.03904976566992e-21	2.39401168650952e-20	Dach1	13134
ENSMUSG00000002190	113.78450786334	-9.66986663138349	1.03443615452832	-9.34795887503831	8.9355401771879e-21	4.18726006213158e-20	Clgn	12745
ENSMUSG00000016256	2467.73618101408	-9.66865207579965	0.304731915355897	-31.7283867838641	6.3094441631052e-221	1.37264768906842e-218	Ctsz	64138
ENSMUSG00000032346	41.1890296459571	-9.65869767871636	1.04616196939456	-9.23250697433216	2.64370502930306e-20	1.2127375909995e-19	Ooep	67968
ENSMUSG00000078452	42.5237408535958	-9.65426133644788	1.05189954925746	-9.17793086161397	4.39454029459641e-20	1.99013260290946e-19	Raet1a	19368
ENSMUSG00000031340	42.2892472995674	-9.65211054296412	1.03301723630222	-9.34361035205446	9.31040101267287e-21	4.3564191109766e-20	Gabre	14404
ENSMUSG00000034839	606.159480908143	-9.65098913067657	0.846222912147866	-11.4047835294138	3.95760529531365e-30	2.61064128351627e-29	Larp6	67557
ENSMUSG00000018387	197.601785512059	-9.64842692742507	1.04518441739296	-9.23131532279394	2.67328696680568e-20	1.22605164937635e-19	Shroom1	71774
ENSMUSG00000055489	34.0530814961618	-9.6482630600851	1.06768611599815	-9.03661002565832	1.61605681882836e-19	7.13187718017987e-19	Ano5	233246
ENSMUSG00000030144	27.7714123438389	-9.64419376891299	1.28751873233404	-7.49052695445435	6.85976359803102e-14	2.320701855882e-13	Clec4d	17474
ENSMUSG00000028073	193.846346899961	-9.64326376552728	1.02357566647256	-9.42115378607998	4.46158071954436e-21	2.12149563190972e-20	Pear1	73182
ENSMUSG00000018819	237.636279969093	-9.64020993870368	0.734966712015504	-13.1165259338988	2.64798156046565e-39	2.27726414200046e-38	Lsp1	16985
ENSMUSG00000032436	83.9242047679546	-9.62692626851299	1.02892814558851	-9.35626681978526	8.26038055218385e-21	3.87749074712958e-20	Cmtm7	102545
ENSMUSG00000039745	184.223593578796	-9.61571156867677	1.00343326660124	-9.58281122295904	9.44387363596653e-22	4.61236353418743e-21	Htatip2	53415
ENSMUSG00000053626	86.5919004262197	-9.61499170150105	1.03630175266409	-9.27817759333432	1.72401974994331e-20	7.97513388747462e-20	Tll1	21892
ENSMUSG00000021457	102.990015167778	-9.60945394274615	1.0434145792555	-9.20962207524711	3.27275153701457e-20	1.49350300151238e-19	Syk	20963
ENSMUSG00000054612	166.354689844307	-9.5954460154492	1.00426585262566	-9.55468712827568	1.23957894834444e-21	6.01928579712096e-21	Mgmt	17314
ENSMUSG00000009097	39.3422132944269	-9.58802725930992	1.08029098579891	-8.87541170420789	6.9675191502491e-19	2.99838030333771e-18	Tbx1	21380
ENSMUSG00000053930	623.542898826993	-9.58716702408694	0.733299447320075	-13.0740137049391	4.63537157758272e-39	3.95699377133741e-38	Shisa6	380702
ENSMUSG00000033386	217.618110257455	-9.58714650239709	0.734444285697219	-13.053606228682	6.06091089433322e-39	5.16588033674103e-38	Frrs1	20321
ENSMUSG00000030598	122.764738063876	-9.58450468593886	1.02843572170027	-9.31949803347277	1.16891998515803e-20	5.44282238480129e-20	Fbxo17	50760
ENSMUSG00000000275	716.460376503905	-9.57626932517852	0.667434140190718	-14.3478865531843	1.09833566124645e-46	1.13197605462328e-45	Trim25	217069
ENSMUSG00000024064	96.8468916643557	-9.57594302966245	1.03291823843717	-9.27076575213842	1.84814257213362e-20	8.53493836433208e-20	Galnt14	71685
ENSMUSG00000006519	430.59698695204	-9.56870608698581	0.60144036848799	-15.9096505461404	5.43158158152555e-57	7.30852064242871e-56	Cyba	13057
ENSMUSG00000059991	242.351122659574	-9.56402806621639	0.92018790756267	-10.3935598236114	2.65263828547914e-25	1.48123052215586e-24	Nptx2	53324
ENSMUSG00000024053	423.063255490465	-9.55911769676075	0.665344413886266	-14.3671720950148	8.31580441750279e-47	8.60683798708379e-46	Emilin2	246707
ENSMUSG00000036412	625.938280061647	-9.55669583301564	0.505901707608146	-18.8904201928844	1.36752917421755e-79	2.96630982676034e-78	Arsi	545260
ENSMUSG00000029771	38.1488953892355	-9.5547936294433	1.08848810597219	-8.77804137410337	1.66346083339742e-18	7.05622102166826e-18	Irf5	27056
ENSMUSG00000000938	76.2147184798467	9.55436605580665	1.03074638580236	9.26936653614294	1.87254704315038e-20	8.6437337539813e-20	Hoxa10	15395
ENSMUSG00000018569	25.0100453693482	-9.55355304595455	1.10873650027252	-8.61661273314838	6.89638945553362e-18	2.84785501797482e-17	Cldn7	53624
ENSMUSG00000033033	71.3185478933562	-9.54662609786845	1.02691359598952	-9.29642584843711	1.45246169696204e-20	6.7402198241493e-20	Calhm2	72691
ENSMUSG00000025044	44.0212255308631	-9.54662257978605	1.05771209400019	-9.02572886699391	1.78503080326362e-19	7.86494522560888e-19	Msr1	20288
ENSMUSG00000019846	876.631109984382	-9.54016097976312	0.513390024552044	-18.5826769581028	4.43804656039645e-77	9.19106475698315e-76	Lama4	16775
ENSMUSG00000048763	151.751631993684	9.53948190023267	0.842954386842856	11.316723714982	1.08449608324511e-29	7.02939009945275e-29	Hoxb3	15410
ENSMUSG00000051043	417.491699472127	-9.53574465903342	0.755798716357441	-12.6167780556585	1.7066184217365e-36	1.34841879111169e-35	Gprc5c	70355
ENSMUSG00000023349	25.6328931871487	-9.53268078394313	1.0488683875664	-9.08853855921902	1.00379181231072e-19	4.48663903415447e-19	Clec4n	56620
ENSMUSG00000026787	76.3904949594433	-9.53262859361355	1.03925952235007	-9.1725198457239	4.62088717628125e-20	2.09091338394621e-19	Gad2	14417
ENSMUSG00000030587	100.564346996824	-9.53204829866782	0.867116734478526	-10.9928086031003	4.13843948245058e-28	2.54360645448634e-27	2200002D01Rik	72275
ENSMUSG00000027220	54.470826449601	-9.52994390166221	1.0464639207203	-9.10680599012205	8.48429268526627e-20	3.80072096174018e-19	Syt13	80976
ENSMUSG00000098749	198.941280849193	9.52871024550681	0.656394132846964	14.5167510930942	9.49028342628009e-48	1.00641890794234e-46	NA	NA
ENSMUSG00000035964	213.6891102724	-9.52595823765101	1.00682796815513	-9.46135639746479	3.03974129069601e-21	1.45421805748886e-20	Tmem59l	67937
ENSMUSG00000029059	197.067633341954	-9.52284345933705	1.01403832126414	-9.39100945166008	5.94279348737931e-21	2.80940192121742e-20	Fam213b	66469
ENSMUSG00000016494	872.277694258783	-9.51662398436505	0.516386229515768	-18.4292752990123	7.65009676521041e-76	1.54074771972473e-74	Cd34	12490
ENSMUSG00000001622	40.364120856833	-9.51612102412428	1.06499081188954	-8.93540199397633	4.05700471460959e-19	1.7624469077524e-18	Csn3	12994
ENSMUSG00000042372	74.9472307292787	-9.5159534852883	1.03229202920794	-9.21827662719597	3.01913424128677e-20	1.38092083022053e-19	Dmrt3	240590
ENSMUSG00000070780	44.0177311870333	-9.51494938122438	1.03928671840624	-9.15526890963803	5.42225937100291e-20	2.44747956366161e-19	Rbm47	245945
ENSMUSG00000061048	89.8099504855222	-9.51081425161311	1.05526962767496	-9.01268642836614	2.01069545814307e-19	8.850362840901e-19	Cdh3	12560
ENSMUSG00000000058	1176.53421570351	-9.50365262541384	0.525509401497385	-18.0846481496509	4.21046507414618e-73	7.99624451808245e-72	Cav2	12390
ENSMUSG00000001131	830.710001214528	-9.48867974799143	0.372450171455191	-25.4763736875686	3.60305636936831e-143	2.30145225593401e-141	Timp1	21857
ENSMUSG00000024211	40.0003358866965	-9.47743834390486	1.04395047873407	-9.07843670458153	1.1014542697082e-19	4.91117180769041e-19	Grm8	14823
ENSMUSG00000046794	48.7917291812432	-9.47058297950778	1.04064556894588	-9.10068063721345	8.97674799670412e-20	4.01641384100142e-19	Ppp1r3b	244416
ENSMUSG00000027907	2491.45515565448	-9.46818347829927	0.313488310912122	-30.2026683251785	2.1850019676006e-200	3.33410057181167e-198	S100a11	20195
ENSMUSG00000075588	102.224272710489	9.46642350843487	1.02515182690737	9.23416733011417	2.60302673633805e-20	1.19432671700889e-19	Hoxb2	103889
ENSMUSG00000041736	870.037326192986	-9.46605695444043	0.436038527236176	-21.7092214636191	1.67877141098704e-104	5.70133604538149e-103	Tspo	12257
ENSMUSG00000069793	469.178231588843	-9.46257062132741	0.608464247991825	-15.5515638799776	1.5526762065909e-54	1.96980105585577e-53	Slfn9	237886
ENSMUSG00000037625	8600.25471631803	-9.46230339806471	0.285814890519424	-33.1064045713939	2.40363477108231e-240	6.77116241346045e-238	Cldn11	18417
ENSMUSG00000044338	822.572429986568	9.4598186286969	0.601204363162371	15.7347803980292	8.73592771024876e-56	1.144630528189e-54	Aplnr	23796
ENSMUSG00000085696	54.7776988911537	9.45387863280652	1.03625736875111	9.12309906582404	7.30061841884785e-20	3.2751426810401e-19	Hoxaas3	72628
ENSMUSG00000043456	877.412436606885	-9.43686003754273	0.473860892278653	-19.9148319502876	3.02666247634641e-88	7.61796730730352e-87	Zfp536	243937
ENSMUSG00000026980	126.9841819567	-9.4316060621761	1.04926277988125	-8.9887931250583	2.49960030249214e-19	1.09671959757707e-18	Ly75	17076
ENSMUSG00000034997	26.2209699085459	-9.42572608556699	1.115855247234	-8.44708676051993	2.98661778583547e-17	1.20148210560533e-16	Htr2a	15558
ENSMUSG00000041607	42787.4170967641	-9.42475052315661	0.301637546980529	-31.2452830143357	2.58745069807724e-214	4.94383079903053e-212	Mbp	17196
ENSMUSG00000096957	25.8174120487704	-9.42351151154257	1.05035886409795	-8.97170656015313	2.91955335293843e-19	1.27588197740883e-18	E230013L22Rik	102132
ENSMUSG00000107768	24.49104114957	-9.41976498503654	1.10258151369429	-8.54337286453758	1.30359921233963e-17	5.32020532926052e-17	NA	NA
ENSMUSG00000002020	1559.02605554997	-9.41734563065174	0.331724431364273	-28.3890625478543	2.75962008950269e-177	2.84681371956068e-175	Ltbp2	16997
ENSMUSG00000045284	145.167575041953	-9.41497007745749	1.02841096680774	-9.15487133191724	5.44226256087597e-20	2.45600401006629e-19	Dcaf12l1	245404
ENSMUSG00000018604	185.965278431303	-9.40816257888563	0.710448286869234	-13.2425719827477	4.98132511590008e-40	4.34516303182503e-39	Tbx3	21386
ENSMUSG00000031659	74.6989995063818	-9.40464930253935	1.05854979119241	-8.88446569144886	6.42287049532932e-19	2.76942176989543e-18	Adcy7	11513
ENSMUSG00000058897	90.6538737870008	-9.39137481008903	1.20989805677008	-7.76212074855303	8.35208281980234e-15	2.96910396051637e-14	Col25a1	77018
ENSMUSG00000070583	112.502915192546	-9.38418520873756	1.03087005243997	-9.10316987725669	8.77330468406454e-20	3.92938898946087e-19	Fv1	14349
ENSMUSG00000027702	230.231678184665	-9.3813784513556	1.03462417253563	-9.06742631806483	1.21861328097837e-19	5.41926525459172e-19	Lrrc34	71827
ENSMUSG00000020911	64.1593413852257	-9.37699549236466	1.02051635601159	-9.18848133802787	3.98426398921086e-20	1.81030257723181e-19	Krt19	16669
ENSMUSG00000096956	169.217955797332	-9.37509145039968	1.00298742948777	-9.34716744674218	9.0026354327805e-21	4.21780188410418e-20	Snhg18	100616095
ENSMUSG00000033114	65.3182979549097	-9.37200819968361	1.03234327328652	-9.07838355922769	1.10199212569793e-19	4.91257313409627e-19	Slc35d2	70484
ENSMUSG00000022575	51.5940440223283	-9.3659432765249	1.04708095521798	-8.94481293910562	3.72580244299049e-19	1.62209346304399e-18	Gsdmd	69146
ENSMUSG00000027611	57.6445840766381	-9.36502995949476	1.04533065880661	-8.95891637789157	3.27884677879184e-19	1.43062153038906e-18	Procr	19124
ENSMUSG00000040552	33.1141508184974	-9.35245561832769	1.09820896909625	-8.5160983760897	1.65018667310016e-17	6.70727927636513e-17	C3ar1	12267
ENSMUSG00000061455	903.25828545508	-9.34909405588266	0.551715419696035	-16.9455007457169	2.07757592265742e-64	3.28185303727905e-63	Stx17	67727
ENSMUSG00000033111	432.070359265603	-9.34873295652811	0.850541092056201	-10.9915123958648	4.19831369510334e-28	2.57824334327853e-27	3830406C13Rik	218734
ENSMUSG00000038508	418.439628832635	-9.34236693189553	0.436757789935795	-21.3902697265431	1.64604205368609e-101	5.27237347604145e-100	Gdf15	23886
ENSMUSG00000022054	181.426749749647	-9.3408682583319	0.66031497995203	-14.1460795861552	1.97462836300588e-45	1.97399950046989e-44	Nefm	18040
ENSMUSG00000021697	270.351515364546	-9.3269308941475	1.02848145665019	-9.06864273909779	1.2050872197705e-19	5.36236968003589e-19	Depdc1b	218581
ENSMUSG00000029503	22.6401357896702	-9.31929868456569	1.07522491790934	-8.66730163088673	4.42481625018189e-18	1.84490488548855e-17	P2rx2	231602
ENSMUSG00000076498	26.981535322665	-9.3124203512056	1.05244333696664	-8.84838168869589	8.87975020281e-19	3.80786009380063e-18	NA	NA
ENSMUSG00000040298	60.3259628920742	-9.31096243172826	1.03494902433862	-8.99654206416439	2.32938809465789e-19	1.02265024183652e-18	Btbd16	330660
ENSMUSG00000024846	89.5306759222428	-9.30264637433043	0.989674744720825	-9.39970068343473	5.47185074588935e-21	2.59234533073365e-20	Cst6	73720
ENSMUSG00000039457	388.708814231526	-9.30161305230281	0.484239261213219	-19.208713124579	3.12927155069895e-82	7.13272653355892e-81	Ppl	19041
ENSMUSG00000043670	185.776463840709	-9.30110891681717	0.749192427562419	-12.4148464061221	2.17103091828322e-35	1.66622641870197e-34	Diras1	208666
ENSMUSG00000050732	436.395276928751	-9.29589025146025	0.595390846476924	-15.6130889590701	5.92952870632196e-55	7.61927100959137e-54	Vamp8	22320
ENSMUSG00000033257	1377.24032224455	-9.28838621826972	0.404021688921489	-22.989820776861	5.89320588254255e-117	2.54403561605319e-115	Ttll4	67534
ENSMUSG00000021678	128.398286459919	-9.28489272952814	0.798049105559131	-11.6344879843239	2.7523676180349e-31	1.87063945781259e-30	F2rl1	14063
ENSMUSG00000018920	145.444839229013	-9.27630492682193	0.757582744521823	-12.2446095742017	1.79538979122424e-34	1.34229669556211e-33	Cxcl16	66102
ENSMUSG00000005950	55.966801323067	-9.27599916954141	1.04077103750711	-8.9126223110124	4.98395288088422e-19	2.15873046819769e-18	P2rx5	94045
ENSMUSG00000022223	378.321480519383	-9.27577181897461	0.840398318578106	-11.0373517103991	2.52361680866616e-28	1.55718708612248e-27	Sdr39u1	654795
ENSMUSG00000030790	599.320397929328	-9.27430005118545	0.580988197296099	-15.9629749697976	2.31431885674106e-57	3.13904495303526e-56	Adm	11535
ENSMUSG00000046223	260.250806064622	-9.27338168654307	0.740410339755787	-12.5246517891711	5.47310248507723e-36	4.26606885081951e-35	Plaur	18793
ENSMUSG00000031886	22.1753038825107	-9.27105030480394	1.0490546945534	-8.83752806496972	9.78596633230203e-19	4.18829447252966e-18	Ces2e	234673
ENSMUSG00000020173	491.590468704287	-9.26953831668738	0.597018235976929	-15.5263905825577	2.29964366784562e-54	2.89902870416361e-53	Cobl	12808
ENSMUSG00000060703	381.136269462285	-9.26931855941845	1.00416067614196	-9.23091172523476	2.68338000192723e-20	1.23016709330997e-19	Cd302	66205
ENSMUSG00000021469	73.2379658550047	-9.26606029646709	1.03754455786966	-8.93075890204911	4.23096265686116e-19	1.83620269522438e-18	Msx2	17702
ENSMUSG00000064080	2130.08165080232	-9.25486553430332	0.470475888245042	-19.6712855335172	3.80023013172633e-86	9.17609414114535e-85	Fbln2	14115
ENSMUSG00000044393	379.578177262808	-9.25450099067733	1.00791411666239	-9.18183487827585	4.23807338123618e-20	1.92125410369099e-19	Dsg2	13511
ENSMUSG00000014776	346.710662783793	-9.25295057386285	0.570483986944283	-16.2194746664582	3.67323027940057e-59	5.19381524641368e-58	Nol3	78688
ENSMUSG00000020681	1402.76100728842	-9.24844233412384	0.472915574582487	-19.5562227830809	3.65145373174381e-85	8.67388030784938e-84	Ace	11421
ENSMUSG00000024912	256.532829305109	-9.24465493299757	0.663443598834339	-13.9343494296129	3.91753726981402e-44	3.7970907114964e-43	Fosl1	14283
ENSMUSG00000031877	21.615814890924	-9.24351728673579	1.07499851856583	-8.59863258143618	8.06715043828462e-18	3.3207099396858e-17	Ces2g	72361
ENSMUSG00000027913	20.1336341947136	-9.23965224241271	1.07196642181187	-8.61934856764973	6.7336086678588e-18	2.78220352122718e-17	Crct1	74175
ENSMUSG00000062393	86.4373293372574	-9.23167006954517	0.892589956526736	-10.3425654770614	4.52265042053102e-25	2.50380946561673e-24	Dgkk	331374
ENSMUSG00000038370	2210.69684790454	-9.21738799883552	0.287771553537535	-32.0302263567315	4.13919759858053e-225	9.57374619301157e-223	Pcp4l1	66425
ENSMUSG00000028370	125.179386561642	-9.21574916152368	0.748122938629632	-12.3184956451202	7.2025331286188e-35	5.4516452096156e-34	Pappa	18491
ENSMUSG00000025188	725.403116306599	-9.21517946195754	0.598865959096748	-15.3877162693577	1.97894411628244e-53	2.44014248412312e-52	Hps1	192236
ENSMUSG00000022033	1340.86701979859	-9.2146185936762	0.504213741776348	-18.2752230457128	1.30355945348044e-74	2.55742070279694e-73	Pbk	52033
ENSMUSG00000043153	171.965162234293	-9.21449386264465	1.02960606312174	-8.94953341155209	3.56988077021855e-19	1.55606011037517e-18	Ispd	75847
ENSMUSG00000040747	24.8942702412393	-9.20826077156845	1.10436083619556	-8.33809065820392	7.54996819859059e-17	2.98051475435916e-16	Cd53	12508
ENSMUSG00000066258	242.952533053372	-9.20721302733164	1.01703739560627	-9.05297392908846	1.39126520989819e-19	6.16709107466067e-19	Trim12a	76681
ENSMUSG00000047976	750.493284400622	-9.20391230235584	0.585594824032889	-15.7172022781385	1.15303929942973e-55	1.5080793170458e-54	Kcna1	16485
ENSMUSG00000074384	120.118809030229	-9.20188569072602	1.03794765706575	-8.86546217247553	7.61873787511199e-19	3.27477557374483e-18	AI429214	621080
ENSMUSG00000037664	251.728200939597	-9.20186075781235	1.01521397931897	-9.06396182998307	1.25796447729814e-19	5.58634871860795e-19	Cdkn1c	12577
ENSMUSG00000041324	123.835806484955	-9.196320173196	0.758771752431502	-12.1200086109244	8.27504449138361e-34	6.08322357340823e-33	Inhba	16323
ENSMUSG00000004951	492.15631897662	-9.1802701103845	0.472459564008906	-19.4308059561505	4.23657586653221e-84	9.94554289693507e-83	Hspb1	15507
ENSMUSG00000027977	109.501968135729	-9.17976645654409	1.03007571976839	-8.91173947737367	5.02380698204892e-19	2.17556387103983e-18	Ndst3	83398
ENSMUSG00000022686	441.59945537379	-9.1767254096304	0.739593195619116	-12.4078012939918	2.37073917522279e-35	1.81632677465726e-34	B3gnt5	108105
ENSMUSG00000033220	26.0047069098851	-9.17486062063626	1.1480962152579	-7.99136910191386	1.33448360428687e-15	4.93646603316421e-15	Rac2	19354
ENSMUSG00000087626	95.3851906231206	9.17174932066344	0.862310416361248	10.6362501793335	2.02099920884934e-26	1.17200885764176e-25	Gm15050	100504154
ENSMUSG00000026399	421.333349903938	-9.1712413938311	0.672035555414811	-13.6469585871393	2.10481449565252e-42	1.95143835075835e-41	Cd55	13136
ENSMUSG00000031803	24.2093326562591	-9.17025739977328	1.05858920794802	-8.662715745562	4.606560527833e-18	1.9184979999635e-17	B3gnt3	72297
ENSMUSG00000031639	867.513467879351	-9.16603428537224	0.868634707256417	-10.552231229999	4.96048876291933e-26	2.84290087604659e-25	Tlr3	142980
ENSMUSG00000045539	18.7453684721405	-9.16191791293062	1.07118546748278	-8.55306405011318	1.19863340823516e-17	4.89910191204448e-17	Sprr3	20766
ENSMUSG00000020354	100.914421419617	-9.1588723892544	1.02682684602164	-8.91958797604456	4.68026158102164e-19	2.02839029033113e-18	Sgcd	24052
ENSMUSG00000073968	428.599318262585	-9.1488520278268	0.8382827424167	-10.9138021873758	9.90260358558248e-28	6.01409365909352e-27	Trim68	101700
ENSMUSG00000030905	1022.46915394805	-9.14525986144453	0.444702970642361	-20.564872432119	5.66486569264077e-94	1.5856572466802e-92	Crym	12971
ENSMUSG00000110357	75.4412685511063	-9.14445166810646	1.02744223293541	-8.90021003125468	5.57411066415376e-19	2.40817801068523e-18	A030001D20Rik	100126243
ENSMUSG00000038775	25.8548174649441	-9.13823389966063	1.06387125971024	-8.58960500742312	8.72688162694398e-18	3.58757287163405e-17	Vill	22351
ENSMUSG00000038236	175.18549587876	9.13434844062329	0.737756897541108	12.3812443788292	3.30183274748097e-35	2.51826348352653e-34	Hoxa7	15404
ENSMUSG00000039616	146.870309540081	-9.12355672998964	1.01373315782278	-8.99995887436938	2.2580224927456e-19	9.92310564661983e-19	Mocos	68591
ENSMUSG00000000982	35.889537041346	-9.12082992102068	1.1247340440324	-8.10932146085015	5.09032144515867e-16	1.9247914836426e-15	Ccl3	20302
ENSMUSG00000022949	571.470855337924	-9.12047365710096	0.570680472012472	-15.9817517935004	1.7126444206975e-57	2.32870890197935e-56	Clic6	209195
ENSMUSG00000032006	361.470492864432	-9.11986279176404	0.613881482775748	-14.8560643180298	6.35505692799925e-50	7.13175004488904e-49	Pdgfd	71785
ENSMUSG00000053519	222.020927010275	-9.11923946921324	0.695719319987404	-13.1076415548994	2.97713165646642e-39	2.55333777859237e-38	Kcnip1	70357
ENSMUSG00000097451	1170.38157050553	-9.11910798708992	0.426192718152027	-21.3966771338337	1.43476166044339e-101	4.60233838903981e-100	NA	NA
ENSMUSG00000015340	57.1026042384069	-9.1116209546624	1.07079013318932	-8.50925001290748	1.75061994857427e-17	7.11023514418159e-17	Cybb	13058
ENSMUSG00000038507	757.20754082137	-9.11049763515257	0.605014696049315	-15.0583079958936	3.04480292979697e-51	3.5511387885578e-50	Parp12	243771
ENSMUSG00000022831	45.2013256284781	-9.10543560823518	1.08210262716273	-8.41457675055242	3.94316032376124e-17	1.5799245403721e-16	Hcls1	15163
ENSMUSG00000001555	2827.67237192402	-9.08477508317486	0.239253335603822	-37.9713622811022	0	0	Fkbp10	14230
ENSMUSG00000029832	250.100010186564	-9.06989658140638	0.862146759941021	-10.5201306817262	6.977673776807e-26	3.97615212390509e-25	Nfe2l3	18025
ENSMUSG00000024803	17.8180087757494	-9.06307392797822	1.06969297598091	-8.47259366143573	2.39988570923373e-17	9.6970740509365e-17	Ankrd1	107765
ENSMUSG00000035697	34.3472048549145	-9.05993338694119	1.1232049281411	-8.0661446188055	7.25528619748179e-16	2.72280791831371e-15	Arhgap45	70719
ENSMUSG00000019906	56.3033551534096	-9.05808945601667	1.04466820785306	-8.67078119916397	4.29165691380875e-18	1.79074396823243e-17	Lin7a	108030
ENSMUSG00000056174	1874.52026239954	-9.05245232421055	0.331727490516113	-27.28882164733	5.75722111596359e-164	4.92231204595595e-162	Col8a2	329941
ENSMUSG00000054342	104.45876214046	-9.05083475509011	1.03721236527942	-8.72611536274142	2.63569822963805e-18	1.10776964804585e-17	Kcnn4	16534
ENSMUSG00000079560	346.560705562087	9.04823128067807	0.65310203987675	13.8542382785783	1.1992226091047e-43	1.14917219319048e-42	Hoxa3	15400
ENSMUSG00000026981	28.5432177359822	-9.04806611032745	1.13156048178834	-7.99609588347213	1.28426384532641e-15	4.7554987316072e-15	Il1rn	16181
ENSMUSG00000022156	17.146684355993	-9.04509428031403	5.10086539638016	-1.77324700368155	0.0761877864832939	0.100424369070031	Gzme	14942
ENSMUSG00000037411	2618.63822604176	-9.04318982015822	0.611173073650204	-14.7964467186818	1.54427854245154e-49	1.71289411475455e-48	Serpine1	18787
ENSMUSG00000041836	196.15343005621	-9.04178388496127	1.00742505986262	-8.97514291156729	2.82984184372947e-19	1.23790792021238e-18	Ptpre	19267
ENSMUSG00000018339	388.384248029877	-9.04064977396554	0.556338376079926	-16.2502717099399	2.22376682091353e-59	3.16469095569515e-58	Gpx3	14778
ENSMUSG00000102312	45.6978056115116	9.03533455271716	1.04234406721256	8.66828414621234	4.38680861038594e-18	1.82940492685539e-17	Pcdha3	192163
ENSMUSG00000056498	30.0441909799069	-9.03442660156421	1.0995464505609	-8.21650290167879	2.09523402525945e-16	8.09825457115672e-16	Tmem154	320782
ENSMUSG00000069170	1264.16305582407	-9.02706049150376	0.392013990622319	-23.0273936835096	2.47854825664795e-117	1.0784384325411e-115	Adgrv1	110789
ENSMUSG00000056673	441.570677911138	-9.02011938064518	1.86914038494192	-4.82581161549588	1.3943426162257e-06	3.00725268024413e-06	Kdm5d	20592
ENSMUSG00000037060	1963.38249080679	-9.01946672771825	0.30016067486561	-30.0487954718136	2.2638691778918e-198	3.29430446661037e-196	Cavin3	109042
ENSMUSG00000098176	78.2388530339059	-9.01856709802591	1.03113470525337	-8.746255025729	2.20550340196196e-18	9.29806720094209e-18	Ccdc166	223648
ENSMUSG00000050875	377.468618335847	-9.01073426156098	0.843379390768257	-10.6840816365608	1.20839077858471e-26	7.06733313224431e-26	Minar2	225583
ENSMUSG00000032517	12312.7518938896	-9.00328795144246	0.39306414119	-22.9053912783421	4.10553190079665e-116	1.73816671399238e-114	Mobp	17433
ENSMUSG00000091383	80.38851269418	8.9956962297621	0.763283094992281	11.7855305440154	4.63492343074035e-32	3.24755014488705e-31	NA	NA
ENSMUSG00000045215	131.225199096792	-8.99461717863811	1.03626303939611	-8.6798591059272	3.9625939685939e-18	1.65532466296414e-17	Asxl3	211961
ENSMUSG00000015652	145.518485772529	-8.98968605824879	0.841221410274366	-10.6864684474885	1.17770330015843e-26	6.89152453112683e-26	Steap1	70358
ENSMUSG00000021944	167.656480558561	8.98781362056491	0.731292097362233	12.2903196314905	1.02101524240937e-34	7.70424722577644e-34	Gata4	14463
ENSMUSG00000021099	30.015173022981	-8.98316953613178	1.08699274230965	-8.26424058457309	1.40586828515498e-16	5.47812445995928e-16	Six6	20476
ENSMUSG00000046618	440.89874699667	-8.9806777468025	1.02359710604619	-8.77364511266728	1.7297378861721e-18	7.33028554924966e-18	Olfml2a	241327
ENSMUSG00000022754	28.2650318861092	-8.97878315820098	1.05178488859687	-8.5367105532188	1.38096916780299e-17	5.62864691599613e-17	Tmem45a	56277
ENSMUSG00000037405	793.299632229894	-8.97853880877255	0.435144686177867	-20.6334561675023	1.37465338812453e-94	3.8924302702655e-93	Icam1	15894
ENSMUSG00000048562	68.9704041974896	-8.97802506589258	1.03241997773244	-8.69609776983538	3.43492511838949e-18	1.4384526324828e-17	Sp8	320145
ENSMUSG00000032766	659.935627398053	-8.97028565112675	0.566977688104593	-15.8212321918953	2.22103007139299e-56	2.94524404096066e-55	Gng11	66066
ENSMUSG00000056820	1839.99846981637	-8.96955947102964	0.294703139396898	-30.4359142199354	1.84014690845741e-203	2.97305500143637e-201	Tsnax	53424
ENSMUSG00000031298	87.9087922484753	-8.96382065424587	1.03123581549972	-8.69230928514847	3.55145684399458e-18	1.48638453676346e-17	Adgrg2	237175
ENSMUSG00000041380	98.3189876862691	-8.96001146878486	1.06486997786531	-8.41418356703652	3.95640744329339e-17	1.58465440669861e-16	Htr2c	15560
ENSMUSG00000036136	16.6729436040548	-8.95649090584836	1.07126661533821	-8.36065530056749	6.23708342778466e-17	2.47512071805513e-16	Fam110c	104943
ENSMUSG00000040729	550.452806556681	-8.9554755301669	0.844769209025215	-10.601091321144	2.94523069171444e-26	1.70035612162484e-25	Cep126	234915
ENSMUSG00000032359	927.263209086365	-8.95162282850644	0.478549185952173	-18.7057529116789	4.44411614055193e-78	9.41664069010103e-77	Ctsh	13036
ENSMUSG00000032854	3122.48900659355	-8.94511432617041	0.368406755603474	-24.2805382640656	3.14759073453681e-130	1.64671455261851e-128	Ugt8a	22239
ENSMUSG00000031027	354.431528932518	-8.94088794912149	1.00463610498362	-8.89962833783213	5.60340030901185e-19	2.41940489270814e-18	Stk33	117229
ENSMUSG00000033080	20.6523358514139	8.93685365382327	1.09916706248477	8.13056900888267	4.27279974130163e-16	1.62180391631751e-15	Vsx1	114889
ENSMUSG00000035896	402.491859428146	8.929707659722	0.423732140005007	21.0739446377999	1.37947071283766e-98	4.21573156789735e-97	Rnase1	19752
ENSMUSG00000030559	83.3655307586305	-8.92595545612323	0.854087109196535	-10.4508724695777	1.45183420486147e-25	8.17978281626181e-25	Rab38	72433
ENSMUSG00000046402	1803.43626205086	-8.91554017796221	0.325302335294909	-27.406935673793	2.26724278739027e-165	1.98478588714448e-163	Rbp1	19659
ENSMUSG00000023043	287.816293381648	-8.91433982291158	0.554370422009084	-16.0801144307181	3.517286751052e-58	4.84547597372198e-57	Krt18	16668
ENSMUSG00000021098	19.1485781739343	-8.90550709001078	1.07051926532413	-8.31886672054836	8.88083439806334e-17	3.4946019740087e-16	4930447C04Rik	75801
ENSMUSG00000033906	199.157969287048	-8.89403183191226	0.84781373365089	-10.4905493729294	9.5471652306109e-26	5.41227713137805e-25	Zdhhc15	108672
ENSMUSG00000075316	55.0189160014514	-8.89254182434151	1.01533583166086	-8.75822712746711	1.98345199068721e-18	8.38284104469514e-18	Scn9a	20274
ENSMUSG00000029120	1771.4137112057	-8.88885321682926	0.349821120472579	-25.4097099821222	1.96980965069909e-142	1.24018989841866e-140	Ppp2r2c	269643
ENSMUSG00000027832	596.383096225227	-8.88541673536454	0.464580456346357	-19.1256791240057	1.54350060004889e-81	3.46782604139818e-80	Ptx3	19288
ENSMUSG00000029821	118.199908879715	-8.8839589444968	1.00448496651363	-8.84429258840111	9.21099703811296e-19	3.94682601245039e-18	Gsdme	54722
ENSMUSG00000045730	35.0612707212815	-8.8825242341331	1.040729746118	-8.53489992696527	1.40276791015109e-17	5.71537535504354e-17	Adrb2	11555
ENSMUSG00000069045	500.493932501444	-8.88086277126002	1.58638302401727	-5.59818318577982	2.16609805646619e-08	5.30077654468555e-08	Ddx3y	26900
ENSMUSG00000047606	64.421872266875	8.87854683744054	1.05731187079544	8.39728284783279	4.56928482694083e-17	1.82315045401073e-16	Ankrd34c	330998
ENSMUSG00000021803	67.7291556678191	-8.87750617708672	1.08671075728496	-8.16915275529831	3.10562724572773e-16	1.18740120881113e-15	Cdhr1	170677
ENSMUSG00000042671	299.473365935007	-8.87652485591153	0.790337705571786	-11.2313063053086	2.86215356112945e-29	1.82766928795982e-28	Rgs8	67792
ENSMUSG00000054404	54.2007976294712	-8.87209896069284	1.11942896594172	-7.92555778939417	2.27124493134139e-15	8.29555599673611e-15	Slfn5	327978
ENSMUSG00000033192	279.664985283529	-8.87143422240994	0.657559293436932	-13.4914589618842	1.75591090346452e-41	1.59169266839216e-40	Lpcat2	270084
ENSMUSG00000051397	16.688981338278	-8.87076379970274	1.076383503952	-8.24126695284093	1.70396565286047e-16	6.60688852837537e-16	Tacstd2	56753
ENSMUSG00000039396	186.413593720938	-8.87050958193081	0.850859635381606	-10.4253500966143	1.89958465163499e-25	1.06696251406891e-24	Neil3	234258
ENSMUSG00000040264	13.5792322829198	8.86553631451168	1.10924721620654	7.99238996049096	1.3234762615996e-15	4.89822198014621e-15	Gbp2b	14468
ENSMUSG00000073077	265.759472490952	-8.86263633757027	1.04803784625711	-8.45640867762714	2.75738024007175e-17	1.11027883480111e-16	Gm7173	636104
ENSMUSG00000040728	20.3027406023633	-8.85657119909274	1.10606831904576	-8.0072551094616	1.1729700768504e-15	4.35513205451738e-15	Esrp1	207920
ENSMUSG00000067860	401.82234747113	-8.85134495451733	0.484030415688325	-18.2867536163613	1.05514828847028e-74	2.07191897609986e-73	Zic3	22773
ENSMUSG00000019590	706.693634124976	-8.84392732186106	0.428986630047133	-20.6158577037456	1.97785555183312e-94	5.57887291918217e-93	Cyb561	13056
ENSMUSG00000050854	584.432566358218	-8.84194359433909	0.68277412141127	-12.9500274205811	2.34870155431328e-38	1.97353802114439e-37	Tmem125	230678
ENSMUSG00000017652	78.653098742042	-8.8391866278431	0.919052093888183	-9.61772100474483	6.73058218346348e-22	3.30852533148195e-21	Cd40	21939
ENSMUSG00000020000	46.5829683510491	-8.83380882048633	1.05698728616918	-8.35753555040624	6.40420105432055e-17	2.53914669373124e-16	Moxd1	59012
ENSMUSG00000021268	2818.99466577913	-8.83350061189821	0.298932149955207	-29.5501859308939	6.53106651968392e-192	8.59324099622843e-190	Meg3	17263
ENSMUSG00000028176	62.1170076826988	-8.8301079905144	1.04932706707107	-8.41501974704742	3.92828732219189e-17	1.57453953539807e-16	Lrrc7	242274
ENSMUSG00000031740	1170.87650777456	-8.82495198449945	0.280023331587226	-31.5150596004909	5.40215673355194e-218	1.10936065333025e-215	Mmp2	17390
ENSMUSG00000043943	53.6034732980928	-8.8249179917746	1.07090555625665	-8.2406127601225	1.71330908054745e-16	6.64194432372425e-16	Naalad2	72560
ENSMUSG00000069892	30.8125354767311	-8.82209211446152	1.10672532753387	-7.9713474472658	1.56953555751112e-15	5.78123218891047e-15	9930111J21Rik2	245240
ENSMUSG00000020155	397.070488204907	-8.82150375565253	0.742219066730364	-11.8853100803691	1.41110428941146e-32	1.00376155879696e-31	Kcnmb1	16533
ENSMUSG00000033585	2199.60775392227	-8.81577258311958	0.343676769285371	-25.6513485082241	4.08408126327404e-145	2.67879157008718e-143	Ndn	17984
ENSMUSG00000027859	92.9272107149707	-8.81434390764736	0.750424025663414	-11.745817839261	7.42011560791321e-32	5.15629981823773e-31	Ngf	18049
ENSMUSG00000090223	150.071395517093	8.81382546626468	0.596143052698008	14.7847491074085	1.83740695546519e-49	2.03289743365743e-48	Pcp4	18546
ENSMUSG00000025701	33.0054983780194	-8.81159214590018	1.0579446039549	-8.32897309836442	8.15465928416452e-17	3.2157632528885e-16	Alox5	11689
ENSMUSG00000033006	3090.48414054921	-8.80915983394561	0.475180832710655	-18.5385420192435	1.00920698793771e-76	2.08023500431101e-75	Sox10	20665
ENSMUSG00000030793	50.6168423509194	-8.79747000296252	1.02982544362141	-8.54268075959163	1.31143330787596e-17	5.35019013627154e-17	Pycard	66824
ENSMUSG00000025993	198.582086088868	-8.79650874949935	0.780982089827904	-11.2633936988718	1.98946691410964e-29	1.27895133129699e-28	Slc40a1	53945
ENSMUSG00000041117	810.310465384597	-8.79203242392938	0.519473718656623	-16.9248839896384	2.9492755643143e-64	4.64215128758439e-63	Ccdc8	434130
ENSMUSG00000024672	19.0646694159998	-8.78800412022273	1.12855053894185	-7.78698322935764	6.86280572197521e-15	2.45117734279846e-14	Ms4a7	109225
ENSMUSG00000073755	420.312656635938	-8.78413323951606	0.591978245556135	-14.8386081844339	8.24488677508185e-50	9.22428193018704e-49	5730409E04Rik	230757
ENSMUSG00000023232	286.950883546558	-8.7833902951742	0.601173396557115	-14.6104108157084	2.41059998702061e-48	2.58886185311847e-47	Serinc2	230779
ENSMUSG00000086386	153.171023231191	8.77396111016985	0.563902788378442	15.5593504607421	1.37487069783547e-54	1.74826584742701e-53	Gm12108	104692
ENSMUSG00000011148	848.763120458622	-8.7734749012852	0.420019334600453	-20.8882643691416	6.84625707313767e-97	2.00844868715693e-95	Adssl1	11565
ENSMUSG00000060240	768.789853316129	-8.77007722175935	0.527240047958807	-16.6339360139891	3.9572277389834e-62	5.9353013726063e-61	Cend1	57754
ENSMUSG00000028581	119.435501596112	-8.76549136792571	1.04304577196031	-8.40374564910203	4.32458816361713e-17	1.72896971832531e-16	Laptm5	16792
ENSMUSG00000020773	575.269659821312	-8.76386131609119	0.549215654416363	-15.9570493769052	2.54481095556856e-57	3.4452945857491e-56	Trim47	217333
ENSMUSG00000041886	15.3276579435603	-8.76259213134583	1.12266949930022	-7.80513956850855	5.94357322419738e-15	2.13151843406706e-14	Macc1	238455
ENSMUSG00000029706	28.391961262876	8.76246098408594	1.10643751931186	7.91952625534214	2.38417220328601e-15	8.69645016978811e-15	Pax4	18506
ENSMUSG00000027520	234.12144206761	-8.75873007370861	1.02089953725229	-8.57942408053432	9.53493275155862e-18	3.91536306017562e-17	Zdbf2	73884
ENSMUSG00000026830	3859.79581309437	-8.75868101413637	0.307834783899945	-28.4525384141877	4.53314177374758e-178	4.74317734259789e-176	Ermn	77767
ENSMUSG00000054737	214.968961132893	-8.75712467200086	1.00814377192214	-8.6863847358839	3.74156214963064e-18	1.56402436499016e-17	Zfp182	319535
ENSMUSG00000017491	380.444599873269	-8.75237343569964	0.552397766187714	-15.8443316961666	1.5384787719223e-56	2.0463071462136e-55	Rarb	218772
ENSMUSG00000020377	19.4851055754671	-8.74526981203864	1.14276202438422	-7.65274801352542	1.96729184864154e-14	6.86147679209531e-14	Ltc4s	17001
ENSMUSG00000040329	31.8373193411628	-8.74318192234694	1.03882129602744	-8.41644463372262	3.88082295479999e-17	1.55579862772889e-16	Il7	16196
ENSMUSG00000024331	142.963423683122	-8.74132549210463	1.01069450483139	-8.6488305321922	5.2029859794663e-18	2.16238341075871e-17	Dsc2	13506
ENSMUSG00000055214	38.4184647801437	-8.73090160770209	1.03840569916805	-8.40798698880129	4.17107407587043e-17	1.66972145507562e-16	Pld5	319455
ENSMUSG00000021506	24.2455481479767	-8.73074677282385	1.09376677963863	-7.98227459030011	1.43660997056245e-15	5.30183117742473e-15	Pitx1	18740
ENSMUSG00000038879	100.492190993882	-8.73030170582648	1.03765490590089	-8.41349243971131	3.97979935791901e-17	1.59373302882366e-16	Nipal2	223473
ENSMUSG00000007653	99.1784161918823	-8.72623751300239	1.03858633589841	-8.40203381402464	4.38811432089746e-17	1.75404831677424e-16	Gabrb2	14401
ENSMUSG00000097709	94.5828169777026	-8.71839665986602	1.03149499498745	-8.45219482618247	2.85877033213759e-17	1.15047180417691e-16	1700024F13Rik	73270
ENSMUSG00000042312	591.621352508271	-8.7176817993387	0.596189457234822	-14.6223347185173	2.0234078389595e-48	2.17836062937075e-47	S100a13	20196
ENSMUSG00000073530	51.9775415003332	-8.71498687559296	1.05660991866489	-8.24806460893818	1.60980334033775e-16	6.25282107075154e-16	Pappa2	23850
ENSMUSG00000037996	3002.63232720995	-8.71480031836253	0.334451916938249	-26.0569602893667	1.1219243437603e-149	7.82604558903019e-148	Slc24a2	76376
ENSMUSG00000050737	307.746020811034	-8.70651574497615	1.00735641723274	-8.6429347111258	5.47872305581648e-18	2.27568963526381e-17	Ptges	64292
ENSMUSG00000040374	1223.02763542844	-8.70309427313024	0.432020675563024	-20.145087412282	2.97184809674272e-90	7.84860796030382e-89	Pex2	19302
ENSMUSG00000031451	8134.9793410518	-8.69721522141398	0.181587419632033	-47.8954722691578	0	0	Gas6	14456
ENSMUSG00000015850	1395.68392864779	-8.69540603698242	0.339707529859723	-25.5967421168823	1.65843265080819e-144	1.07812842118959e-142	Adamtsl4	229595
ENSMUSG00000022157	13.5689228362236	-8.68705276972062	1.11234151771551	-7.80969929771372	5.73245862380048e-15	2.05883153548166e-14	Mcpt8	17231
ENSMUSG00000022602	1534.14696583773	-8.68680091467743	0.390295375891346	-22.2569916306048	9.65104185693506e-110	3.63743297980161e-108	Arc	11838
ENSMUSG00000047638	14.6534403685589	-8.67938670985099	1.07166773603115	-8.09895307849286	5.5434158032841e-16	2.09251804579216e-15	Nr1h4	20186
ENSMUSG00000015568	473.251907959411	-8.67866297415278	0.463397353875277	-18.7283395159149	2.9084681782313e-78	6.17466389181415e-77	Lpl	16956
ENSMUSG00000057286	125.631715696442	-8.67847919230682	0.867260406254009	-10.0067743548816	1.42317226928242e-23	7.46868026580908e-23	St6galnac2	20446
ENSMUSG00000024679	16.4110159730789	-8.67810221786809	1.07307215865107	-8.08715625310517	6.10738951787318e-16	2.30224172029898e-15	Ms4a6d	68774
ENSMUSG00000040204	1395.88766864965	-8.66999294167299	0.381478934935059	-22.7273176778396	2.40591551013956e-114	9.89984672365103e-113	Pclaf	68026
ENSMUSG00000078498	26.9806764446402	8.66873086451136	1.05856866257457	8.18910588513735	2.63173932854479e-16	1.01043523092984e-15	NA	NA
ENSMUSG00000054000	93.6300532070879	-8.66741842827157	1.03935772487958	-8.33920624323618	7.47908674955184e-17	2.95359405370062e-16	Tusc1	69136
ENSMUSG00000031202	306.881337381169	-8.66440123872391	0.7344473592848	-11.7971712052464	4.03653662553178e-32	2.83370029625591e-31	Rab39b	67790
ENSMUSG00000002847	33.612947521314	-8.66407076051068	1.06919880617892	-8.10332999853801	5.34749316076394e-16	2.02029689170334e-15	Pla1a	85031
ENSMUSG00000081225	213.931111999712	-8.66403644846485	1.0159383900722	-8.52811207168687	1.48755393755526e-17	6.0529671610929e-17	Cyp2j12	242546
ENSMUSG00000027996	177.463676463275	-8.66168217769487	0.762306217448158	-11.3624708541537	6.42998720995261e-30	4.20244226544583e-29	Sfrp2	20319
ENSMUSG00000040133	178.047458332696	-8.66107318054621	0.506303471853392	-17.1064858568739	1.32772144737594e-65	2.15306445484808e-64	Gpr176	381413
ENSMUSG00000022074	487.596968439701	-8.66102254943864	0.357346607511215	-24.237035884458	9.05882570073606e-130	4.72801845896137e-128	Tnfrsf10b	21933
ENSMUSG00000044921	267.609155348518	-8.65826804458106	1.02751013588844	-8.42645511919421	3.56294381795499e-17	1.42992811893927e-16	Rassf9	237504
ENSMUSG00000051726	47.2989316550592	-8.65609353794192	1.05062122110716	-8.23902407836388	1.73621002079932e-16	6.72834969788774e-16	Kcnf1	382571
ENSMUSG00000054409	42.0470119275308	-8.65486393526611	1.03551296097572	-8.35804500902722	6.37661197139132e-17	2.52938549924172e-16	Tmem74	239408
ENSMUSG00000071573	74.2162136664216	-8.65308502046023	1.03015242425489	-8.39981037439097	4.47200201461466e-17	1.78595602084929e-16	Rnls	67795
ENSMUSG00000087001	15.923416727612	-8.65170287627679	1.0853517873737	-7.97133517162383	1.56969149588312e-15	5.78123218891047e-15	NA	NA
ENSMUSG00000028494	1498.92507878813	-8.64757877777605	0.22423330918329	-38.5650945850666	0	0	Plin2	11520
ENSMUSG00000020411	331.930406342242	-8.64504030939769	0.741951267469177	-11.6517629774881	2.24760228277733e-31	1.53374425339957e-30	Nipal4	214112
ENSMUSG00000056222	1104.41344198334	-8.64437339159491	0.46114756404926	-18.7453519556519	2.1126946492498e-78	4.50264204926924e-77	Spock1	20745
ENSMUSG00000004031	4740.62867527707	8.63803767119233	0.208168377990756	41.4954363125023	0	0	Brinp2	240843
ENSMUSG00000078771	673.768710586872	-8.63746221011201	0.860000832447663	-10.0435509876529	9.8078483464325e-24	5.18421582189467e-23	Evi2a	14017
ENSMUSG00000030898	164.535280604003	-8.63288905580941	1.03471069066096	-8.34328777476422	7.22530509032679e-17	2.85491150422137e-16	Cckbr	12426
ENSMUSG00000052605	153.388273779064	-8.62328006334973	1.00335538642648	-8.59444238801778	8.36700938430797e-18	3.44220739938961e-17	Isoc2b	67441
ENSMUSG00000022221	29.878747667078	-8.6198570535326	1.09214796340105	-7.89257256561605	2.96020100867095e-15	1.07440529837342e-14	Ripk3	56532
ENSMUSG00000036446	100.183896690378	-8.6177987461492	1.06173421891267	-8.11671941305121	4.78954391893893e-16	1.81386846830136e-15	Lum	17022
ENSMUSG00000033854	166.498572306251	-8.61624326581156	1.02855494414666	-8.37703742988669	5.42765899573587e-17	2.16054259263232e-16	Kcnk10	72258
ENSMUSG00000063628	21.6552326347463	-8.60956221852768	1.08132110716568	-7.96207727887116	1.69174756676065e-15	6.21410385898226e-15	NA	NA
ENSMUSG00000046058	396.693881491219	-8.60721380952276	0.596579262615871	-14.427611465712	3.46887442348424e-47	3.62959893843901e-46	Eid2	386655
ENSMUSG00000041608	17.6669236186142	-8.60706370237318	1.08748023756432	-7.91468516398131	2.47879553177976e-15	9.03409756506827e-15	Entpd3	215446
ENSMUSG00000079559	78.790933926553	-8.60525083318421	1.02849696577203	-8.36682179876417	5.91931136766299e-17	2.35156443105512e-16	Colca2	100502940
ENSMUSG00000032011	3289.07238078553	-8.60440024073945	0.22528676948326	-38.1931005556844	0	0	Thy1	21838
ENSMUSG00000032257	26.7370868219937	-8.59931840062944	1.04803627624394	-8.20517246926661	2.30260096407621e-16	8.8732113264901e-16	Ankk1	244859
ENSMUSG00000030339	1561.68452863263	-8.59582760061341	0.301135104880381	-28.5447543687339	3.26331182117051e-179	3.48081313818348e-177	Ltbr	17000
ENSMUSG00000058638	677.66306834112	-8.59364076706115	0.44493127625033	-19.3145351333453	4.05364656827411e-83	9.39565148150707e-82	Zfp110	65020
ENSMUSG00000044629	388.1354577275	-8.59002639025465	0.72596318476215	-11.8325923002129	2.64834386463962e-32	1.8717291649317e-31	Cnrip1	380686
ENSMUSG00000000957	6136.75937775311	-8.58993674294204	0.202318718476068	-42.457449353398	0	0	Mmp14	17387
ENSMUSG00000022431	138.247125368683	-8.5856668517453	1.03588393370621	-8.28825177452777	1.14925106953251e-16	4.50053355031862e-16	Ribc2	67747
ENSMUSG00000039529	186.569908591213	-8.58335252197717	0.842479739893193	-10.1882005175167	2.23869585316583e-24	1.21070302686716e-23	Atp8b1	54670
ENSMUSG00000025888	53.8760625645868	-8.5828536876417	1.0408303640957	-8.24615997353103	1.63565669315812e-16	6.35099567392884e-16	Casp1	12362
ENSMUSG00000022297	747.713354292645	-8.57994979390803	0.405621273084491	-21.1526129501616	2.6107289757248e-99	8.01194801446941e-98	Fzd6	14368
ENSMUSG00000027171	533.530830757	-8.57798498715323	0.453762079602603	-18.904146848643	1.05431019895291e-79	2.29143006939587e-78	Prrg4	228413
ENSMUSG00000067261	47.8360926817324	-8.57719978422509	1.62271120914273	-5.28572165885041	1.25210155683921e-07	2.9089054248708e-07	Foxd3	15221
ENSMUSG00000028289	295.355412079047	-8.57315784831769	0.499933241207821	-17.1486053369951	6.43790625834376e-66	1.05253061171568e-64	Epha7	13841
ENSMUSG00000024268	220.944790764656	-8.56852872593464	0.907388809553856	-9.44306193300709	3.62041949482031e-21	1.726752280436e-20	Celf4	108013
ENSMUSG00000044456	166.872731388278	-8.56566362103655	0.678706022583503	-12.6205799506998	1.62619245966067e-36	1.28579801785261e-35	Rin3	217835
ENSMUSG00000045107	192.940433705787	-8.56349101121225	0.842548816129466	-10.1637921118346	2.87665374271865e-24	1.5484740982057e-23	Saysd1	67509
ENSMUSG00000066456	2372.72008534112	-8.56220901563578	0.28094190396121	-30.476795717943	5.29090690445981e-204	8.61163684531078e-202	Hmgn3	94353
ENSMUSG00000058427	34.1596987087049	-8.55727656376108	1.10203291973637	-7.76499178065221	8.16505188232627e-15	2.90449546722285e-14	Cxcl2	20310
ENSMUSG00000020808	1317.09537055065	-8.55183605960399	0.366219677885741	-23.3516563309089	1.32577828341649e-120	6.03133048064399e-119	Pimreg	109212
ENSMUSG00000041309	1342.69147160962	-8.54538366100338	0.387059558629841	-22.0776970119362	5.17809340542657e-108	1.89630410662397e-106	Nkx6-2	14912
ENSMUSG00000025930	26.9236907942816	-8.54243758960111	1.06778575416277	-8.00014193511979	1.24275873939559e-15	4.60569029865732e-15	Msc	17681
ENSMUSG00000031145	55.6756335718133	-8.53716295951698	1.03575913957048	-8.24242107393545	1.68760438907965e-16	6.54576014849907e-16	Prickle3	54630
ENSMUSG00000038530	524.692833065528	-8.53013874253121	0.666999673621937	-12.7888199647999	1.89326766126551e-37	1.55053187927645e-36	Rgs4	19736
ENSMUSG00000060988	42.6097472466107	-8.52959118405862	1.03783483861441	-8.2186402563305	2.05823430356342e-16	7.95944779165771e-16	Galnt13	271786
ENSMUSG00000047242	748.983229954403	-8.52724440197613	0.528237647771146	-16.1428183658551	1.27580209653554e-58	1.77762837458309e-57	Taf9b	407786
ENSMUSG00000028546	155.355653786965	-8.52636992324391	1.03776621406701	-8.21607969855659	2.10263747628657e-16	8.12544025086965e-16	Elavl4	15572
ENSMUSG00000053219	59.3119892049828	-8.52225952535129	0.861578192852139	-9.89145221647206	4.53402255184597e-23	2.33535109075742e-22	Raet1e	379043
ENSMUSG00000096687	240.971788815803	-8.5144923022442	0.839018002581013	-10.1481640156131	3.37655732401578e-24	1.81179716924539e-23	NA	NA
ENSMUSG00000046415	69.9562307058735	8.49432771627731	0.746248044934325	11.3827135279462	5.09881132734002e-30	3.348361664544e-29	B430212C06Rik	338360
ENSMUSG00000032548	73.1103115194827	-8.49407130362578	0.907704699090383	-9.35774741734592	8.14546952398395e-21	3.82436756090811e-20	Slco2a1	24059
ENSMUSG00000042793	782.029784569578	-8.4912968045802	0.44757941014801	-18.971598362338	2.92864978926872e-80	6.41587455828529e-79	Lgr6	329252
ENSMUSG00000030553	48.5713592762856	-8.48144394818893	1.03800479858874	-8.17091015351778	3.06071519971432e-16	1.17084079184058e-15	Pgpep1l	78444
ENSMUSG00000061461	670.459666345276	-8.48126152417904	0.489571191373293	-17.3238574361132	3.10807112451596e-67	5.22122682102364e-66	Smim20	66278
ENSMUSG00000075334	332.188552657249	-8.47758817755089	0.566374722969268	-14.9681612433309	1.18553932964781e-50	1.35747033300424e-49	Rprm	67874
ENSMUSG00000073489	85.4082918414367	-8.47684574162032	0.767682874761987	-11.0421191097281	2.39321406387045e-28	1.47879900521444e-27	Ifi204	15951
ENSMUSG00000046818	1235.20921353154	-8.47598607584885	0.35565105917114	-23.8323093866288	1.54506314303649e-125	7.69833842220881e-124	Ddit4l	73284
ENSMUSG00000038859	45.8809594598017	-8.46935391201762	1.04038454730789	-8.14059948692336	3.93325486314642e-16	1.49680306733489e-15	Baiap2l1	66898
ENSMUSG00000020227	44.7776252693501	-8.4689379283188	1.03882925740931	-8.15238680265815	3.56810887044435e-16	1.36091054001516e-15	Irak3	73914
ENSMUSG00000079293	21.4268625707932	-8.46566260623551	1.08734990594863	-7.78559188713949	6.93875925818211e-15	2.47709759837588e-14	Clec7a	56644
ENSMUSG00000074676	49.2828008456148	-8.4654824878199	1.03556817411036	-8.17472253344636	2.96547518891254e-16	1.13480296631793e-15	Foxs1	14239
ENSMUSG00000092365	150.824493612299	8.46343553802286	0.663929571691421	12.7474899430394	3.21945083875349e-37	2.61422739393683e-36	NA	NA
ENSMUSG00000001025	3153.8750247685	-8.4628280787537	0.279312650254223	-30.2987640232229	1.19013696277416e-201	1.84161123119976e-199	S100a6	20200
ENSMUSG00000050010	133.742545056894	-8.46032061336564	0.786691047018268	-10.7543115501722	5.65547411774957e-27	3.3495345765313e-26	Shisa3	330096
ENSMUSG00000047904	63.30313916116	-8.45809756243477	1.05353340427804	-8.02831455375722	9.88208446139917e-16	3.68406925467126e-15	Sstr2	20606
ENSMUSG00000058818	13.3483105050768	-8.45740742172578	1.16310800039576	-7.2713861643528	3.55817155123007e-13	1.16137408638114e-12	Pirb	18733
ENSMUSG00000054474	238.31547803182	-8.45728789745224	1.0021522696115	-8.43912462597209	3.19723053382626e-17	1.28479785149533e-16	Thnsl2	232078
ENSMUSG00000027840	65.8528929768919	-8.45603438054494	0.86388656119657	-9.78836199145462	1.26325723393677e-22	6.39133115387813e-22	Wnt2b	22414
ENSMUSG00000040274	933.817336373749	-8.45197954286716	0.320240527580456	-26.3925981096935	1.66628450115625e-153	1.21638768584407e-151	Cdk6	12571
ENSMUSG00000047344	38.9339209892409	-8.44524888445678	1.03760940137501	-8.1391406759281	3.98093215237168e-16	1.51442212922547e-15	Lancl3	236285
ENSMUSG00000022220	43.0644238569074	-8.44131123269474	1.07088487288184	-7.88255716973425	3.20748182453769e-15	1.1630032694813e-14	Adcy4	104110
ENSMUSG00000056145	120.795593610663	-8.43738392942971	1.02260192430028	-8.25089776278585	1.57209002710646e-16	6.11389985232038e-16	AI504432	229694
ENSMUSG00000038067	12.0318817653689	-8.43471783810085	1.12063157454654	-7.52675368933268	5.20173622541899e-14	1.77398339408865e-13	Csf3	12985
ENSMUSG00000059878	883.224835670472	-8.43460728024182	0.405097268201234	-20.8211902235092	2.78189304952652e-96	8.0748396271131e-95	Zfp422	67255
ENSMUSG00000087658	512.049997893851	8.43288079261264	0.36329767951911	23.2120414415393	3.44141303762001e-119	1.52763977122474e-117	Hotairm1	105242658
ENSMUSG00000079436	75.7262351079919	-8.42526283032612	1.09325068843767	-7.70661561838704	1.29198189775821e-14	4.55166237605279e-14	Kcnj13	100040591
ENSMUSG00000051811	650.616192007832	-8.42361122607654	0.425082040078227	-19.8164364331327	2.14790521572201e-87	5.35101148583443e-86	Cox6b2	333182
ENSMUSG00000086275	17.5760745053968	8.42140370834094	1.05315064917099	7.99639036919366	1.28119743242888e-15	4.74494373550644e-15	NA	NA
ENSMUSG00000019852	364.773518431231	-8.41881155752749	0.47384740660286	-17.7669254705523	1.27489393460719e-70	2.28493021412102e-69	Arfgef3	215821
ENSMUSG00000020524	1311.36072800166	-8.4168284300456	0.387304872335174	-21.7317907190222	1.0271745282168e-104	3.50467483051363e-103	Gria1	14799
ENSMUSG00000041552	24.8445322119797	-8.41515243791449	1.05388590331822	-7.98487996795377	1.40659106592289e-15	5.19271261618343e-15	Ptchd1	211612
ENSMUSG00000018507	50.2309684660679	-8.40994488675255	1.02744068023563	-8.18533376041118	2.71549999304576e-16	1.04186627112265e-15	Trpv2	22368
ENSMUSG00000056296	119.774003020665	-8.40590490432281	1.03989976633693	-8.08337993375341	6.29959752026724e-16	2.37225460690372e-15	Synpr	72003
ENSMUSG00000036634	16194.9113698105	-8.39889426057434	0.361456930250222	-23.2362241740949	1.96054346132779e-119	8.77373146145732e-118	Mag	17136
ENSMUSG00000046167	33.7462948440506	-8.39889015326845	1.0571730778919	-7.94466897512809	1.94710041009829e-15	7.13893497598692e-15	Gldn	235379
ENSMUSG00000039942	31.1889843375165	-8.39880131487805	1.06859340960262	-7.85967912529178	3.85118726389805e-15	1.3922694595201e-14	Ptger4	19219
ENSMUSG00000047959	70.4225969250628	-8.3932463354021	1.04125746196763	-8.06068301257753	7.58693329600525e-16	2.84435566137388e-15	Kcna3	16491
ENSMUSG00000001349	676.549073688172	-8.39154299773776	0.318376446919434	-26.3572983458203	4.23320887478839e-153	3.05974666466202e-151	Cnn1	12797
ENSMUSG00000045165	34.5215295654845	-8.38936504998327	1.10788738625597	-7.57239874201888	3.66394787959828e-14	1.25891988676174e-13	AI467606	101602
ENSMUSG00000005968	249.223392172092	-8.38627719770786	0.471838024998821	-17.7736357677591	1.1311602358189e-70	2.03063593640921e-69	Tuft1	22156
ENSMUSG00000028351	99.6862029776467	-8.38207092432574	1.043751617315	-8.03071419030533	9.69068701707097e-16	3.61455552242574e-15	Brinp1	56710
ENSMUSG00000052371	15.9834660046824	8.38205424319976	1.08051644177696	7.75745182499501	8.66527774487211e-15	3.07695778746081e-14	NA	NA
ENSMUSG00000016206	62.2948931435303	-8.38023020038356	1.00786803537488	-8.31480898912179	9.19001639777273e-17	3.61173726181828e-16	H2-M3	14991
ENSMUSG00000026748	2716.36904243925	-8.37997391461079	0.243707139565567	-34.3854264161032	4.16408270852566e-259	1.38632408112779e-256	Plxdc2	67448
ENSMUSG00000086596	20.7778061916419	-8.37218393212908	1.05051629091433	-7.96958981458753	1.5920189253131e-15	5.85953632259713e-15	Susd5	382111
ENSMUSG00000021876	988.078623832715	-8.37002885280767	0.403793785726945	-20.7284736632071	1.91776415215389e-95	5.50117907510148e-94	Rnase4	58809
ENSMUSG00000044254	44.0042155168677	-8.3661237659174	1.06808093261565	-7.83285564833498	4.76911762437981e-15	1.71705426119118e-14	Pcsk9	100102
ENSMUSG00000027886	187.28607828206	-8.36470552529525	1.03352497681615	-8.09337530580379	5.80337015154966e-16	2.18876505904567e-15	1700013F07Rik	75504
ENSMUSG00000043219	17.9788518506319	8.35989107253164	1.05904358727808	7.89381208947022	2.93093362460439e-15	1.06395844264715e-14	Hoxa6	15403
ENSMUSG00000030579	47.9546388047223	-8.35933996542412	1.09606628686392	-7.62667373826633	2.40888212212203e-14	8.35390891246645e-14	Tyrobp	22177
ENSMUSG00000032452	314.896941408354	-8.35747999891298	0.508499234600147	-16.435580292436	1.06401303770313e-60	1.5452451075645e-59	Clstn2	64085
ENSMUSG00000046718	676.195682880521	-8.35702698757142	0.494679189922501	-16.8938317152187	4.99509963659472e-64	7.82304521132544e-63	Bst2	69550
ENSMUSG00000051851	349.427714678781	-8.34866929138424	0.73494652464864	-11.3595602011664	6.64784601861926e-30	4.34224496335081e-29	Rtl8c	72865
ENSMUSG00000021795	10.5717213862658	-8.34747102872083	5.10114751693501	-1.63639083186842	0.101757816744079	0.131432195351378	Sftpd	20390
ENSMUSG00000038984	228.01336919738	-8.34173891439019	0.841949914391998	-9.90764268966528	3.85637446039161e-23	1.99098016960021e-22	Tspyl5	239364
ENSMUSG00000049721	543.320011981553	-8.33897004410172	0.505237364113204	-16.5050541318106	3.37430364548677e-61	4.95612125683695e-60	Gal3st1	53897
ENSMUSG00000037280	1542.61150983465	-8.33154424473083	0.501850112142454	-16.6016586290328	6.77914694889364e-62	1.01332106059891e-60	Galnt6	207839
ENSMUSG00000038059	499.192592227491	-8.32756092976459	0.416720346878586	-19.9835716977623	7.65465436963274e-89	1.95576419144117e-87	Smim3	106878
ENSMUSG00000026946	207.124654645429	-8.32390967169437	0.852730898528663	-9.76147303452565	1.64744707470314e-22	8.31213652639542e-22	Nmi	64685
ENSMUSG00000045259	159.826464353994	-8.31929759625201	1.03238728333044	-8.05831080116977	7.73559340295543e-16	2.89761666967507e-15	Klhdc9	68874
ENSMUSG00000062591	15196.8275230049	-8.31277918037249	0.221809129930537	-37.4771732028153	2.16871279993597e-307	1.22187503469213e-304	Tubb4a	22153
ENSMUSG00000041301	23.9538033778516	-8.31187054098994	1.06084632590112	-7.83513157188863	4.68352012601565e-15	1.68734198604594e-14	Cftr	12638
ENSMUSG00000029161	200.791769678305	-8.31163135343699	0.737429978630135	-11.2710787387256	1.82322304115335e-29	1.17345283782257e-28	Cgref1	68567
ENSMUSG00000010660	989.784179372717	-8.30572665707676	0.373684915647711	-22.2265505223308	1.90200408229389e-109	7.15629035963078e-108	Plcd1	18799
ENSMUSG00000031376	71.0747974920842	-8.30345863401724	1.07610032548526	-7.7162495330283	1.19802656363595e-14	4.22879320205183e-14	Atp2b3	320707
ENSMUSG00000028597	553.803141979814	-8.30281056963521	0.551707552882941	-15.0492965453327	3.48924793227601e-51	4.06087101779136e-50	Gpx7	67305
ENSMUSG00000038642	83.8609533505319	-8.29883182361712	0.925222047315829	-8.96955692711058	2.97709568722752e-19	1.30077000468185e-18	Ctss	13040
ENSMUSG00000021403	58.6574999924427	-8.29827513792097	0.962472656139084	-8.62182949821051	6.58927681211651e-18	2.72359253936486e-17	Serpinb9b	20706
ENSMUSG00000039238	16.7602530033381	-8.2973932353659	1.05557367483944	-7.86055339683229	3.82440047284588e-15	1.38349607490686e-14	Zfp750	319530
ENSMUSG00000039004	2461.52360557795	-8.29242409041859	0.289046973245784	-28.6888459591906	5.25641646896672e-181	5.77496195363029e-179	Bmp6	12161
ENSMUSG00000034308	163.244556381105	-8.29036877546056	1.00273347754236	-8.2677690145339	1.36489007815291e-16	5.32107566439033e-16	Sdr42e1	74032
ENSMUSG00000091345	556.015728153256	-8.28791648734189	0.866082028812375	-9.56943593288362	1.07490510880867e-21	5.23004649155291e-21	Col6a5	665033
ENSMUSG00000034793	1126.47020002121	-8.28610150697015	0.381748203883719	-21.7056725419306	1.81350793343572e-104	6.14941509589246e-103	G6pc3	68401
ENSMUSG00000038793	31.4674252220549	-8.28130508354896	1.0415943298088	-7.9506049971193	1.85602856616325e-15	6.80729689272326e-15	Lefty1	13590
ENSMUSG00000026994	21.3474697417648	-8.27852294070665	1.04962317037134	-7.88713814099382	3.0919508934731e-15	1.12166810272882e-14	Galnt3	14425
ENSMUSG00000047797	1075.80508360478	-8.27102129470065	0.400805788059153	-20.6359826656994	1.30466482129342e-94	3.69901937010069e-93	Gjb1	14618
ENSMUSG00000046561	32.2463142839295	-8.26786558890671	1.04488414009244	-7.91271038736913	2.51844763921983e-15	9.17404674678006e-15	Arsj	271970
ENSMUSG00000059742	69.9851829967934	-8.26782140747274	1.17097108984835	-7.06065374213763	1.65721076419763e-12	5.2168899887843e-12	Kcnh7	170738
ENSMUSG00000074071	25.8127350432058	-8.26742659527352	1.04879815712971	-7.88276232092105	3.20221822695472e-15	1.16128636905225e-14	Fam169b	434197
ENSMUSG00000038147	14.9966248791057	-8.26582992028623	1.08494142963946	-7.61868769545751	2.56267648551915e-14	8.87465569997043e-14	Cd84	12523
ENSMUSG00000034310	91.3357820318808	-8.26490393652941	1.04200564076262	-7.93172667518433	2.16119683107405e-15	7.90543998155319e-15	Tmem132d	243274
ENSMUSG00000029819	170.374518630103	-8.2627210417333	1.06357235983539	-7.76883769620728	7.92095846327959e-15	2.82040544990508e-14	Npy	109648
ENSMUSG00000050121	1533.09799144765	-8.26078742310478	0.399726537763061	-20.6660970505825	6.9949356296986e-95	1.99610026742036e-93	Opalin	226115
ENSMUSG00000033318	77.5414144901974	-8.25514427177287	1.03354010384693	-7.98725104236062	1.37980928580193e-15	5.09726789457395e-15	Gstt2	14872
ENSMUSG00000056947	25.7549297621782	-8.25102148516949	1.05481493621059	-7.82224559201939	5.18892485517483e-15	1.86636513083576e-14	Mab21l1	17116
ENSMUSG00000086503	12136.6259442765	-8.24755369874226	0.785811523377081	-10.4955876229682	9.05127627871778e-26	5.13778593831738e-25	Xist	213742
ENSMUSG00000028358	67.128756415824	-8.2462051967441	1.0387338302989	-7.93870860485138	2.04297098538606e-15	7.48170024364798e-15	Zfp618	72701
ENSMUSG00000027434	457.48502067027	-8.24379713258643	0.669347251623183	-12.3161738732698	7.41286436245495e-35	5.60891420923632e-34	Nkx2-2	18088
ENSMUSG00000022013	538.217421900242	-8.23604913418603	0.494257488007779	-16.6634787211487	2.41556673309816e-62	3.64041480290575e-61	Dnajc15	66148
ENSMUSG00000033488	923.410620099714	-8.23569047633796	0.461596662690322	-17.8417461433493	3.35059991907413e-71	6.05948411702187e-70	Cryzl2	226527
ENSMUSG00000022750	1059.82777353084	-8.23293630310886	0.320967711880363	-25.650356713069	4.18947629958393e-145	2.73974293841541e-143	Klhl22	224023
ENSMUSG00000031137	329.019602029603	-8.23163874802364	0.730115130554246	-11.2744393364028	1.75493010420548e-29	1.13016058557172e-28	Fgf13	14168
ENSMUSG00000032769	10.7390360640242	-8.23057917723874	1.07102167427246	-7.68479235756807	1.53245338384026e-14	5.37643273241611e-14	Trpa1	277328
ENSMUSG00000043004	461.187947110822	-8.22981749220216	0.497367609194511	-16.5467500095762	1.68982008902543e-61	2.5003647687647e-60	Gng2	14702
ENSMUSG00000032911	737.808450919558	-8.22398928750863	0.454718189581689	-18.0859034802944	4.11566784378371e-73	7.82297314285982e-72	Cspg4	121021
ENSMUSG00000041144	971.499239426608	-8.22242805850504	0.53707969589877	-15.3095120171045	6.60576771642257e-53	8.05039012939286e-52	Dnah7b	227058
ENSMUSG00000031112	20.6294796407235	-8.22134055458154	1.067537606241	-7.70121867980881	1.34774614347376e-14	4.74583750169055e-14	Stk26	70415
ENSMUSG00000042115	1314.27243614847	-8.21942460525051	0.284979518758277	-28.8421590473045	6.35457304596367e-183	7.08776819994719e-181	Klhdc8a	213417
ENSMUSG00000029716	291.227995872112	-8.21834549544197	0.454463413068868	-18.08362402585	4.28941257477574e-73	8.13914183985728e-72	Tfr2	50765
ENSMUSG00000028298	41.4207197097337	-8.21633050338448	0.963472970197377	-8.52782668277792	1.49122735416761e-17	6.06679108556285e-17	Cga	12640
ENSMUSG00000026166	26.7012590235344	-8.21280906520886	1.0325217261061	-7.95412712154876	1.80398825769384e-15	6.61974515469385e-15	Ccl20	20297
ENSMUSG00000053783	498.03614387084	-8.21096474588571	0.846022484309951	-9.70537414567994	2.86024975896949e-22	1.4270723876893e-21	1700016K19Rik	74230
ENSMUSG00000099907	54.4460702467864	-8.20823181075176	1.03803057439256	-7.90750485895382	2.62598888654839e-15	9.55945225383165e-15	Gm10421	100038689
ENSMUSG00000027858	4942.51200841198	-8.20469494216185	0.277743618496519	-29.5405344921172	8.68894399431069e-192	1.12971696086976e-189	Tspan2	70747
ENSMUSG00000033740	499.110473571731	-8.20257436620905	0.62461703604602	-13.1321656196465	2.15406946480916e-39	1.85540448256573e-38	St18	240690
ENSMUSG00000083817	10.5638062365503	8.20117854372322	1.09865783016532	7.46472497491705	8.347377807429e-14	2.81228047474145e-13	NA	NA
ENSMUSG00000056019	121.055363112288	-8.20117666748161	1.00949416819152	-8.12404561204528	4.50896189171482e-16	1.71055627842973e-15	Zfp709	236193
ENSMUSG00000031595	602.367589430888	-8.19694400285254	0.495789510124687	-16.5331130156245	2.11910871302756e-61	3.12294941323638e-60	Pdgfrl	68797
ENSMUSG00000032085	8251.99701788963	-8.19475061260777	0.168109843181118	-48.7464056686969	0	0	Tagln	21345
ENSMUSG00000079057	338.594505703106	-8.19367568374634	1.00648570679341	-8.14087634672014	3.92427019685622e-16	1.49364263009738e-15	Cyp4v3	102294
ENSMUSG00000026413	11.4447310500096	-8.19271694150407	1.13615300956512	-7.21092746534196	5.55720528829718e-13	1.79597693483974e-12	Pkp1	18772
ENSMUSG00000030847	1343.05431648074	-8.19249554917099	0.238594282924685	-34.3365123788697	2.23908161982465e-258	7.34318513916523e-256	Bag3	29810
ENSMUSG00000068744	913.845301755077	-8.19172995473726	0.320926352033503	-25.5252642945385	1.03367518469313e-143	6.65710270687648e-142	Psrc1	56742
ENSMUSG00000025128	34.3276722982956	-8.19129339235823	1.05443121963868	-7.76844732951391	7.94540316345327e-15	2.82865106465585e-14	Bhlhe22	59058
ENSMUSG00000041362	753.341303722192	-8.18644787994815	0.443981393943641	-18.4387183598674	6.42460821777252e-76	1.29749923133378e-74	Shtn1	71653
ENSMUSG00000090394	320.555954400469	-8.18489697008132	0.596325177164649	-13.7255599520351	7.13755596613934e-43	6.70228706170853e-42	4930523C07Rik	67647
ENSMUSG00000022525	282.859025545025	-8.1818713650058	0.73938288903482	-11.0658110788665	1.83792549017e-28	1.14113412815783e-27	Hrasls	27281
ENSMUSG00000028222	247.270054658893	-8.17993191311029	1.01201980942152	-8.08277845646719	6.33075704479017e-16	2.38357992709346e-15	Calb1	12307
ENSMUSG00000090958	466.602456275837	-8.1795990596742	0.355854445544179	-22.9857998462428	6.46502443832062e-117	2.78541141143567e-115	Lrrc32	434215
ENSMUSG00000032554	1211.05601949841	-8.1777025510396	0.335715943663139	-24.358993683199	4.655222907728e-131	2.47075393602675e-129	Trf	22041
ENSMUSG00000047658	134.556070245596	-8.17432781890786	0.846942533687112	-9.65157315139367	4.84073462893178e-22	2.39292377956171e-21	Gal3st3	545276
ENSMUSG00000061808	11464.8042899795	-8.17314647367188	0.411808712978145	-19.8469488772221	1.17098911814347e-87	2.9238799878371e-86	Ttr	22139
ENSMUSG00000041782	68.386049920757	-8.16811104202931	0.891727224657024	-9.1598762672867	5.19568563121567e-20	2.34713816559831e-19	Lad1	16763
ENSMUSG00000026939	194.319056217182	-8.16492356786941	0.73450618448967	-11.1162080596263	1.04624877983588e-28	6.5496365924028e-28	Tmem141	51875
ENSMUSG00000024044	2124.39373481909	-8.16480564256773	0.36315965790291	-22.4826889906108	6.1310905775942e-112	2.40139845385877e-110	Epb41l3	13823
ENSMUSG00000041073	923.312050513554	-8.16387396146671	0.385479547978864	-21.1784879490269	1.50795402530872e-99	4.64716322554115e-98	Nacad	192950
ENSMUSG00000018659	339.283786302766	-8.16373503255058	0.656869243491795	-12.4282497824889	1.83610404443821e-35	1.41213560267556e-34	Pnpo	103711
ENSMUSG00000070044	1491.35504962125	-8.15970037914526	0.311190982109072	-26.2208767228522	1.53628089973062e-151	1.09244984497673e-149	Fam149a	212326
ENSMUSG00000049130	20.4157795353535	-8.15919534857367	1.16262839979713	-7.01788752966757	2.25247739293699e-12	7.03634997938648e-12	C5ar1	12273
ENSMUSG00000006782	24105.0647523477	-8.15331719573334	0.185192491786691	-44.0261757756601	0	0	Cnp	12799
ENSMUSG00000026676	1941.45917360307	-8.15060056467552	0.34291285978804	-23.7687223795384	7.03663918056439e-125	3.45125162309244e-123	Ccdc3	74186
ENSMUSG00000006270	63.4784045347832	-8.14900272114891	1.04524831098427	-7.79623620101839	6.37809521389635e-15	2.28176304355169e-14	Vax1	22326
ENSMUSG00000026904	314.300883672532	-8.14863781178475	0.526515516719241	-15.4765387781153	4.9964111654292e-54	6.23430678807358e-53	Slc4a10	94229
ENSMUSG00000029022	976.178143248339	-8.14658859470683	0.416207276093109	-19.5733930246918	2.60731201230559e-85	6.21371657769965e-84	Miip	28010
ENSMUSG00000027316	47.5831253301095	-8.1449030380181	1.04317894573666	-7.80777168797867	5.82079041555103e-15	2.08884905766622e-14	Gfra4	14588
ENSMUSG00000056966	2655.64859749076	-8.14275270091309	0.349319435196707	-23.3103339822125	3.48286724384493e-120	1.57791839070113e-118	Gjc3	118446
ENSMUSG00000000320	53.5615442371675	-8.14153431090882	0.921723077250127	-8.83295049441347	1.01950151637782e-18	4.36166410034461e-18	Alox12	11684
ENSMUSG00000045394	97.7895087911796	-8.14118280363139	0.644153709032191	-12.6385716475391	1.29382976087249e-36	1.02448004813158e-35	Epcam	17075
ENSMUSG00000025597	418.069259852152	-8.1390986285848	0.880424273862788	-9.24451866016276	2.363018639107e-20	1.08624704094348e-19	Klhl4	237010
ENSMUSG00000007908	299.733473255687	-8.13868540210714	0.603367965645651	-13.4887595389625	1.82139233620798e-41	1.65036922901022e-40	Hmgcll1	208982
ENSMUSG00000067780	406.266151547881	-8.13443361423708	0.525657610360624	-15.4747756979234	5.1351944305706e-54	6.40020574151604e-53	Pi15	94227
ENSMUSG00000079492	33.7639993962552	8.12272678757157	1.06268934590507	7.64355718712282	2.11301215238769e-14	7.35687149808505e-14	Gm11127	100529082
ENSMUSG00000044772	169.354284560641	-8.11482972702945	1.04124106399377	-7.79342076262755	6.52189863450248e-15	2.33282888972689e-14	Sntn	218739
ENSMUSG00000037025	19.4212404770335	-8.11378892374001	1.07149116505575	-7.57242727551361	3.66314294646119e-14	1.25884016206743e-13	Foxa2	15376
ENSMUSG00000034958	177.352853394895	-8.109483263237	1.00665157158314	-8.05589887520207	7.88968420100882e-16	2.95382571049185e-15	Atcay	16467
ENSMUSG00000033788	814.290138352632	-8.1094355402032	0.32383651530918	-25.0417576673241	2.14685686123087e-138	1.27150635611391e-136	Dysf	26903
ENSMUSG00000050926	18.8046348950716	-8.10931429846213	1.07370504911254	-7.55264614352408	4.26502633673264e-14	1.4608795588001e-13	Dcaf12l2	245403
ENSMUSG00000039676	547.80874445462	-8.10879969480432	0.673168080244533	-12.0457281513686	2.04264667091745e-33	1.48668682676612e-32	Capsl	75568
ENSMUSG00000040987	26.2514792031007	-8.10770474333029	1.06840854094838	-7.58858098993992	3.23427787851787e-14	1.11459830339826e-13	Mill2	243864
ENSMUSG00000037166	1080.76563479918	-8.10684620416481	0.547845617739853	-14.7976837664774	1.51614254131507e-49	1.6833855513045e-48	Ppp1r14a	68458
ENSMUSG00000003283	65.0811708927171	-8.10476098757899	1.02267748754533	-7.92504096969254	2.28071124340368e-15	8.32874657658451e-15	Hck	15162
ENSMUSG00000072115	84.9164126330881	-8.10364202062101	1.03101927419096	-7.8598356242951	3.84637875771294e-15	1.39075992172497e-14	Ang	11727
ENSMUSG00000020932	296718.260639472	8.09902202769264	0.138312860233801	58.5558133495485	0	0	Gfap	14580
ENSMUSG00000027867	557.905083448119	-8.09725578897534	0.681761087336191	-11.8769697176665	1.5591767700623e-32	1.10765571188422e-31	Spag17	74362
ENSMUSG00000030666	9.12573089309216	-8.09155178278292	1.14253711975983	-7.08209093852793	1.41995420657459e-12	4.49188796156974e-12	Calcb	116903
ENSMUSG00000044258	58.2423998604034	-8.09144097617508	1.09245861770661	-7.40663384866821	1.29545488073815e-13	4.31811742937795e-13	Ctla2a	13024
ENSMUSG00000000682	11.2425066062898	-8.09056145723933	1.22519314711818	-6.6034987840647	4.01565591381516e-11	1.16544719844486e-10	Cd52	23833
ENSMUSG00000106981	126.644723281454	-8.08974752091801	1.02871784485036	-7.86391289060873	3.72316502826265e-15	1.34731727875519e-14	NA	NA
ENSMUSG00000026163	71.7207735269161	-8.08866149591045	1.04680724716091	-7.7269827065566	1.10125600025123e-14	3.89346711078364e-14	Sphkap	77629
ENSMUSG00000030786	12.4369605853427	-8.08759392146047	1.21708449984299	-6.64505539467787	3.03103058447978e-11	8.87064931177067e-11	Itgam	16409
ENSMUSG00000003282	36.3451917222229	-8.08624773774449	1.04544088316426	-7.73477282930593	1.03587905834474e-14	3.66645788482747e-14	Plag1	56711
ENSMUSG00000017697	160.469046478617	-8.08610802977944	0.618145844032828	-13.0812301139567	4.21562286282539e-39	3.60287363535054e-38	Ada	11486
ENSMUSG00000045441	33.0484209984461	-8.07822917948285	1.03445954339192	-7.80913012121758	5.75840266853739e-15	2.06713579212174e-14	Gprin3	243385
ENSMUSG00000017493	1583.57946254951	-8.07809653215584	0.376424895123322	-21.4600485696073	3.67919175600416e-102	1.19237286806312e-100	Igfbp4	16010
ENSMUSG00000025013	41.1793164433275	-8.07734338272643	1.05342033432147	-7.66773064802211	1.75066031586815e-14	6.11659391327252e-14	Tll2	24087
ENSMUSG00000087703	12.6573614741944	8.07576995250586	1.07680871837122	7.49972563810707	6.39515479403406e-14	2.16752639656502e-13	NA	NA
ENSMUSG00000074579	96.3848317511141	-8.07507217048588	1.04331661130604	-7.73980983622739	9.9565619255312e-15	3.52749976120118e-14	Lekr1	624866
ENSMUSG00000031343	38.0000813578435	-8.07501174970846	1.06343532627478	-7.5933265993667	3.117953438414e-14	1.07501633300284e-13	Gabra3	14396
ENSMUSG00000053846	183.258372904822	-8.07467644085736	0.614434672481769	-13.1416353967182	1.90073865553247e-39	1.64105817202416e-38	Lipg	16891
ENSMUSG00000022756	199.965057970893	-8.07385682153603	1.0086307704083	-8.00476949386312	1.19690659269161e-15	4.43950515888128e-15	Slc7a4	224022
ENSMUSG00000039838	33.2545679327938	-8.07341565764983	1.05065842196928	-7.68414880501082	1.54017563028885e-14	5.40093825795354e-14	Slc45a1	242773
ENSMUSG00000039419	682.589427212893	-8.07332823521559	0.433811410923935	-18.6102256232056	2.65497160326488e-77	5.52963896099898e-76	Cntnap2	66797
ENSMUSG00000107350	15.5249635276781	-8.07227407055727	1.11852177623124	-7.21691275225419	5.31810725493226e-13	1.71997013118379e-12	NA	NA
ENSMUSG00000010136	617.939917725221	-8.06827613595371	0.60733764061036	-13.2846634169509	2.84133181625326e-40	2.50431544318222e-39	Pifo	100503311
ENSMUSG00000060534	161.025715320999	-8.06547100529152	1.03808780113543	-7.76954607931018	7.87678851020809e-15	2.80513247868399e-14	Dcc	13176
ENSMUSG00000033510	258.77391665035	-8.06447582696683	0.851304664909454	-9.47307839294476	2.71715605783615e-21	1.30187680023623e-20	Otud7a	170711
ENSMUSG00000020330	1630.30474857016	-8.06305604509368	0.30988393412058	-26.0196001060069	2.9721063606381e-149	2.05365072522959e-147	Hmmr	15366
ENSMUSG00000045545	8.83611769612244	-8.06144533395704	1.34212888225421	-6.00646140661039	1.89616084265703e-09	4.96476908909711e-09	Krt14	16664
ENSMUSG00000054580	94.9196013254625	-8.05850519491387	0.851708295776331	-9.46157884674419	3.03328047977466e-21	1.45144320518485e-20	Pla2r1	18779
ENSMUSG00000084128	10.0485031346582	-8.05848840298614	1.10529769546958	-7.29078549246641	3.08153067246825e-13	1.00894760044919e-12	Esrp2	77411
ENSMUSG00000095969	92.7200384670515	8.05488593207019	0.830128037847244	9.7031850086148	2.92230876696097e-22	1.4573738206181e-21	Rnu1a1	19842
ENSMUSG00000037101	299.477101507432	-8.05359812809526	1.03467994471281	-7.7836611884177	7.04552862974192e-15	2.51358013608247e-14	Ttc29	73301
ENSMUSG00000039410	1247.64752558145	-8.05186927304153	0.400625958846188	-20.0982215336996	7.64858597833764e-90	1.99599025774362e-88	Prdm16	70673
ENSMUSG00000020709	57.1274704555605	-8.0499541276349	1.06657943702634	-7.54744920835759	4.4386555517393e-14	1.51987811186485e-13	Adap2	216991
ENSMUSG00000005397	3122.73239302788	-8.04970595360779	0.211240464340453	-38.1068370529341	0	0	Nid1	18073
ENSMUSG00000024981	636.814643607629	-8.04736841528779	0.273725505424491	-29.3994101967517	5.58781369542414e-190	7.09716938321125e-188	Acsl5	433256
ENSMUSG00000024620	2141.81318927277	-8.04734371562842	0.289098136354809	-27.8360276447854	1.59016749220814e-170	1.47429326186876e-168	Pdgfrb	18596
ENSMUSG00000054509	740.100090551452	-8.04566670862723	0.381911856040659	-21.0668157622493	1.60358994499237e-98	4.88705712362237e-97	Parp4	328417
ENSMUSG00000019577	982.698181208677	-8.04489194619803	0.59723768215982	-13.4701680528678	2.3433205392626e-41	2.11717854478689e-40	Pdk4	27273
ENSMUSG00000037921	115.182416202294	-8.04225660742215	1.09225986535634	-7.36295167707039	1.79887504661937e-13	5.96539109558819e-13	Ddx60	234311
ENSMUSG00000037991	166.410523311916	-8.04193456199319	1.01426600071694	-7.92882198191468	2.21234410187018e-15	8.08580122262033e-15	Rmi2	223970
ENSMUSG00000042770	746.035051148635	-8.04053681742749	0.446820875205244	-17.9949891860673	2.13263743519076e-72	3.97122392910564e-71	Hebp1	15199
ENSMUSG00000005357	50.4693108043985	-8.03691922281296	0.860361123897018	-9.34133237728085	9.51293656675019e-21	4.45023962489252e-20	Slc1a6	20513
ENSMUSG00000073102	989.811491694823	-8.03376637118688	0.508085386083276	-15.8118430311832	2.57812933888223e-56	3.41055002789039e-55	Drc1	381738
ENSMUSG00000062157	19.3914554467678	-8.03170467282762	1.05663508096459	-7.60120955429152	2.93375594627485e-14	1.01277956649642e-13	Ifnlr1	242700
ENSMUSG00000004707	10.1695601097366	-8.03033491429572	1.20261296870149	-6.67740588475976	2.4320869433404e-11	7.15781494856934e-11	Ly9	17085
ENSMUSG00000053199	115.233284706102	-8.03029728965589	0.683733926664003	-11.7447693854193	7.51271600437116e-32	5.21899806399138e-31	Arhgap20	244867
ENSMUSG00000078307	89.2785116683401	-8.0301460807697	1.03269341224617	-7.775924573106	7.48983269122671e-15	2.66905763419274e-14	AI593442	330941
ENSMUSG00000030214	28.9942967440251	-8.0301357056757	1.04972560082678	-7.6497474190884	2.01374462072676e-14	7.01681106108929e-14	Plbd1	66857
ENSMUSG00000090671	59.5660504714444	-8.02602974453977	1.02704596463366	-7.81467433875038	5.51053148422624e-15	1.98106852589828e-14	NA	NA
ENSMUSG00000034384	88.5036166332709	-8.02387113181008	0.844995880233049	-9.49575177762655	2.1862807161231e-21	1.05095484960343e-20	Barhl2	104382
ENSMUSG00000021194	216.615330832341	-8.02195536587063	0.551944797884219	-14.533981290559	7.38032977599831e-48	7.84937009525706e-47	Chga	12652
ENSMUSG00000070720	31.0282626110203	-8.02070101043117	1.05899922211315	-7.57384976584448	3.62323401027227e-14	1.24532020816069e-13	Tmem200b	623230
ENSMUSG00000004961	214.217734833027	-8.01831054399803	0.84711646781223	-9.46541691570013	2.92392287992777e-21	1.39972456297718e-20	Syt5	53420
ENSMUSG00000057534	71.34499222535	-8.01619994897101	0.696535820389053	-11.5086686345772	1.19306000524606e-30	7.99728721637332e-30	Elobl	217066
ENSMUSG00000008136	124.279417235553	-8.01243880333647	0.619579436374764	-12.9320605767975	2.96757350349608e-38	2.48216568680318e-37	Fhl2	14200
ENSMUSG00000032000	122.300497201582	-8.01220020799611	0.620358361717085	-12.9154384021184	3.683401521498e-38	3.07388460432494e-37	Birc3	11796
ENSMUSG00000041986	564.118906724543	-8.00634183511803	0.525253380655325	-15.242818285394	1.83769444393956e-52	2.2077452168772e-51	Elmod1	270162
ENSMUSG00000079414	22.3914861996056	-8.00531356012869	1.0397517900886	-7.69925441479314	1.36862435315509e-14	4.81549766403151e-14	Gm11110	100169874
ENSMUSG00000109462	22.1971593066475	8.0052442046578	1.04290902535114	7.67587968851117	1.64287268083405e-14	5.75097043427857e-14	NA	NA
ENSMUSG00000001348	39.4510397689689	-8.00220196151874	1.02516554810077	-7.8057655920487	5.91414148299202e-15	2.12165601315565e-14	Acp5	11433
ENSMUSG00000085457	43.8844492385853	-8.0016354816705	1.03780385402878	-7.71016165589283	1.25658466484649e-14	4.42908803988962e-14	1110046J04Rik	68808
ENSMUSG00000055415	175.437043438542	-7.99894829247132	0.740923647120796	-10.7959144286391	3.59862211095854e-27	2.14463042159186e-26	Atp10b	319767
ENSMUSG00000039661	952.544134262148	-7.99782518110236	0.485272030117521	-16.4811171564235	5.01495483487915e-61	7.33645822814911e-60	Dusp26	66959
ENSMUSG00000027919	8.54769750430899	-7.99661475764516	4.85750646992697	-1.64623862204869	0.0997146405428762	0.129005522647705	Lce1g	66195
ENSMUSG00000003410	2256.85424235234	-7.99324736943845	0.279580511869837	-28.5901449853552	8.90887962182733e-180	9.59582411423588e-178	Elavl3	15571
ENSMUSG00000033053	253.825447074884	-7.9926192723222	1.01683905919738	-7.86025989071565	3.83337268406241e-15	1.38651354710952e-14	1700028P14Rik	67483
ENSMUSG00000020143	29.2483503660731	-7.99093392412766	1.08551178002956	-7.36144376425844	1.81931657851597e-13	6.03044851104712e-13	Dock2	94176
ENSMUSG00000018865	86.6745685993579	-7.99019776553268	0.849814523465774	-9.40228431604874	5.33911154450139e-21	2.53218860279147e-20	Sult4a1	29859
ENSMUSG00000033777	12.0024992516868	-7.99017859172676	1.13720260585305	-7.02616978768973	2.12280123742973e-12	6.64354245692116e-12	Tlr13	279572
ENSMUSG00000021730	12.9328732635558	-7.98830932919375	1.06712961116983	-7.48579108439943	7.1117447080326e-14	2.40520804170541e-13	Hcn1	15165
ENSMUSG00000055775	168.456027532625	7.9882677655599	0.917936109375309	8.70242240606073	3.24873761228554e-18	1.36126070851926e-17	Myh8	17885
ENSMUSG00000072825	1583.70072908605	-7.97547650941949	0.208963224764626	-38.1668904583712	0	0	Cep170b	217882
ENSMUSG00000032401	598.211445225837	7.97534716941578	0.334130922200544	23.8689287327589	6.44127038553536e-126	3.23876508424184e-124	Lctl	235435
ENSMUSG00000022425	14560.657783903	-7.97179850606766	0.242969565978361	-32.8098643711518	4.25900069525992e-236	1.14125636923105e-233	Enpp2	18606
ENSMUSG00000108434	89.395184694165	-7.96791622009574	1.0228210745743	-7.7901369244	6.69366170465422e-15	2.39348785413128e-14	NA	NA
ENSMUSG00000024087	2676.7092270316	-7.9651768713863	0.237694825408835	-33.5100979067854	3.43520046362283e-246	1.02002242955655e-243	Cyp1b1	13078
ENSMUSG00000052854	25.8104941059758	-7.9650323409696	1.08347421390377	-7.35138154536367	1.96168568979103e-13	6.48669972336769e-13	Nrk	27206
ENSMUSG00000060572	306.185136517576	-7.96481056793997	0.686505180113954	-11.6019671790647	4.02713302600935e-31	2.72774950618075e-30	Mfap2	17150
ENSMUSG00000026622	1117.32595041317	-7.96393301328721	0.349893275398038	-22.7610347876148	1.11581584869661e-114	4.60861309086665e-113	Nek2	18005
ENSMUSG00000003477	25.0526342734828	-7.96385470735888	1.07039121716218	-7.44013457852603	1.00582778258644e-13	3.37317671959277e-13	Inmt	21743
ENSMUSG00000081984	50.2717543093659	-7.96381497409614	1.03471916677799	-7.69659558824508	1.39739274626718e-14	4.91514499979649e-14	Dnajb3	15504
ENSMUSG00000022367	237.387843877864	-7.96379529970695	0.929289396822827	-8.56976882221467	1.03692990635261e-17	4.25321277436736e-17	Has2	15117
ENSMUSG00000027358	94.7879734439297	-7.9593570111209	0.756342663386698	-10.5234801584259	6.73393871470295e-26	3.84137437340558e-25	Bmp2	12156
ENSMUSG00000027199	6765.40112155784	-7.95850222696284	0.219177868897317	-36.3107017464949	1.09671048653001e-288	5.35511544900532e-286	Gatm	67092
ENSMUSG00000021763	557.671566363393	-7.95839623202145	0.557586145119693	-14.2729447309224	3.22660844769719e-46	3.28841685627321e-45	BC067074	408066
ENSMUSG00000035235	226.689499306843	-7.95674443555199	0.734352587880301	-10.8350464979214	2.3484607418145e-27	1.40952548155941e-26	Trim13	66597
ENSMUSG00000099137	22.2867947749525	7.95649235865707	1.04221520293767	7.63421252753778	2.27204848684575e-14	7.89307848244452e-14	NA	NA
ENSMUSG00000059256	8.05821856191573	-7.95577734528131	5.10137703062831	-1.5595352583264	0.118869746244845	0.151776682796094	Gzmd	14941
ENSMUSG00000037683	687.217369923921	-7.95568044374213	0.660124432664279	-12.0517891022952	1.89785269686105e-33	1.38267630331989e-32	Armc3	70882
ENSMUSG00000009092	36.2911708203549	-7.95458000614258	1.04142146276961	-7.63819480442409	2.20288394415817e-14	7.65764418683556e-14	Derl3	70377
ENSMUSG00000046179	639.606256830293	-7.95359427942234	0.421291540004805	-18.8790742850702	1.69531347512038e-79	3.67006137820888e-78	E2f8	108961
ENSMUSG00000038903	16.513733186328	-7.95266112858907	1.09453819361779	-7.26576849940982	3.70923363193987e-13	1.2097816623811e-12	Ccdc68	381175
ENSMUSG00000031004	7981.80550399912	-7.95244391355288	0.204319166643763	-38.9216735961841	0	0	Mki67	17345
ENSMUSG00000026222	28.199537631949	-7.95111739895475	1.13232079273498	-7.02196537409669	2.18768760211416e-12	6.84076557296918e-12	Sp100	20684
ENSMUSG00000031636	90.3184816883415	-7.95073681975878	1.01259196877171	-7.85186636370733	4.09891126796657e-15	1.47939187403136e-14	Pdlim3	53318
ENSMUSG00000044667	745.55324779252	-7.94855343875359	0.42606223705175	-18.6558505953395	1.1318657909966e-77	2.37313807495881e-76	Plppr4	229791
ENSMUSG00000047773	326.452460745078	-7.94791748431851	0.845311616096055	-9.40235214207132	5.33567009677691e-21	2.53110274258375e-20	Ankfn1	382543
ENSMUSG00000026365	300.196006776693	-7.94688804051432	0.649753288074767	-12.2306238173278	2.13294266106394e-34	1.58979474530387e-33	Cfh	12628
ENSMUSG00000034382	19.9071751847902	-7.94644614788426	1.07254324326314	-7.40897506725018	1.27279229696959e-13	4.24515257154109e-13	AI661453	224833
ENSMUSG00000076617	20.9210514718458	-7.94581283179715	1.18375513149874	-6.71237878541405	1.91476851244378e-11	5.67559807418415e-11	NA	NA
ENSMUSG00000045083	61.7606015335134	-7.94569343674511	1.02734612827898	-7.73419319743368	1.04060905715372e-14	3.68260634769507e-14	Lingo2	242384
ENSMUSG00000040420	14.691513422196	-7.94295407492045	1.10003081022327	-7.22066509510608	5.17339193751738e-13	1.67464556633868e-12	Cdh18	320865
ENSMUSG00000042377	17.5427894672664	-7.93822593342052	1.05646288268707	-7.51396576586767	5.7362590825887e-14	1.95112725730219e-13	Fam83g	69640
ENSMUSG00000076439	4000.01796513507	-7.93580102894262	0.374226017680624	-21.2059040633441	8.42364990955402e-100	2.61314571505842e-98	Mog	17441
ENSMUSG00000025776	25.260756459659	-7.93216361368747	1.05801589755074	-7.49720645223767	6.51922577378372e-14	2.20855608891998e-13	Crispld1	83691
ENSMUSG00000058669	40.280705005303	-7.93204306462995	1.03957463686286	-7.63008521308923	2.34598592721016e-14	8.140926844376e-14	Nkx2-9	18094
ENSMUSG00000042918	22.0288466417309	-7.93035179435379	1.04636527306483	-7.57895163237362	3.48358338066537e-14	1.19844649480758e-13	Mamstr	74490
ENSMUSG00000021948	1223.37599107006	-7.92940454912814	0.262847131003228	-30.1673619904596	6.35032560920374e-200	9.55724004185163e-198	Prkcd	18753
ENSMUSG00000039063	114.945606307211	-7.9292010267922	0.846454655468993	-9.36754376098136	7.42400363420731e-21	3.49234921546644e-20	Echdc3	67856
ENSMUSG00000031489	109.673669224158	-7.92846421340762	0.734677493031878	-10.7917614036171	3.76503261900832e-27	2.24258774024044e-26	Adrb3	11556
ENSMUSG00000091712	1153.19848490997	-7.9240386425751	0.351392697027377	-22.5503794176967	1.33139107003911e-112	5.28062382346016e-111	Sec14l5	665119
ENSMUSG00000026678	1653.05777805783	-7.91977805700763	0.462037045165782	-17.1410023067868	7.33748635829889e-66	1.1969308667476e-64	Rgs5	19737
ENSMUSG00000030785	24.5554502634646	-7.91042993828905	1.06029665128413	-7.46058183689317	8.61412319932697e-14	2.90125887582482e-13	Cox6a2	12862
ENSMUSG00000086825	26.8757409803852	-7.90953976209664	1.05507756826821	-7.49664290093785	6.54730314521456e-14	2.21704256449067e-13	NA	NA
ENSMUSG00000018916	8.38813067260901	-7.9016852015054	1.17486546334856	-6.72560854668783	1.74860080290592e-11	5.19356656424058e-11	Csf2	12981
ENSMUSG00000039007	1205.6818300529	-7.90160603418564	0.375981841445332	-21.0159246090467	4.69018602352396e-98	1.4098147400122e-96	Cpq	54381
ENSMUSG00000090272	17.7914802388966	-7.89951965451493	1.09638134162078	-7.20508399279858	5.80080815181135e-13	1.87277633734574e-12	Mndal	100040462
ENSMUSG00000027953	703.015705535847	-7.89949434771062	0.350770071475119	-22.5204342961482	2.61790251811599e-112	1.03458942501012e-110	Slc50a1	19729
ENSMUSG00000042258	7.95859160156929	-7.89366490774009	1.13023023611113	-6.98412116003944	2.86644612585873e-12	8.90490891043319e-12	Isl1	16392
ENSMUSG00000099068	30.9092973297596	7.88931198525724	1.04730759638762	7.53294639747587	4.96079799282848e-14	1.6949714553945e-13	NA	NA
ENSMUSG00000070942	26.0751182901574	-7.88221875471109	1.0636851307895	-7.41029325930379	1.26020433845584e-13	4.20380597068321e-13	Il1rl2	107527
ENSMUSG00000106847	1081.07734388147	-7.88208000736031	0.339339865841803	-23.2276864606143	2.39153552432831e-119	1.0637491918232e-117	Peg13	353342
ENSMUSG00000044550	1168.69007436689	-7.87771548984723	0.445635107662145	-17.6775019615817	6.25048928164548e-70	1.10226325028568e-68	Tceal3	594844
ENSMUSG00000028885	239.180229896053	-7.87659098014203	0.602108526067098	-13.0816798619196	4.19075121603708e-39	3.58301075758688e-38	Smpdl3b	100340
ENSMUSG00000096351	12.1855052170385	-7.87631515313545	1.13731896719916	-6.92533526679172	4.34944198019108e-12	1.33608679757778e-11	Samd11	231004
ENSMUSG00000031079	34.5396330320627	-7.87468523753646	1.05122108004102	-7.49098870546734	6.83567003913078e-14	2.31326317218267e-13	Zfp300	245368
ENSMUSG00000029664	11.0275987800805	-7.87191221445512	1.11393210632916	-7.06677917776888	1.5857097975697e-12	5.0004020353041e-12	Tfpi2	21789
ENSMUSG00000022548	7713.13286693882	-7.87116642260856	0.291941075045881	-26.961490161573	4.18316082227833e-160	3.42972360999708e-158	Apod	11815
ENSMUSG00000051730	203.222477013799	-7.86553973584786	0.656713970051001	-11.9771165142673	4.68331103198862e-33	3.38174148228347e-32	Mettl5	75422
ENSMUSG00000054385	19.508625655835	-7.86472526119234	1.05149277553812	-7.47958088173022	7.45600123074318e-14	2.51853520435234e-13	Ceacam2	26367
ENSMUSG00000052726	29.4882530283972	-7.86417859637566	1.04701547316114	-7.51104333982021	5.86579671780484e-14	1.99426197246365e-13	Kcnt2	240776
ENSMUSG00000093954	19.4398401264356	-7.86399952218666	1.05217413378226	-7.47404756465342	7.77650114029386e-14	2.62397204477391e-13	Gm16867	100862085
ENSMUSG00000020251	26.9663935695116	-7.86008472632698	1.02155274392322	-7.69425247309377	1.42323779558299e-14	5.00124805410925e-14	Glt8d2	74782
ENSMUSG00000028862	140.809786585648	-7.85890210000001	0.567172060694372	-13.856292727781	1.16539700840747e-43	1.11773323726483e-42	Map3k6	53608
ENSMUSG00000032057	237.969979756719	-7.8568995304035	0.845539617220887	-9.29217196969137	1.51171431653936e-20	7.00778453108005e-20	4833427G06Rik	235345
ENSMUSG00000030669	24.8988529822094	-7.85018442224972	1.06920578155735	-7.34207068242329	2.10314267524289e-13	6.94191888284692e-13	Calca	12310
ENSMUSG00000000627	55.363724286889	-7.8456978121229	0.851973387640916	-9.20885314721784	3.29627800249143e-20	1.50361462629737e-19	Sema4f	20355
ENSMUSG00000040152	18503.6526501389	-7.84406099337951	0.182545193682697	-42.9705150551056	0	0	Thbs1	21825
ENSMUSG00000044694	48.6013414281987	-7.84346059228432	1.04865747924182	-7.47952572460089	7.45913103942518e-14	2.51920513878404e-13	NA	NA
ENSMUSG00000102336	36.1417766963488	-7.84274190417584	1.04683989591289	-7.49182557408802	6.79221517012239e-14	2.29926581317361e-13	NA	NA
ENSMUSG00000073176	231.529960045256	-7.83934463379647	0.65603641620963	-11.9495571283828	6.52721327119435e-33	4.69314323324455e-32	Zfp449	78619
ENSMUSG00000021708	68.6586248645261	-7.83611534497691	1.04072988596928	-7.52944202969516	5.09576028827094e-14	1.73946156306008e-13	Rasgrf2	19418
ENSMUSG00000026638	17.1378367121796	-7.83487588785557	1.11827135860445	-7.00623853733776	2.44810400237153e-12	7.63118020203002e-12	Irf6	54139
ENSMUSG00000093617	11.2969428545335	7.83315872330708	1.06341155382779	7.36606509033247	1.75738041222808e-13	5.83130773148409e-13	4933438K21Rik	71270
ENSMUSG00000045551	8.06290285277999	-7.83303175936139	1.13820903256352	-6.88189210879792	5.90627411503704e-12	1.80097919969066e-11	Fpr1	14293
ENSMUSG00000024935	78.9644735130598	-7.83060629162921	1.05244674258608	-7.44038246760857	1.00394204757818e-13	3.36788070403593e-13	Slc1a1	20510
ENSMUSG00000027890	307.125958257597	-7.83001802033054	0.55443129965955	-14.1226118098646	2.75585017863004e-45	2.74249528872454e-44	Gstm4	14865
ENSMUSG00000043463	23.4551748723163	-7.82699704398478	1.04568488658648	-7.4850436727025	7.15233485910436e-14	2.41856346351339e-13	Rab9b	319642
ENSMUSG00000021792	3685.95422433195	-7.82659681910659	0.262437254379415	-29.8227354862941	1.9820538082537e-195	2.75643470435181e-193	Fam213a	70564
ENSMUSG00000100706	16.6538314562645	-7.82650396164468	1.07383248998441	-7.28838439388094	3.13693897432469e-13	1.02647743980397e-12	NA	NA
ENSMUSG00000035984	778.021635991139	-7.82615947574553	0.503292671620354	-15.5499174079948	1.59311131344131e-54	2.01993276920057e-53	Nme5	75533
ENSMUSG00000068522	395.555033745579	-7.82489940708106	0.597492140934645	-13.0962382113357	3.45985515588128e-39	2.963875139968e-38	Aard	239435
ENSMUSG00000097453	13.7380263546015	-7.82466629171091	1.06595123775705	-7.34054806125595	2.12720967557188e-13	7.01819492512626e-13	NA	NA
ENSMUSG00000057816	268.514608868731	-7.82316102095181	1.0125272456991	-7.72637087464281	1.10655933630579e-14	3.91158756381068e-14	Cfap299	75784
ENSMUSG00000039774	67.9653249267183	-7.8224176107495	0.851100382804427	-9.19094594338468	3.8940174793053e-20	1.77076254289684e-19	Galnt12	230145
ENSMUSG00000022505	4228.04741657174	-7.82196732850456	0.198175192183591	-39.4699621194676	0	0	Emp2	13731
ENSMUSG00000046589	12.2018456096066	-7.82191090025433	1.06870644811864	-7.31904529445299	2.4974129913749e-13	8.22107200891096e-13	Lrrc8e	72267
ENSMUSG00000025196	143.70011775596	-7.82178716285892	1.01060120610451	-7.73973661975821	9.96229702646809e-15	3.52896264005454e-14	Cpn1	93721
ENSMUSG00000035131	223.238408472432	-7.819357836936	1.03095186187733	-7.58460033497314	3.33513498419779e-14	1.14863512551376e-13	Brinp3	215378
ENSMUSG00000036223	227.361486597194	-7.81853652257031	0.664707226519244	-11.76237629236	6.09931168089326e-32	4.25441507152958e-31	Ska1	66468
ENSMUSG00000039904	4901.58744554676	-7.81648299537698	0.250770246436278	-31.1698979701852	2.72667866987454e-213	5.03473196749187e-211	Gpr37	14763
ENSMUSG00000022311	295.846214612099	-7.81583160317276	1.01359297916619	-7.7110159243627	1.24820085694851e-14	4.40094952338408e-14	Csmd3	239420
ENSMUSG00000060176	611.380482956665	-7.81356232091886	0.539462611766176	-14.4839737740816	1.52990529086996e-47	1.61618312289835e-46	Kif27	75050
ENSMUSG00000033579	2769.73137529497	-7.81186083807125	0.476617470472889	-16.3902108546724	2.24663961137781e-60	3.24772448557925e-59	Fa2h	338521
ENSMUSG00000109917	7.32869802693253	-7.81183135499782	1.30875344456443	-5.96890987178849	2.38843994796482e-09	6.2203616186596e-09	NA	NA
ENSMUSG00000029334	62.6891398479075	-7.81154946616634	0.705032136698936	-11.0797069517159	1.5738684287969e-28	9.79399914640452e-28	Prkg2	19092
ENSMUSG00000024737	41.6423534371024	-7.81154287723843	0.930547976371434	-8.39456221021366	4.67633368793873e-17	1.86450880285026e-16	Slc15a3	65221
ENSMUSG00000028076	148.453716941375	-7.81023420213239	0.84118789070652	-9.28476775334048	1.62060219583472e-20	7.50621670511724e-20	Cd1d1	12479
ENSMUSG00000000392	20.715219232298	-7.80634847014777	1.09929559443259	-7.10122783142513	1.23653332564947e-12	3.92521623295231e-12	Fap	14089
ENSMUSG00000086509	83.8997792426564	-7.80606342330974	1.03866421882531	-7.51548313865869	5.67011444078624e-14	1.92922614752859e-13	Nkx2-2os	100313531
ENSMUSG00000050069	24.5504852212585	-7.80578972239846	1.07282913116439	-7.2758927732755	3.44136861747595e-13	1.12391784530022e-12	Grem2	23893
ENSMUSG00000025584	1094.93619590005	-7.80302482408741	0.422378821326093	-18.4739963987522	3.34387792378596e-76	6.80324348327304e-75	Pde8a	18584
ENSMUSG00000069893	9.41910315135176	-7.80170418716289	1.10442673877031	-7.06403051763256	1.61741199195265e-12	5.0989087086335e-12	9930111J21Rik1	667214
ENSMUSG00000021553	19.2942787661906	-7.79939584850402	1.1221205077344	-6.95058667473357	3.63770217558176e-12	1.12326067880913e-11	Slc28a3	114304
ENSMUSG00000032332	4912.45724842347	-7.79459840808565	0.564231048573225	-13.8145506664263	2.08249593960373e-43	1.98605396184518e-42	Col12a1	12816
ENSMUSG00000027379	1063.03387424365	-7.79403746274412	0.389076180488365	-20.0321629891635	2.88836078577201e-89	7.44032257277473e-88	Bub1	12235
ENSMUSG00000099762	49.704251825037	-7.79173669525325	1.04657978785646	-7.44495239222207	9.69793854948679e-14	3.25879803865841e-13	Gm21149	100861702
ENSMUSG00000041633	226.766371515216	-7.79163483355234	0.617536948936056	-12.6172771475074	1.69583924974146e-36	1.34038402282623e-35	Kctd12b	207474
ENSMUSG00000027971	30.2899273152383	-7.78839961851763	1.04468059053932	-7.45529273641124	8.96685130427264e-14	3.01728367088488e-13	Ndst4	64580
ENSMUSG00000025498	263.253094474305	-7.78677248466466	0.931883140622033	-8.3559538156973	6.49061021675981e-17	2.57247796343548e-16	Irf7	54123
ENSMUSG00000037754	3283.5682468932	-7.78512984603353	0.307497002679951	-25.317742215967	2.03727234236877e-141	1.26454760392285e-139	Ppp1r16b	228852
ENSMUSG00000033342	185.495144653214	-7.7847747808813	1.03759342655368	-7.50272176139173	6.25061406365055e-14	2.11984477265926e-13	Plppr5	75769
ENSMUSG00000030854	285.013687493619	-7.78025257251964	1.04553173891295	-7.44143126693488	9.96002027091231e-14	3.34328636438674e-13	Ptpn5	19259
ENSMUSG00000079157	69.3957281832587	-7.78017459343257	1.03325928315758	-7.52974081167394	5.08411402317865e-14	1.735755709001e-13	Fam155a	270028
ENSMUSG00000026664	1862.01744705029	-7.77929893734486	0.328398451111417	-23.6885981374667	4.72634082394334e-124	2.28245905328587e-122	Phyh	16922
ENSMUSG00000040254	89.8811043386618	-7.77698935983291	0.886318465058472	-8.77448644750942	1.71685548853908e-18	7.27709599723556e-18	Sema3d	108151
ENSMUSG00000054728	1253.31097765518	-7.77174897706405	0.346877626087917	-22.4048724753849	3.52802386079426e-111	1.35764042545065e-109	Phactr1	218194
ENSMUSG00000045007	62.4951884193073	-7.76958677564188	1.00880631486524	-7.70176262891434	1.34202011645057e-14	4.72643180297617e-14	Tubg2	103768
ENSMUSG00000010803	12.6184797460666	-7.76837880011266	1.07650788285591	-7.21627674430367	5.34302677966073e-13	1.72777523810869e-12	Gabra1	14394
ENSMUSG00000032285	1623.76030268872	-7.76828558210397	0.32263475586374	-24.0776464435988	4.2869262600154e-128	2.17544181781336e-126	Dnaja4	58233
ENSMUSG00000032087	909.803537793045	-7.76823622816324	0.430286224503683	-18.053648445575	7.38474675989443e-73	1.39163842671664e-71	Dscaml1	114873
ENSMUSG00000027419	200.004124812807	-7.76547649897504	0.676193189059218	-11.4841093116881	1.58561138622443e-30	1.05802122652625e-29	Pcsk2	18549
ENSMUSG00000097252	20.8560495741647	-7.76524694286524	1.03907849597369	-7.47320531890006	7.82645860993614e-14	2.64001803862645e-13	Gm6634	625901
ENSMUSG00000039349	126.638668087834	-7.76037834638419	1.03716890136626	-7.4822705695875	7.30493523343431e-14	2.46902540969469e-13	C130074G19Rik	226777
ENSMUSG00000015396	120.156251691157	-7.75931278096495	1.03926594572461	-7.46614744078323	8.25768168247653e-14	2.78248795597388e-13	Cd83	12522
ENSMUSG00000001870	1767.16908167547	-7.74987360088025	0.273750946355502	-28.3099426835077	2.60726219243586e-176	2.65228574788857e-174	Ltbp1	268977
ENSMUSG00000067889	128.785857635589	-7.74922356072852	0.849758730477885	-9.11932208848332	7.55957028830285e-20	3.38992730499752e-19	Sptbn2	20743
ENSMUSG00000037440	64.6461143231212	-7.74499112699913	1.04686160594338	-7.39829513569728	1.37943997370747e-13	4.59388216766812e-13	Vnn1	22361
ENSMUSG00000049536	346.974055406983	-7.74366945074851	0.729390301545113	-10.616633418822	2.49393830190366e-26	1.44360659398654e-25	Tceal1	237052
ENSMUSG00000031273	1756.91779795326	-7.74009501445626	0.197736172496967	-39.1435462551748	0	0	Col4a6	94216
ENSMUSG00000065999	12.6911143062425	7.73989943318333	1.0680788150989	7.24656207366743	4.27483310598241e-13	1.39053897613252e-12	Zfp985	433804
ENSMUSG00000070337	1978.34540231773	7.73901357698454	0.257368202959224	30.0698123855287	1.20276603744534e-198	1.76189187605244e-196	Gpr179	217143
ENSMUSG00000032231	7952.42979493535	-7.72705387607624	0.327034666723023	-23.627629307631	2.00479470245259e-123	9.63924595120149e-122	Anxa2	12306
ENSMUSG00000031504	76.8185902815298	-7.72651324793022	0.640867241526435	-12.0563398271489	1.79588126485e-33	1.30881920505967e-32	Rab20	19332
ENSMUSG00000067795	61.5176078318748	-7.72184951526778	1.04531309550778	-7.38711640412078	1.50047232826671e-13	4.99089895080296e-13	4930444P10Rik	75799
ENSMUSG00000049307	17.9309438796619	-7.72005486672728	1.05776565639707	-7.29845483263575	2.91091188789373e-13	9.54079160392139e-13	Fut4	14345
ENSMUSG00000095872	10.985048131649	7.71373420472094	1.08138422597511	7.13320392459516	9.80591082397793e-13	3.12948843188478e-12	Gm15128	434863
ENSMUSG00000032796	257.320685580851	-7.71153450828976	1.02253710181271	-7.54156939109502	4.64348873290201e-14	1.58828421432216e-13	Lama1	16772
ENSMUSG00000031772	36.6792918767965	-7.71122490311297	1.05015347513209	-7.34295042174007	2.08935939456551e-13	6.89849646533254e-13	Cntnap4	170571
ENSMUSG00000026170	441.168905009408	-7.70931620979913	0.657435152695709	-11.7263522922197	9.33974833327616e-32	6.45759251501187e-31	Cyp27a1	104086
ENSMUSG00000019899	1978.95072559547	-7.70607545158973	0.310066574068503	-24.8529706071678	2.40155758644276e-136	1.37779177145971e-134	Lama2	16773
ENSMUSG00000036907	20.8204852888212	-7.70604923795892	1.04724327371447	-7.35841368608299	1.86108531781444e-13	6.16331992288419e-13	C1ql2	226359
ENSMUSG00000021086	26.1009582629258	7.7015619656243	0.866907251859853	8.88395148281602	6.45264400221929e-19	2.78171368767441e-18	Ccdc175	73936
ENSMUSG00000052372	66.7054343108102	-7.70099355538432	1.05238484645597	-7.31765910666458	2.52333874905688e-13	8.30517111039946e-13	Il1rapl1	331461
ENSMUSG00000067924	438.715702735208	-7.70038366693966	0.468315100562865	-16.4427404917856	9.4545175947996e-61	1.37487832634369e-59	Rtl8b	553127
ENSMUSG00000019929	254.534123073068	-7.70002371095425	0.653810535157613	-11.7771484197605	5.11958767837122e-32	3.58028962625241e-31	Dcn	13179
ENSMUSG00000093765	27.1812931738177	-7.69898550350443	1.06160093460743	-7.25224069848002	4.09932539336299e-13	1.33423902930477e-12	NA	NA
ENSMUSG00000000197	564.847082241157	-7.69500096434151	0.471331496547921	-16.3260911284318	6.43792793880478e-60	9.25183718766236e-59	Nalcn	338370
ENSMUSG00000028337	17.0262965909661	-7.69296776704318	1.06963534609353	-7.1921405693436	6.37833100194322e-13	2.05469970833746e-12	Coro2a	107684
ENSMUSG00000039431	137.356310213016	-7.69160230434625	0.506799487217991	-15.1768154829207	5.03646813145261e-52	5.98843691842035e-51	Mtmr7	54384
ENSMUSG00000033207	683.423312648658	-7.69142523730327	0.466706183375456	-16.4802299846875	5.08909006237051e-61	7.43995847907301e-60	Mamdc2	71738
ENSMUSG00000023979	18.8179401712593	-7.68957687061331	1.05510307153196	-7.28798643287846	3.14621646053937e-13	1.02935995067647e-12	Guca1b	107477
ENSMUSG00000091089	9.09586174070305	-7.68955717570231	1.10815229232185	-6.9390797898282	3.94662193104783e-12	1.21608643515515e-11	NA	NA
ENSMUSG00000053399	61.3700259733644	-7.68748232971458	1.06169489043265	-7.24076417715627	4.46163606972978e-13	1.4498007891182e-12	Adamts18	208936
ENSMUSG00000020553	110.495258855818	-7.68746751818933	0.844970635034621	-9.09791086157017	9.20860281857986e-20	4.11763593269547e-19	Pctp	18559
ENSMUSG00000094526	10.9997580402879	-7.68503652877837	1.12514439168458	-6.83026692891591	8.475677711219e-12	2.56311679532914e-11	Gm21451	100862072
ENSMUSG00000042540	130.378736319407	-7.68494048872559	1.04422957252927	-7.35943578969095	1.8468916862113e-13	6.1190818789386e-13	Acot5	217698
ENSMUSG00000039167	119.777865050454	-7.6800735768702	0.992685357604262	-7.73666451110473	1.02058899252949e-14	3.61350337300202e-14	Adgrl4	170757
ENSMUSG00000034422	288.954970190239	-7.67900736540028	0.566680157245804	-13.550866864162	7.82999616821327e-42	7.15675980882488e-41	Parp14	547253
ENSMUSG00000031383	8.95715386691135	-7.6789348839293	1.09500587866585	-7.01268827276554	2.33781946964151e-12	7.29568345496846e-12	Dusp9	75590
ENSMUSG00000021090	718.235128492214	-7.67754075433977	0.503348534116724	-15.252931585094	1.57404346544719e-52	1.89514833239842e-51	Lrrc9	78257
ENSMUSG00000066721	31.4651285294548	-7.67709617790805	1.05908009652371	-7.24883434511431	4.20373638315566e-13	1.36781725969316e-12	Zfp575	101544
ENSMUSG00000024030	839.477796961616	-7.67643768490576	0.412712276016445	-18.5999741975203	3.21462471168256e-77	6.6762711521551e-76	Abcg1	11307
ENSMUSG00000057766	349.281786291252	-7.67587954290462	0.601529119202291	-12.7606117440896	2.72056104007191e-37	2.21649565196515e-36	Ankrd29	225187
ENSMUSG00000006205	15648.2110652487	-7.67414173094604	0.177188146974543	-43.3106946597766	0	0	Htra1	56213
ENSMUSG00000075602	136.833898690723	-7.6718013948806	0.634230626492979	-12.0962329386431	1.10569667718529e-33	8.11201104767689e-33	Ly6a	110454
ENSMUSG00000098979	48.3998639946103	-7.67137477564819	1.07469943931565	-7.13815834921547	9.45896303445301e-13	3.02095631912843e-12	NA	NA
ENSMUSG00000021675	8.53179239181294	-7.66995645196088	1.08465656688412	-7.07132256064632	1.53463947028657e-12	4.8414404997282e-12	F2rl2	14064
ENSMUSG00000012889	14.4159925685959	-7.66797391397693	1.05835199313643	-7.24520194009634	4.31795361392775e-13	1.4041496930418e-12	Podnl1	244550
ENSMUSG00000029844	148.412746164955	7.66757827214162	0.524292038669349	14.6246322786093	1.95624951742136e-48	2.10709169834801e-47	Hoxa1	15394
ENSMUSG00000035948	194.372903941043	-7.66030452191425	0.844074851270853	-9.07538532913375	1.13275973340094e-19	5.04768396309449e-19	Acss3	380660
ENSMUSG00000032561	8.49087179150236	-7.65945928019277	1.0802314537233	-7.09057235261243	1.33558467232969e-12	4.2292552248307e-12	Acpp	56318
ENSMUSG00000045757	73.0445924354867	-7.65910249133497	0.84462185628004	-9.06808465159532	1.21127438423524e-19	5.38880988961347e-19	Zfp764	233893
ENSMUSG00000043099	429.013182610148	-7.65817945846176	0.430620803508001	-17.784044328735	9.39516331677011e-71	1.68797975109885e-69	Hic1	15248
ENSMUSG00000104090	13.3388447516937	-7.65687721322212	1.05980940193795	-7.22476815097215	5.01957470911635e-13	1.62605211681282e-12	NA	NA
ENSMUSG00000072244	37.9595108463416	-7.65323612946653	1.04401876950681	-7.33055415572835	2.29202985330103e-13	7.55290521394472e-13	Trim6	94088
ENSMUSG00000071984	536.242415519986	-7.65137447168721	0.372586971497272	-20.5358078972528	1.0308584076654e-93	2.87815143476898e-92	Fndc1	68655
ENSMUSG00000086219	100.642032537762	7.65018648153117	0.470782764874748	16.2499289530417	2.23623420792083e-59	3.18037373790578e-58	Srrm4os	76798
ENSMUSG00000063445	637.253983811339	-7.64865009141733	0.452709910011729	-16.8952565920617	4.875881730272e-64	7.64177954773657e-63	Nmral1	67824
ENSMUSG00000024401	13.2534938259859	-7.64491855585783	1.19976959916036	-6.37198888954013	1.865924072848e-10	5.20171906276189e-10	Tnf	21926
ENSMUSG00000025746	9.05253868194677	-7.64426084511128	1.08574954190486	-7.04053794183514	1.91499053423848e-12	6.01373260094642e-12	Il6	16193
ENSMUSG00000034205	2600.95074781492	-7.64114366421998	0.691830997696502	-11.0448125187534	NA	NA	Loxl2	94352
ENSMUSG00000044628	308.814316204638	-7.63802778601127	0.618579937164439	-12.3476810790597	5.01357862811566e-35	3.80792821277516e-34	Rnf208	68846
ENSMUSG00000098050	47.5974529006368	-7.63718969090981	1.04457009483426	-7.31132331729409	2.64524182070451e-13	8.6920739533932e-13	NA	NA
ENSMUSG00000031712	47.4059717850286	-7.63524258768169	1.04166692430836	-7.3298310712431	2.30443020605052e-13	7.59262931737113e-13	Il15	16168
ENSMUSG00000052921	42.4646257432914	-7.63413669675309	1.07896934404042	-7.07539721950349	1.49021277016328e-12	4.7060139693587e-12	Arhgef15	442801
ENSMUSG00000047109	56.6016286744014	-7.6330462165728	1.0295851742662	-7.41371030523337	1.22814038987995e-13	4.09871336373512e-13	Cldn14	56173
ENSMUSG00000040811	2409.85643175386	-7.62978434708368	0.252948175606518	-30.1634290454517	7.15116317078926e-200	1.06892862824321e-197	Eml2	72205
ENSMUSG00000025648	615.360044295867	-7.62742215594467	0.452438617733164	-16.8584684352544	9.09144967312698e-64	1.41177684570756e-62	Pfkfb4	270198
ENSMUSG00000042078	215.61206316007	-7.62688505113392	0.451482829140189	-16.8929681460061	5.06876270723793e-64	7.9327580460213e-63	Svop	68666
ENSMUSG00000002565	59.9468030050229	-7.6245720208361	1.0113415528975	-7.53906729036464	4.73344690888518e-14	1.61779481923991e-13	Scin	20259
ENSMUSG00000018341	109.557230553762	-7.62435265611471	0.741812997552786	-10.2779982034113	8.85475661953984e-25	4.85321943629706e-24	Il12rb2	16162
ENSMUSG00000041143	450.076889503015	-7.62279537925173	0.427295639502682	-17.8396282913715	3.48003140952727e-71	6.28838241460055e-70	Tmco4	77056
ENSMUSG00000021575	35.9614543842248	-7.62191262870908	1.05423608299073	-7.22979677102941	4.83717352762062e-13	1.56835198350904e-12	Ahrr	11624
ENSMUSG00000030431	119.453615581915	-7.61652621831055	0.674019199146786	-11.3001621140051	1.30975989733438e-29	8.46700624422719e-29	Tmem238	664968
ENSMUSG00000036832	100.979258324504	-7.61619082024058	1.03665305472741	-7.34690433362325	2.02849942202859e-13	6.70359720262208e-13	Lpar3	65086
ENSMUSG00000021303	28.4305693859973	-7.61605550740137	1.05151735145348	-7.24291947904993	4.39127648023197e-13	1.42757091433847e-12	Gng4	14706
ENSMUSG00000029307	222.965829592136	-7.61596664895181	1.04982187486559	-7.25453225093721	4.03052234923975e-13	1.31223392472729e-12	Dmp1	13406
ENSMUSG00000020562	108.693693249701	-7.61434176857106	1.03403874875978	-7.3636909426302	1.78893603441681e-13	5.93332701648915e-13	Efcab10	75040
ENSMUSG00000050930	247.671597567779	-7.61399335380794	0.651974730087987	-11.6783565411813	1.64444190989306e-31	1.12564866311777e-30	Map10	74393
ENSMUSG00000031379	249.270799403535	-7.61358864238308	0.661025573857185	-11.5178427938221	1.07262804780334e-30	7.19440051721089e-30	Pir	69656
ENSMUSG00000088030	18.3697088288253	7.61327291774848	1.10150688031003	6.91168893616502	4.78917122966214e-12	1.46685892708902e-11	NA	NA
ENSMUSG00000040584	179.313692565451	-7.61263940378611	0.887566790247775	-8.57697638919202	9.73996024351641e-18	3.99855903273374e-17	Abcb1a	18671
ENSMUSG00000022987	419.912036089123	-7.6041521078692	0.8412551769304	-9.03905535014416	1.58031528242544e-19	6.97554594229292e-19	Zfp641	239652
ENSMUSG00000027004	294.903949081313	-7.59963695756395	0.533832858835052	-14.2359857243485	5.47849447307705e-46	5.55509732611546e-45	Frzb	20378
ENSMUSG00000036492	11.7650994251626	-7.59439802294934	1.08892855017345	-6.97419313851189	3.07631221328035e-12	9.54877924317124e-12	Rnf39	386454
ENSMUSG00000032373	239.126372351777	-7.59380468013524	0.571577775955437	-13.2856891915393	2.8026599112671e-40	2.47122175883916e-39	Car12	76459
ENSMUSG00000002944	97.6205807431177	-7.5904756586007	0.586151184479104	-12.9496891921257	2.35907235457546e-38	1.98149452779383e-37	Cd36	12491
ENSMUSG00000019806	1026.10040831061	-7.58995204702082	0.309587518459308	-24.5163373665481	9.8910515536427e-133	5.40637004448237e-131	Aig1	66253
ENSMUSG00000062991	867.917583119111	-7.58973861769119	0.24704529605933	-30.7220527520931	2.88932471955537e-207	4.84634595899162e-205	Nrg1	211323
ENSMUSG00000071753	41.0015166599991	-7.58436947197386	1.04909103738699	-7.22946741673108	4.84891824751091e-13	1.57192801198815e-12	C230004F18Rik	331424
ENSMUSG00000056025	26.5294924101917	-7.58423094450356	1.36645862379094	-5.55028217646488	2.85208871657973e-08	6.92551059447524e-08	Clca3a1	12722
ENSMUSG00000020950	955.873839349282	-7.58405055984407	0.429079219681879	-17.6751756131814	6.51372733065372e-70	1.14776367791864e-68	Foxg1	15228
ENSMUSG00000000942	56.6968823857013	7.58104866392642	0.853749979012241	8.87970582757429	6.70374115963063e-19	2.88656289438691e-18	Hoxa4	15401
ENSMUSG00000029379	6.43967714148699	-7.57543244349399	1.13515852037974	-6.67345776602182	2.49845508396368e-11	7.34920395715313e-11	Cxcl3	330122
ENSMUSG00000027386	635.482392170884	-7.57445323555943	0.381225576865834	-19.8686911246386	7.59576486304185e-88	1.90093099471092e-86	Fbln7	70370
ENSMUSG00000109228	95.2224551501535	-7.57005796484096	1.03640490173941	-7.30415106309901	2.79022761259018e-13	9.15479637620487e-13	Fam81b	238726
ENSMUSG00000032254	1441.08034117534	-7.56776036464388	0.243987419974703	-31.0170104894281	3.17917231517677e-211	5.63354461946606e-209	Kif23	71819
ENSMUSG00000039316	464.777767098612	-7.56637676435431	0.432313154719041	-17.5020738595653	1.38146231843573e-68	2.36962306971026e-67	Rftn1	76438
ENSMUSG00000032744	563.590944068896	-7.5659815781278	0.671931653462422	-11.2600463739739	2.06649941990639e-29	1.32730756368323e-28	Heyl	56198
ENSMUSG00000048960	1975.10873376308	-7.56450879109029	0.343918680146939	-21.9950506551676	3.21174051562057e-107	1.15124917373134e-105	Prex2	109294
ENSMUSG00000032289	309.01745073867	-7.56440172359707	0.452135122109211	-16.7304006118992	7.87071149877627e-63	1.19601067608998e-61	Thsd4	207596
ENSMUSG00000027762	64.5473243847612	-7.56142832719942	0.854718053306909	-8.84669312639906	9.01508517235042e-19	3.86514080960109e-18	Sucnr1	84112
ENSMUSG00000019894	255.186536756647	-7.55541100743807	0.847123618812503	-8.91890019313738	4.70941544355764e-19	2.04062286612684e-18	Slc6a15	103098
ENSMUSG00000036368	195.706743501098	-7.55410282307616	0.729505658161382	-10.3550983307179	3.96778652424588e-25	2.19884421935069e-24	Rmdn2	381110
ENSMUSG00000021550	471.537711479787	-7.55368250995375	0.341986999551966	-22.0876305820097	4.15631648814655e-108	1.52465345899907e-106	2210016F16Rik	70153
ENSMUSG00000040219	893.950036857558	-7.55275872684051	0.375712728202895	-20.1024829873792	7.01922700722945e-90	1.83611279797444e-88	Ttc12	235330
ENSMUSG00000054136	6.82993801342767	-7.5478548357338	1.18670884818669	-6.36032574229733	2.01326338637668e-10	5.60606214533707e-10	Adm2	223780
ENSMUSG00000051517	266.545101282744	-7.54407508211147	0.618384373689867	-12.1996534891339	3.1214945768755e-34	2.32031800871737e-33	Arhgef39	230098
ENSMUSG00000057777	33.4113672182937	-7.54309287223136	1.10394092313403	-6.83287729819539	8.32281416690079e-12	2.51792917099423e-11	Mab21l2	23937
ENSMUSG00000059555	271.015307519333	-7.54278656215393	0.377333898936653	-19.9896870739944	6.77191328037422e-89	1.73223807345358e-87	Tor4a	227612
ENSMUSG00000031927	532.383947893738	-7.53733258798773	0.567906911429061	-13.2721268861142	3.35909507243622e-40	2.95001582840292e-39	1700012B09Rik	69325
ENSMUSG00000025185	57.6355387729302	-7.53708804407764	0.673703590435123	-11.1875432327883	4.69255652537356e-29	2.9723131891621e-28	Loxl4	67573
ENSMUSG00000073413	38.8618124786021	-7.53559211289448	1.04273078942577	-7.2267858485739	4.94559032997029e-13	1.60255797552628e-12	Ly6g6d	114654
ENSMUSG00000019823	1374.30641309538	-7.53415670890418	0.311480045686191	-24.1882483749687	2.95777429288271e-129	1.52561442576319e-127	Mical1	171580
ENSMUSG00000028776	2033.54982985155	-7.53350191492559	0.266758831719283	-28.2408716006571	1.8425773479069e-175	1.84031600297992e-173	Tinagl1	94242
ENSMUSG00000056306	49.1416803638626	-7.53323844125535	1.04566087514989	-7.2042845058877	5.83494213720966e-13	1.88324300206974e-12	Sertm1	329641
ENSMUSG00000047115	55.8950993320068	-7.53223306730664	1.04038892162079	-7.23982436834523	4.49266150478633e-13	1.45923505165809e-12	Fam221a	231946
ENSMUSG00000027375	14387.1606812663	-7.53131202482426	0.252311829927682	-29.8492227930133	8.98501478449019e-196	1.2575014640739e-193	Mal	17153
ENSMUSG00000079502	336.612681811757	-7.53092733768342	0.84196322274283	-8.9444849065381	3.73688432150432e-19	1.6262737016521e-18	Cfap77	329375
ENSMUSG00000050370	9.43391174146995	-7.52905196754722	1.10990709485538	-6.78349746789237	1.17300850657805e-11	3.52014694278058e-11	Ch25h	12642
ENSMUSG00000031775	2747.27690371859	-7.52813126535781	0.309062556429638	-24.3579531351987	4.77492626225372e-131	2.52817963278316e-129	Pllp	67801
ENSMUSG00000026893	605.419540811507	-7.52390046794808	0.354241118071674	-21.2394893876372	4.12347598879743e-100	1.29251266621749e-98	Gca	227960
ENSMUSG00000056158	108.609839342729	-7.52273613573358	1.04879402228489	-7.17274886764194	7.35066220833007e-13	2.36065625114932e-12	Car10	72605
ENSMUSG00000027009	112.563625646701	-7.52136251953949	0.723603331206631	-10.3943171557784	2.63165121538045e-25	1.46988490481837e-24	Itga4	16401
ENSMUSG00000034116	17.3467569503744	-7.51788849924072	1.09538829451797	-6.86321785330836	6.73264303417335e-12	2.04558027364340e-11	Vav1	22324
ENSMUSG00000049988	9.40939133601831	-7.50731760653064	1.1588901083752	-6.47802371620563	9.29317494913286e-11	2.64164208482919e-10	Lrrc25	211228
ENSMUSG00000035208	51.8971426015453	-7.50686155310124	1.12073180908684	-6.69817836188458	2.11033597951365e-11	6.23677370246851e-11	Slfn8	276950
ENSMUSG00000010086	350.418397872165	-7.50684120881978	0.852256165651838	-8.80819818191432	1.27173450414119e-18	5.41651914314682e-18	Rnf112	22671
ENSMUSG00000002111	19.4647982980552	-7.50502644830994	1.18933139662382	-6.31029036113449	2.78512440629865e-10	7.69296525199249e-10	Spi1	20375
ENSMUSG00000104358	8.34482394401093	7.50084456092348	1.17329997310022	6.39294701516437	1.62718659211326e-10	4.55467146350377e-10	NA	NA
ENSMUSG00000048281	40.4024212880895	-7.49815203923493	1.03926429755924	-7.21486541666513	5.39873439925056e-13	1.74527572391838e-12	Dleu7	239133
ENSMUSG00000022441	235.545541624923	-7.49583111038958	0.849955102103659	-8.81909066942151	1.15392974532928e-18	4.92144765025625e-18	Efcab6	77627
ENSMUSG00000022034	384.385138318965	-7.49081025334694	0.512342635196165	-14.6207044636816	2.07244779729409e-48	2.23006344025186e-47	Esco2	71988
ENSMUSG00000025902	55.1160515051118	-7.48733902557985	1.09891761402702	-6.81337611665197	9.53344580648573e-12	2.87508104180498e-11	Sox17	20671
ENSMUSG00000029304	2214.91910585016	-7.48687595375476	0.548309606260701	-13.6544679653032	1.89870981820039e-42	1.7633284376719e-41	Spp1	20750
ENSMUSG00000063506	385.625214300665	-7.48672410059307	0.342225361550608	-21.8765905211439	4.34109344707178e-106	1.5188988266323e-104	Arhgap22	239027
ENSMUSG00000028678	1061.42370991829	-7.48415759090011	0.315084900636433	-23.7528284465014	1.0272284120219e-124	5.01584219941272e-123	Kif2c	73804
ENSMUSG00000050640	128.987594143435	-7.48329593878494	1.00879844839347	-7.4180287952487	1.18876259688966e-13	3.97091525409796e-13	Tmem150c	231503
ENSMUSG00000037490	485.385321831968	-7.47500944742405	0.66703756402174	-11.2062796019392	3.79824989232821e-29	2.41117061792434e-28	Slc2a12	353169
ENSMUSG00000050234	82.2705467635134	-7.4725246466763	1.02978772933332	-7.25637374948521	3.97605493046147e-13	1.29488446697836e-12	Gja4	14612
ENSMUSG00000039934	730.202701959097	-7.47209059762945	0.448174431292622	-16.6722822095818	2.08480224355703e-62	3.14624723198343e-61	Gsap	212167
ENSMUSG00000072621	7.95840043108941	-7.47173442752644	1.09045403700633	-6.8519480637982	7.28510078216764e-12	2.2088522076248e-11	Slfn10-ps	237887
ENSMUSG00000020904	1119.67994462801	-7.47140058617415	0.348878663209322	-21.4154701163006	9.58716989107668e-102	3.08431748194184e-100	Cfap52	71860
ENSMUSG00000031673	1724.39427242668	-7.47081879122242	0.266948039115472	-27.9860410886585	2.40276017164756e-172	2.3156074233163e-170	Cdh11	12552
ENSMUSG00000047884	6.53846887349256	-7.47054770562999	1.15640967664596	-6.46012209729814	1.0461853638829e-10	2.96311304467632e-10	Klk9	101533
ENSMUSG00000026697	694.860162268598	7.46901418431264	0.39995720712791	18.6745333030691	7.97842407387499e-78	1.67921371815379e-76	Myoc	17926
ENSMUSG00000005800	9.72273538400807	-7.4677606863604	1.10646635419096	-6.74919816411476	1.4866443141152e-11	4.4353069265517e-11	Mmp8	17394
ENSMUSG00000085576	164.865948797537	-7.46516126474495	1.04254028621059	-7.16054944205486	8.03543421066176e-13	2.57379877421094e-12	Dpy19l2	320752
ENSMUSG00000041498	617.919041587463	-7.4638999957717	0.417603888865494	-17.8731573023635	1.90878711591888e-71	3.46912980133048e-70	Kif14	381293
ENSMUSG00000048067	26.6928618262741	7.45883745935376	1.04032662055224	7.16970738996791	7.5158233030552e-13	2.41228725442641e-12	Olfr1349	269862
ENSMUSG00000021281	373.672402184905	-7.45813149081215	0.358932393945588	-20.7786525167822	6.7527399973431e-96	1.95234152581079e-94	Tnfaip2	21928
ENSMUSG00000046295	385.559439983026	-7.45812841640091	0.42056881832657	-17.7334317034643	2.31465001811323e-70	4.12488279383633e-69	Ankle1	234396
ENSMUSG00000030047	18.5942602198894	-7.45475206441119	1.09153732320817	-6.82958970427208	8.51578339209813e-12	2.57453644021151e-11	Arhgap25	232201
ENSMUSG00000041064	582.803871698626	-7.4536936714409	0.430387699202436	-17.3185564672354	3.40799972365869e-67	5.71197390754786e-66	Pif1	208084
ENSMUSG00000028031	40.7872418286688	-7.45342996928193	1.04905204128471	-7.10491918032415	1.20392971063793e-12	3.82448280061403e-12	Dkk2	56811
ENSMUSG00000063488	426.127061655572	-7.45178497785995	0.553909296005979	-13.4530780248532	2.95318535619e-41	2.66380713594265e-40	Zkscan7	382118
ENSMUSG00000039742	7.07112069349853	-7.45067108691611	1.13632511131334	-6.55681284584549	5.49699300694931e-11	1.58137506338959e-10	Fam71f1	330277
ENSMUSG00000107728	45.8447778774654	-7.44919833887557	1.03712546117103	-7.18254311340941	6.84264728061797e-13	2.2010465334068e-12	NA	NA
ENSMUSG00000027326	779.257608935848	-7.44746778125145	0.414903922756472	-17.9498610950052	4.81105472003433e-72	8.85371066694425e-71	Knl1	76464
ENSMUSG00000065979	1252.04869996636	-7.44482287606103	0.272787520509775	-27.2916549193615	5.32829181197202e-164	4.57338109314302e-162	Cpped1	223978
ENSMUSG00000044250	98.1837933740435	-7.44322463465788	1.01236522768835	-7.35231162735002	1.94807970009817e-13	6.44364823878626e-13	Pced1b	239647
ENSMUSG00000074039	30.639325532787	-7.44286389438323	1.04463995052737	-7.12481261187249	1.04222383709531e-12	3.31943533446808e-12	4930520O04Rik	75116
ENSMUSG00000059040	1615.40421318821	7.44250494771642	0.27364257159904	27.1979060283854	6.87605675598148e-163	5.74477547905632e-161	Eno1b	433182
ENSMUSG00000051537	69.6085076021006	-7.44195139168363	0.847984241700963	-8.77604915954086	1.69317838852843e-18	7.18089340496723e-18	Gm5124	331392
ENSMUSG00000020218	153.845057563056	7.43743828506921	0.570184777575254	13.0439088828316	6.88354028083474e-39	5.85794076649038e-38	Wif1	24117
ENSMUSG00000087474	6.98586344900235	7.43430409068104	1.12089903459264	6.6324475811355	3.30165610396396e-11	9.63827415602498e-11	NA	NA
ENSMUSG00000025429	171.356955051569	-7.43251259992439	0.738169548713419	-10.0688420605791	7.58659888577257e-24	4.02949812224029e-23	Pstpip2	19201
ENSMUSG00000021363	347.062979784493	-7.43228589747496	0.602142088976374	-12.3430765487755	5.30878429428923e-35	4.02796675754203e-34	Mak	17152
ENSMUSG00000099032	17.1944884545073	-7.43028598947534	1.05210426681073	-7.06230952945278	1.63757700458454e-12	5.15877842605534e-12	Tcf24	100039596
ENSMUSG00000004371	33.4760584030952	-7.42981635780762	0.871039083661267	-8.52983120639963	1.46561404531275e-17	5.96700711833557e-17	Il11	16156
ENSMUSG00000100916	118.090328094509	-7.42752417471273	1.02538840964318	-7.24362017832582	4.36863778712925e-13	1.42042139829226e-12	Lhb	16866
ENSMUSG00000040938	104.753111644401	-7.42442810240647	1.04220286772362	-7.12378398902598	1.05003567048496e-12	3.34383098370523e-12	Slc16a11	216867
ENSMUSG00000034161	97.9019250169041	-7.42390129930464	0.497156022666382	-14.9327393430502	2.01802580160449e-50	2.29513876494075e-49	Scx	20289
ENSMUSG00000004609	13.2378416610115	-7.42267228155002	1.11323837546594	-6.66763960453958	2.59950154820091e-11	7.63723058144384e-11	Cd33	12489
ENSMUSG00000025478	904.32542998976	-7.41978987810022	0.476662256049019	-15.566136785408	1.23653526094851e-54	1.57692334816144e-53	Dpysl4	26757
ENSMUSG00000032259	11.8028652072572	-7.41871693900163	1.07195239821741	-6.92075221935085	4.49251679251302e-12	1.37907336521219e-11	Drd2	13489
ENSMUSG00000044352	41.5677996753958	-7.41629996714566	1.04016740192269	-7.12991000625195	1.00434571978388e-12	3.20250885224368e-12	Sowaha	237761
ENSMUSG00000101337	229.004646277584	-7.41363473381649	1.01290900021357	-7.31915180164588	2.49543185551686e-13	8.21578126479953e-13	Dnah7c	100101919
ENSMUSG00000020686	330.914423223272	-7.4127507401222	0.658940312469574	-11.2495025723054	2.32901812660363e-29	1.49330362695832e-28	Gas2l2	237891
ENSMUSG00000044811	9.23493339222869	-7.4063355206013	1.12871386958705	-6.56174759623622	5.31807799614375e-11	1.53090695413686e-10	Cd300c2	140497
ENSMUSG00000069792	16.3194143363985	-7.40602234247203	1.09932057186479	-6.73690871618015	1.61791751389505e-11	4.81583602449418e-11	Wfdc17	100034251
ENSMUSG00000040296	642.320801856796	-7.40573033999759	0.341943240652228	-21.6577766703965	5.13421980564384e-104	1.71450169892723e-102	Ddx58	230073
ENSMUSG00000028262	5.8154038677904	-7.4037378896957	2.10797007295783	-3.5122594882512	0.000444313954235986	0.0007727489723308	Clca3a2	80797
ENSMUSG00000027994	36.2801812119449	-7.40063229801781	0.743428655918797	-9.95473101433174	2.40472288428316e-23	1.24885313014308e-22	Mcub	66815
ENSMUSG00000054702	8.8670114577271	-7.39902409897745	1.11058492652849	-6.66227671764431	2.69617757800953e-11	7.91385385006724e-11	Ap1s3	252903
ENSMUSG00000000365	14.198327671666	-7.39859592741796	1.08527162818347	-6.81727572644806	9.2783086299295e-12	2.8000587216789e-11	Rnf17	30054
ENSMUSG00000050050	92.5100253309368	-7.39667804519458	1.01500509439653	-7.2873309562966	3.16155607193287e-13	1.03422467721573e-12	Ccdc158	320696
ENSMUSG00000021260	159.12547551086	-7.39602835267542	1.01801744915007	-7.26512925574142	3.72681733432343e-13	1.21515591760037e-12	Hhipl1	214305
ENSMUSG00000067878	34.7580938869115	-7.39481358675714	1.04540976043345	-7.07360297046691	1.50961808746032e-12	4.76524037290125e-12	Map7d3	320923
ENSMUSG00000026062	17.2228374655973	-7.39357457697743	1.09078686249123	-6.77820281048435	1.21679963194674e-11	3.64707929515288e-11	Slc9a2	226999
ENSMUSG00000063354	290.687287217405	-7.392114917813	0.458881286608229	-16.1089918755481	2.20590899795787e-58	3.05807182410903e-57	Slc39a4	72027
ENSMUSG00000043068	9.55872776925556	-7.39181251830394	1.1069200589278	-6.6778196480276	2.42523229119723e-11	7.13955374256119e-11	Fam89a	69627
ENSMUSG00000056755	181.201948232429	-7.39040509040415	0.736525067476462	-10.0341528302977	1.07881475911522e-23	5.6941620711119e-23	Grm7	108073
ENSMUSG00000097194	12.3039033621357	-7.38602773279604	1.06865234085411	-6.91153469695562	4.79438232611021e-12	1.46825035333268e-11	NA	NA
ENSMUSG00000078247	69.8397867270591	-7.38514431353806	0.736925041870106	-10.0215678582406	1.22543334586512e-23	6.44944836136388e-23	Airn	104103
ENSMUSG00000033032	466.434288467423	-7.3821094980674	0.437441227915848	-16.8756601503677	6.79609651961227e-64	1.05908247393929e-62	Afap1l1	106877
ENSMUSG00000037086	30.9853009827837	-7.38147296547022	1.09526675286643	-6.73942940945858	1.59009823570762e-11	4.73688022413279e-11	Prr32	68800
ENSMUSG00000008153	112.634211825745	-7.37574675666115	0.743264786875905	-9.92344435912663	3.29195824132161e-23	1.70398582889422e-22	Clstn3	232370
ENSMUSG00000011008	10.4539643818678	-7.37171607093449	1.07809739391047	-6.83770883092097	8.04697379205124e-12	2.43514881053218e-11	Mcoln2	68279
ENSMUSG00000022935	74.7178763878089	-7.36975750292258	1.03554751701666	-7.11677386292646	1.10482531567964e-12	3.51423373790224e-12	Grik1	14805
ENSMUSG00000027399	14.1188831371146	-7.36733934880093	1.16068348720351	-6.34741463114237	2.18963410214996e-10	6.08484003118009e-10	Il1a	16175
ENSMUSG00000006469	15.377178900049	-7.36554627141821	1.06958162376113	-6.88638071914289	5.72297033468187e-12	1.74629672495438e-11	Slc34a3	142681
ENSMUSG00000005681	16.2866274115164	-7.3643213364684	1.05425899607241	-6.98530566388696	2.84236457973702e-12	8.83134571699118e-12	Apoa2	11807
ENSMUSG00000026971	6.51001465464448	-7.3632560328849	1.17187524713894	-6.28331048962918	3.3143817490421e-10	9.1090569320453e-10	Itgb6	16420
ENSMUSG00000001403	1919.35337017122	-7.36062475055652	0.270003616826713	-27.2612079684864	1.22390067452569e-163	1.0383308695503e-161	Ube2c	68612
ENSMUSG00000027344	134.949648683487	-7.35584516347432	1.014447788493	-7.25108304923384	4.13452057569006e-13	1.34549497348397e-12	Fsip1	71313
ENSMUSG00000027239	2602.6195597608	-7.35326034618102	0.201672604020263	-36.461374522849	4.54283106878388e-291	2.26862788805428e-288	Mdk	17242
ENSMUSG00000030272	1127.33963657283	-7.3527847156881	0.24253729153093	-30.3160997192484	7.03348493166848e-202	1.10390546002537e-199	Camk1	52163
ENSMUSG00000041378	347.761606104673	-7.35228427862656	0.910272003763409	-8.07701900995464	6.63692033653042e-16	2.49714127661957e-15	Cldn5	12741
ENSMUSG00000027230	1182.57579753573	-7.35183240936586	0.236476456520462	-31.0890670366998	3.384870248722e-212	6.09637327665316e-210	Creb3l1	26427
ENSMUSG00000040732	48.665738634866	-7.34738216885414	1.08179362213289	-6.79185199332922	1.10703092673292e-11	3.32806000179265e-11	Erg	13876
ENSMUSG00000018008	50.7562624695295	-7.34736643828189	1.05180648289629	-6.98547361873066	2.83896607525782e-12	8.82203388087118e-12	Cyth4	72318
ENSMUSG00000039913	230.839414424381	-7.34642470017112	0.751479701738341	-9.77594562192058	1.42817352938442e-22	7.21906072260499e-22	Pak7	241656
ENSMUSG00000015133	1041.54514476044	-7.34573251430046	0.231564192235252	-31.7222297773817	7.6719759424153e-221	1.65270909198717e-218	Lrrk1	233328
ENSMUSG00000035566	2180.74161387369	-7.34572149607849	0.251453054184402	-29.2130931553193	1.32237560281298e-187	1.59651423739613e-185	Pcdh17	219228
ENSMUSG00000024678	8.13908588641239	-7.34324884633733	1.146548614979	-6.40465545935166	1.50709323712623e-10	4.22551482702242e-10	Ms4a4d	66607
ENSMUSG00000053063	6.28393329107955	-7.342555668966	1.15204149644002	-6.37351665860613	1.84742199550732e-10	5.15275495141943e-10	Clec12a	232413
ENSMUSG00000108190	13.6789045561101	-7.3402253243744	1.06757217793928	-6.87562440840596	6.17189166960562e-12	1.87962544222099e-11	NA	NA
ENSMUSG00000054423	685.49826812798	-7.34004855939055	0.337648907957483	-21.7387007225707	8.83649000185621e-105	3.02436440515244e-103	Cadps	27062
ENSMUSG00000029859	25.6244413319358	-7.33684699191337	1.05928299977379	-6.92623877989183	4.32176769236742e-12	1.32814267838307e-11	Epha1	13835
ENSMUSG00000036931	26.1507058790161	-7.33646593193521	1.12409532230746	-6.5265514288196	6.73012151785545e-11	1.92703883387852e-10	Nfkbid	243910
ENSMUSG00000095407	439.051348235101	-7.33569404132367	0.6117603742979	-11.9911232396224	3.95505312052553e-33	2.85963745367909e-32	Tmem200c	622645
ENSMUSG00000029086	1282.37646882725	-7.33547258676564	0.390684628633746	-18.7759436874145	1.18817915741056e-78	2.54214806482787e-77	Prom1	19126
ENSMUSG00000051435	788.361239764631	-7.33495955346361	0.348193685340667	-21.065745480959	1.64023948152913e-98	4.99182577945146e-97	Fhad1	329977
ENSMUSG00000046886	368.144874525612	-7.33232990179751	0.582930132005042	-12.5784026236168	2.77586073384578e-36	2.1814731010298e-35	Zfp474	66758
ENSMUSG00000050840	1431.57907990762	-7.33135162584322	0.380843737345193	-19.250287997248	1.40380402246796e-82	3.21645315804886e-81	Cdh20	23836
ENSMUSG00000034463	2211.33245180551	-7.32993213615365	0.31821091979092	-23.034822755202	2.08809442639893e-117	9.12161010561901e-116	Scara3	219151
ENSMUSG00000059173	315.822517773794	-7.32857501404002	0.386344552247078	-18.9690134658692	3.07625603335685e-80	6.73252727300299e-79	Pde1a	18573
ENSMUSG00000091754	10.3106855216677	-7.32773636103751	1.08043807262842	-6.78219006408302	1.18367605680747e-11	3.55118978648698e-11	Gm3636	100041151
ENSMUSG00000027603	869.427778954109	-7.32629833074798	0.321051228236415	-22.819717498022	2.92181447645848e-115	1.21823585372338e-113	Ggt7	207182
ENSMUSG00000022217	216.254182710235	-7.32442977591162	0.600042471328529	-12.2065189147277	2.86903935560062e-34	2.13482566070479e-33	Emc9	85308
ENSMUSG00000046280	36.8500029076674	-7.32420600753061	1.08992116502914	-6.71994107696293	1.81798061926947e-11	5.39525771842356e-11	She	214547
ENSMUSG00000027901	15.2838085308593	-7.32368548765191	1.06093023038762	-6.90307927692488	5.08872117784919e-12	1.55665418962662e-11	Dennd2d	72121
ENSMUSG00000020897	1261.82961236686	-7.32348600320704	0.291085082266786	-25.1592625296232	1.11906254333536e-139	6.7738736266413e-138	Aurkb	20877
ENSMUSG00000045087	968.112591214472	-7.32342484816738	0.35295670343715	-20.7487909334224	1.25713136182155e-95	3.62505871565681e-94	S1pr5	94226
ENSMUSG00000036437	24.6164859197428	-7.32017653189124	1.06980385268778	-6.8425408204504	7.78007253006363e-12	2.35567774153353e-11	Npy1r	18166
ENSMUSG00000075478	65.068189830076	-7.31767228069897	1.05087648692465	-6.9633990024021	3.32159318088123e-12	1.02897739973922e-11	Slitrk1	76965
ENSMUSG00000097391	41.2550248410431	-7.31641403326078	1.02048904989269	-7.16951743287213	7.52625852514077e-13	2.41528375307315e-12	Mirg	100040724
ENSMUSG00000031103	163.867280876956	-7.31613046050854	0.359120221414084	-20.3723712123486	2.94087767388183e-92	8.00742318812954e-91	Elf4	56501
ENSMUSG00000055430	901.452093950239	-7.31394498021194	0.488162868395067	-14.982591781833	9.54220830833538e-51	1.09717918973864e-49	Nap1l5	58243
ENSMUSG00000029335	25.0586872497018	-7.30768020798744	1.08217260556202	-6.75278617332237	1.45032613345841e-11	4.33048187667912e-11	Bmp3	110075
ENSMUSG00000063796	188.372280520218	-7.30446796661799	1.10220031055764	-6.6271692147523	3.42185303512113e-11	9.97590244669187e-11	Slc22a8	19879
ENSMUSG00000009378	132.18727402942	-7.30282755785618	0.565923800907473	-12.9042594535623	4.2589004654786e-38	3.54741546353151e-37	Slc16a12	240638
ENSMUSG00000068428	134.58901437674	-7.30163443492534	1.03344163516063	-7.0653573327249	1.60203204329698e-12	5.05114795341721e-12	Gmnc	239789
ENSMUSG00000006219	371.807994503067	-7.29991060636576	0.429231013298948	-17.0069505235904	7.29366765738882e-65	1.16555461407858e-63	Fblim1	74202
ENSMUSG00000049422	2752.16456838365	-7.29812160346766	0.25275311450962	-28.8745071158753	2.49563980307076e-183	2.84127945040797e-181	Chchd10	103172
ENSMUSG00000045930	38.0124088802506	-7.29693617736745	1.06388878660361	-6.85873962509032	6.9470725556348e-12	2.10898073038081e-11	Clec14a	66864
ENSMUSG00000043673	54.4310477832189	-7.2961828033338	1.04563880238314	-6.97772766915775	2.99992438916747e-12	9.31430529930434e-12	Kcns3	238076
ENSMUSG00000046491	27.0480147338295	-7.29597057663459	1.05972468857168	-6.88477927835033	5.78772025581471e-12	1.76556403138993e-11	C1qtnf2	69183
ENSMUSG00000039200	11.5072243423466	-7.29538284375956	1.11940416557704	-6.51720180083383	7.1631031094632e-11	2.04834545320451e-10	Atf7ip2	75329
ENSMUSG00000036006	501.585762785899	-7.29209918069539	0.691418784076964	-10.5465737243894	5.26833638432078e-26	3.01688209248758e-25	Ripor2	193385
ENSMUSG00000029757	85.0087846816165	-7.29175066515594	1.03747159423958	-7.02838584269908	2.08936462401238e-12	6.54542470536412e-12	Dync1i1	13426
ENSMUSG00000028528	1067.25168510295	-7.29174101976528	0.330059644953855	-22.0921919151453	3.75716290731186e-108	1.38284992566773e-106	Dnajc6	72685
ENSMUSG00000029798	306.081915769844	-7.29033074716807	0.584410556300567	-12.474673273045	1.0262628538194e-35	7.93178814174239e-35	Herc6	67138
ENSMUSG00000074793	60.1739939821623	-7.28833967935917	1.07498207786011	-6.77996389843777	1.20205916316197e-11	3.60388129242161e-11	Hspa12b	72630
ENSMUSG00000047104	15.515648127322	-7.28809672259061	1.06812239327717	-6.82327865089466	8.89858093780717e-12	2.68767723637714e-11	Pbp2	76400
ENSMUSG00000002699	25.3038963926662	-7.28447564929819	1.07428328166975	-6.78077726200486	1.19531042040026e-11	3.58511546102306e-11	Lcp2	16822
ENSMUSG00000052821	7.20152594935502	-7.28377905960694	1.12268569372257	-6.48781675969843	8.70891062360767e-11	2.48069604786792e-10	Cysltr1	58861
ENSMUSG00000022783	1068.90319425456	-7.27972955252206	0.411548221075123	-17.6886429821142	5.1295923923123e-70	9.06778227162334e-69	Spag6l	50525
ENSMUSG00000048764	5.20408963717976	-7.27904524899793	4.72658391729236	-1.54002242980756	0.123554886138646	0.157201593116646	Tmprss11f	243083
ENSMUSG00000021118	31.3105124027949	-7.27847771221819	1.04477790441315	-6.96653105073704	3.24851224902379e-12	1.00704796342833e-11	Plek2	27260
ENSMUSG00000073179	13.8627082598387	-7.2779192059921	1.06944698576052	-6.80531087832885	1.00831259479805e-11	3.03835060964036e-11	NA	NA
ENSMUSG00000039706	260.62601580931	-7.27425355582723	0.845255956727213	-8.60597727579793	7.56692566174166e-18	3.11772093691074e-17	Ldb2	16826
ENSMUSG00000020638	604.996042228806	-7.27407395889542	0.592586492571802	-12.2751261631466	1.23199613559195e-34	9.27394692955184e-34	Cmpk2	22169
ENSMUSG00000095134	34.4394066819704	-7.2725751245025	1.10980856791602	-6.55299962060921	5.63926598356975e-11	1.62145500467127e-10	NA	NA
ENSMUSG00000032502	8.97508134936948	-7.27199986767919	1.07029457375116	-6.79439104525436	1.08770983059813e-11	3.27131783571485e-11	Stac	20840
ENSMUSG00000048865	16.213248131222	-7.27155264787248	1.15983807683713	-6.26945501539486	3.62313945187253e-10	9.93030350205751e-10	Arhgap30	226652
ENSMUSG00000048826	120.744873178425	-7.26794466147573	0.62010211480596	-11.7205609978447	1.00007525708506e-31	6.90158719344534e-31	Dact2	240025
ENSMUSG00000018581	1342.73046163272	-7.26442179787636	0.383032327876758	-18.9655579155546	3.28523070649304e-80	7.18272381231557e-79	Dnah11	13411
ENSMUSG00000079419	7.8117834707442	-7.26412212842654	1.1271454516127	-6.44470695244625	1.15823990378343e-10	3.26994801565376e-10	Ms4a6c	73656
ENSMUSG00000068699	3514.14273593705	-7.26341576937143	0.183304190914839	-39.6249301945634	0	0	Flnc	68794
ENSMUSG00000068617	578.3085658229	-7.26270637202955	0.53012167935761	-13.7000742562167	1.01420522762236e-42	9.48303466661541e-42	Efcab1	66793
ENSMUSG00000018930	12.862111545826	-7.26151186454154	1.14841136307578	-6.32309301180465	2.56378871050949e-10	7.10034400504474e-10	Ccl4	20303
ENSMUSG00000030693	7.94713251868949	-7.25767502148923	1.10458157925455	-6.57051969523808	5.01399511981058e-11	1.44564381009839e-10	Klk10	69540
ENSMUSG00000104507	67.4006351264225	-7.25678882996724	1.04067890300757	-6.97312956858744	3.09966898085855e-12	9.61720227568554e-12	NA	NA
ENSMUSG00000071658	68.4702612760933	-7.25405986760923	1.0402232855265	-6.97356035818565	3.09018765027716e-12	9.5891389972518e-12	Gng3	14704
ENSMUSG00000069601	2773.21795993201	-7.25247419612317	0.232665852349299	-31.1712016305474	2.6179896551145e-213	4.87500734676533e-211	Ank3	11735
ENSMUSG00000074735	13.2673101416337	7.24746055567395	1.06357869952866	6.8142212314761	9.47757610862635e-12	2.85901674677165e-11	NA	NA
ENSMUSG00000028773	16.155666129656	-7.24334457480853	1.07593834060973	-6.73211865533464	1.67210190583487e-11	4.97509751887739e-11	Fabp3	14077
ENSMUSG00000054589	13.0546848751742	-7.24113885180057	1.0551387677039	-6.86273604329608	6.75539834371697e-12	2.05164295516922e-11	Gm9949	225609
ENSMUSG00000038932	23.865787814801	-7.23852177224441	1.08668432014602	-6.66110814157302	2.7177057004226e-11	7.97278335852949e-11	Tcfl5	277353
ENSMUSG00000085007	9.4892731593572	-7.23676680711394	1.08960010556371	-6.64167227055286	3.10143974068845e-11	9.07308419946042e-11	Gm11549	100503068
ENSMUSG00000060212	16.4061957279322	-7.23656568879851	1.05621464580303	-6.8514157776108	7.31226454255853e-12	2.21678240609325e-11	Pcnx2	270109
ENSMUSG00000034151	165.227393356427	-7.23340946674215	1.0325307942056	-7.00551451572671	2.46079818494518e-12	7.66966220110646e-12	Zbbx	213234
ENSMUSG00000020905	209.922878784125	-7.23319175844567	0.606110165463967	-11.9337905393961	7.88973034924586e-33	5.65799755104371e-32	Usp43	216835
ENSMUSG00000020799	853.314925107811	-7.23057645466608	0.486483090658432	-14.8629553493418	5.73388824816413e-50	6.44124368491362e-49	Tekt1	21689
ENSMUSG00000062518	5.76366771182258	7.22988883193743	1.14941163634748	6.29007798712746	3.17306522332161e-10	8.72831273811289e-10	Zfp534	100503584
ENSMUSG00000037463	58.9336492468738	-7.22973512677703	1.01411252160245	-7.12912519347751	1.01008830988212e-12	3.21941839759789e-12	Fbxo27	233040
ENSMUSG00000073565	33.0357181323776	-7.22675659357804	1.04883775406422	-6.89025215346657	5.56935799226566e-12	1.70084090568524e-11	Prr16	71373
ENSMUSG00000009376	420.450904914908	-7.22606076723748	0.316044266255093	-22.8640780383752	1.05864649021034e-115	4.45625274509423e-114	Met	17295
ENSMUSG00000032024	79.5467450370534	-7.22506066986373	1.02737525458462	-7.03254301446542	2.02802754282613e-12	6.3587113582361e-12	Clmp	71566
ENSMUSG00000048834	49.9754629920715	-7.22343206298729	1.02453659040139	-7.05043834516178	1.78355029340442e-12	5.60737596179358e-12	Vstm2a	211739
ENSMUSG00000050663	45.668787796338	-7.22334161493468	1.05396228192049	-6.85351054667024	7.2059336580018e-12	2.18545176352345e-11	Trhde	237553
ENSMUSG00000055653	294.937955959302	-7.22310063799284	0.359332842204456	-20.1014207153461	7.17110262677747e-90	1.87361044016863e-88	Gpc3	14734
ENSMUSG00000059645	30.866957100025	-7.21998988947068	1.05565677192212	-6.83933460335278	7.95618569283946e-12	2.40800644943197e-11	Gm7361	664837
ENSMUSG00000015355	6.37202677345558	-7.21878157633605	1.19678132573748	-6.03183006042283	1.6211320995523e-09	4.26549342874659e-09	Cd48	12506
ENSMUSG00000011154	773.672326780728	-7.2136476262852	0.504292490334086	-14.3044914698338	2.05131780405803e-46	2.10035443189968e-45	Cfap161	75556
ENSMUSG00000001029	27.2398131761328	-7.21350592570071	1.08367264021356	-6.65653598514688	2.80356515786499e-11	8.22137157530595e-11	Icam2	15896
ENSMUSG00000001435	4989.94144473501	-7.21175745205309	0.252791363682938	-28.5284961755988	5.19275757589266e-179	5.51209962391736e-177	Col18a1	12822
ENSMUSG00000056380	97.1109127152384	-7.21081335196882	0.704529788661474	-10.2349304004144	1.382945833745e-24	7.52724022910052e-24	Gpr50	14765
ENSMUSG00000068323	106.673039170205	-7.21038968103232	0.634166630693213	-11.369866107825	5.90781420497874e-30	3.87037571633863e-29	Slc4a5	232156
ENSMUSG00000090799	7.75626587671523	-7.20961114438955	1.11879063200017	-6.44411111263974	1.16279876499674e-10	3.28239687349348e-10	Klhl33	546611
ENSMUSG00000001583	6.69528275433771	-7.20873711584189	1.12111192021893	-6.42998882255587	1.27613328881785e-10	3.59539386526407e-10	Tnk1	83813
ENSMUSG00000029816	409.184163431362	-7.20824321880983	0.267432018923495	-26.9535534594005	5.18263995696905e-160	4.23338839310338e-158	Gpnmb	93695
ENSMUSG00000020542	7.65366526828245	-7.20784075522603	1.09975816491237	-6.55402340731918	5.60071821808185e-11	1.61079295033917e-10	Myocd	214384
ENSMUSG00000030737	92.0439701918172	-7.20717260217503	1.09320301082291	-6.59271199477383	4.31863860584792e-11	1.25024303144e-10	Slco2b1	101488
ENSMUSG00000014603	24.2214897896145	-7.20401868610637	1.12563016446787	-6.39998723693763	1.55389940215019e-10	4.3528597097713e-10	Alx3	11694
ENSMUSG00000104342	15.9242770560462	-7.20344324090246	1.07317390055966	-6.71227956358784	1.9160713777859e-11	5.67869387430395e-11	NA	NA
ENSMUSG00000025780	2564.89619149249	-7.20319941369253	0.286722820844421	-25.1225186487722	2.8227797848245e-139	1.69931343046435e-137	Itih5	209378
ENSMUSG00000022432	8.69730900058941	-7.2025112914675	1.07024323949555	-6.72978910370167	1.69909174428078e-11	5.05198144750764e-11	Smc1b	140557
ENSMUSG00000073599	99.0479206890418	-7.20213116295747	0.708093506318932	-10.1711583268122	2.66717753494846e-24	1.43747588853134e-23	Ecscr	68545
ENSMUSG00000030142	4.97850284553984	-7.20120108432117	1.17170444433252	-6.14591940753747	7.95016451390245e-10	2.13556191765255e-09	Clec4e	56619
ENSMUSG00000005465	20.4629506485727	-7.20105880735708	1.06086794647443	-6.78789365942129	1.13782464825241e-11	3.41736208256565e-11	Il27ra	50931
ENSMUSG00000071398	1920.5427434646	-7.20038217093199	0.326717518431424	-22.038555524972	1.2299911071409e-107	4.44516358506696e-106	2410004P03Rik	73667
ENSMUSG00000021814	1339.21215358443	-7.19356831096704	0.190207247911408	-37.8196330053497	0	0	Anxa7	11750
ENSMUSG00000070287	173.647082921418	-7.19324666932288	0.738531381942021	-9.73993366457595	2.03687277658663e-22	1.02416946269881e-21	Slc35g2	245020
ENSMUSG00000020913	5.25076772001721	-7.18825121597082	1.15061759763257	-6.24729817339911	4.17613375544965e-10	1.14117879627528e-09	Krt24	75706
ENSMUSG00000058715	33.0442018245121	-7.18595218725581	0.934705956826943	-7.68792809628608	1.49536804330425e-14	5.24967598905963e-14	Fcer1g	14127
ENSMUSG00000098132	301.684587770775	-7.18470363789351	0.845728820885876	-8.49528059167683	1.9745531752339e-17	8.00938839199086e-17	Rassf10	78748
ENSMUSG00000053825	53.872325388555	-7.18403947331679	1.04533419089045	-6.87248110309793	6.30947407537598e-12	1.91992901063892e-11	Ppfia2	327814
ENSMUSG00000029053	1060.32202744715	-7.18304638360678	0.321196929716458	-22.3633718726631	8.94897638557335e-111	3.4197540542644e-109	Prkcz	18762
ENSMUSG00000005268	25.5860916352739	-7.17246544909058	1.10909288908832	-6.46696549915342	9.99904670439699e-11	2.83641948406552e-10	Prlr	19116
ENSMUSG00000092042	5.99918075208702	7.17068753743615	1.11011816920962	6.45939120385851	1.05125031703452e-10	2.9763075913155e-10	NA	NA
ENSMUSG00000025804	7.82205414548779	-7.17014988759416	1.12407683317945	-6.37870088231725	1.78596469888614e-10	4.98577084596939e-10	Ccr1	12768
ENSMUSG00000022044	3701.13170489562	-7.16925146314942	0.219698157060906	-32.6322785728326	1.42974207036825e-233	3.69596735437665e-231	Stmn4	56471
ENSMUSG00000021534	164.805476712626	-7.16703267695318	1.03580486343881	-6.91928849721664	4.53917625131703e-12	1.39281273244225e-11	1700001L19Rik	69315
ENSMUSG00000030268	1425.02581554749	-7.1641157888058	0.226185534264007	-31.6736249827708	3.58654985204632e-220	7.65119028145765e-218	Bcat1	12035
ENSMUSG00000079657	134.227890008931	-7.16405213863344	0.690322990300612	-10.3778263787995	3.12816164805826e-25	1.74145163143613e-24	Rab26	328778
ENSMUSG00000038227	8.17679733124662	7.1620867704362	1.09657312845282	6.5313352886381	6.51858843910443e-11	1.86793093078301e-10	Hoxa9	15405
ENSMUSG00000024300	20.7431871661255	-7.15843024849072	1.10061084201892	-6.50405209107292	7.81848028850359e-11	2.23168962560781e-10	Myo1f	17916
ENSMUSG00000052613	144.369165760466	-7.15715463190734	1.01850431925004	-7.02712251350821	2.10836234527968e-12	6.60117495195645e-12	Pcdh15	11994
ENSMUSG00000026109	1532.88544203253	-7.1560354706775	0.227407081700002	-31.4679534919577	2.38487887105995e-217	4.80760948933948e-215	Tmeff2	56363
ENSMUSG00000082745	7.92616569895461	7.15414392945882	1.09098626643046	6.55750136329953	5.47168106640981e-11	1.57429943789738e-10	NA	NA
ENSMUSG00000044835	546.832462390359	-7.15051933010817	0.492508463418012	-14.5185714789214	9.24161361984633e-48	9.80521371650813e-47	Ankrd45	73844
ENSMUSG00000059498	41.8514727952631	-7.14936312952666	0.84157463397132	-8.49522174377977	1.97555388534314e-17	8.01196853500272e-17	Fcgr3	14131
ENSMUSG00000035783	7072.87047368835	-7.14798524670571	0.241371873412813	-29.6139941478628	9.86923992897277e-193	1.3222976156056e-190	Acta2	11475
ENSMUSG00000004709	5.11214073235191	-7.1419731183385	1.12985023042218	-6.32116799734582	2.59593612459454e-10	7.18484752055874e-10	Cd244a	18106
ENSMUSG00000020169	24.6901308571231	-7.14127002161076	1.0358982724923	-6.89379470093075	5.43234075895021e-12	1.65922746033379e-11	Best3	382427
ENSMUSG00000048218	239.807715983505	-7.14125718285417	0.523243940146844	-13.6480456531423	2.07365506523331e-42	1.92336102779111e-41	Amigo2	105827
ENSMUSG00000021866	692.171474403702	-7.14122588753331	0.273159200001196	-26.1430912358143	1.1809510981452e-150	8.3706575740466e-149	Anxa11	11744
ENSMUSG00000027074	672.028757428453	-7.14068719989682	0.31242855889132	-22.8554240535378	1.29071492275366e-115	5.41238148810424e-114	Slc43a3	58207
ENSMUSG00000052221	489.425808360578	-7.1398448018428	0.532348309745334	-13.4119798469133	5.14468131306098e-41	4.6046469446798e-40	Ppp1r36	210762
ENSMUSG00000043020	1245.00581230154	-7.13631801596235	0.45152937256197	-15.8047702976021	2.88439712699859e-56	3.81340902957521e-55	Wdr63	242253
ENSMUSG00000034435	5.61722694327922	-7.1355634777289	1.18059885532405	-6.04402032540539	1.5032056200507e-09	3.96565459111226e-09	Tmem30b	238257
ENSMUSG00000089769	8.92123009778141	-7.13443493922332	1.07789274442498	-6.61887277386705	3.61948186371142e-11	1.0535286129465e-10	NA	NA
ENSMUSG00000033213	10.0196402145376	-7.13323752446733	1.08040235444735	-6.60238983662354	4.04581907599814e-11	1.17373623655805e-10	AA467197	433470
ENSMUSG00000089876	6.42661120290019	-7.13240491357555	1.16834471284227	-6.10470936802917	1.02987908776638e-09	2.74997365360198e-09	Tmem102	380705
ENSMUSG00000066129	5049.91986472158	-7.12992726274814	0.243457541086864	-29.2861220519936	1.5580848290682e-188	1.8914805496749e-186	Kndc1	76484
ENSMUSG00000028834	103.744991249592	7.12849004508341	0.396899790207013	17.9604278484636	3.97730255217198e-72	7.3501487787111e-71	Trim63	433766
ENSMUSG00000039519	430.483801515895	-7.12400788738014	0.734129153693576	-9.70402530881328	2.89833138844243e-22	1.44574428145847e-21	Cyp7b1	13123
ENSMUSG00000074874	10.0969447607135	-7.12353550911899	1.19577168805223	-5.95727058960763	2.56485381819481e-09	6.66164692047218e-09	Ctla2b	13025
ENSMUSG00000040146	473.44943125715	-7.11928897003225	0.429784736923798	-16.5647785004858	1.25240470942114e-61	1.86191398376934e-60	Rgl3	71746
ENSMUSG00000004415	682.65754873974	-7.1180625990248	0.524859655287854	-13.5618398695952	6.74234119952527e-42	6.17546741046973e-41	Col26a1	140709
ENSMUSG00000074194	39.3911821822672	-7.11792347854721	1.04494071099599	-6.81179650064809	9.63873914551879e-12	2.90603753079699e-11	Zfp791	244556
ENSMUSG00000004446	149.810094172842	-7.11520343522245	0.389472411493069	-18.2688252755717	1.46572037922289e-74	2.87043439328562e-73	Bid	12122
ENSMUSG00000022969	250.430945744682	-7.11352768995238	0.366157734501771	-19.4274953651647	4.5188016513786e-84	1.05967586644335e-82	Il10rb	16155
ENSMUSG00000032718	190.25923546239	-7.11279746388294	0.727960958159641	-9.77085018661553	1.50186409247978e-22	7.58282621876335e-22	Mansc1	67729
ENSMUSG00000097929	21.0111632185052	-7.11014520522534	1.04921802526254	-6.77661366277637	1.23025281902125e-11	3.68689923518194e-11	Tunar	69952
ENSMUSG00000030302	800.136256705848	-7.10880091635501	0.610335083817691	-11.647373884996	2.36639199724893e-31	1.61280184105307e-30	Atp2b2	11941
ENSMUSG00000101451	7.56476827403998	7.10816207971666	1.11490287215485	6.37558863399302	1.82261542910761e-10	5.08485637681331e-10	NA	NA
ENSMUSG00000068245	25.4029657719314	-7.10717077850927	1.14934791813788	-6.18365480665244	6.26342513030668e-10	1.6934445722681e-09	Phf11d	219132
ENSMUSG00000025529	59.0004484845559	-7.10634076668157	1.05620344272521	-6.7281931484202	1.71782801136268e-11	5.10561813792399e-11	Zfp711	245595
ENSMUSG00000022900	42.6507520679767	-7.10218136126785	1.0368683954088	-6.84964590753847	7.40330058363131e-12	2.24376170653973e-11	Ildr1	106347
ENSMUSG00000047562	4.73005521434569	-7.09985066408615	1.17273146033077	-6.05411460700786	1.41192065795075e-09	3.73290008628947e-09	Mmp10	17384
ENSMUSG00000030670	11.2572682722197	-7.09768782821571	1.05930992859587	-6.70029387681075	2.0800080574584e-11	6.15045310813261e-11	Cyp2r1	244209
ENSMUSG00000026228	5.69111046571199	-7.09765190549819	1.10840828769833	-6.40346340267527	1.51891276966876e-10	4.25756732847705e-10	Htr2b	15559
ENSMUSG00000030107	205.721263099301	-7.09687006892428	0.802228875785625	-8.84644056470082	9.03550187723311e-19	3.87238312362869e-18	Usp18	24110
ENSMUSG00000029372	4.66827805546039	-7.09632406573596	1.19067479692837	-5.95991792556843	2.52364650960803e-09	6.56082403639579e-09	Ppbp	57349
ENSMUSG00000026070	7.56246022712382	-7.0960317848475	1.24390202667465	-5.70465489457999	1.1657904029018e-08	2.90199530111717e-08	Il18r1	16182
ENSMUSG00000018166	1230.81650841589	-7.09590871213268	0.35049072713636	-20.2456389363248	3.88118194242587e-91	1.03874800025486e-89	Erbb3	13867
ENSMUSG00000021765	178.385882383085	-7.09228780428011	0.340263543968368	-20.8435135940964	1.74545740954557e-96	5.09335134926225e-95	Fst	14313
ENSMUSG00000092130	5.34710987869608	-7.09138301760928	1.11938636019062	-6.33506291465056	2.37244445227141e-10	6.58037388913906e-10	D030025P21Rik	100303738
ENSMUSG00000015533	146.184395694496	-7.0879757105025	0.504569257859279	-14.0475774139995	7.97145780175246e-45	7.83699518021955e-44	Itga2	16398
ENSMUSG00000028068	1248.27758733508	-7.08781978451699	0.247489018919819	-28.6389263469232	2.20227703757196e-180	2.4074941963467e-178	Iqgap3	404710
ENSMUSG00000104861	18.5975898769494	-7.0829088502275	1.0495111308697	-6.74876963368469	1.49104103781207e-11	4.44721660429546e-11	3110039M20Rik	67293
ENSMUSG00000097328	124.533437895182	-7.08287225044988	0.729225214854103	-9.71287348020043	2.65737863553639e-22	1.32826616830394e-21	Tnfsf12	21944
ENSMUSG00000039092	65.5407604021475	-7.08209859446779	1.05183315935834	-6.7331007122728	1.66085015345173e-11	4.94228878951718e-11	Sptlc3	228677
ENSMUSG00000051920	46.8507682682131	-7.07887246548421	0.86396761731162	-8.19344651771939	2.53850283436459e-16	9.76172957288995e-16	Rspo2	239405
ENSMUSG00000060224	565.886271506333	-7.07759070429228	0.472898311174594	-14.9664114610873	1.21713919063698e-50	1.39292705395137e-49	Pyroxd2	74580
ENSMUSG00000023982	8.37099534511262	-7.07570150700725	1.14631472240532	-6.17256445259664	6.71911227261237e-10	1.81374759172127e-09	Guca1a	14913
ENSMUSG00000030474	11.0518050673078	-7.07270759107288	1.0879852233865	-6.50073864887442	7.99265839371377e-11	2.27992578067081e-10	Siglece	83382
ENSMUSG00000050558	22.5003083188233	-7.07265852463784	1.0542705990951	-6.70857987570596	1.9652758604282e-11	5.81981219423031e-11	Prokr2	246313
ENSMUSG00000039155	323.492005355839	-7.07051772867312	0.556438522412575	-12.7067365825378	5.42515872006169e-37	4.35698145306709e-36	Cdh26	381409
ENSMUSG00000016458	6.43135643844782	7.06969638471355	2.05047366338412	3.44783574203321	0.000565097587536924	0.000971663611467943	Wt1	22431
ENSMUSG00000021791	80.5353190323432	-7.06863162623313	1.01419685970303	-6.96968400030634	3.17653669001613e-12	9.8501327532775e-12	Dydc2	71200
ENSMUSG00000031561	3501.88716245686	-7.06492075108898	0.196427416369257	-35.9670807755668	2.73727959753126e-283	1.25304676242822e-280	Tenm3	23965
ENSMUSG00000024664	1211.54433673806	-7.06403789070063	0.177482250459353	-39.8013766019855	0	0	Fads3	60527
ENSMUSG00000044055	8.1547805332043	-7.0638450202888	1.09300908606494	-6.46275050257826	1.02816740307208e-10	2.91283165906432e-10	Otos	260301
ENSMUSG00000059395	32.0580790201942	-7.06012648656686	1.04203666584475	-6.77531484061876	1.2413563135175e-11	3.71916038681756e-11	Nkapl	66707
ENSMUSG00000046245	7.81158762514628	-7.05955689513415	1.21286229242778	-5.82057578936111	5.86452425744436e-09	1.48817636573305e-08	Pilra	231805
ENSMUSG00000022015	5.26343740932514	-7.05650342954068	1.25499925984851	-5.62271521211293	1.87979157646351e-08	4.61969134432755e-08	Tnfsf11	21943
ENSMUSG00000078915	7.84835111182884	-7.05629067024484	1.09939791789077	-6.41832275231386	1.37783903294665e-10	3.87102123397734e-10	NA	NA
ENSMUSG00000051401	12.4624915973908	-7.05390402309878	1.08125284116395	-6.52382472864105	6.8536794301356e-11	1.96190591608089e-10	Kctd16	383348
ENSMUSG00000090257	30.9648530832625	-7.04621720611557	1.05235787058415	-6.69564736775743	2.14718936828939e-11	6.34142365449229e-11	NA	NA
ENSMUSG00000045954	465.347467369709	-7.04360779167889	0.354067235833392	-19.89341876014	4.64012726415474e-88	1.16389858875881e-86	Cavin2	20324
ENSMUSG00000031099	157.41538678317	-7.03986706583213	1.01253878598591	-6.95268878907925	3.58388737309613e-12	1.10711032263519e-11	Smarca1	93761
ENSMUSG00000046699	21.2857976917556	-7.03769842875306	1.05374482737915	-6.67875015458637	2.40988597470292e-11	7.09818023085083e-11	Slitrk4	245446
ENSMUSG00000031825	210.166484399448	-7.03665926746021	0.406073223790215	-17.3285477968266	2.8647103386962e-67	4.81608877369332e-66	Crispld2	78892
ENSMUSG00000031224	24.2887992233161	-7.03636934206529	1.05371862154415	-6.67765492438005	2.42795893374185e-11	7.14662312807898e-11	Magee2	272790
ENSMUSG00000009687	130.307230806635	-7.03566386006759	0.450083360741766	-15.6319128271535	4.41352458031707e-55	5.69456110412841e-54	Fxyd5	18301
ENSMUSG00000041323	2495.78913701403	-7.03534386745228	0.32369680690648	-21.734362889421	9.71215229820559e-105	3.31889770526394e-103	Ak7	78801
ENSMUSG00000035352	6.8001142277015	-7.03525608919017	1.27519441474981	-5.517006668015	3.44822355989641e-08	8.32338968269843e-08	Ccl12	20293
ENSMUSG00000015852	42.7256218781576	-7.03463072076499	1.2364426877099	-5.68941107476185	1.27478253365934e-08	3.16756718445062e-08	Fcrls	80891
ENSMUSG00000104901	70.3914025488026	-7.03117611468407	1.0163399526389	-6.91813413063987	4.57630906401413e-12	1.4036186357284e-11	NA	NA
ENSMUSG00000005251	41.4339558704726	-7.03009226927686	0.862651976428954	-8.1493956559153	3.65747461636239e-16	1.39426942653246e-15	Ripk4	72388
ENSMUSG00000029082	8.77459042612804	-7.02988659006336	1.16096082542566	-6.05523152556494	1.40215846587365e-09	3.70842898057796e-09	Bst1	12182
ENSMUSG00000019945	183.733348820663	-7.02733210493147	1.04490955340604	-6.72530180437611	1.75228858022968e-11	5.20381632293373e-11	Cabcoco1	73287
ENSMUSG00000038692	120.771365208878	7.02599395839106	0.439609696932868	15.9823452653821	1.69641444896334e-57	2.30949905124359e-56	Hoxb4	15412
ENSMUSG00000017737	173.46939696861	-7.02438492530575	0.52556379201228	-13.3654278168798	9.62798519537468e-41	8.57890181256966e-40	Mmp9	17395
ENSMUSG00000028497	842.091424806326	-7.0212093306402	0.276871521451634	-25.3590881930654	7.13440372616945e-142	4.46621803632824e-140	Hacd4	66775
ENSMUSG00000097101	28.6143082405043	-7.02091585876054	1.04194956649619	-6.73824922483538	1.6030643642842e-11	4.7735646126056e-11	1810034E14Rik	66503
ENSMUSG00000061802	394.40747922912	-7.01204960240282	0.489060150157842	-14.3378060963252	1.27007326924486e-46	1.3065224693407e-45	Armc4	74934
ENSMUSG00000086170	83.2128417349609	-7.01046726856995	1.0466284500863	-6.69814323124117	2.11084324749431e-11	6.23743392646484e-11	NA	NA
ENSMUSG00000038567	140.36455620491	-7.01014982907973	1.02117368023897	-6.86479681638409	6.6585956986698e-12	2.02364209248785e-11	Cyp24a1	13081
ENSMUSG00000056648	17.3175488208593	7.0072281608913	1.15702351484921	6.05625388849983	1.39328040891672e-09	3.68627940097857e-09	Hoxb8	15416
ENSMUSG00000044080	1570.56348986398	-7.00616013268169	0.305525121967812	-22.9315353433352	2.2524467599351e-116	9.5731165679021e-115	S100a1	20193
ENSMUSG00000086742	185.876542179619	-7.00597105917682	1.03524880401741	-6.76742733919549	1.31092448250992e-11	3.92170778137379e-11	LOC102635948	102635948
ENSMUSG00000010021	799.120556483807	-7.00278020082418	0.498742783874291	-14.04086520596	8.76361357493181e-45	8.60039665395161e-44	Kif19a	286942
ENSMUSG00000049037	7.72532948687841	-6.99902447227066	1.10001086966699	-6.36268664725965	1.98254893678099e-10	5.52263536864715e-10	Clec4a1	269799
ENSMUSG00000074715	31.7781735553273	-6.99625186919719	1.06511743103543	-6.56852631018907	5.0815654937735e-11	1.46454929951056e-10	Ccl28	56838
ENSMUSG00000050212	251.647854382872	-6.99537024229576	0.425570216970176	-16.4376405193458	1.02845745652919e-60	1.49459627594682e-59	Eva1b	230752
ENSMUSG00000085407	28.1106960963806	-6.99515069669229	1.05001808108675	-6.66193356351771	2.70248197198691e-11	7.93129910117115e-11	1700095J03Rik	74293
ENSMUSG00000046585	120.327824398988	-6.9931431994712	1.03967083182066	-6.72630508179681	1.74025498176239e-11	5.16947718186629e-11	Cfap58	381229
ENSMUSG00000060962	483.177577313733	-6.99201806802262	0.6085325054767	-11.4899664440199	1.48169473660182e-30	9.90184867620187e-30	Dmkn	73712
ENSMUSG00000087142	8.61290245011847	-6.99120982528167	1.10591873768453	-6.32163068320842	2.5881735956384e-10	7.16426535864985e-10	NA	NA
ENSMUSG00000096999	27.8987326878576	6.98954264021158	0.811800859759288	8.6099226875469	7.31098654046377e-18	3.01453006668438e-17	NA	NA
ENSMUSG00000042195	30.2548595970583	-6.98689338880137	1.09829025041248	-6.36160922504532	1.99650856765777e-10	5.56011188303474e-10	Slc35f2	72022
ENSMUSG00000041347	54.731749690107	-6.98470997262019	0.860518402753292	-8.1168629866277	4.78388341539825e-16	1.81203706751501e-15	Bdkrb1	12061
ENSMUSG00000034652	9.19105406405893	-6.98257676502811	1.10823496773942	-6.30062844819922	2.96441229576575e-10	8.16662880828245e-10	Cd300a	217303
ENSMUSG00000033952	1809.87992746209	-6.98231580055487	0.250129702795582	-27.9147807018391	1.76532214489479e-171	1.67195790904195e-169	Aspm	12316
ENSMUSG00000032572	43.8614766895213	-6.98115481744222	1.07735973561455	-6.47987351546977	9.17995413079108e-11	2.61013369715156e-10	Col6a4	68553
ENSMUSG00000035683	649.958050666063	-6.9769609389176	0.30332566970811	-23.0015512555581	4.49758925420239e-117	1.95307368937923e-115	Melk	17279
ENSMUSG00000047671	382.587288081297	-6.97552888156664	0.747986847117324	-9.32573735547586	1.10214550061946e-20	5.1351660485817e-20	Tctex1d4	242646
ENSMUSG00000041479	76.2788346522651	-6.97398169798494	1.06993244354389	-6.51815144037071	7.11791115093668e-11	2.03568738408866e-10	Syt15	319508
ENSMUSG00000023949	485.389590965225	-6.96983066559956	0.662106343269059	-10.5267541029542	6.50386026846785e-26	3.71385971099387e-25	Tcte1	21645
ENSMUSG00000000215	10.2294843848487	-6.96869676569972	1.14388521891646	-6.0921293941544	1.11418565903123e-09	2.96823490372128e-09	Ins2	16334
ENSMUSG00000037161	50.68493883966	-6.96602939166914	0.922919706342458	-7.54781737110762	NA	NA	Mgarp	67749
ENSMUSG00000030798	9.70567377815402	-6.96402863511265	1.14249668658058	-6.09544755526207	1.09131687540638e-09	2.90907505802552e-09	Cd37	12493
ENSMUSG00000027322	23.8325473550571	-6.96325171362093	0.927384960230794	-7.50848030993302	5.98176815006279e-14	2.03274654440658e-13	Siglec1	20612
ENSMUSG00000037738	374.593545812926	-6.96195724803203	0.739043470892067	-9.42022698560418	4.5011391208791e-21	2.13984270668707e-20	Nek5	330721
ENSMUSG00000027474	32.7048801261297	-6.95922421042286	1.11877126778183	-6.22041735503346	4.95834185800533e-10	1.34955587323115e-09	Ccm2l	228788
ENSMUSG00000075427	9.35744032868275	6.95678697447423	1.16935057225278	5.94927401546641	2.6933441819231e-09	6.98546408278992e-09	Olfr288	545140
ENSMUSG00000078869	23.5280137107454	6.95603865965384	0.885908827276779	7.85186742188382	4.09887667586673e-15	1.47939187403136e-14	NA	NA
ENSMUSG00000034792	6.83201163212761	-6.95573603104707	1.18109201448684	-5.88924143566339	3.87972298804933e-09	9.95319944149538e-09	Gna15	14676
ENSMUSG00000052776	58.1149505674854	-6.95342569130393	1.11695430091308	-6.22534483785029	4.80497981135111e-10	1.30927357880479e-09	Oas1a	246730
ENSMUSG00000019880	151.615700009138	-6.95263697942251	0.472436686944635	-14.7165475746326	5.04780867098533e-49	5.52918743407581e-48	Rspo3	72780
ENSMUSG00000043289	4.88087290596528	-6.94909301384886	1.18952248072566	-5.84191818687579	5.16031494126749e-09	1.31387717502283e-08	Mei4	75033
ENSMUSG00000040528	5.49871787150333	-6.9488527932766	1.3112640989262	-5.29935411101933	1.16213050664072e-07	2.70789964182572e-07	Milr1	380732
ENSMUSG00000020182	191.246289797191	-6.94784551338978	0.676752091344637	-10.2664559182745	9.98039876870738e-25	5.45249383751385e-24	Ddc	13195
ENSMUSG00000024518	123.865863203853	-6.94675004298221	0.46102486628575	-15.0680593412428	2.62717229632209e-51	3.06731439251251e-50	Rax	19434
ENSMUSG00000019990	280.059473706068	-6.94647561002129	1.00941109416751	-6.88171117809064	5.9137822849018e-12	1.80276828726619e-11	Pde7b	29863
ENSMUSG00000045314	7.27473059146769	-6.9421223591337	1.15136262751509	-6.02948384221608	1.64484159743822e-09	4.32632324880417e-09	Sowahb	78088
ENSMUSG00000079009	29.6521393236307	6.94150086734527	0.877649811256602	7.90919200154166	2.59064797657401e-15	9.43548947277652e-15	Gm14139	100271882
ENSMUSG00000045776	16.8926795374141	-6.93809330576166	0.889318782104775	-7.80158189096275	6.1135913826894e-15	2.18998929657376e-14	Lrtm1	319476
ENSMUSG00000027215	2166.54845012869	-6.9339613222422	0.219479081436117	-31.5928118382454	4.63453128034804e-219	9.7917842137584e-217	Cd82	12521
ENSMUSG00000089714	36.7125896812913	6.93392558710162	0.702780641215191	9.8664151805776	5.82077649035192e-23	2.98622278362136e-22	NA	NA
ENSMUSG00000094282	223.883433367943	-6.92901661298653	0.849728678470277	-8.15438714562452	3.50954955815312e-16	1.33880785488365e-15	Cfap73	546886
ENSMUSG00000086096	17.27995809921	-6.9281499537038	1.25044572431884	-5.54054431868907	3.01532913084209e-08	7.30816534215676e-08	NA	NA
ENSMUSG00000038077	2677.09479331833	-6.9272225850452	0.257426737170707	-26.9094914583467	1.70066243660294e-159	1.36881522781965e-157	Kcna6	16494
ENSMUSG00000025877	21.513176812517	-6.92665970690753	0.937900075165353	-7.38528537348325	1.5212674733729e-13	5.0585366513957e-13	Hk3	212032
ENSMUSG00000063234	10.2277260283281	-6.92637122797808	1.18126414065879	-5.86352449852175	4.53143953937103e-09	1.1577828023093e-08	Gpr84	80910
ENSMUSG00000044349	438.938748331462	-6.92581712774554	0.756168807839257	-9.15908862669961	5.2337447192651e-20	2.36335948862335e-19	Snhg11	319317
ENSMUSG00000016763	269.68231327657	-6.92557056372472	0.54202698417978	-12.7771693400188	2.19929030389408e-37	1.79513394678546e-36	Scube1	64706
ENSMUSG00000022661	481.896925960394	-6.92007986266499	0.446130977120877	-15.5113189120468	2.90842742472343e-54	3.65599975992265e-53	Cd200	17470
ENSMUSG00000024769	1028.53535331568	-6.91983411477235	0.209988343214034	-32.9534202178032	3.77913420679838e-238	1.05112551805039e-235	Cdc42bpg	240505
ENSMUSG00000089929	5.28603474660185	-6.91708080118628	1.22779049536838	-5.63376311127976	1.76319176492971e-08	4.34139541134026e-08	Bcl2a1b	12045
ENSMUSG00000067855	4.03481776392802	-6.91590381050171	4.60356876601195	-1.50229184400626	0.133021754083344	0.168349671839265	Speer3	71026
ENSMUSG00000067212	118.896159585431	-6.91558979310245	0.783085905412326	-8.83120197325109	1.03556799794102e-18	4.42781389740377e-18	H2-T23	15040
ENSMUSG00000019810	955.631371086555	-6.91507598147888	0.286235336150494	-24.1587082659953	6.04808745706978e-129	3.09777682270849e-127	Fuca2	66848
ENSMUSG00000048612	1771.70571103959	-6.9144545160725	0.174913610204752	-39.5306832211542	0	0	Myof	226101
ENSMUSG00000023931	265.530996081612	-6.91421364503989	0.664280699906275	-10.4085722286007	2.26594498532836e-25	1.27014309088316e-24	Efhb	211482
ENSMUSG00000034295	567.490401933806	-6.91369040727607	0.290614284984566	-23.789919369047	4.24691302912061e-125	2.08763803107085e-123	Fhod3	225288
ENSMUSG00000097237	15.3043177838831	-6.90850270162919	1.06596230639812	-6.48100093236221	9.11161089356273e-11	2.5920433216501e-10	Gm26519	102634580
ENSMUSG00000087516	28.4640271929912	-6.90687993629722	1.07662041288802	-6.41533436819166	1.40514111472248e-10	3.94469984844732e-10	AW549542	100993
ENSMUSG00000086224	10.2460009437886	-6.90525333602659	1.10236151187453	-6.26405517758368	3.75092651038411e-10	1.02766967846222e-09	NA	NA
ENSMUSG00000002885	928.985909031274	-6.89739345175037	0.253185005728729	-27.2425036857849	2.03898872319391e-163	1.7165785139747e-161	Adgre5	26364
ENSMUSG00000051951	88.5735553615679	-6.89666352190443	0.533822606668204	-12.9193920147916	3.49895268243508e-38	2.92106714632014e-37	Xkr4	497097
ENSMUSG00000045629	236.251974280554	-6.89611009432288	0.582838035982182	-11.8319493042381	2.6687125977482e-32	1.88491230827133e-31	Sh3tc2	225608
ENSMUSG00000043659	23.7807938174938	-6.89608567452783	1.15796712210077	-5.95533806004529	2.59534779075904e-09	6.73766268978595e-09	Npsr1	319239
ENSMUSG00000100147	729.592430839481	-6.89235541998441	0.501905940014142	-13.7323647131775	6.49776051659118e-43	6.11195598591858e-42	1700047M11Rik	67330
ENSMUSG00000099564	272.386849693325	-6.88883240943566	0.670946895550042	-10.2673288379823	9.89052662497912e-25	5.40608312265339e-24	Gm28729	102635744
ENSMUSG00000032218	806.000993005673	-6.88611314760341	0.266526626501351	-25.8364923534891	3.45135988681878e-147	2.3120954510082e-145	Ccnb2	12442
ENSMUSG00000053545	40.0741351073274	-6.88567409823895	1.07229304407527	-6.42144806989498	1.34984062912487e-10	3.79527167546522e-10	6430503K07Rik	78068
ENSMUSG00000074277	5.79469786015624	-6.88295869847198	1.13689505916486	-6.05417240842623	1.41141383537261e-09	3.73200917023373e-09	Phldb3	232970
ENSMUSG00000023064	344.410520184368	-6.88223501029212	0.302905963879824	-22.720698272625	2.79725924220211e-114	1.14458430780087e-112	Sncg	20618
ENSMUSG00000035547	805.603921462469	-6.87621756525952	0.368650307381499	-18.6524124016087	1.20705945551758e-77	2.52838106921714e-76	Capn5	12337
ENSMUSG00000083307	76.7586085340003	-6.87611491674379	0.741812183693715	-9.26934750856404	1.87288109965435e-20	8.6437337539813e-20	AA414768	245350
ENSMUSG00000034732	24.598927872426	-6.87369118129548	1.06308733687396	-6.46578220140196	1.00776141087733e-10	2.8572311588655e-10	Pabpc5	93728
ENSMUSG00000035441	1492.05988036163	-6.87293418038233	0.440449468725095	-15.6043647873533	6.79829863019562e-55	8.72031615886097e-54	Myo1d	338367
ENSMUSG00000072473	213.760652461105	-6.8725633401598	1.01070290667992	-6.79978586658627	1.0477476618679e-11	3.15524534624895e-11	1700024G13Rik	67085
ENSMUSG00000040084	1805.40156995388	-6.87120343446079	0.232792903934721	-29.5163783703115	1.77460081784687e-191	2.29372375120878e-189	Bub1b	12236
ENSMUSG00000094497	207.897294321214	6.87099771887854	0.379718857590708	18.0949604727945	3.49194389840642e-73	6.64315872551379e-72	NA	NA
ENSMUSG00000056300	74.0110432297458	6.86554574360508	0.426107399380012	16.1122424853323	2.0929406686094e-58	2.90329452723196e-57	Zfp981	100041433
ENSMUSG00000026586	1229.234745897	-6.86491249810838	0.214663453634726	-31.9798847072953	2.07647971907782e-224	4.7527592570101e-222	Prrx1	18933
ENSMUSG00000063286	13.0352545458117	-6.86260496572443	1.15716341580811	-5.93054090025123	3.01938357999107e-09	7.80528416507573e-09	NA	NA
ENSMUSG00000024851	1569.86393660436	-6.86199094169883	0.248712271993154	-27.5900778305291	1.46368351490005e-167	1.30208574384206e-165	Pitpnm1	18739
ENSMUSG00000010311	398.663310306692	-6.85946130878754	0.282053327777092	-24.3197318849172	1.21242144347316e-130	6.37333406158747e-129	Optc	269120
ENSMUSG00000033170	268.572671145588	-6.8589104688428	0.504725238137381	-13.5893946856208	4.62892800973381e-42	4.25927282905699e-41	Card10	105844
ENSMUSG00000104148	83.6049358618952	6.85570396318714	0.440605608190128	15.5597292357405	1.36675863620799e-54	1.73895700714524e-53	Pcdha2	353234
ENSMUSG00000097178	4.353586978114	-6.85510984286749	1.22269413329072	-5.60656149090848	2.06385672653855e-08	5.05846334101858e-08	NA	NA
ENSMUSG00000001493	36.8598161897681	-6.85402803129077	1.08582523752926	-6.31227548816856	2.74962191806766e-10	7.59681156867857e-10	Meox1	17285
ENSMUSG00000053465	55.5475061754189	-6.8514617539817	1.04321401867062	-6.56764732007016	5.11164313858984e-11	1.47302471717029e-10	Hs6st3	50787
ENSMUSG00000053175	136.20171752116	-6.84846980300763	0.406273247994009	-16.8568071779824	9.35056821838907e-64	1.44996496445069e-62	Bcl3	12051
ENSMUSG00000037660	7.29042472250847	-6.84282281770126	1.17303653320708	-5.83342685755319	5.4300416303327e-09	1.38063301022102e-08	Gdf7	238057
ENSMUSG00000031351	465.278658557912	-6.84273474851418	0.412822898353914	-16.5754728620889	1.04835028615821e-61	1.56172209069522e-60	Zfp185	22673
ENSMUSG00000047963	177.112101574812	-6.84091878389767	0.347409153471133	-19.6912450796035	2.56311556071211e-86	6.20257028805366e-85	Stbd1	52331
ENSMUSG00000048572	19.6643104132925	-6.84070135861909	1.09183323038793	-6.26533537194924	3.72023854223829e-10	1.01938896980424e-09	Tmem252	226040
ENSMUSG00000030207	4549.39035010618	-6.83815222082261	0.193144470254914	-35.404338585503	1.46418418274113e-274	5.84954891770377e-272	Fam234b	74525
ENSMUSG00000015401	6.07701464391019	-6.83754393386722	1.19743121808267	-5.71017677726454	1.12858884604132e-08	2.81161935533627e-08	Cltrn	57394
ENSMUSG00000030218	233.030660520025	-6.83626166518697	0.380794575727313	-17.9526235428375	4.57759623391039e-72	8.44529992004307e-71	Mgp	17313
ENSMUSG00000018654	11.9063568797445	-6.83539777013263	1.07676518366008	-6.34808579796213	2.18010494413855e-10	6.05912546642505e-10	Ikzf1	22778
ENSMUSG00000041431	2199.12460969399	-6.83159728634139	0.237634587039628	-28.7483289846278	9.50387768498432e-182	1.04939047423196e-179	Ccnb1	268697
ENSMUSG00000049493	866.0083037019	-6.8307184768935	0.321952000670164	-21.2165740938864	6.71415390633958e-100	2.08670585267326e-98	Pls1	102502
ENSMUSG00000031438	76.7087281767675	-6.83070473304678	0.67602573124006	-10.1042081941422	5.29213353166068e-24	2.82037472935193e-23	Rnf128	66889
ENSMUSG00000043629	84.5031216013421	-6.82921891909078	1.03443673425513	-6.60187200719269	4.0599797603366e-11	1.17768891450661e-10	1700019D03Rik	67080
ENSMUSG00000108393	26.9224928542294	-6.82709758875029	1.08521135209835	-6.29103038366626	3.15365594420331e-10	8.67600877200192e-10	NA	NA
ENSMUSG00000043333	106.945311381079	-6.82707567495834	0.609213138826035	-11.2063828566046	3.79382303588188e-29	2.40929692391424e-28	Rhbdl2	230726
ENSMUSG00000052415	113.699320902753	-6.82475423514136	0.664848036383048	-10.2651340782622	1.01180323317459e-24	5.52631181768465e-24	Tchh	99681
ENSMUSG00000060586	28.0899195418521	-6.82147115014323	1.0626994610666	-6.4190031142923	1.37169603353913e-10	3.85474829837003e-10	H2-Eb1	14969
ENSMUSG00000028699	10.6495023896822	-6.82015629846129	1.14712440692998	-5.94543735383843	2.75719684985321e-09	7.14516881493389e-09	Tspan1	66805
ENSMUSG00000033726	93.8557695794134	-6.81950182520862	1.05176291176089	-6.48387744895017	8.93948434961636e-11	2.54406540103769e-10	Emx1	13796
ENSMUSG00000040432	6.99386995537243	-6.81761632110783	1.15773148115814	-5.88877164702114	3.89076606144373e-09	9.98036454215538e-09	Ltb4r2	57260
ENSMUSG00000031165	6.9721320081317	-6.81307336983895	1.22632224359727	-5.55569582579994	2.76508021609935e-08	6.72091898101229e-08	Was	22376
ENSMUSG00000035486	23.7250082358764	-6.80880483665382	1.07107899638903	-6.35695859932704	2.05787426204712e-10	5.72810630351677e-10	Plk5	216166
ENSMUSG00000057058	4.92118617070175	-6.80715380845434	1.17169390944616	-5.80966902155529	6.25964695045957e-09	1.58532990367045e-08	Skap1	78473
ENSMUSG00000074782	118.488548113914	-6.80692125112466	1.04957026536394	-6.48543644551932	8.84752897919577e-11	2.51952766018492e-10	4833422C13Rik	373852
ENSMUSG00000038354	167.437121137869	-6.80507077004134	0.849081047056671	-8.01463039792377	1.10468704262439e-15	4.10785046329087e-15	Ankrd35	213121
ENSMUSG00000031662	6.8178627626947	-6.80486951299959	1.17103442231022	-5.81099016677487	6.21044118398329e-09	1.57341201586146e-08	Snx20	71607
ENSMUSG00000015579	3.66197028520241	-6.80278539030934	1.29617797755719	-5.24834205494685	1.53474140472424e-07	3.54418001954868e-07	Nkx2-5	18091
ENSMUSG00000078503	11.8515971618479	6.80181835270662	1.05005431939028	6.47758713725982	9.3200951606823e-11	2.64860903990781e-10	Zfp990	101056073
ENSMUSG00000052273	1343.78604438699	-6.80040478662145	0.411686609957877	-16.518401672858	2.70471207962139e-61	3.98328676444509e-60	Dnah3	381917
ENSMUSG00000032327	112.916472506732	-6.79941541427621	0.783497151670102	-8.67828989522499	4.01763911043888e-18	1.67768118916141e-17	Stra6	20897
ENSMUSG00000093661	132.537326290175	-6.79927125327518	0.514733417104406	-13.2093060744414	7.7535907061314e-40	6.74464167006434e-39	Eif4e3	66892
ENSMUSG00000105284	32.0768588404162	-6.79835924245484	1.04579696743621	-6.50064922173291	7.99741152118893e-11	2.28098550564751e-10	NA	NA
ENSMUSG00000043300	216.705156510413	-6.7976273647794	0.363943771474048	-18.6776856689911	7.52100023644666e-78	1.5844577008192e-76	B3galnt1	26879
ENSMUSG00000045625	379.909001389421	-6.79651171421566	0.479045045000193	-14.18762553783	1.09297216328136e-45	1.10114063932972e-44	Pigz	239827
ENSMUSG00000042708	26.4914772172719	-6.7964220856701	1.06172039199138	-6.40132951852099	1.54029736483923e-10	4.31640785583629e-10	Shcbp1l	71836
ENSMUSG00000038235	280.240261838243	-6.792746616939	0.327657466142037	-20.7312432001607	1.81052146819869e-95	5.20714505506936e-94	F11r	16456
ENSMUSG00000028005	473.434849385921	-6.79190528385941	0.552881209912063	-12.2845652232234	1.0963283540768e-34	8.26685755804036e-34	Gucy1b1	54195
ENSMUSG00000025574	1483.94119960248	-6.78874125238585	0.286309951929649	-23.7111606028069	2.76620110996956e-124	1.34472869445489e-122	Tk1	21877
ENSMUSG00000029005	576.017831766429	6.788618233599	0.344100605682841	19.728585540056	1.22551522769224e-86	2.98870655916554e-85	Draxin	70433
ENSMUSG00000038805	590.298101109235	-6.78731920833076	0.219465853556781	-30.9265386771191	5.25417719816896e-210	9.1627012361402e-208	Six3	20473
ENSMUSG00000048442	215.263966388854	-6.78575499506736	0.620698188297849	-10.932454972482	8.06368616762547e-28	4.9081267634691e-27	Smim5	66528
ENSMUSG00000111293	33.1007126890321	-6.78557409736869	1.04152457354489	-6.51503984613015	7.26703650011311e-11	2.07671469654032e-10	NA	NA
ENSMUSG00000045608	1222.62881752857	-6.78547914723977	0.52892355836549	-12.8288465127336	1.13034505209132e-37	9.33373612536734e-37	Dbx2	223843
ENSMUSG00000031980	5516.26694888409	6.78543192250385	0.214858928430799	31.5808701647197	6.76060318851709e-219	1.41476889391701e-216	Agt	11606
ENSMUSG00000050666	603.556128343087	-6.78507479664264	0.353681767215618	-19.1841237676982	5.02337443066719e-82	1.13792377695928e-80	Vstm4	320736
ENSMUSG00000025779	24.2118945235345	-6.78011560132589	1.02325732043796	-6.62601230981073	3.44876424121934e-11	1.00516907643338e-10	Ly96	17087
ENSMUSG00000060512	328.449528057084	-6.77938574801485	0.7448920288539	-9.10116565275332	8.9367457381554e-20	3.99933022616067e-19	0610040J01Rik	76261
ENSMUSG00000000296	129.694052945829	-6.77805868057696	0.602538121014107	-11.2491781750988	2.33759921626106e-29	1.498368365779e-28	Tpd52l1	21987
ENSMUSG00000029155	837.814812020593	-6.77485233077228	0.47999963462901	-14.1142864327564	3.10139282870681e-45	3.07939017736894e-44	Spata18	73472
ENSMUSG00000026126	12.3156310125729	-6.77381608924117	1.10726863337013	-6.11759051516168	9.50008016610335e-10	2.54381259431866e-09	Ptpn18	19253
ENSMUSG00000062309	8.20282909350171	-6.77122355469992	1.09208185715627	-6.2002893925295	5.63594322941791e-10	1.52830532617549e-09	Rpp25	102614
ENSMUSG00000015947	7.92088096849618	-6.76917485997719	1.13910245258817	-5.94255138736368	2.80619642870451e-09	7.26358276922185e-09	Fcgr1	14129
ENSMUSG00000062980	98.2879984002377	-6.76500498284849	0.747933307231916	-9.04493076780551	1.49760040525696e-19	6.62108122831212e-19	Cped1	214642
ENSMUSG00000041372	12.0855091818275	-6.76337508715091	1.05222572446041	-6.42768460219808	1.29562209271936e-10	3.64702847083301e-10	B4galnt3	330406
ENSMUSG00000041488	197.502089401664	-6.76243208984553	0.342243277038865	-19.7591378517498	6.69383016720529e-87	1.64891850071751e-85	Stx3	20908
ENSMUSG00000108592	22.679084382899	-6.76084288925445	1.05055011921093	-6.43552626916319	1.23046245705061e-10	3.4693893967372e-10	NA	NA
ENSMUSG00000090698	138.844129701237	-6.75934079012831	0.704144203311663	-9.59937006984995	8.04344923168204e-22	3.93802829696411e-21	Apold1	381823
ENSMUSG00000030630	873.342281872986	-6.75519675073612	0.292007882266224	-23.1336109775879	2.12574998064031e-118	9.34182086492192e-117	Fah	14085
ENSMUSG00000031425	93655.1071028471	-6.75423687676194	0.254404157023425	-26.5492394298417	2.62065972411461e-155	1.98564676268863e-153	Plp1	18823
ENSMUSG00000109618	16.3553505201578	-6.75378729688016	1.07344832590501	-6.29167434881988	3.14059805768453e-10	8.64224935773353e-10	NA	NA
ENSMUSG00000038756	661.328439583945	-6.75316294903789	0.509022709589731	-13.2669187873384	3.6008457518432e-40	3.15727788129492e-39	Ttll6	237930
ENSMUSG00000109392	27.4629698889763	-6.7517984736342	1.06106514410087	-6.36322709418145	1.97558258869648e-10	5.50462544020133e-10	Gm5737	436008
ENSMUSG00000014158	185.543164897873	-6.75167285205259	0.41178855500596	-16.3959701404398	2.04352108962334e-60	2.95799004626441e-59	Trpv4	63873
ENSMUSG00000056671	17.3318226402388	-6.74860021745497	1.04789553421127	-6.44014598510004	1.19358642652369e-10	3.36800751894248e-10	Prelid2	77619
ENSMUSG00000047798	7.18593866670915	-6.74742966723455	1.19846667692762	-5.63005196317364	1.8015533686652e-08	4.43336680139774e-08	Cd300lf	246746
ENSMUSG00000048004	24.9884499921495	-6.74400796977502	1.05755033264957	-6.37700898157602	1.8057987485167e-10	5.03921969788639e-10	Tmem196	217951
ENSMUSG00000019235	55.3637643024422	-6.74112125117948	1.04440959501252	-6.45448039099893	1.08590836626374e-10	3.07126586844036e-10	Rps6kl1	238323
ENSMUSG00000037446	23.0987336200765	-6.74069435359304	1.10752272551627	-6.08628084850434	1.15563655190667e-09	3.07605111508726e-09	Tulp1	22157
ENSMUSG00000035273	10.5894987150629	-6.73656070787706	1.10899217504412	-6.07448894543286	1.2438320348565e-09	3.30360465392262e-09	Hpse	15442
ENSMUSG00000092202	4.15103614057409	6.73396744776416	1.1357528275137	5.92907830351222	3.04639797888699e-09	7.87233950253839e-09	NA	NA
ENSMUSG00000109244	20.4140617679205	-6.73171993108422	1.05624694522153	-6.37324440230441	1.85070598383098e-10	5.16125937082347e-10	NA	NA
ENSMUSG00000037731	7.03855199959198	-6.72927497287043	1.17230142397904	-5.74022587981668	9.45503521864674e-09	2.36677476485902e-08	Themis2	230787
ENSMUSG00000026018	38.6246093867115	-6.72433552863318	1.04044735710699	-6.46292720405431	1.02696704121118e-10	2.90980616331827e-10	Ica1l	70375
ENSMUSG00000043740	3.92597118440265	-6.72365756967425	1.15269916855255	-5.83296817860743	5.4449955485427e-09	1.38427498771409e-08	B430306N03Rik	320148
ENSMUSG00000097755	28.0138242461815	-6.72282535832523	1.04938811932428	-6.40642411947088	1.48972197805211e-10	4.17734316280488e-10	NA	NA
ENSMUSG00000098662	15.8971571856332	-6.72274303658154	1.06669742466475	-6.3023898634558	2.93090800980215e-10	8.08040673768917e-10	NA	NA
ENSMUSG00000031548	2424.33227503463	-6.7196693868141	0.226531874154077	-29.6632401595004	2.28915183056586e-193	3.1241946070201e-191	Sfrp1	20377
ENSMUSG00000057715	55.0100369656336	-6.71813106655151	1.04201531789575	-6.44724789662223	1.13899408671368e-10	3.21643966936894e-10	A830018L16Rik	320492
ENSMUSG00000028539	23.9796432776309	-6.71484119558765	0.803129155113314	-8.36084850467202	6.22687655766814e-17	2.47151659323775e-16	Artn	11876
ENSMUSG00000026729	10.5109507046164	6.71314845495914	1.08394749143366	6.19324137747684	5.89393621351558e-10	1.59649236217428e-09	4930562F07Rik	75255
ENSMUSG00000063434	69.1497107080308	-6.71175390548693	1.01062870872178	-6.64116687717672	3.11209442845029e-11	9.10304191644544e-11	Sorcs3	66673
ENSMUSG00000035860	1206.37704392764	-6.70978277894201	0.381683650687927	-17.5794346099149	3.54089541090762e-69	6.14566310141178e-68	Cdhr3	68764
ENSMUSG00000111261	14.5473826457101	-6.70958232523733	1.0604667707137	-6.3270085499442	2.49959510646578e-10	6.92692688540454e-10	NA	NA
ENSMUSG00000110123	14.1980606754573	6.70877726521246	1.07695732219115	6.22938079994011	4.68282293516089e-10	1.27630449459551e-09	NA	NA
ENSMUSG00000051022	564.173691204121	-6.70847678062637	0.304370223253628	-22.0405160166942	1.17787270732462e-107	4.26382158122634e-106	Hs3st1	15476
ENSMUSG00000050936	25.7277016631065	6.70649711603158	0.624889831729821	10.7322871576685	7.17967825802769e-27	4.23628008495281e-26	NA	NA
ENSMUSG00000078922	16.2077426695177	-6.70482696303991	1.18998714860035	-5.63436922064751	1.75700232720633e-08	4.32692022061578e-08	Tgtp1	21822
ENSMUSG00000060924	1031.2874953479	-6.70279681171617	0.436294655124847	-15.3630046414347	2.89825119581419e-53	3.55573833197238e-52	Csmd1	94109
ENSMUSG00000034923	39.1751596559909	-6.70205726960968	1.04602561972484	-6.40716359449464	1.48251721779128e-10	4.15767081385167e-10	Ly6g6f	433099
ENSMUSG00000044231	197.952324104436	-6.70075939246403	0.555200308662498	-12.0690844149681	1.53836333505634e-33	1.12348121424108e-32	Nhlrc1	105193
ENSMUSG00000078190	110.334737672152	6.69762765098857	0.402741159477773	16.6301047046526	4.21856427235085e-62	6.32295448542738e-61	Dnm3os	474332
ENSMUSG00000069835	339.792823130846	-6.69754778195816	0.525183534767154	-12.7527756271483	3.00839891323481e-37	2.44918671065241e-36	Sat2	69215
ENSMUSG00000035189	415.07706138557	-6.69482418252312	0.511116024919382	-13.098443124688	3.36080921962523e-39	2.88015058435356e-38	Ano4	320091
ENSMUSG00000085183	3.6052189189127	-6.69356514035755	1.20915156257999	-5.53575362055967	3.09892941409386e-08	7.50581746206839e-08	Wincr1	100040617
ENSMUSG00000074445	3.43589228414176	-6.69280274414169	1.44502576244722	-4.63161482519669	3.62824680719824e-06	7.56389630878244e-06	Sprr2a3	100042514
ENSMUSG00000048216	242.615924675743	-6.69222495727816	0.456085403716825	-14.6731838000965	9.57449981640719e-49	1.03840318097688e-47	Gpr85	64450
ENSMUSG00000028753	1090.05744265129	-6.68695315651448	0.281712536266696	-23.7367965413651	1.50412554431887e-124	7.32819303443869e-123	Vwa5b1	75718
ENSMUSG00000056737	578.278015529953	-6.6833851842838	0.258339617918058	-25.8705390916994	1.42936093181123e-147	9.66379930913483e-146	Capg	12332
ENSMUSG00000031786	1083.54593214108	-6.68224261118839	0.343740475036877	-19.4397898893678	3.55619130196007e-84	8.35723973026402e-83	Drc7	330830
ENSMUSG00000073609	351.984718378752	-6.67798148826576	0.427834725317811	-15.6087879105772	6.34306085032822e-55	8.14588404817428e-54	D2hgdh	98314
ENSMUSG00000063060	318.865286823284	-6.67745210913331	0.582151946144285	-11.4702907949711	1.86033079912551e-30	1.23794817229512e-29	Sox7	20680
ENSMUSG00000091243	620.198767524763	-6.67697729747386	0.240506374499445	-27.7621635242323	1.24266745738913e-169	1.14247414398374e-167	Vgll3	73569
ENSMUSG00000020191	10.8325394205553	-6.67610076018094	1.09159598844634	-6.11590811146439	9.600863835644e-10	2.57017277120621e-09	Spata48	73862
ENSMUSG00000029697	9.54680189343491	-6.67257608807777	1.10600058153682	-6.03306743185077	1.60876243438257e-09	4.23497507735572e-09	Fezf1	73191
ENSMUSG00000022309	702.497388137062	-6.67257364590021	0.444827028654831	-15.0003781606487	7.30022087964935e-51	8.41152351277059e-50	Angpt1	11600
ENSMUSG00000030468	4.48423684498792	-6.67176356144601	1.27801750357705	-5.22040077132934	1.78536347513421e-07	4.10611174786728e-07	Siglecg	243958
ENSMUSG00000103710	9.03419682470654	6.67153790626939	1.09131984048556	6.11327464119136	9.76071748647337e-10	2.61105728427416e-09	NA	NA
ENSMUSG00000110208	13.5384318988883	-6.67046013451953	1.09141415740384	-6.11175884907581	9.85390099226774e-10	2.63438090404063e-09	NA	NA
ENSMUSG00000059430	4.70347381742117	-6.66786436127766	1.21651049145954	-5.48114003791099	4.22593809787014e-08	1.01482554999454e-07	Actg2	11468
ENSMUSG00000060923	294.185157123918	-6.66399869988308	0.445380496179905	-14.96248434101	1.29114639245963e-50	1.47531771614745e-49	Acyp2	75572
ENSMUSG00000045555	37.2518947727678	-6.66387221965504	1.04258660544831	-6.39167258128123	1.64080949024998e-10	4.59104888950245e-10	Mettl24	327747
ENSMUSG00000103442	40.960865392227	6.65900601380405	0.616654112209143	10.7986079748149	3.49461336667817e-27	2.08377583462739e-26	Pcdha1	116731
ENSMUSG00000051669	47.746971671686	-6.65863887073214	1.10083175570556	-6.04873436492065	1.45988134530378e-09	3.85459899067052e-09	AU021092	239691
ENSMUSG00000068154	134.993947267279	-6.65258196677921	0.602541413445125	-11.0408709149833	2.42669550703016e-28	1.49864475480533e-27	Insm1	53626
ENSMUSG00000023443	82.4646577436702	6.65020601193477	0.669462101792385	9.93365568286814	2.97156978175791e-23	1.53959685957478e-22	Esx1	13984
ENSMUSG00000042251	252.099579451048	-6.64894956297098	0.443524936157359	-14.9911516150064	8.38859996239465e-51	9.65040350647632e-50	Pm20d1	212933
ENSMUSG00000098112	8.76959870421567	-6.64693018001983	1.12578509188283	-5.90426203717361	3.54228757858073e-09	9.10560189098671e-09	Bin2	668218
ENSMUSG00000025777	159.558267790789	-6.64622574151808	0.57878235667742	-11.4831173840054	1.60391272046106e-30	1.06990814227963e-29	Gdap1	14545
ENSMUSG00000037860	57.1737389699267	-6.64370294777763	1.04644334572342	-6.34884150673707	2.16942394966625e-10	6.03020271296857e-10	Aim2	383619
ENSMUSG00000015880	807.686098185756	-6.64178173084843	0.293208263241489	-22.6520960133316	1.33030122811213e-113	5.37329207450511e-112	Ncapg	54392
ENSMUSG00000011382	202.025486496869	-6.64108895665693	0.602594129748311	-11.0208324787876	3.03241507623691e-28	1.86851532445748e-27	Dhdh	71755
ENSMUSG00000028780	981.65396070048	-6.63853613849751	0.218186486866155	-30.4259729089909	2.49102647580903e-203	3.99527917904758e-201	Sema3c	20348
ENSMUSG00000031375	3148.0539909327	-6.63651905855522	0.22999103622404	-28.8555552751648	4.31563987587581e-183	4.86295153808304e-181	Bgn	12111
ENSMUSG00000085184	16.518179855028	-6.63645845834354	1.06080402651763	-6.25606454391909	3.94813401670074e-10	1.08021851262564e-09	4933439K11Rik	71319
ENSMUSG00000026536	56.5516422687209	-6.63308830433586	0.496889365349499	-13.3492257369411	1.19686436524321e-40	1.06515596182621e-39	Ifi211	381308
ENSMUSG00000063531	518.86297826236	-6.63200405668851	0.247707706065651	-26.7735072195566	6.57652074811691e-158	5.17942259492376e-156	Sema3e	20349
ENSMUSG00000063683	13.8357622321919	-6.63064665113637	0.90181035340672	-7.35259539446197	1.94394701511095e-13	6.43094666712329e-13	Glyat	107146
ENSMUSG00000047528	56.3758727216276	-6.6295013001463	1.05914896743321	-6.25927183426573	3.86779167290811e-10	1.05863211794731e-09	Als2cr12	108812
ENSMUSG00000046916	9.7714114308626	-6.62721721973967	1.17744657866964	-5.6284653077234	1.81820061018745e-08	4.47333131873797e-08	Myct1	68632
ENSMUSG00000034488	2410.12669516815	-6.62614854470664	0.255226015857526	-25.9618852821239	1.33502634277762e-148	9.13848405914413e-147	Edil3	13612
ENSMUSG00000029248	35.4250461132539	-6.62557388438808	1.05519832949722	-6.27898443276064	3.40791708788833e-10	9.36027027152128e-10	Thegl	71868
ENSMUSG00000006056	47.963729398127	-6.62519492874271	1.04832863565704	-6.31976910998943	2.61954395748912e-10	7.24744892695899e-10	Calcoco2	76815
ENSMUSG00000046761	182.059374773511	-6.62424834936091	0.412543613896767	-16.057086150941	5.09950939209043e-58	6.99884571345428e-57	Fam83h	105732
ENSMUSG00000040189	1332.4220933698	-6.62386918497844	0.262885236765209	-25.1968093244218	4.34156672893027e-140	2.64258298434307e-138	Ccdc114	211535
ENSMUSG00000110067	2.84367483522451	6.62015212234576	1.60828645114311	4.1162767476157	3.8504193720222e-05	7.38265836487293e-05	NA	NA
ENSMUSG00000044626	28.5326367470949	-6.61760545088471	0.922138284770504	-7.17636992214422	7.15866967949689e-13	2.30034291997053e-12	Liph	239759
ENSMUSG00000021356	6.44400023813642	-6.61066119293728	1.10239100061893	-5.99665743753874	2.0142032907161e-09	5.26505935128539e-09	Irf4	16364
ENSMUSG00000013418	3.24513314168376	-6.61049466261679	1.56949238420377	-4.21186794478803	2.53267598100586e-05	4.9322422521175e-05	B4galnt2	14422
ENSMUSG00000084866	37.8631885953108	-6.6082228800288	1.05040120773909	-6.29114173835775	3.15139418497456e-10	8.67087207944477e-10	A930006K02Rik	100503120
ENSMUSG00000102059	26.9206227587662	-6.6077198978266	1.05083381096737	-6.2880731747142	3.21430407027365e-10	8.83621960917339e-10	Gm20257	100504501
ENSMUSG00000046410	8.89204483685144	-6.60673389812351	1.13049485642468	-5.84410787946268	5.09290168932092e-09	1.2970135468179e-08	Kcnk6	52150
ENSMUSG00000078721	7.24691777492543	-6.60554289463632	1.11127357852022	-5.94411945205459	2.77946868213427e-09	7.19779202740559e-09	Fam205a1	433698
ENSMUSG00000016150	10.1333603557842	-6.60198492352128	1.13747050509156	-5.80409328766717	6.47152406199448e-09	1.635785093917e-08	Tenm1	23963
ENSMUSG00000103483	8.10170950455096	6.60132314649896	1.07149986407909	6.16082499662519	7.2366931268992e-10	1.94986950432074e-09	NA	NA
ENSMUSG00000029923	8.58509716030735	-6.60128844691892	1.11065735607649	-5.94358684143475	2.78851913782352e-09	7.21952763230779e-09	Rab19	19331
ENSMUSG00000085642	39.3271882515381	-6.60060857533803	1.0172256177138	-6.48883439464767	8.65029839795306e-11	2.46463960967612e-10	NA	NA
ENSMUSG00000038203	3.42656521966564	6.60051220081654	1.38173780179979	4.77696433593913	1.77961321385975e-06	3.80494708067921e-06	Hoxa13	15398
ENSMUSG00000038239	181.807695416619	6.60037855412877	0.366716148697008	17.9986034909584	1.99793456242873e-72	3.72987392865305e-71	Hrc	15464
ENSMUSG00000030162	3.6736412414365	-6.59953233426494	2.46746142715022	-2.67462431697951	0.00748130331335073	0.0114014896451835	Olr1	108078
ENSMUSG00000057503	4.00429891756309	6.59837520294279	1.18633117510594	5.56200101742546	2.66698737434551e-08	6.48823223831862e-08	Olfr1459	258684
ENSMUSG00000020264	108.855279538584	6.5970755733646	0.420562260058845	15.6863232864536	1.8761220050334e-55	2.44362944970948e-54	Slc36a2	246049
ENSMUSG00000073888	183.339578615131	-6.5970558662371	0.558019110315829	-11.8222758760059	2.99460253620293e-32	2.1116945291395e-31	Ccl27a	20301
ENSMUSG00000091735	552.57423814455	-6.59604394714058	0.374223213356045	-17.6259614896336	1.5569902705121e-69	2.71521803285415e-68	Gpr62	436090
ENSMUSG00000050505	180.914290090917	-6.59397604101925	1.03787145845271	-6.35336484813806	2.10655274295666e-10	5.86063350480966e-10	Pcdh20	219257
ENSMUSG00000035000	15.3349568596692	-6.59295578884719	1.13684373331464	-5.79935095356019	6.65720777314345e-09	1.68078623921959e-08	Dpp4	13482
ENSMUSG00000090326	109.875208054279	-6.5924419084817	1.02492600260393	-6.43211499340724	1.25840475366331e-10	3.54635470722636e-10	Dthd1	100322896
ENSMUSG00000046952	25.5294104813038	6.59056469578138	1.04604699976139	6.30044796962728	2.96786627008815e-10	8.17511916167068e-10	NA	NA
ENSMUSG00000074240	11.7270121270699	6.59049456011702	0.919808856789045	7.16506968972199	7.77469934995968e-13	2.49137332385393e-12	Cib3	234421
ENSMUSG00000044071	9.13033525698182	-6.58839369370857	1.0862741726165	-6.06512965123635	1.31847249508926e-09	3.4946678087571e-09	Fam19a2	268354
ENSMUSG00000048327	2114.19953605775	-6.58540742172958	0.202445481968855	-32.5292881702478	4.11061278453813e-232	1.05026156644949e-229	Ckap2l	70466
ENSMUSG00000074892	1633.50254964725	-6.58505384988745	0.285530762535086	-23.0625022376644	1.10194897465217e-117	4.83295904591458e-116	B3galt5	93961
ENSMUSG00000021879	1276.65033030235	-6.5833138388252	0.430755978396718	-15.2831630180234	9.90158155553591e-53	1.19805865374334e-51	Dnah12	110083
ENSMUSG00000050808	106.026456678066	6.58213525170068	0.381506481188872	17.2530103058513	1.062180777257e-66	1.76278687452176e-65	Muc15	269328
ENSMUSG00000032878	336.02908716214	-6.5818907742336	0.500761487173453	-13.1437639331752	1.84800694009474e-39	1.59615788108104e-38	Ccdc85a	216613
ENSMUSG00000086040	51.6807646112898	-6.57753529633791	0.762369489009591	-8.62775254146504	6.25692705299169e-18	2.59109419780223e-17	Wipf3	330319
ENSMUSG00000051506	12.1377005420595	-6.5770285023835	1.0935382787766	-6.01444744096345	1.80501317218137e-09	4.73344724100027e-09	Wdfy4	545030
ENSMUSG00000061654	40.8009185958229	-6.57647504512269	1.02252860478586	-6.43158050967183	1.26283862604843e-10	3.55839357914364e-10	Spry3	236576
ENSMUSG00000045362	34.1775981647338	-6.57486457583889	0.604031267909248	-10.8849738832175	1.35937587215315e-27	8.21947331833271e-27	Tnfrsf26	244237
ENSMUSG00000057068	241.844943712847	-6.56866686829476	0.659000698123161	-9.96761746535682	2.1123512658957e-23	1.09857264770476e-22	Fam47e	384198
ENSMUSG00000099974	3.56436424836396	-6.56790064029149	1.39101195000531	-4.72167089597355	2.3391496574885e-06	4.95308233824754e-06	Bcl2a1d	12047
ENSMUSG00000045573	16.2186832361301	-6.56772355490114	1.07952857943676	-6.08388113108391	1.17307589570931e-09	3.12171450362367e-09	Penk	18619
ENSMUSG00000038179	3.23665345424608	-6.56753980234717	1.27545893898342	-5.14915815916559	2.61658179699452e-07	5.94623558024208e-07	Slamf7	75345
ENSMUSG00000007946	4.15303062527021	-6.56707616449348	1.20847222460423	-5.434197022314	5.50437359747405e-08	1.31208072312104e-07	Phox2a	11859
ENSMUSG00000028487	47.1436041649564	-6.56047247524506	0.567439850027548	-11.5615293408219	6.45488285701453e-31	4.35070984715277e-30	Bnc2	242509
ENSMUSG00000049583	1805.0460933287	-6.55972957970443	0.514849679042066	-12.7410579179335	3.49621500210075e-37	2.83686603549335e-36	Grm5	108071
ENSMUSG00000079110	136.198145361944	6.55911485434859	0.391449560303065	16.7559642914669	5.12235864374339e-63	7.81079711859636e-62	Capn3	12335
ENSMUSG00000045328	1694.60196070522	-6.5585831543218	0.200771056082163	-32.6669754211872	4.60056570627693e-234	1.20343131266694e-231	Cenpe	229841
ENSMUSG00000066553	471.666606737888	6.55737687256554	0.199402191733521	32.8851795236472	3.58018645172869e-237	9.71202924738699e-235	NA	NA
ENSMUSG00000085995	8.48723139338728	-6.55319740534595	1.09832340956055	-5.96654623611087	2.42328093401394e-09	6.3081094613302e-09	NA	NA
ENSMUSG00000023153	139.467887721296	-6.5511458970395	1.01815546830396	-6.43432766505921	1.24021060285621e-10	3.49597788025137e-10	Tmem52	69671
ENSMUSG00000048163	17.7457017311555	-6.55113608865181	1.15188284165786	-5.68732847797527	1.29042102504771e-08	3.20533813965333e-08	Selplg	20345
ENSMUSG00000102406	14.0927764789613	-6.54896486767136	1.07353184985926	-6.10039177554904	1.05808802480032e-09	2.8228956008909e-09	NA	NA
ENSMUSG00000002012	161.067923829621	-6.54814397376509	0.84431455471672	-7.75557395899931	8.79448059318634e-15	3.12233191265283e-14	Pnck	93843
ENSMUSG00000013584	113.363930630767	-6.54586841512731	1.03528948425072	-6.32274210711687	2.56961963701601e-10	7.11559575099595e-10	Aldh1a2	19378
ENSMUSG00000086587	51.687349105275	-6.54505680309878	1.05861036235759	-6.18268726231106	6.30194849700726e-10	1.70344094383984e-09	Gm11837	100038514
ENSMUSG00000061298	113.484389342042	-6.54281009473677	1.01011795330405	-6.47727334548953	9.3394911810125e-11	2.65377783163569e-10	Agbl4	78933
ENSMUSG00000003309	9.64921788124948	-6.54075417119949	1.08586566298756	-6.02353900131975	1.70643965279517e-09	4.48351052144785e-09	Ap1m2	11768
ENSMUSG00000040710	43.4446190438786	-6.53966992083411	1.03703038042537	-6.30615075920115	2.86060409454873e-10	7.89351422447811e-10	St8sia4	20452
ENSMUSG00000030577	4.97233903200654	-6.53625587938784	1.14830399982918	-5.69209536878748	1.25489723975232e-08	3.11921459831196e-08	Cd22	12483
ENSMUSG00000004612	5.24465418225893	6.53430115841166	1.27272757539723	5.13409254637405	2.8350857387098e-07	6.428827547644e-07	Nkg7	72310
ENSMUSG00000049107	11.0090286890682	-6.53395003961203	1.07104428197846	-6.10054145244334	1.05709762668726e-09	2.82059576820877e-09	Ntf3	18205
ENSMUSG00000056481	403.373634574941	-6.53121044956682	0.485892673739154	-13.441673033072	3.44557419801119e-41	3.0977742165671e-40	Cd248	70445
ENSMUSG00000032068	47.8700816509739	-6.53096034187386	1.05802484405901	-6.17278542989452	6.70972451573593e-10	1.81143600914444e-09	Plet1	76509
ENSMUSG00000022371	45.4469524173031	-6.53040225957327	0.873000922938346	-7.48040705110969	7.40927567829719e-14	2.50313675398561e-13	Col14a1	12818
ENSMUSG00000050908	669.710275949158	-6.52867226722309	0.261640840749181	-24.9528026608114	1.99092681299895e-137	1.16038819262668e-135	Tvp23a	383103
ENSMUSG00000041578	10.634606732449	-6.52812016916228	1.8091013259281	-3.60848785836429	0.000307986925547835	0.000543959224745806	Crx	12951
ENSMUSG00000028063	3695.43320303351	-6.5268372382198	0.145258811076381	-44.9324704632742	0	0	Lmna	16905
ENSMUSG00000031098	4.30881289232408	-6.52517751746348	1.15593931665478	-5.64491355510509	1.65264265674916e-08	4.07742163673359e-08	Syt8	55925
ENSMUSG00000063767	31.5901683236231	-6.52498877714137	0.869515634429404	-7.50416498424805	6.1821401923499e-14	2.09791762851744e-13	S100a7a	381493
ENSMUSG00000021638	375.088463065307	-6.5234988053352	0.396077045003881	-16.4702774059307	5.99946336569205e-61	8.75921651391039e-60	Ocln	18260
ENSMUSG00000027070	4889.91346605199	-6.52245898230627	0.143378624590057	-45.4911532381835	0	0	Lrp2	14725
ENSMUSG00000021423	14.4619386827707	-6.52073181120597	1.18875353603591	-5.48535218910929	4.12646468526186e-08	9.91588019786294e-08	Ly86	17084
ENSMUSG00000070469	923.180808143805	-6.52028099404181	0.263415678932262	-24.7528204109616	2.89091224024954e-135	1.62045955752559e-133	Adamtsl3	269959
ENSMUSG00000100141	3.82244356853292	6.51814236485615	1.14145179766557	5.71039651274513	1.12713258553368e-08	2.80830981992648e-08	Gm6445	623688
ENSMUSG00000082062	1036.92285303065	6.51633191315982	0.253085523094101	25.7475490241177	3.43373852559373e-146	2.27944219404444e-144	NA	NA
ENSMUSG00000025494	18.7874291352661	-6.51531710974668	1.07014305902812	-6.08826740946558	1.14139117771604e-09	3.0385011325363e-09	Sigirr	24058
ENSMUSG00000040714	114.847385271668	-6.51441146471092	0.45885346554048	-14.197149970389	9.54146276243904e-46	9.62159528586843e-45	Klc3	232943
ENSMUSG00000015342	122.547485549884	-6.51353023652944	0.739602578248148	-8.80679763442367	1.28771869405353e-18	5.48353543884462e-18	Xk	22439
ENSMUSG00000026295	50.3838204056113	-6.51315295226221	1.27040087397076	-5.1268486079553	2.94632245719175e-07	6.67005392044861e-07	Spp2	75396
ENSMUSG00000020435	238.064352396528	-6.51309307743575	0.35476436437305	-18.3589270273689	2.80086599988465e-75	5.59994800868657e-74	Osbp2	74309
ENSMUSG00000110981	17.1247127711312	-6.5117415322964	1.06189855834574	-6.13216910515503	8.66888836303804e-10	2.32521342774701e-09	NA	NA
ENSMUSG00000034825	34.9475573952488	-6.51095810563311	0.858214457247778	-7.58663298042451	3.28325371792461e-14	1.13094425370681e-13	Nrip3	78593
ENSMUSG00000109473	14.3053265182873	-6.50816440392237	1.07089318243768	-6.07732359366395	1.22204999305422e-09	3.24810747518815e-09	B930025P03Rik	320014
ENSMUSG00000062778	160.206506111999	-6.50715265082297	0.866657637688071	-7.5083312808293	5.98858029842015e-14	2.03443220311048e-13	Chia1	81600
ENSMUSG00000033082	13.7370973040871	-6.50659111401319	1.09228238828701	-5.95687633874353	2.57104635432861e-09	6.67694144234281e-09	Clec1a	243653
ENSMUSG00000085705	7.39559720289328	-6.50618498795941	1.11056522830931	-5.85844471095519	4.67222110609304e-09	1.19250452275737e-08	NA	NA
ENSMUSG00000063851	9.06836174067341	-6.50123036859766	1.07857132288124	-6.02763139597536	1.66379973215927e-09	4.37356998621076e-09	Rnf183	76072
ENSMUSG00000003779	2368.96485832469	-6.499335797789	0.19440499247162	-33.431938733455	4.71094390860928e-245	1.38018094005162e-242	Kif20a	19348
ENSMUSG00000085055	11.3612239808584	-6.49796773652552	1.07439391754186	-6.04803101584232	1.46626733625882e-09	3.87099509547219e-09	NA	NA
ENSMUSG00000031209	816.200699382567	-6.49786556198741	0.323179024692049	-20.1060869225009	6.52747488892184e-90	1.7095137751404e-88	Heph	15203
ENSMUSG00000020193	17.4180390229584	-6.49699195181226	1.0555385516992	-6.15514415968362	7.50092334491171e-10	2.01834176656558e-09	Zpbp	53604
ENSMUSG00000049593	4.88809030065955	-6.48771331387666	1.2147060599501	-5.34097386008199	9.2448587716306e-08	2.1674912696227e-07	Lce1h	67718
ENSMUSG00000036908	300.083088473035	-6.48262908779126	0.325403578080531	-19.9218125566736	2.63285770262882e-88	6.6572821979129e-87	Unc93b1	54445
ENSMUSG00000020185	508.245789454585	-6.48232584568828	0.286245088630232	-22.6460683629827	1.52530022058062e-113	6.14961866914093e-112	E2f7	52679
ENSMUSG00000070034	8.56241746522249	-6.47970701066862	1.14649769852869	-5.65174009418779	1.58831631220587e-08	3.92267891739908e-08	Sp110	109032
ENSMUSG00000000317	104.787388879421	-6.47501575040569	0.574662064544257	-11.2675190340619	1.89843962627336e-29	1.22079057383976e-28	Bcl6b	12029
ENSMUSG00000097471	4.37680338464945	-6.47286177396909	1.15329016012907	-5.61251799221512	1.99403469105666e-08	4.89169635665825e-08	5830432E09Rik	67765
ENSMUSG00000035916	6.31734883374966	-6.47130308391905	1.11644264448441	-5.79635963915331	6.77698535246307e-09	1.71024117548721e-08	Ptprq	237523
ENSMUSG00000097365	83.3272612579583	-6.47055030713821	1.04033202518596	-6.21969731824949	4.98114847644954e-10	1.35542756003747e-09	C030034L19Rik	320088
ENSMUSG00000048978	24.1599618916084	-6.46961810232056	1.10008435760365	-5.88101999415169	4.07745902673725e-09	1.04519373768663e-08	Nrsn1	22360
ENSMUSG00000029695	358.92784968426	-6.46860131405015	0.430136127781554	-15.0384980387773	4.10764321344975e-51	4.76291526802803e-50	Aass	30956
ENSMUSG00000026421	14238.4762306098	-6.46831163433121	0.183217250605785	-35.3040535918126	5.08879220697601e-273	1.99671484221221e-270	Csrp1	13007
ENSMUSG00000024990	18.5021030141848	-6.46616442870986	1.0941884870324	-5.90955260939276	3.43038111707311e-09	8.82826941736325e-09	Rbp4	19662
ENSMUSG00000026546	959.625863242401	-6.4645101064821	0.284393519214803	-22.7308629406546	2.21930597010695e-114	9.14912009027394e-113	Cfap45	71870
ENSMUSG00000038112	25.7497719883607	-6.46127730791168	1.05899909188165	-6.10130580606182	1.05205404715036e-09	2.80747918120413e-09	AW551984	244810
ENSMUSG00000110170	8.15601226421788	-6.46109304583411	1.1160260425382	-5.78937479912164	7.06488945526623e-09	1.78207801630771e-08	NA	NA
ENSMUSG00000097804	6.33320880003086	-6.45680902062579	1.16025312225327	-5.56500034068973	2.62151898248709e-08	6.38185648151882e-08	NA	NA
ENSMUSG00000037600	2.97992044469365	-6.45619653332897	3.05821470085763	-2.11109982942611	0.0347637321037235	0.0483488502762906	Kdf1	69073
ENSMUSG00000018906	624.991421879183	-6.45545988622442	0.202655882748335	-31.8542930936824	1.14791789867537e-222	2.60032989562823e-220	P4ha2	18452
ENSMUSG00000026327	3.04971601549724	-6.45490595968641	1.19669359957096	-5.39395043309383	6.89252390112455e-08	1.63234994265369e-07	Serpinb11	66957
ENSMUSG00000031997	10.9060128370965	-6.45200210439697	1.10279653189069	-5.85058251256499	4.89854375513523e-09	1.24881891091294e-08	Trpc6	22068
ENSMUSG00000050967	366.141322589018	-6.4494518294938	0.653846477466874	-9.86386262181943	5.97072702281157e-23	3.05957987108766e-22	Creg2	263764
ENSMUSG00000085068	4.40623268320718	-6.44932455471133	1.25493104578937	-5.13918639302976	2.7593058834808e-07	6.26410044195927e-07	NA	NA
ENSMUSG00000058420	150.837112196583	-6.44596051264097	0.5254719987018	-12.2669914449599	1.36221455757315e-34	1.0233142042241e-33	Syt17	110058
ENSMUSG00000037846	405.300162586913	-6.44397724222048	0.381600626023659	-16.8867051120114	5.6364059991313e-64	8.80858812367795e-63	Rtkn2	170799
ENSMUSG00000062713	8.87774538311218	-6.44347060262655	1.08471426014301	-5.94024697506699	2.84592996735914e-09	7.36209314490021e-09	Sim2	20465
ENSMUSG00000028463	503.913039662301	-6.4411874104011	0.530549294127776	-12.1406012253591	6.43514462331037e-34	4.74494740966439e-33	Car9	230099
ENSMUSG00000054162	673.663133987009	-6.44052466779076	0.474362667080079	-13.5772165786889	5.46646055977159e-42	5.01941236439035e-41	Spock3	72902
ENSMUSG00000090793	2.81784045387856	-6.44041467548565	1.57547885938526	-4.08790929635112	4.35278265990457e-05	8.30384557962173e-05	NA	NA
ENSMUSG00000047986	133.387716947138	-6.4398721464783	0.481807041779561	-13.3660814144445	9.54378148910718e-41	8.50732294767352e-40	Palm3	74337
ENSMUSG00000078591	9.70537419109161	-6.43840157345543	1.09612395099529	-5.87378970016053	4.25943658589833e-09	1.09069572429722e-08	Hs3st4	628779
ENSMUSG00000054360	32.2141311725936	-6.437549536001	0.759753307088348	-8.47321028541757	2.38721077255766e-17	9.64763330980493e-17	Bsx	244813
ENSMUSG00000060284	108.566412680656	-6.43705538143681	0.874511354245245	-7.36074534674552	1.82886161434358e-13	6.0611728886835e-13	Sp7	170574
ENSMUSG00000104045	2.81067261802427	-6.43633999579382	5.1031786806484	-1.26124135535384	0.207221902967747	0.252833964901455	NA	NA
ENSMUSG00000026532	1155.51862415984	-6.43196709940886	0.205695573776408	-31.2693510187071	1.2184790909296e-214	2.36934876681382e-212	Spta1	20739
ENSMUSG00000079164	27.7606934509781	-6.4310121210082	1.08047099903642	-5.95204510509162	2.64812363767928e-09	6.87223582032914e-09	Tlr5	53791
ENSMUSG00000044201	451.715042337427	-6.4297896111221	0.382988415314422	-16.7884702356948	2.96386364830703e-63	4.53200946028186e-62	Cdc25c	12532
ENSMUSG00000022860	9.5300338630701	-6.42718663598986	1.08723965631936	-5.91147186237472	3.390641909935e-09	8.72906557551279e-09	Chodl	246048
ENSMUSG00000035472	115.732549773373	-6.42582473647974	0.856101040594822	-7.50591861448394	6.09993085464002e-14	2.07097930576337e-13	Slc25a21	217593
ENSMUSG00000004044	4976.30856605756	-6.42570622593449	0.200460139706914	-32.0547827380012	1.88304304724409e-225	4.40171328479728e-223	Cavin1	19285
ENSMUSG00000096937	23.8955255047178	-6.42475729107197	0.81114084338791	-7.92064330559111	2.36284873440768e-15	8.6229654942933e-15	Gm10825	100038752
ENSMUSG00000033308	177.140600024844	-6.4238738610869	0.664290317677451	-9.6702807344033	4.03270317299892e-22	2.00159446171912e-21	Dpyd	99586
ENSMUSG00000089687	14.0426662953175	-6.42264056798264	1.05757539859482	-6.07298597954932	1.25553421184987e-09	3.33307396846407e-09	Rab42	242681
ENSMUSG00000075122	27.4368369690219	-6.42007632397956	0.871414101632513	-7.36742303338005	1.73957805276747e-13	5.77485247823836e-13	Cd80	12519
ENSMUSG00000006675	660.963869204451	-6.41761905285767	0.280705726750367	-22.8624443368229	1.09901478224616e-115	4.6173330421214e-114	P4htm	74443
ENSMUSG00000030867	2173.60446290192	-6.41716099412712	0.206351453336077	-31.0982107970702	2.54647315292116e-212	4.62426897430882e-210	Plk1	18817
ENSMUSG00000039552	1581.46371588317	-6.41606625349909	0.338335263519611	-18.9636344339472	3.40762579237047e-80	7.44291864172528e-79	Rsph4a	212892
ENSMUSG00000000794	1998.87814358609	-6.41448633049843	0.286399380574701	-22.3969979181758	4.21009615830204e-111	1.61445799103614e-109	Kcnn3	140493
ENSMUSG00000086390	5.05393465234318	-6.41397097086051	1.22561996913365	-5.23324613860063	1.66558706572036e-07	3.83787170669815e-07	NA	NA
ENSMUSG00000103472	475.387069155697	-6.41175723187594	0.345822219578145	-18.5406167356666	9.71017514421497e-77	2.00339604172615e-75	Pcdhga7	93715
ENSMUSG00000085666	195.184617141555	6.41094512957059	0.353066508053419	18.1578965530217	1.11204533932655e-73	2.14530046014243e-72	NA	NA
ENSMUSG00000024210	125.195951838833	6.41029105079568	0.353890001694023	18.1137953039377	2.48042912157414e-73	4.74346989454731e-72	Ip6k3	271424
ENSMUSG00000085006	5.75196483743157	-6.40638034257909	1.14843628249318	-5.57835070193991	2.42809745643876e-08	5.92674799048311e-08	NA	NA
ENSMUSG00000066861	10.7350153371348	-6.40635232938643	1.24157052677423	-5.15987790563216	2.47110942986176e-07	5.62659918702636e-07	Oas1g	23960
ENSMUSG00000002668	11.0144867170012	-6.40619817708027	1.11980470617012	-5.72081733697149	1.06012823502532e-08	2.64586525536249e-08	Dennd1c	70785
ENSMUSG00000028874	10.3841061562822	-6.40512280225391	1.10335408959208	-5.80513804468876	6.43129946000068e-09	1.62636601489924e-08	Fgr	14191
ENSMUSG00000029182	370.82604877141	-6.40301111035332	0.658061415583852	-9.73011174750668	2.24346364634362e-22	1.1249572501394e-21	1700001C02Rik	75434
ENSMUSG00000102483	3.73005378027771	6.40294832405361	1.20722207859705	5.3038694682379	1.13373395138166e-07	2.64313380516808e-07	Catspere1	631584
ENSMUSG00000098526	11.8631948247985	-6.39947631026619	1.06786789052177	-5.99276030964781	2.06308822206692e-09	5.38963708280542e-09	NA	NA
ENSMUSG00000043727	6.81632475186914	6.39797484087559	1.18509002632974	5.39872473713271	6.7116256645021e-08	1.59105136180931e-07	F830045P16Rik	228592
ENSMUSG00000018983	240.120668187496	-6.39539021200061	0.454487974865328	-14.071637899541	5.67398658793102e-45	5.6033486425442e-44	E2f2	242705
ENSMUSG00000006587	3.63002948705173	-6.39221882099826	1.46685667720159	-4.35776645417949	1.31396483635393e-05	2.61780300564012e-05	Snai3	30927
ENSMUSG00000038537	3.92135161613953	-6.3892582366859	1.35710599593775	-4.70800236371441	2.50156201434779e-06	5.28883114993399e-06	Mc3r	17201
ENSMUSG00000022385	1432.83532001673	-6.38863240203152	0.219638962125497	-29.0869722758077	5.24664583312505e-186	6.1321568559179e-184	Gtse1	29870
ENSMUSG00000040525	3.72635293883223	-6.38765521007101	1.19308414681551	-5.35390167334004	8.60776473545077e-08	2.02373651328975e-07	Cblc	80794
ENSMUSG00000089997	80.7428827328909	-6.3862759225522	1.04751652284188	-6.09658729317836	1.08356790052442e-09	2.88947056774551e-09	1810020O05Rik	613264
ENSMUSG00000108468	5.44328676986236	6.38375215906486	1.13533040377916	5.62281441403783	1.87871202086705e-08	4.6175547242183e-08	Gm30459	102632369
ENSMUSG00000032532	21.663486717043	-6.3833253723471	0.864210156412262	-7.38631144864953	1.50957963172032e-13	5.02043185224619e-13	Cck	12424
ENSMUSG00000038630	74.4809964644735	-6.38205003397135	1.03873964387481	-6.14403240658498	8.04524172912536e-10	2.1603091349636e-09	Zkscan16	100041581
ENSMUSG00000035775	3.14552344750459	-6.3819978704404	1.37116326159107	-4.65444053907546	3.24861566151145e-06	6.80345329111618e-06	Krt20	66809
ENSMUSG00000045392	15.0967125092537	-6.37772045158445	1.07802028999871	-5.91614138504953	3.29581930652489e-09	8.49490177387347e-09	Olfr1033	258571
ENSMUSG00000021998	185.926192948197	-6.37755981507078	0.423756830666621	-15.0500460489052	3.44994078379757e-51	4.01725219090536e-50	Lcp1	18826
ENSMUSG00000097697	3.58522478003998	-6.37705700772112	1.32963012767558	-4.7961135017821	1.61773639091634e-06	3.4706621477841e-06	4833412C05Rik	73904
ENSMUSG00000111219	20.7332065579525	-6.37650121856381	1.07361332350374	-5.93929031893351	2.86258543804741e-09	7.40256441452462e-09	NA	NA
ENSMUSG00000025189	41.6146323840329	-6.37609037175287	1.04464058087029	-6.10362117699943	1.03691886233501e-09	2.76843477060597e-09	Cnnm1	83674
ENSMUSG00000068101	434.864892395167	-6.37583197397401	0.349178186282556	-18.2595368910436	1.73758659850927e-74	3.3967962926196e-73	Cenpm	66570
ENSMUSG00000101693	86.299490866364	-6.37449984740825	1.01650707477134	-6.27098424164157	3.58772931603748e-10	9.8357050856259e-10	Gm19461	100502933
ENSMUSG00000023945	4.78001705556691	-6.37297856649946	1.29172927630015	-4.93367974499529	8.06947118116971e-07	1.77559072965995e-06	Slc5a7	63993
ENSMUSG00000058488	62.1326605575712	-6.37226868194328	0.997093957577916	-6.39084073623556	1.64976143490377e-10	4.61492145246857e-10	Kl	16591
ENSMUSG00000040522	3.65505603398556	-6.36911771610485	1.1801370044183	-5.39693077351152	6.7790528587225e-08	1.60634237533387e-07	Tlr8	170744
ENSMUSG00000046470	52.9655710751001	-6.3672794094222	0.912361898254567	-6.97889666546071	2.97507190667039e-12	9.23975335763513e-12	Sox18	20672
ENSMUSG00000031204	7.022178874041	6.36427024726728	1.24203701907421	5.12405842139156	2.99028263139414e-07	6.76539129526601e-07	Asb12	70392
ENSMUSG00000036510	56.5976078684508	-6.36377074643461	1.04855716213463	-6.06907374842532	1.28650063143163e-09	3.41239478204335e-09	Cdh8	12564
ENSMUSG00000011267	21.0035857806531	-6.36374984712841	1.03760358338313	-6.13312246511263	8.61707614120946e-10	2.31159826701008e-09	Zfp296	63872
ENSMUSG00000056529	8.64126538073878	-6.36365608559876	1.24180065095338	-5.12453917681001	2.98266329844345e-07	6.74884776611039e-07	Ptafr	19204
ENSMUSG00000034739	374.616043245815	-6.36305886724398	0.328241307948739	-19.3853080436716	1.02688335438981e-83	2.39275800063705e-82	Mfrp	259172
ENSMUSG00000020961	1408.00295514655	-6.36187132009401	0.215350085564926	-29.5419957851651	8.32142582571981e-192	1.08837315278894e-189	Ston2	108800
ENSMUSG00000034353	2373.36242853933	-6.36121835830211	0.324102101583449	-19.6272049061806	9.0561545254196e-86	2.17002053857192e-84	Ramp1	51801
ENSMUSG00000041272	318.226205312784	-6.36064545423818	0.653224194060977	-9.73730843417663	2.09017117765686e-22	1.05024768549403e-21	Tox	252838
ENSMUSG00000066007	5.94302934300547	6.36005403251629	1.11401808575641	5.70911200979098	1.13567135186098e-08	2.82862237751546e-08	Zfp600	667666
ENSMUSG00000050164	41.2163221146711	-6.35843927064574	1.04600926613942	-6.07875998471148	1.2111548692752e-09	3.22187723275835e-09	Mchr1	207911
ENSMUSG00000041377	112.809207411724	-6.35452420248525	1.03481767968038	-6.14071862827849	8.21489841572068e-10	2.20505696174726e-09	Ninj2	29862
ENSMUSG00000028589	17.7832001068218	-6.35445462711955	1.1202174037061	-5.67251910753806	1.40712819996397e-08	3.48459685989049e-08	1700012P22Rik	69364
ENSMUSG00000040554	9.77066207434424	-6.34849748085614	1.09390682403836	-5.80350843540723	6.49414841107338e-09	1.64093747742083e-08	Aipl1	114230
ENSMUSG00000019312	11.1624807943863	-6.34772614137204	1.18313700184808	-5.36516576817119	8.08749087743209e-08	1.9069260333707e-07	Grb7	14786
ENSMUSG00000110386	34.8107818520565	-6.3456143115952	0.879262586273484	-7.21697296195595	5.31575409051739e-13	1.71971532142136e-12	NA	NA
ENSMUSG00000043430	3.24246395563154	-6.34247458839758	1.22584219932556	-5.17397311977605	2.29167807662283e-07	5.23006256518834e-07	Psapl1	76943
ENSMUSG00000042942	50.9552535960306	-6.34240657251732	0.572734406316575	-11.073905291123	1.67919747035813e-28	1.04346736471095e-27	Greb1l	381157
ENSMUSG00000049625	5.11885571430795	-6.34159778569134	1.14388982158941	-5.54388863857519	2.95827018666158e-08	7.17699799177597e-08	Tifab	212937
ENSMUSG00000020649	3575.56534665933	-6.33971831189579	0.184013092632156	-34.4525393340839	4.12545422204251e-260	1.41638446282719e-257	Rrm2	20135
ENSMUSG00000042433	85.1812652420328	-6.33935176254624	1.04779163497889	-6.05020268430945	1.44663712252524e-09	3.82100703128346e-09	Pih1h3b	331537
ENSMUSG00000027420	25.5877268961208	-6.33928123771648	1.05917899655761	-5.98508963859698	2.16270722045505e-09	5.64451428376989e-09	Bfsp1	12075
ENSMUSG00000032089	10.2755462908771	-6.33861851827646	1.13484006243304	-5.58547299139825	2.33065008741478e-08	5.6945818270616e-08	Il10ra	16154
ENSMUSG00000025855	482.181802843165	-6.33509919174237	0.287748469356944	-22.0161004015067	2.01909334237049e-107	7.27303901834538e-106	Prkar1b	19085
ENSMUSG00000097754	2.73232319386585	-6.33426335053636	1.43863044598098	-4.40298157753581	1.0677323585266e-05	2.14238728097023e-05	Ptgs2os2	102639566
ENSMUSG00000022853	146.199278148954	-6.32360434356306	0.655087042836489	-9.65307498097081	4.770341652004e-22	2.36025032919351e-21	Ehhadh	74147
ENSMUSG00000032023	89.4790510037607	-6.32063027976727	1.01446242286196	-6.23052183829125	4.64884016651998e-10	1.26751414541436e-09	Jhy	70989
ENSMUSG00000003559	464.346070636963	-6.31910981106554	0.434228433855173	-14.5525012145407	5.63060517820373e-48	6.01172437223861e-47	As3mt	57344
ENSMUSG00000016995	140.048434112642	-6.31832032198968	0.691237114756704	-9.1405976141972	6.21081532645179e-20	2.79594847711791e-19	Matn4	17183
ENSMUSG00000087611	56.5827166653762	-6.31806364050172	0.85196889246686	-7.41583841424994	1.20857779264052e-13	4.03587839478574e-13	NA	NA
ENSMUSG00000079505	9.15756244732988	-6.31778514161016	1.08248050785311	-5.83639621755433	5.3341962050022e-09	1.35673449719312e-08	NA	NA
ENSMUSG00000025784	766.451194291733	6.31705522820574	0.223632644103913	28.2474647362773	1.52915430528073e-175	1.53425148629833e-173	Clec3b	21922
ENSMUSG00000027956	526.674641146038	-6.31638456979119	0.446870701803009	-14.1347028218816	2.32111764228834e-45	2.31511202696331e-44	Tmem144	70652
ENSMUSG00000020123	7.55467070180769	-6.31577169234622	1.07875872979666	-5.85466566146508	4.77970569676934e-09	1.21908848839365e-08	Avpr1a	54140
ENSMUSG00000033966	577.348330088825	-6.31451005020095	0.430300211132336	-14.6746617520458	9.36815467657177e-49	1.01652574176944e-47	Cdkl4	381113
ENSMUSG00000075555	126.246946953681	-6.31157891387354	0.528358370730591	-11.9456400494728	6.84215811133586e-33	4.91637476064038e-32	Gm10863	100041655
ENSMUSG00000043648	52.8568478207938	-6.30900173445765	1.05523744032694	-5.97875084161436	2.24855166188177e-09	5.86577533735346e-09	Pld6	194908
ENSMUSG00000079262	8.83361967572003	-6.30638113019118	1.11971945557005	-5.63210820247882	1.78019930438108e-08	4.38278087564879e-08	Slco1a6	28254
ENSMUSG00000037188	11.2054742918515	-6.30498667632964	1.07770803468505	-5.8503662155328	4.90491851702654e-09	1.25029900898636e-08	Grhl3	230824
ENSMUSG00000043008	13.4132569214011	-6.30473762088775	1.16054827813669	-5.43255092412898	5.55540922644841e-08	1.32381527960905e-07	Klhl6	239743
ENSMUSG00000047746	9.32772202661904	-6.3020996256473	1.10182230309819	-5.71970598882102	1.06708537249109e-08	2.66262399383904e-08	Fbxo40	207215
ENSMUSG00000104380	4.78388648594009	6.30074441751477	1.21386251603419	5.19065737205556	2.09552922560572e-07	4.7928660012735e-07	NA	NA
ENSMUSG00000028441	552.233133308083	-6.3007058353814	0.371856890434644	-16.9438996491818	2.13491265655734e-64	3.37000257202115e-63	1110017D15Rik	73721
ENSMUSG00000062209	678.669444138873	-6.29830934704798	0.460623753427545	-13.6734358577509	1.46319815736606e-42	1.36059471484572e-41	Erbb4	13869
ENSMUSG00000092444	5.9177519645586	6.29819536224332	1.15678155254725	5.44458489018485	5.19263359789465e-08	1.23978852598652e-07	NA	NA
ENSMUSG00000037826	629.320452911274	-6.29722800305355	0.402609668913529	-15.6410252641152	3.82519390649532e-55	4.9412690010242e-54	Ppm1k	243382
ENSMUSG00000050195	451.295828577798	6.29585721075741	0.325589130661438	19.3368163057757	2.63233507078153e-83	6.11419645986073e-82	Scd4	329065
ENSMUSG00000036062	75.2850334459904	-6.29460580229061	1.04709495180222	-6.01149474692489	1.83820469657286e-09	4.81646455971805e-09	Phf24	230085
ENSMUSG00000097726	3.29182317578072	-6.29298100410198	1.21207813708524	-5.19189383222035	2.08165701844016e-07	4.76312086495737e-07	9530036O11Rik	654796
ENSMUSG00000037759	2.87815326453346	-6.29296843246534	1.22300597950282	-5.14549277594178	2.66819470150772e-07	6.06164621342319e-07	Ptger2	19217
ENSMUSG00000025658	132.807274499105	-6.29286401271092	0.495845235353526	-12.691185805636	6.61761943140738e-37	5.30495993310158e-36	Cnksr2	245684
ENSMUSG00000025592	45.3806527682085	-6.29173603825818	0.66380111876727	-9.47834503494423	2.58347792202496e-21	1.23836737305092e-20	Dach2	93837
ENSMUSG00000037624	1688.32937138355	-6.2905992621395	0.243025200470192	-25.8845553875433	9.93998135760225e-148	6.74108673983316e-146	Kcnk2	16526
ENSMUSG00000096205	3.93988967888272	6.28934180554238	1.19952434804257	5.24319645183155	1.57818348701869e-07	3.64258673952329e-07	NA	NA
ENSMUSG00000107811	26.934404687234	-6.28663796598446	1.05054167988168	-5.9841870973577	2.17473220550716e-09	5.6752245548229e-09	NA	NA
ENSMUSG00000003824	93.9877148929047	-6.28640340538769	0.537958402786708	-11.6856682093321	1.50888207169627e-31	1.03414428450974e-30	Syce2	71846
ENSMUSG00000021373	1299.71753526797	-6.28445470566571	0.208414050558559	-30.153699756917	9.59285258270997e-200	1.42421452567491e-197	Cap2	67252
ENSMUSG00000025504	82.8373825400908	-6.27804480302107	0.525560374610546	-11.9454302613154	6.85944511299401e-33	4.92718494500874e-32	Eps8l2	98845
ENSMUSG00000019789	321.332694132055	-6.27641270507034	0.495472419712733	-12.6675319459947	8.94857678689735e-37	7.11643422868243e-36	Hey2	15214
ENSMUSG00000028459	5.83417182435252	-6.27639690154925	1.11344071555797	-5.63693855797613	1.73099837617592e-08	4.26451702205555e-08	Cd72	12517
ENSMUSG00000067219	10.2364436755322	-6.27583044447066	1.07493880055689	-5.83831418236961	5.27316493716435e-09	1.34183269443326e-08	Nipal1	70701
ENSMUSG00000046186	2382.71794678331	-6.26974229212852	0.478231087640636	-13.1102775502539	2.87544182471196e-39	2.46708641992955e-38	Cd109	235505
ENSMUSG00000030994	246.598594384123	-6.26950173941921	0.567458650092177	-11.0483851790801	2.23193422483082e-28	1.38030652187468e-27	D7Ertd443e	71007
ENSMUSG00000021208	2.50218490597103	-6.2686252055293	5.10351968852541	-1.22829450812612	0.219336431851252	0.266254870839597	Ifi27l2b	217845
ENSMUSG00000087600	4.15449769100112	-6.26850331753913	1.16785100966526	-5.36755396506947	7.98116320944018e-08	1.88246134822917e-07	NA	NA
ENSMUSG00000024274	21.475846590954	-6.2681026492041	1.05900661038029	-5.91885129683297	3.24197915485022e-09	8.3620152564296e-09	NA	NA
ENSMUSG00000091636	3.19472914928759	-6.26805614377837	1.21956815065821	-5.13957021622403	2.75367578738091e-07	6.25196508329415e-07	Akain1	320722
ENSMUSG00000054003	18.6940734318225	-6.26617903047373	1.05489900958462	-5.9400748067259	2.84892045441257e-09	7.3680942967052e-09	Tdrd9	74691
ENSMUSG00000040867	257.627965680991	-6.26462685760415	0.545417756112906	-11.4859239315035	1.55266597534029e-30	1.03635265723427e-29	Begain	380785
ENSMUSG00000029414	899.879472808937	-6.26375495923113	0.243771688172971	-25.6951699607815	1.32360031585276e-145	8.70762567072833e-144	Kntc1	208628
ENSMUSG00000109992	19.9579772842642	6.26261179981095	1.06681375769719	5.87038904834651	4.34773665859996e-09	1.11278762492041e-08	NA	NA
ENSMUSG00000058624	93.220154212413	-6.25944050299883	0.744838012678532	-8.40376081302442	4.32402950413944e-17	1.72896971832531e-16	Gda	14544
ENSMUSG00000030148	3.45152086110703	-6.25925658680458	1.24625032117715	-5.02247139314064	5.10107968842651e-07	1.13665981131524e-06	Clec4a2	26888
ENSMUSG00000096215	7.7829549108997	-6.25812781044889	1.07683345598441	-5.81160231943937	6.18776943961588e-09	1.56784891486024e-08	Smim22	432995
ENSMUSG00000031022	229.815363774013	-6.25684191140835	0.606589241889244	-10.3147920855325	6.04119233756258e-25	3.3277292362312e-24	BC051019	57355
ENSMUSG00000048852	5.31753424382989	-6.24889871557173	1.17268042854001	-5.32873113892725	9.89012749403691e-08	2.31531825512969e-07	Gm12185	620913
ENSMUSG00000024677	5.19650548895472	-6.24820271947471	1.13196846863944	-5.51976746047057	3.39448565537043e-08	8.19637728631368e-08	Ms4a6b	69774
ENSMUSG00000054459	28.6941602820925	-6.24820218374812	1.05434797381297	-5.92612907591787	3.10158828965425e-09	8.0111907239418e-09	Vsnl1	26950
ENSMUSG00000035200	26.2618312235493	-6.24781047332124	1.10589959295291	-5.64952778094321	1.60889184076709e-08	3.97215510305341e-08	Chrnb4	108015
ENSMUSG00000024907	3.60030096171556	-6.24739791102524	1.39203110115838	-4.48797293812362	7.19040598093127e-06	1.46413484032066e-05	Gal	14419
ENSMUSG00000045534	33.3236870875869	-6.24694720774611	0.889270351609269	-7.02480094657526	2.14371642758697e-12	6.70708829038425e-12	Kcna5	16493
ENSMUSG00000028523	83.6605321516431	-6.24683694571074	0.853921857937555	-7.31546673462427	2.56488315891422e-13	8.43937970212969e-13	Tctex1d1	67344
ENSMUSG00000043164	1006.07798180582	-6.24642491925554	0.427406857415575	-14.6147044926376	2.26334300768422e-48	2.43309373326054e-47	Tmem212	208613
ENSMUSG00000037375	53.2018019887826	-6.24446092470526	0.503044237897151	-12.4133435079361	2.21218075168482e-35	1.69721535114423e-34	Hhat	226861
ENSMUSG00000035944	323.776795181489	-6.24363921304918	0.38291958323575	-16.3053536209591	9.04141594862772e-60	1.29593628596997e-58	Ttc38	239570
ENSMUSG00000034379	142.185109663656	-6.2400900777973	0.52823305728454	-11.8131381437493	3.33863180448454e-32	2.3497679897482e-31	Wdr5b	69544
ENSMUSG00000035187	19.5250165673067	-6.23780662062824	1.09615121582965	-5.69064425651073	1.26560937595415e-08	3.14548521862239e-08	Nkx6-1	18096
ENSMUSG00000034584	12.3891022144816	-6.23658934997922	1.07373137397594	-5.80833297893277	6.30979314284255e-09	1.59710960405114e-08	Exph5	320051
ENSMUSG00000021611	65.1422771662732	-6.23276016064777	0.606319736901368	-10.2796590335335	8.70349564287898e-25	4.77150473455538e-24	Tert	21752
ENSMUSG00000020914	11089.4498481917	-6.23239817444271	0.143542374316226	-43.4185250462184	0	0	Top2a	21973
ENSMUSG00000003206	5.60565221823505	-6.23104134045519	1.15182690801411	-5.40970287905346	6.31293980760815e-08	1.49928908768454e-07	Ebi3	50498
ENSMUSG00000042286	251.636679723187	-6.23036595917608	0.526501511638547	-11.8335196033651	2.61924045656906e-32	1.85175580927259e-31	Stab1	192187
ENSMUSG00000027525	1544.80992829808	-6.23032302158258	0.351902169133929	-17.7047019542849	3.85717124713485e-70	6.84601161658272e-69	Phactr3	74189
ENSMUSG00000111360	17.1805183596332	-6.22921846233706	1.12417489669037	-5.54114709434999	3.00496662504929e-08	7.28546084654177e-08	NA	NA
ENSMUSG00000031374	40.2498002593397	-6.22860796268894	1.06221921741471	-5.86376885352206	4.52477257123006e-09	1.15621383541851e-08	Zfp92	22754
ENSMUSG00000041205	1199.3669316363	-6.22823904342918	0.27545695054518	-22.6105713836676	3.41095014800537e-113	1.36518775231552e-111	Map6d1	208158
ENSMUSG00000037872	64.7383630440907	-6.22433228641626	1.01668931247729	-6.12215768379613	9.23165954804705e-10	2.47344537555466e-09	Ackr1	13349
ENSMUSG00000110390	63.2575573018335	-6.22427208702854	0.760676925565461	-8.18254357117726	2.77914207474e-16	1.06553985008309e-15	NA	NA
ENSMUSG00000086746	4.35467906429294	-6.22192253339587	1.26256148673924	-4.92801546597541	8.30690431141446e-07	1.82545863021012e-06	NA	NA
ENSMUSG00000061740	1560.62891653183	-6.22094522619238	0.281274593671619	-22.1169823587237	2.16964735223341e-108	8.06660935205156e-107	Cyp2d22	56448
ENSMUSG00000078865	4.8953676043668	6.22025594202239	1.32590025081039	4.69134532422072	2.71414422123423e-06	5.72285682498606e-06	NA	NA
ENSMUSG00000086847	2.84346532814107	-6.21950367740294	1.24457885019274	-4.99727572619427	5.81459016739023e-07	1.29041500604045e-06	Tbx3os2	433944
ENSMUSG00000067919	5.54803827511542	6.21833841764353	1.13999036790437	5.45472891062635	4.90476138348614e-08	1.17233027172132e-07	Rex2	100043034
ENSMUSG00000056220	269.6489312116	-6.21787764666028	0.285409222003302	-21.7858329980254	3.16144073825185e-105	1.09223800851585e-103	Pla2g4a	18783
ENSMUSG00000097157	66.3919181859011	-6.2175523772791	1.04070507487589	-5.97436538687059	2.30987571713789e-09	6.02146151769734e-09	NA	NA
ENSMUSG00000010476	199.813323011457	6.21568884906442	0.414169640334114	15.007591681636	6.54824091365359e-51	7.56092998401e-50	Ebf3	13593
ENSMUSG00000022483	657.111835449509	-6.2129072305521	0.383809932423135	-16.1874581810004	6.18304357803603e-59	8.67560769732987e-58	Col2a1	12824
ENSMUSG00000033826	36.6607630137031	-6.21270997384187	1.04553670723559	-5.94212516007051	2.81350465162309e-09	7.28164166196869e-09	Dnah8	13417
ENSMUSG00000046750	9.58041628483715	-6.21242277106711	1.09309381200518	-5.68333907194204	1.32090016313307e-08	3.27734183429572e-08	Selenov	280621
ENSMUSG00000099136	15.8995453023023	-6.21179519942664	1.07368520634834	-5.78549016294384	7.23011919803085e-09	1.82208291247083e-08	NA	NA
ENSMUSG00000071335	10.6377096764856	-6.21150405513722	1.07944445475732	-5.75435264664329	8.69744302935607e-09	2.18261378834196e-08	Mfsd4b3	100041085
ENSMUSG00000020154	335.224835409334	-6.21066760436676	0.743456604413437	-8.35377285977138	6.61164300028934e-17	2.6190306768588e-16	Ptprb	19263
ENSMUSG00000046411	5.6040163170648	-6.20771579061168	1.13593995602312	-5.46482739487802	4.63357444261091e-08	1.1093215431193e-07	NA	NA
ENSMUSG00000022636	2685.6373230312	-6.20599139789694	0.209497099955465	-29.623280700383	7.49364241869689e-193	1.01017058200016e-190	Alcam	11658
ENSMUSG00000046352	203.232913351713	-6.2033582596011	1.03514759519701	-5.99272827216535	2.0634948460817e-09	5.39005851794498e-09	Gjb2	14619
ENSMUSG00000069911	9.54825886870455	-6.20121576432611	1.08009283793054	-5.74137291402438	9.39120242663595e-09	2.35186791566528e-08	Fam196b	574403
ENSMUSG00000100341	6.0948084084315	-6.1987535418203	1.11664715359496	-5.55121957895465	2.83683489156662e-08	6.89151719982237e-08	NA	NA
ENSMUSG00000026395	19.1832058930944	-6.19609861460953	0.943602173321846	-6.56643105515204	5.15354918160079e-11	1.4845167300382e-10	Ptprc	19264
ENSMUSG00000085218	15.6068630151132	-6.1942336489788	1.06341741749386	-5.82483749756204	5.71681983627347e-09	1.4518687270277e-08	BB218582	102640562
ENSMUSG00000040794	56.1491864948342	-6.19134635730118	1.06582002968537	-5.80899794042045	6.28478624443688e-09	1.59132989339723e-08	C1qtnf4	67445
ENSMUSG00000050914	28.2359296517982	-6.18897440876452	1.02107865380842	-6.06121221482877	1.35099440235948e-09	3.57741624524523e-09	Ankrd37	654824
ENSMUSG00000024910	35.0014267638496	-6.18828513796927	0.679521970932895	-9.10682126947796	8.48309830121393e-20	3.80072096174018e-19	Ctsw	13041
ENSMUSG00000064329	7.60440444160663	-6.18564807475531	1.09136043806593	-5.66783242181408	1.44615298521498e-08	3.57962369540709e-08	Scn1a	20265
ENSMUSG00000020717	206.255670054489	-6.18508849601805	0.476416258223022	-12.9825302752843	1.53717115488176e-38	1.29609600100602e-37	Pecam1	18613
ENSMUSG00000038760	6.193103718894	-6.18457846301095	1.16950396170729	-5.28820650934987	1.2352148097984e-07	2.87119168684017e-07	Trhr	22045
ENSMUSG00000046805	175.655630286076	-6.1835172712908	0.4341951432836	-14.2413321911617	5.07502748632668e-46	5.15074267700029e-45	Mpeg1	17476
ENSMUSG00000045036	233.435483280928	-6.1832253682766	0.86444035293096	-7.15286525821224	8.49850156929834e-13	2.72013947534148e-12	Tmem232	381107
ENSMUSG00000094651	2.72838751812286	-6.18133448669722	1.53543132432369	-4.02579678346728	5.67827124610001e-05	0.000107254065237304	Gal3st2	381334
ENSMUSG00000053153	402.933893899984	-6.17972750762946	0.507625998016223	-12.173780562421	4.28754078908403e-34	3.17205837570853e-33	Spag16	66722
ENSMUSG00000025496	3.60636634590474	-6.17896938414355	1.16381205982422	-5.30925017659363	1.10077151844043e-07	2.56737634801948e-07	Drd4	13491
ENSMUSG00000035258	23.4297941408822	-6.17618474327649	1.0440466366115	-5.91562151219756	3.30624712613504e-09	8.51878143791806e-09	Abi3bp	320712
ENSMUSG00000045377	39.3359927039204	-6.17508032102789	0.648083733235537	-9.52821372355543	1.60012725479518e-21	7.73758718521445e-21	Tmem88	67020
ENSMUSG00000034883	52.4081625716112	-6.17438201518894	0.771290036179377	-8.00526614576022	1.19208567339027e-15	4.42311693708281e-15	Lrr1	69706
ENSMUSG00000035946	27.5552653159897	-6.17403982909963	1.06853487803444	-5.7780423980701	7.55747666409918e-09	1.90152793702337e-08	Gsx2	14843
ENSMUSG00000081979	8.2540021846496	6.16826528453436	1.11439301694993	5.53508967726373	3.11069154339726e-08	7.5318154581893e-08	NA	NA
ENSMUSG00000085223	5.09888024442024	-6.16765365321012	1.24252862650115	-4.96379199775678	6.91299790518502e-07	1.52754729455582e-06	NA	NA
ENSMUSG00000039304	20.1505166688139	-6.16701970137548	1.09388342125377	-5.6377302933315	1.72306092358322e-08	4.24543817827921e-08	Tnfsf10	22035
ENSMUSG00000047867	42.3705553307416	-6.16475652554296	0.939803619937095	-6.55962202609477	5.39443349550651e-11	1.55248051338264e-10	Gimap6	231931
ENSMUSG00000097330	61.6635737050723	-6.1614952938889	1.01961911198212	-6.04293821239879	1.51332620028869e-09	3.99187474176993e-09	NA	NA
ENSMUSG00000031872	11.6207493496947	-6.15727547545953	1.06949702952331	-5.75716930995491	8.55361104445096e-09	2.14773734978541e-08	Bean1	65115
ENSMUSG00000026288	101.46104711515	-6.15717258782807	0.675330330114656	-9.11727537364229	7.7036655991487e-20	3.45313431681139e-19	Inpp5d	16331
ENSMUSG00000107191	199.529936333391	-6.15401041482728	0.737422810543372	-8.34529435059471	7.10367312904291e-17	2.80887186727479e-16	NA	NA
ENSMUSG00000041134	36.8751188353872	-6.1524017812776	0.912479156878976	-6.74251212742342	1.5567124416918e-11	4.63994065128783e-11	Cyyr1	224405
ENSMUSG00000073274	2.79476565813931	-6.15138845104913	1.24375850108518	-4.94580615584297	7.58293889979739e-07	1.6708776217935e-06	NA	NA
ENSMUSG00000055409	16.2763223287513	-6.14946980571263	1.07050290467054	-5.74446811763225	9.22103668465502e-09	2.31083301861228e-08	Nell1	338352
ENSMUSG00000074476	523.653616386068	-6.14939680535333	0.299847674876133	-20.5084025010153	1.81146774670632e-93	5.05119045664694e-92	Spc24	67629
ENSMUSG00000098891	11.7632633420438	-6.14841375600562	1.10232988661399	-5.5776531423743	2.43785138282138e-08	5.94791343934425e-08	NA	NA
ENSMUSG00000106396	15.6032515872819	-6.14662253269185	1.05603502701065	-5.82047221491437	5.8681598061003e-09	1.48892696789194e-08	NA	NA
ENSMUSG00000058290	1396.52266338751	-6.14660191639958	0.238436831572342	-25.7787434762767	1.53537582448551e-146	1.02232766640667e-144	Espl1	105988
ENSMUSG00000024379	5.14215500031261	-6.14622749802075	1.32218527781701	-4.6485372369056	3.34297277055085e-06	6.98907142600512e-06	Tslp	53603
ENSMUSG00000001520	21.5485990556063	-6.13147121488947	1.0557329299071	-5.80778626979933	6.33042545142853e-09	1.60177842519852e-08	Nrip2	60345
ENSMUSG00000111498	11.4890965550678	-6.13079565727655	1.10779885733162	-5.53421373988773	3.12627554565583e-08	7.56538023840259e-08	NA	NA
ENSMUSG00000038292	30.6338708099959	-6.12916452867765	1.05620197607969	-5.80302315985747	6.51297912846766e-09	1.64531720383789e-08	Ccdc155	384619
ENSMUSG00000039114	253.467951992897	-6.12750868964936	0.516958121905039	-11.8530078743495	2.07602870701904e-32	1.47102801610221e-31	Nrn1	68404
ENSMUSG00000021187	7.71360922722172	-6.12746141595886	1.1604016002211	-5.28046618928427	1.28855602081214e-07	2.99075118256102e-07	Tc2n	74413
ENSMUSG00000022667	3.21693257998145	-6.12602542495102	1.20410808410964	-5.08760426559283	3.62615035265713e-07	8.15698215591064e-07	Cd200r1	57781
ENSMUSG00000014503	38.645961437957	-6.12559259728928	1.02796756471665	-5.95893567807047	2.53885996106667e-09	6.59725282929493e-09	Pkd2l2	53871
ENSMUSG00000038843	404.945271805882	-6.12504847662252	0.336684312548675	-18.1922597766922	5.94382213451496e-74	1.14866845876603e-72	Gcnt1	14537
ENSMUSG00000026312	37.0721343322723	-6.12503872021774	1.07492374169523	-5.69811465002917	1.21139579419858e-08	3.01381338155857e-08	Cdh7	241201
ENSMUSG00000097404	20.9637906382354	6.12161856131539	0.663516168541588	9.22602771650725	2.80854511940732e-20	1.2862059589149e-19	Gm10814	100502985
ENSMUSG00000027273	83.3800114659217	-6.12139138867606	1.0144794921288	-6.03402181726791	1.59928458178144e-09	4.21103416602558e-09	Snap25	20614
ENSMUSG00000097838	23.5096642255784	-6.12089870788919	1.06362637091409	-5.75474515795321	8.67725947304453e-09	2.17803772448261e-08	NA	NA
ENSMUSG00000039717	45.618115144569	-6.11910504009971	1.04487738201007	-5.85629007331764	4.73321215437699e-09	1.20765061156672e-08	Ralyl	76897
ENSMUSG00000037636	25.2572966625003	-6.11727063878669	0.866164185766134	-7.06248392546488	1.6355224081981e-12	5.15304471972138e-12	Slc25a43	194744
ENSMUSG00000052336	44.8487223156953	-6.11662505437396	1.21636869942431	-5.02859458424807	4.94087782530937e-07	1.10129750918567e-06	Cx3cr1	13051
ENSMUSG00000029994	463.271912113426	-6.11601391861127	0.205794532480754	-29.7190301651151	4.35978651209981e-194	5.98734931439807e-192	Anxa4	11746
ENSMUSG00000056116	550.692467733307	-6.11582081484561	0.249934235834811	-24.4697201822632	3.10414526132277e-132	1.67174960360405e-130	H2-T22	15039
ENSMUSG00000073119	7.1045834753078	-6.11547664258081	1.13312339267741	-5.39700855361465	6.7761158870731e-08	1.60581961159035e-07	Speer4a	75657
ENSMUSG00000065524	9.14779143654811	-6.11285084405338	1.08143054202117	-5.65255983304171	1.58075744610778e-08	3.90576671127024e-08	Mir135a-2	723955
ENSMUSG00000052485	17.2179442996911	-6.11279921675012	0.76510606397092	-7.98947950435073	1.35509652291343e-15	5.01018608412869e-15	Tmem171	380863
ENSMUSG00000069117	990.34394767398	6.11162480051915	0.216700705788146	28.2030682747018	5.36226151315474e-175	5.33144670717417e-173	NA	NA
ENSMUSG00000049555	782.776896526637	6.11147601513385	0.282126007593819	21.6622213147135	4.66203742771007e-104	1.56156933535173e-102	Tmie	20776
ENSMUSG00000035004	8.2595220669726	-6.11031932547199	1.11907167492431	-5.46016797886094	4.75684296824574e-08	1.13808918272282e-07	Igsf6	80719
ENSMUSG00000057722	90.2812202303397	-6.10903881402889	0.498959867757069	-12.2435474449885	1.8190466981405e-34	1.35952085368168e-33	Lepr	16847
ENSMUSG00000031722	95.9635857502577	-6.10673816167872	0.751128356362348	-8.13008603649735	4.28985847230031e-16	1.62799758569697e-15	Hp	15439
ENSMUSG00000023120	7.08142853737879	-6.10540240875275	1.24787109920895	-4.89265470818506	9.94848575894154e-07	2.1707852788602e-06	Gm853	332942
ENSMUSG00000063260	273.5976070261	-6.10282830899603	0.627429782051528	-9.72671123299472	2.31971670254912e-22	1.16292801973789e-21	Syt10	54526
ENSMUSG00000097891	21.7646608744053	6.10217446841397	0.690941701143071	8.83167777877458	1.03117140533416e-18	4.4098733533296e-18	Gm3650	100042074
ENSMUSG00000052572	311.969769211878	-6.10032571712928	0.385091490893455	-15.8412373718667	1.61609156363165e-56	2.14823835013178e-55	Dlg2	23859
ENSMUSG00000078921	10.8103019953586	-6.09982976063075	1.24119654121911	-4.91447531318404	8.90205409861445e-07	1.95000333674465e-06	Tgtp2	100039796
ENSMUSG00000048782	452.100011019846	-6.09762049077261	0.309246704889552	-19.7176571144077	1.52113275952898e-86	3.70142304818719e-85	Insc	233752
ENSMUSG00000028294	894.429769543882	-6.09752739161424	0.346312380074276	-17.6070153492822	2.17621637694606e-69	3.79206998022488e-68	Cfap206	69329
ENSMUSG00000101429	32.2364812882144	6.09663264571826	0.640649504280914	9.51633085638819	1.79401628323636e-21	8.6504103119492e-21	BC055402	407809
ENSMUSG00000086254	68.9993031826355	6.095889790509	0.866938383112023	7.03151447583479	2.04303664385146e-12	6.40394353428646e-12	3100003L05Rik	73076
ENSMUSG00000024600	13.9078105591681	-6.09588849099214	1.08028267222013	-5.64286426853838	1.67244193493877e-08	4.12395540751988e-08	Slc27a6	225579
ENSMUSG00000035539	1060.60372285865	-6.09417277794527	0.406947273087466	-14.975337546089	1.0642612074418e-50	1.22114942616807e-49	Ccdc180	381522
ENSMUSG00000040485	5.07260043759665	6.09235825170098	1.13416169786334	5.3716840051806	7.80047150857534e-08	1.84043552515759e-07	Lrrc52	240899
ENSMUSG00000046518	27.7329889403788	-6.08957266284312	1.10147438739965	-5.52856492398276	3.22860941723985e-08	7.80270949461188e-08	Ferd3l	114712
ENSMUSG00000020159	2.42930410271569	-6.08931141789519	1.60451337133534	-3.79511416151517	0.000147575534961824	0.000268433545506305	Gabrp	216643
ENSMUSG00000085733	3.59013776963433	-6.08917830395786	1.17860238196542	-5.16643984191145	2.38594947773602e-07	5.43786618341391e-07	NA	NA
ENSMUSG00000028859	9.73427694329609	-6.08901629267967	1.13339279896577	-5.37237954770488	7.77043348228986e-08	1.83354526316962e-07	Csf3r	12986
ENSMUSG00000097002	11.5138046054762	-6.08756356373997	1.08545963421476	-5.60828184840225	2.04345057565559e-08	5.01012491618839e-08	NA	NA
ENSMUSG00000026090	374.842550788853	-6.08743083037877	0.416907407721838	-14.6013976188217	2.75146363979668e-48	2.95204641392834e-47	2010300C02Rik	72097
ENSMUSG00000029026	663.751767840328	-6.08562432013654	0.436890588510629	-13.929401273858	4.19860319431091e-44	4.06592807353872e-43	Trp73	22062
ENSMUSG00000058806	38.6650633688968	-6.08296330379319	1.036569696628	-5.8683591885633	4.40128959735443e-09	1.12610079555972e-08	Col13a1	12817
ENSMUSG00000054690	56.3452739264598	-6.0826849981395	0.793102174136185	-7.6694847101693	1.72688685623213e-14	6.03929410981833e-14	Emcn	59308
ENSMUSG00000104493	2.97004931907854	6.08194045330338	1.15918751278808	5.24672702751522	1.54825031845158e-07	3.57424923800552e-07	NA	NA
ENSMUSG00000026167	5.76348088976615	-6.08173406430021	1.13787664211324	-5.34480965617269	9.051211734041e-08	2.12435671258367e-07	Wnt10a	22409
ENSMUSG00000035121	54.808362044012	-6.08158156133635	0.86457306652592	-7.03420196256371	2.0040467127133e-12	6.28621247943601e-12	Neil2	382913
ENSMUSG00000071715	5.54231571166216	-6.08095094021181	1.17875291195942	-5.15880035460827	2.48537153891201e-07	5.65683331515574e-07	Ncf4	17972
ENSMUSG00000100671	14.4529090361409	-6.07920217246681	1.07154333970239	-5.67331431891054	1.40060900515351e-08	3.46923477288222e-08	NA	NA
ENSMUSG00000075010	9.81137174177645	-6.07749196323818	1.20344831070549	-5.05006480891183	4.41660197470947e-07	9.88852610457419e-07	AW112010	107350
ENSMUSG00000045875	194.531890350109	-6.07548820846849	0.671592983683458	-9.04638427749278	1.47780690475549e-19	6.53488652006285e-19	Adra1a	11549
ENSMUSG00000040812	416.692524704925	-6.0739603268191	0.344036692589829	-17.6549782556498	9.31695499620663e-70	1.63646244709551e-68	Agbl2	271813
ENSMUSG00000069755	117.915934869407	-6.07291769928693	0.453111998141287	-13.4026857028697	5.8314099508959e-41	5.21291988816255e-40	NA	NA
ENSMUSG00000043913	392.967949222302	-6.07199701418121	0.501553730615687	-12.1063739406892	9.77193427063107e-34	7.17402979380476e-33	Ccdc60	269693
ENSMUSG00000051067	52.3442074151837	-6.07191121342454	0.761184017615967	-7.97692945845317	1.50018505428453e-15	5.5298718667663e-15	Lingo3	237403
ENSMUSG00000053093	36.7243213572919	-6.07148484481296	0.874742730563705	-6.94088059571567	3.89663268626436e-12	1.2010199188566e-11	Myh7	140781
ENSMUSG00000032243	45.9913498618411	-6.07104078690348	0.540524702537603	-11.2317545496103	2.84766843061471e-29	1.81894821005514e-28	Itga11	319480
ENSMUSG00000006360	308.819099024366	-6.06985433596802	0.270230163966155	-22.461794223417	9.81440354482523e-112	3.83722222580862e-110	Crip1	12925
ENSMUSG00000104597	53.129873977198	-6.06709593704511	0.85926993749952	-7.06075666361654	1.65598365411117e-12	5.21377401229184e-12	NA	NA
ENSMUSG00000090084	87.801993538629	-6.06485941623	0.740383521027713	-8.19151054012045	2.57967822054706e-16	9.91312863590076e-16	Srpx	51795
ENSMUSG00000103469	4.61163100383938	-6.06472324376315	1.1387789778042	-5.32563681097904	1.0059996316071e-07	2.35408199204504e-07	NA	NA
ENSMUSG00000097666	5.58108998164046	-6.0598892285006	1.11789394430892	-5.42080870851019	5.93300205017467e-08	1.41210847106248e-07	NA	NA
ENSMUSG00000039714	20.1296438515935	-6.05974699735034	1.13545702591303	-5.33683517654724	9.45829456275537e-08	2.21587702769404e-07	Cplx3	235415
ENSMUSG00000015599	463.303862384831	-6.05449521864782	0.27000986628363	-22.423236980118	2.33566999813071e-111	9.01962686624361e-110	Ttbk1	106763
ENSMUSG00000029553	3.57712057941098	-6.05438867532939	1.29249292336952	-4.68427220440452	2.80956430535991e-06	5.9149713980716e-06	Tfec	21426
ENSMUSG00000043017	7.61357470447554	-6.05399592291976	1.11672343038593	-5.42121330867712	5.91958731871715e-08	1.40922093341465e-07	Ptgir	19222
ENSMUSG00000038578	58.4293275624738	-6.05079074721929	0.679580549319545	-8.90371384713389	5.40085733029819e-19	2.33746381955175e-18	Susd1	634731
ENSMUSG00000048706	335.789880436959	-6.04757574214694	0.248223850784232	-24.3633950687671	4.18115162806712e-131	2.22991370688153e-129	Lurap1l	52829
ENSMUSG00000111171	3.97447403910129	-6.046905347079	1.26784906334679	-4.76942052638092	1.8475661375003e-06	3.94524496980506e-06	NA	NA
ENSMUSG00000049630	284.345614558553	-6.04576931539137	0.402187107450147	-15.0322305300171	4.51541435770152e-51	5.23297466676031e-50	C1ql3	227580
ENSMUSG00000073490	8.96205522631303	-6.04342328548746	1.24600682089353	-4.8502329073557	1.23316586534349e-06	2.67011761521409e-06	Ifi207	226691
ENSMUSG00000062859	327.014650774754	-6.04341924785654	0.740804830402933	-8.1579101537033	3.40870918377872e-16	1.30101731622668e-15	Tcp11	21463
ENSMUSG00000032783	543.626300649144	-6.04155911718123	0.296632007078636	-20.3671855127206	3.26935586703981e-92	8.89078669139429e-91	Troap	78733
ENSMUSG00000053025	78.8008715368443	-6.03861811887627	0.575563415849649	-10.4916642590322	9.43516310483497e-26	5.35016358458164e-25	Sv2b	64176
ENSMUSG00000034394	877.205861934901	-6.03691713120344	0.376103466196877	-16.0512137584059	5.60569816280865e-58	7.68396791836521e-57	Lif	16878
ENSMUSG00000085591	5.73974993734971	6.03657603460646	1.16119778112308	5.19857696314925	2.00819975206635e-07	4.60078961027567e-07	NA	NA
ENSMUSG00000078954	14.8301371952571	-6.03563101349244	1.06276032654387	-5.67920241539363	1.35324262334515e-08	3.35493627019779e-08	Arhgap8	73167
ENSMUSG00000046908	4.54885693418373	-6.03372396337118	1.20381915266335	-5.01215149303951	5.3824800942104e-07	1.19790575417892e-06	Ltb4r1	16995
ENSMUSG00000044749	125.717189988911	-6.03244120662863	0.681726853480309	-8.84876571288368	8.84925260620355e-19	3.79552269209664e-18	Abca6	76184
ENSMUSG00000095865	27.7812293768719	-6.03224239805844	1.05869080216113	-5.69783206366268	1.21340485681899e-08	3.01812824528908e-08	NA	NA
ENSMUSG00000025020	287.842274096482	-6.03220755557965	0.741171426494967	-8.13874812215338	3.99385867015254e-16	1.51907662384043e-15	Slit1	20562
ENSMUSG00000085359	4.98818395212699	6.03096459818578	1.12690173693201	5.35181054437371	8.70785418323878e-08	2.04661118802338e-07	NA	NA
ENSMUSG00000019767	828.65281577611	-6.03000658192305	0.327621048445269	-18.405430940834	1.1883553744544e-75	2.38681285583972e-74	Ccdc170	100504234
ENSMUSG00000024883	922.396985302866	-6.02976372126868	0.246582128051264	-24.4533688184211	4.63383236167758e-132	2.48946695557803e-130	Rin1	225870
ENSMUSG00000030921	223.425481201772	-6.02789915612659	0.592575233633989	-10.172377807895	2.63398749442838e-24	1.42028483963374e-23	Trim30a	20128
ENSMUSG00000052142	5.75148474597941	-6.02648783422223	1.26145413746643	-4.77741334800024	1.77564527316567e-06	3.79720229559799e-06	Rasal3	320484
ENSMUSG00000102420	50.8705033174058	-6.02452479994001	1.05474392737524	-5.71183644065362	1.11763479243418e-08	2.78590916553104e-08	NA	NA
ENSMUSG00000024650	61.5472318763243	-6.02298029938791	1.04998944012192	-5.73622940311526	9.68075191280555e-09	2.42106944889684e-08	Slc22a6	18399
ENSMUSG00000022262	1485.74578249315	-6.02181434655221	0.308111043044521	-19.544298987304	4.61284795249752e-85	1.09458000065041e-83	Dnah5	110082
ENSMUSG00000026875	1000.95081302832	-6.02090992061872	0.313528533321918	-19.2037064595862	3.44601533844638e-82	7.83843633868347e-81	Traf1	22029
ENSMUSG00000061451	2577.83427631738	-6.019264510452	0.241087834868404	-24.9671017773982	1.39253237325653e-137	8.13779623339511e-136	Tmem151a	381199
ENSMUSG00000003418	19.8623415596714	-6.0188438825771	0.774094346357248	-7.77533631514133	7.52472204684067e-15	2.68105590295492e-14	St8sia6	241230
ENSMUSG00000030220	112.309698898484	-6.01718421763014	0.414757827316921	-14.5077050300785	1.08283161041552e-47	1.14775971903812e-46	Arhgdib	11857
ENSMUSG00000045404	446.018787384044	-6.01486568151728	0.334079865720675	-18.0042747219802	1.80346620047834e-72	3.37255853813707e-71	Kcnk13	217826
ENSMUSG00000027015	2801.33789566999	-6.01394310454057	0.206103713415261	-29.1792079089016	3.56051954179237e-187	4.22893491307047e-185	Cybrd1	73649
ENSMUSG00000055471	57.2839529290464	-6.0126015910446	1.04718415743105	-5.74168502109	9.37390620317923e-09	2.34833931139502e-08	Alk	11682
ENSMUSG00000006711	263.524435182558	-6.01165556109517	0.535764731315536	-11.2207004487472	3.22704237210678e-29	2.0552986099218e-28	D130043K22Rik	210108
ENSMUSG00000047281	179.160184189917	-6.01155267417728	0.256406278301815	-23.4454191761292	1.47208326059083e-121	6.86753407324042e-120	Sfn	55948
ENSMUSG00000085416	81.0266124060836	-6.0107850723783	1.06234726935499	-5.65802280080013	1.53126796394412e-08	3.78604151814381e-08	1700019G24Rik	72249
ENSMUSG00000043460	123.434852178829	-6.00909606419937	0.713801113249867	-8.41844591253232	3.81511231856173e-17	1.52973472583498e-16	Elfn2	207393
ENSMUSG00000023966	667.393260447264	-6.00766769047529	0.353160317036169	-17.0111629213993	6.78769654181847e-65	1.08548803575966e-63	Rsph9	75564
ENSMUSG00000108179	2.60549956711406	-6.00350744998367	1.36962655498737	-4.38331706414603	1.1688580407504e-05	2.33888696197145e-05	NA	NA
ENSMUSG00000056643	2.24825086377074	-6.0005686748097	1.45620162480636	-4.12069906569953	3.77724539793253e-05	7.24615096287511e-05	Chst13	71797
ENSMUSG00000111103	24.0516264639758	-6.00023167348853	1.0863676902201	-5.52320519793152	3.32870592054763e-08	8.04019514039717e-08	NA	NA
ENSMUSG00000010797	3.82318482165965	-6.00022395266012	1.20114488985996	-4.99542062186994	5.8707668140356e-07	1.30261899631227e-06	Wnt2	22413
ENSMUSG00000065944	5.53782123377497	5.99548834794215	1.14567030480246	5.23317076720071	1.66626666058985e-07	3.83863255746914e-07	Rnu2-10	19848
ENSMUSG00000036098	5957.66036543061	-5.99496074274898	0.192563767887994	-31.1323402553901	8.79560619742621e-213	1.61054879146705e-210	Myrf	225908
ENSMUSG00000057455	83.6770563405793	-5.99388349104168	1.01701841290016	-5.89358404431377	3.77907751501800e-09	9.69952928834136e-09	Rit2	19762
ENSMUSG00000034555	4.71440624011648	-5.99015165804812	1.22726697998877	-4.88088717102364	1.0560965492558e-06	2.29895081006516e-06	Tex16	83556
ENSMUSG00000054626	4.3283298017292	-5.98817355334948	1.23909830089222	-4.83268643741796	1.34702863566044e-06	2.908348256988e-06	Xlr	22441
ENSMUSG00000022176	18.5075871066223	-5.98729440422042	1.10632745631011	-5.41186460669577	6.23718421455191e-08	1.48177801650286e-07	Rem2	140743
ENSMUSG00000089633	87.9589229636442	-5.98640712927375	1.02955096682835	-5.8145806493831	6.07860743899857e-09	1.5407225891927e-08	A230009B12Rik	319750
ENSMUSG00000054517	148.308211462261	-5.9861794389909	0.448669086587877	-13.3420813199227	1.31729647247945e-40	1.17043895631989e-39	Trim65	338364
ENSMUSG00000006611	477.645813473599	-5.98541245938426	0.267504738124742	-22.3749773605623	6.89928102741248e-111	2.6410784323229e-109	Hfe	15216
ENSMUSG00000098158	11.8107317872696	-5.98458233522741	1.15973712730767	-5.16029209922823	2.4656483635044e-07	5.6154323684994e-07	NA	NA
ENSMUSG00000049134	51.5721911778704	-5.98289566339034	0.865250193394592	-6.91464238790627	4.69045083058995e-12	1.43762416097856e-11	Nrap	18175
ENSMUSG00000029177	1527.50772954189	-5.9821952253914	0.200320808841989	-29.8630744353178	5.93898690195469e-196	8.36521533311861e-194	Cenpa	12615
ENSMUSG00000033685	1095.692428905	-5.98127609502603	0.40443028815473	-14.789387121119	1.71508362737519e-49	1.8994724064675e-48	Ucp2	22228
ENSMUSG00000020475	39.8301745782021	5.98013218901916	0.617208908239325	9.68899202391348	3.3582654183709e-22	1.67137408919284e-21	Pgam2	56012
ENSMUSG00000001281	5.38457845210883	-5.97889038944709	1.11055789670545	-5.38368184782071	7.29774471644669e-08	1.72552829715359e-07	Itgb7	16421
ENSMUSG00000023505	1831.63526147065	-5.97780644022953	0.21263105522866	-28.1135153743233	6.69679992342752e-174	6.53994598744324e-172	Cdca3	14793
ENSMUSG00000065485	38.3915871366011	-5.97756760691655	1.03382100018089	-5.78201410676572	7.38115166286187e-09	1.8595052222892e-08	Mir219a-2	723904
ENSMUSG00000044499	9.13364889428168	-5.9767329643807	1.13444758749716	-5.26840819289561	1.37611835831885e-07	3.1862432757998e-07	Hs3st5	319415
ENSMUSG00000101174	2.65129120856051	5.97510554295009	1.30857548286573	4.56611454301805	4.96847350673898e-06	1.02528426336942e-05	NA	NA
ENSMUSG00000022375	221.209830264313	-5.9749121484783	0.738903219139285	-8.08619044242114	6.1559904289938e-16	2.31897098742124e-15	Lrrc6	54562
ENSMUSG00000017868	124.759019533383	-5.9745776828686	0.782185914576424	-7.63830896405748	2.20093205726995e-14	7.6520696351887e-14	Sgk2	27219
ENSMUSG00000033061	8.42048064122429	-5.9744453506624	1.11411562482234	-5.36250028053876	8.20778409874386e-08	1.93362967729923e-07	Resp18	19711
ENSMUSG00000031364	6.70851611305182	-5.9735740264759	1.16753853594749	-5.1163827510226	3.11450737933177e-07	7.03557835366063e-07	Grpr	14829
ENSMUSG00000024451	112.339008783986	-5.97310380181878	0.54339988984061	-10.9920960852068	4.17124639571445e-28	2.56233707165316e-27	Arap3	106952
ENSMUSG00000075520	2.98767828548167	-5.97267906611741	1.25357453490087	-4.76451850275478	1.89305146878278e-06	4.03923285332725e-06	Malrd1	102635496
ENSMUSG00000036800	20.0319253270105	-5.97248291617956	1.09166233113867	-5.47099844505023	4.47507225041408e-08	1.072660222083e-07	Fam135b	70363
ENSMUSG00000053897	211.504082264924	-5.97213978162888	0.84956973668593	-7.02960513274105	2.07118842966204e-12	6.48940872165466e-12	Slc39a8	67547
ENSMUSG00000107008	15.8512688872152	-5.96991306196833	1.075503475735	-5.55080778134025	2.84352606918876e-08	6.90624497825629e-08	Gm2762	100040421
ENSMUSG00000029563	30.135611610767	-5.96710940027428	1.03104838637381	-5.78741936764053	7.14759777027446e-09	1.80190644568886e-08	Foxp2	114142
ENSMUSG00000055413	7.59578573866214	-5.96522227337453	1.09706163369695	-5.43745409569426	5.40472685940003e-08	1.28902706264623e-07	H2-Q5	15016
ENSMUSG00000025082	3.00147751549476	-5.96332426917256	1.22620911643605	-4.86321964927552	1.15491562946509e-06	2.50785266589943e-06	Vwa2	240675
ENSMUSG00000024810	3739.97051951997	-5.96170217622861	0.229780546517111	-25.9451997420707	2.05986593920223e-148	1.40563460503387e-146	Il33	77125
ENSMUSG00000092416	186.596334073781	-5.96161754580157	0.368596288236743	-16.1738404212376	7.71363954827024e-59	1.07887843280803e-57	Zfp141	434178
ENSMUSG00000049676	42.632992813455	-5.95690746014373	1.01948305291434	-5.84306668278107	5.1248490807665e-09	1.30499836425637e-08	Catsperg1	320225
ENSMUSG00000047485	5.92223192386633	-5.95672039508432	1.12167813313651	-5.31054338950848	1.09298857949316e-07	2.54976516160986e-07	Klhl34	245683
ENSMUSG00000050625	316.244487304103	-5.95609810517858	0.666612768176256	-8.93486952173672	4.07658995663983e-19	1.7702551604199e-18	Ccdc121	403180
ENSMUSG00000061897	63.0634612414138	5.95464992490138	0.474433696478249	12.5510687143496	3.921808659558e-36	3.06887114232435e-35	NA	NA
ENSMUSG00000025934	103.087294462196	-5.95331942768963	0.441974318175017	-13.4698311256451	2.35403790634932e-41	2.12598746059242e-40	Gsta3	14859
ENSMUSG00000032303	36.1411762163967	-5.95124731983395	1.07616970637796	-5.53002680205888	3.20181864210632e-08	7.74136895059443e-08	Chrna3	110834
ENSMUSG00000096014	1829.49013204798	-5.95056033438988	0.220835787302825	-26.945634161324	6.41750549052597e-160	5.20338923038107e-158	Sox1	20664
ENSMUSG00000021743	240.87259009255	-5.95055088382986	0.849979858262137	-7.00081399104717	2.54479621526321e-12	7.92359462065728e-12	Fezf2	54713
ENSMUSG00000060314	75.5223517221848	-5.95006629542768	0.667024676866344	-8.92030910067804	4.64988588370279e-19	2.01562324960744e-18	Zfp941	407812
ENSMUSG00000104113	14.178226983027	-5.95002043946249	1.0505549531942	-5.66369271914006	1.48149607218114e-08	3.66463055206981e-08	NA	NA
ENSMUSG00000031325	66.0774642731371	-5.95001033113987	1.05752664465441	-5.62634554998307	1.84067442873134e-08	4.52811679607185e-08	4930519F16Rik	75106
ENSMUSG00000027208	60.5737980512859	-5.94973386558486	0.617931705462585	-9.62846510866583	6.06282915106877e-22	2.98495507363733e-21	Fgf7	14178
ENSMUSG00000004939	3.28439358699239	5.94961077218452	1.25842456026279	4.72782474218564	2.26937930564121e-06	4.80998085105182e-06	Nmrk2	69564
ENSMUSG00000076497	3.04968164761854	-5.94836771676099	1.15928908368417	-5.13104781238631	2.88133702621052e-07	6.52966362179493e-07	NA	NA
ENSMUSG00000050052	257.529593360949	-5.94619033869368	0.313947100428555	-18.9401027452612	5.32930112058786e-80	1.16171362621703e-78	Tdrp	72148
ENSMUSG00000069053	14.2790223566314	-5.94367597548474	1.91758457472583	-3.09956392736136	0.00193805749379613	0.00315140511442185	Uba1y	22202
ENSMUSG00000046242	453.682033069329	-5.94303457205342	0.742040821909895	-8.00903992957826	1.1560737253733e-15	4.29384854084305e-15	1600029I14Rik	69797
ENSMUSG00000022103	342.816806890604	-5.9415123519493	0.214740166002978	-27.6683792442765	1.67750407652533e-168	1.5168640770984e-166	Gfra2	14586
ENSMUSG00000027849	81.2618800353209	-5.94137046447031	0.509638160567526	-11.6580172447332	2.08849184804191e-31	1.42605442439481e-30	Syt6	54524
ENSMUSG00000067158	912.935223864705	-5.94080703491844	0.189505321169612	-31.3490249152491	1.00312882835848e-215	1.96801337013579e-213	Col4a4	12829
ENSMUSG00000036169	143.321348847813	-5.9385626334762	0.602357354656434	-9.85886963539007	6.2751837640712e-23	3.21484292021302e-22	Sostdc1	66042
ENSMUSG00000029602	262.178120882668	-5.93781946860739	0.721698808735065	-8.22755891618376	1.91067159752543e-16	7.39922224399476e-16	Rasal1	19415
ENSMUSG00000021587	12.0068828984106	-5.9371530709912	1.14885486161886	-5.16788784148514	2.36754307719593e-07	5.39703538076835e-07	Pcsk1	18548
ENSMUSG00000007805	4.89278890853077	-5.93611535291482	1.26611140125354	-4.68846212666411	2.75265845731898e-06	5.800145109478e-06	Twist2	13345
ENSMUSG00000061723	46.1353336553119	-5.93501724023246	1.04651036119238	-5.67124556078947	1.4176302724258e-08	3.51020847149112e-08	Tnnt3	21957
ENSMUSG00000105987	2590.30719785499	-5.93229286634993	0.183463095442995	-32.3350745392454	2.24917958717358e-229	5.55294641224326e-227	AI506816	433855
ENSMUSG00000086813	2.92310375941143	-5.93191886314766	1.24741590440575	-4.75536574625729	1.98087463999031e-06	4.21842977946376e-06	NA	NA
ENSMUSG00000094634	3.82799290312414	-5.92662651580307	1.13340883833907	-5.22902796883788	1.70403587530693e-07	3.92358590465463e-07	NA	NA
ENSMUSG00000034156	2385.11007664432	-5.92409689204275	0.304665224389696	-19.4446113891399	3.23718087534298e-84	7.61569329485132e-83	Tspoap1	207777
ENSMUSG00000027204	2763.30308741011	-5.92116590008706	0.134301332990692	-44.0886606873622	0	0	Fbn1	14118
ENSMUSG00000004872	80.6570686062077	-5.91707413905898	0.457101327120689	-12.9447756722367	2.51496795215436e-38	2.11001874046154e-37	Pax3	18505
ENSMUSG00000001228	3696.89042950965	-5.9156360269142	0.204615335451904	-28.9110100855793	8.68153490286449e-184	9.93538366774174e-182	Uhrf1	18140
ENSMUSG00000083140	2.83458334268903	5.91472906778345	1.23266919448476	4.79831011778935	1.60009900137118e-06	3.43416442245838e-06	Gm5073	278181
ENSMUSG00000073234	2.82416348930467	-5.91460053924657	1.3691812222735	-4.31980839572535	1.56164731041835e-05	3.09330896527742e-05	Gm8773	667705
ENSMUSG00000050578	4.46458829432652	-5.91436750129226	1.1200246607001	-5.28056899889627	1.28783313582668e-07	2.98938912883156e-07	Mmp13	17386
ENSMUSG00000009545	11.7921023582913	-5.91344221241543	1.15822878325803	-5.10559079336748	3.29762606699218e-07	7.44005930485873e-07	Kcnq1	16535
ENSMUSG00000037139	259.347221683861	-5.91320728367476	1.05247605794315	-5.61837700634344	1.92759536726246e-08	4.73452414541224e-08	Myom3	242702
ENSMUSG00000062372	75.8697961936845	-5.91312581929075	1.01760023244591	-5.81085344789864	6.21551574450577e-09	1.57451611083728e-08	Otof	83762
ENSMUSG00000028175	289.869420255274	-5.91306063255944	0.436198091593542	-13.555906700457	7.310321560445e-42	6.68733120931133e-41	Depdc1a	76131
ENSMUSG00000030800	2.75326977513749	-5.91256955999132	1.36650226446591	-4.32679089800279	1.5129746503617e-05	3.00068525971638e-05	Prss8	76560
ENSMUSG00000062082	2.19541883857183	-5.91250308204763	3.36832780959985	-1.75532294249889	0.0792040843432096	0.104112906513122	Cd200r4	239849
ENSMUSG00000048776	13.7337866337921	-5.91164634513011	1.08298802967707	-5.45864421686442	4.79784070984086e-08	1.14752317315046e-07	Pthlh	19227
ENSMUSG00000086794	23.5639024852993	-5.90870389059438	1.0616580345885	-5.56554342178985	2.61336694748961e-08	6.36271600412069e-08	NA	NA
ENSMUSG00000105389	63.1226632346972	-5.90513793455763	1.06227367785871	-5.5589609887171	2.71385341711458e-08	6.59932504805872e-08	NA	NA
ENSMUSG00000104476	2.69362945265404	-5.90335050464476	1.31431432171365	-4.4915819656806	7.06960828884514e-06	1.44060561004168e-05	NA	NA
ENSMUSG00000014444	1616.33617366982	-5.90294924308416	0.271157388852465	-21.7694574655162	4.51948114018718e-105	1.55897267022501e-103	Piezo1	234839
ENSMUSG00000027955	215.390847291503	-5.902683379432	0.310000401052992	-19.0408894936332	7.81884344725288e-81	1.73538835420695e-79	Fam198b	68659
ENSMUSG00000107971	2.82494654250259	-5.90237436724938	1.24555607177628	-4.73874641294314	2.15044415858615e-06	4.56582370244599e-06	NA	NA
ENSMUSG00000026321	11.6101349321649	-5.90047664187763	1.06377808517345	-5.54671761349131	2.91082285172729e-08	7.06500723749074e-08	Tnfrsf11a	21934
ENSMUSG00000026922	97.0035253844317	-5.89775288373767	0.424752504628524	-13.8851515164005	7.79354007776179e-44	7.51085333897631e-43	Agpat2	67512
ENSMUSG00000029811	30.2522891525638	-5.89749666914123	0.896695444841644	-6.57692274792667	4.8028414223169e-11	1.38603670308076e-10	Aoc1	76507
ENSMUSG00000017002	33.4547064807717	-5.89612720805529	0.601228917062208	-9.80679245580137	1.05261312587307e-22	5.34652524614169e-22	Slpi	20568
ENSMUSG00000104351	7.37638263393058	-5.89480516659211	1.16824153647506	-5.04587876953814	4.51441596440274e-07	1.00992936251091e-06	NA	NA
ENSMUSG00000102037	2.20082903005549	-5.89330551969838	1.37630467454615	-4.28197740565092	1.85239794950448e-05	3.643281430761e-05	Bcl2a1a	12044
ENSMUSG00000031409	33.1422505197825	-5.89229066931658	1.0767801256001	-5.47213913892842	4.44635508104363e-08	1.06635843915926e-07	Tceal6	66104
ENSMUSG00000072620	31.2962282388426	-5.89033076675121	0.675892919138569	-8.71488752132288	2.91047480687525e-18	1.22162106841394e-17	Slfn2	20556
ENSMUSG00000102263	2.39151846050944	5.8877472365373	1.35650008070382	4.34039578787379	1.4222630835653e-05	2.8286917754508e-05	NA	NA
ENSMUSG00000061762	5.38335093008007	-5.88561843151788	1.1502433429099	-5.11684633325357	3.1068653679318e-07	7.02120258454853e-07	Tac1	21333
ENSMUSG00000001240	1003.74646360446	5.88074964797787	0.192932277014877	30.4809010652188	4.66799202022948e-204	7.654461840336e-202	Ramp2	54409
ENSMUSG00000102278	4.27075130131986	-5.87854771634085	1.22530774222949	-4.79760921582413	1.60570660754944e-06	3.44552649293788e-06	NA	NA
ENSMUSG00000048377	2.01009934855033	5.87523082828344	1.4160085656224	4.14914921485734	3.33713239885368e-05	6.4372583794234e-05	Foxi2	270004
ENSMUSG00000097039	223.193645639854	-5.87457164971416	0.276868478451703	-21.2179143056147	6.52551145068016e-100	2.0338306823517e-98	Pvt1	19296
ENSMUSG00000024992	9.68908553491246	-5.87316298640508	1.26778985376535	-4.63259977113849	3.61102213991838e-06	7.53227543956964e-06	Pde6c	110855
ENSMUSG00000028864	447.520453584172	-5.87163317006794	0.737829960966081	-7.9579760658945	1.74876170135856e-15	6.42030757960764e-15	Hgf	15234
ENSMUSG00000100486	4.90429396459403	-5.87106043994633	1.16542998383318	-5.03767752794211	4.7121444568961e-07	1.05234221111269e-06	Gm4131	100042960
ENSMUSG00000109651	9.2349971410865	5.87077755829087	0.945354150354826	6.21013570003089	5.29388663145014e-10	1.43750087682716e-09	NA	NA
ENSMUSG00000103092	54.5796972553541	5.86970046396935	0.527346130413021	11.130641006832	8.8993221958346e-29	5.58061662697128e-28	Pcdha5	12941
ENSMUSG00000038668	1427.8810675776	-5.86816430728663	0.184402571029228	-31.8225731590073	3.15458553476202e-222	7.07303142401283e-220	Lpar1	14745
ENSMUSG00000066705	4963.34408867376	5.86631716030543	0.16345627760098	35.8892129834617	4.50050194685772e-282	1.97779058556609e-279	Fxyd6	59095
[truncated: 19,983 more rows]
