# Supplementary material for: Diverse but unique astrocytic phenotypes during embryonic stem cell differentiation, culturing and development
Source: Commun Biol. 2023 Jan 13;6:40. doi: 10.1038/s42003-023-04410-3 (PMC9839673; doi:10.1038/s42003-023-04410-3)
Supplement: Supplementary file 8 — Suppplementary Data 5 [file 42003_2023_4410_MOESM8_ESM.zip › contrasts_full.AGES_vs_neoAC_CellC_ID4.csv]

gene_id	baseMean	log2FoldChange	lfcSE	stat	pvalue	padj	symbol	entrez
ENSMUSG00000057596	212.882176691061	-12.0491073662619	1.05837652841085	-11.3845186876485	4.9943235483838e-30	3.63137893211903e-29	Trim30d	209387
ENSMUSG00000039954	203.775581036935	-11.9639736906192	1.03880039557128	-11.5171054435724	1.08184428756557e-30	8.02273524491335e-30	Stk32a	269019
ENSMUSG00000027702	230.231678184665	-11.8809284014378	1.0331759176927	-11.4994244426162	1.32797988682694e-30	9.80500741036568e-30	Lrrc34	71827
ENSMUSG00000032291	261.859350385103	-11.7604634981204	1.03874762543313	-11.3217717279658	1.02381563598297e-29	7.37583638342747e-29	Crabp1	12903
ENSMUSG00000024592	301.974845761333	-11.6465302189966	1.03117793806487	-11.2943942932417	1.39864982040483e-29	1.00203888176574e-28	C330018D20Rik	77422
ENSMUSG00000074923	222.252497114641	-11.6061841917392	1.03290029163506	-11.2365000627183	2.69870732695923e-29	1.91781035236983e-28	Pak6	214230
ENSMUSG00000056445	1078.83757993549	11.3724011641381	0.580433658137113	19.5929388392767	1.77634507704119e-85	4.29863770680903e-84	Hoxaas2	105242657
ENSMUSG00000037921	115.182416202294	-11.2818568704383	1.08847203002186	-10.3648569363898	3.58294212826007e-25	2.20588364763964e-24	Ddx60	234311
ENSMUSG00000074651	239.551642367643	-11.2765773008983	1.02046323006751	-11.0504494122265	2.18120205296701e-28	1.50243111943085e-27	Mcidas	622408
ENSMUSG00000085576	164.865948797537	-11.2350881127073	1.03639740329026	-10.8405212875285	2.21206976503713e-27	1.46934126200607e-26	Dpy19l2	320752
ENSMUSG00000036446	100.183896690378	-11.1095038632746	1.05933929211844	-10.4872007919748	9.89154960839133e-26	6.20105619244458e-25	Lum	17022
ENSMUSG00000073077	265.759472490952	-11.1089429675355	1.04684831239558	-10.6117981334985	2.62645142827026e-26	1.6805770889162e-25	Gm7173	636104
ENSMUSG00000052920	210.80758191664	-11.0087506337049	1.03067459573965	-10.6811118457855	1.24768264637832e-26	8.08234987879446e-26	Prkg1	19091
ENSMUSG00000037101	299.477101507432	-11.0051923568069	1.03234238293361	-10.6604093164648	1.55909750090794e-26	1.00670142190568e-25	Ttc29	73301
ENSMUSG00000045259	159.826464353994	-10.9514780363467	1.02929820894878	-10.6397523488663	1.94645997743553e-26	1.25130383511384e-25	Klhdc9	68874
ENSMUSG00000053783	498.03614387084	-10.8678504389015	0.845013776818585	-12.8611517788718	7.44588485912584e-38	6.85701710014971e-37	1700016K19Rik	74230
ENSMUSG00000032796	257.320685580851	-10.7970406332837	1.02068594280279	-10.5782201757724	3.76033316490398e-26	2.39010126214739e-25	Lama1	16772
ENSMUSG00000038253	673.875140597862	10.7868937916979	0.653835567979138	16.497869372628	3.80068101523985e-61	5.82373528227791e-60	Hoxa5	15402
ENSMUSG00000039977	761.82820894845	-10.7791027518466	0.555473642310616	-19.4052461373478	6.9684024450787e-84	1.63936517051086e-82	Deup1	234964
ENSMUSG00000053930	623.542898826993	-10.7524132108845	0.733083200683412	-14.667384549067	1.04288048088348e-48	1.24269049926533e-47	Shisa6	380702
ENSMUSG00000075707	158.378368700505	-10.7467372842423	1.02960065981047	-10.4377723361411	1.66676065888398e-25	1.03720566291865e-24	Dio3	107585
ENSMUSG00000031639	867.513467879351	-10.7246814979343	0.86824063393147	-12.352199469601	4.73976183146891e-35	4.03826237777691e-34	Tlr3	142980
ENSMUSG00000021294	238.025937297295	-10.7183496174878	1.0340988279446	-10.3649180599032	3.58065217613104e-25	2.20509165544079e-24	Kif26a	668303
ENSMUSG00000040856	268.946542933251	-10.7079832578062	0.851748285034303	-12.5717696718051	3.0188978427567e-36	2.64701685151209e-35	Dlk1	13386
ENSMUSG00000083109	101.432568186651	10.6983748367351	1.03584147024828	10.3281970687762	5.25387817344812e-25	3.21479991938667e-24	NA	NA
ENSMUSG00000022431	138.247125368683	-10.6915860032151	1.03354928886619	-10.3445342359472	4.43065446546495e-25	2.71713007450911e-24	Ribc2	67747
ENSMUSG00000026896	298.408022316063	-10.6799857190184	1.02293222331048	-10.4405604551737	1.61852297137803e-25	1.00804436649913e-24	Ifih1	71586
ENSMUSG00000024521	252.896997510661	-10.6532480691872	1.03431805922563	-10.2997796221049	7.06229049028012e-25	4.29384916831558e-24	Pmaip1	58801
ENSMUSG00000020098	120.957908956819	-10.653187805413	1.02721517944594	-10.3709407907691	3.36198355800375e-25	2.07391534868098e-24	Pcbd1	13180
ENSMUSG00000036249	363.546870833916	-10.6427412465767	1.00304406721389	-10.6104423469036	2.66484442380707e-26	1.70365512145222e-25	Rbm43	71684
ENSMUSG00000031027	354.431528932518	-10.6354282029636	1.00401416968301	-10.5929064789209	3.21452982977748e-26	2.04673613299625e-25	Stk33	117229
ENSMUSG00000054034	122.749369242184	-10.6152246279975	1.0290892996528	-10.3151637390252	6.01786423894374e-25	3.67103084181873e-24	Tceal5	331532
ENSMUSG00000021848	513.98414065821	-10.6129672229839	1.00601968288705	-10.5494628022854	5.10883507137806e-26	3.22947160596634e-25	Otx2	18424
ENSMUSG00000025498	263.253094474305	-10.5834472273468	0.930634403912145	-11.3722931183897	5.74579296749249e-30	4.16811848381355e-29	Irf7	54123
ENSMUSG00000090063	82.3421149513717	-10.5559872974016	1.03568210833909	-10.1923043880039	2.14615677054774e-24	1.28110575167741e-23	NA	NA
ENSMUSG00000027820	376.412951061337	-10.5471788245781	0.878464608921479	-12.0063787629729	3.28935816375238e-33	2.65529268670577e-32	Mme	17380
ENSMUSG00000056158	108.609839342729	-10.5380950990471	1.04325694773291	-10.101150173931	5.45980300602866e-24	3.22408630613995e-23	Car10	72605
ENSMUSG00000037683	687.217369923921	-10.5206126482597	0.659211083570273	-15.959398909497	2.45080343337493e-57	3.49005209601732e-56	Armc3	70882
ENSMUSG00000040729	550.452806556681	-10.5038706425282	0.844303167414845	-12.4408755621393	1.56775907944587e-35	1.35197685450016e-34	Cep126	234915
ENSMUSG00000078926	223.829927058194	-10.501353921548	0.867922395916539	-12.0994157668422	1.06365458933839e-33	8.69482228107606e-33	Cdc20b	238896
ENSMUSG00000024064	96.8468916643557	-10.501132871863	1.03221159848071	-10.1734304161273	2.6056683604244e-24	1.55287092171427e-23	Galnt14	71685
ENSMUSG00000102813	150.707271869849	-10.4936544756299	1.02754361762021	-10.2123688918756	1.74550393923706e-24	1.0462072574156e-23	NA	NA
ENSMUSG00000031851	273.903208266995	-10.4784500086541	1.0241452754938	-10.231409800335	1.43416177024912e-24	8.62892567844575e-24	Ntpcr	66566
ENSMUSG00000092365	150.824493612299	10.4544620121018	1.03180880082827	10.1321698397122	3.97724068399111e-24	2.35557707680153e-23	NA	NA
ENSMUSG00000000275	716.460376503905	-10.4533260815627	0.667278406245261	-15.665614207993	2.59906634433532e-55	3.53399039505445e-54	Trim25	217069
ENSMUSG00000044550	1168.69007436689	-10.4504862605582	0.444985935532956	-23.4849810433711	5.80811821641067e-122	2.60985238382805e-120	Tceal3	594844
ENSMUSG00000043020	1245.00581230154	-10.4445312998089	0.450463935646717	-23.1861653581968	6.27953147344712e-119	2.63320887530637e-117	Wdr63	242253
ENSMUSG00000047904	63.30313916116	-10.4354993979292	1.05109776182906	-9.92819105595843	3.13898274890113e-23	1.80226987043649e-22	Sstr2	20606
ENSMUSG00000074384	120.118809030229	-10.4298937105922	1.03682995420925	-10.059406239422	8.3500420233407e-24	4.89529011149587e-23	AI429214	621080
ENSMUSG00000059857	103.685935090287	-10.4174451130386	1.03249118645449	-10.0896213446736	6.14059286002685e-24	3.61929310389941e-23	Ntng1	80883
ENSMUSG00000098128	428.865592727097	10.399230671429	0.561943121471656	18.505842093404	1.85260817343639e-76	3.86217831071327e-75	NA	NA
ENSMUSG00000000058	1176.53421570351	-10.3751137960292	0.525380145898519	-19.7478223663847	8.37521193040384e-87	2.07707146441042e-85	Cav2	12390
ENSMUSG00000010136	617.939917725221	-10.3745167212444	0.606606203152037	-17.1025562668771	1.42035412729413e-65	2.37876838712148e-64	Pifo	100503311
ENSMUSG00000057816	268.514608868731	-10.3655737836193	1.01090794477479	-10.2537266990502	1.138667859555e-24	6.88685628351283e-24	Cfap299	75784
ENSMUSG00000079057	338.594505703106	-10.3462136622853	1.005310322366	-10.2915621496211	7.69182115754374e-25	4.6714313514292e-24	Cyp4v3	102294
ENSMUSG00000050777	257.720838294546	-10.3331223832896	1.05357841844425	-9.80764431236913	1.04376699441098e-22	5.84472277476874e-22	Tmem37	170706
ENSMUSG00000004415	682.65754873974	-10.3288510429464	0.523478616932309	-19.7311804319259	1.16419933304816e-86	2.87426426349069e-85	Col26a1	140709
ENSMUSG00000039676	547.80874445462	-10.3126382798026	0.672411570111468	-15.3367948116852	4.34106224302427e-53	5.67774765868883e-52	Capsl	75568
ENSMUSG00000031285	260.775340269677	-10.3000861369563	0.743613467968648	-13.851398045672	1.24759998928014e-43	1.32368491378332e-42	Dcx	13193
ENSMUSG00000026043	1498.23499429594	-10.2779605039672	0.478321542462933	-21.4875551099889	2.03551256222914e-102	6.51038100871337e-101	Col3a1	12825
ENSMUSG00000056306	49.1416803638626	-10.2761933752927	1.04031677899044	-9.87794639366009	5.18852898347345e-23	2.94821689562612e-22	Sertm1	329641
ENSMUSG00000014704	291.285081280192	10.2743004810171	0.731745634035557	14.0408087224992	8.77060146819871e-45	9.52995395313369e-44	Hoxa2	15399
ENSMUSG00000022686	441.59945537379	-10.2730046096892	0.739319123306594	-13.8952237076506	6.77116238295182e-44	7.23651512843387e-43	B3gnt5	108105
ENSMUSG00000047669	322.069907795405	-10.2639161435086	1.02509735694232	-10.0126257023274	1.34144138690441e-23	7.80394270438196e-23	Msl3l2	73390
ENSMUSG00000022146	720.297745733831	-10.256282089058	0.611485417431654	-16.7727337344139	3.86318859135212e-63	6.18701478992566e-62	Osmr	18414
ENSMUSG00000043673	54.4310477832189	-10.2551296062173	1.03917825353793	-9.86849904845803	5.70112850290497e-23	3.23029645679038e-22	Kcns3	238076
ENSMUSG00000073968	428.599318262585	-10.2533126085752	0.837953230659467	-12.2361394806078	1.99288294602122e-34	1.66184504641079e-33	Trim68	101700
ENSMUSG00000020638	604.996042228806	-10.2493557714503	0.591363250327401	-17.3317428260478	2.70990550750146e-67	4.72577410447061e-66	Cmpk2	22169
ENSMUSG00000028351	99.6862029776467	-10.2352394868372	1.04124388696611	-9.82981952159148	8.37687614193654e-23	4.71719885870763e-22	Brinp1	56710
ENSMUSG00000085416	81.0266124060836	-10.2319978787201	1.04538725907567	-9.78775835451375	1.27082001361243e-22	7.09264113769517e-22	1700019G24Rik	72249
ENSMUSG00000017723	152.782127478234	-10.2319259207138	1.05659523253208	-9.68386531159468	3.53107611586339e-22	1.93777061672993e-21	Wfdc2	67701
ENSMUSG00000070923	1788.76057421554	-10.2120902737862	0.465632278082952	-21.9316631480753	1.29602847745506e-106	4.46357895534796e-105	Klhl9	242521
ENSMUSG00000048562	68.9704041974896	-10.191992641967	1.03111849541526	-9.8844048354136	4.86463830533435e-23	2.76847183328443e-22	Sp8	320145
ENSMUSG00000021534	164.805476712626	-10.1892989728998	1.03145504707871	-9.87856814677281	5.15644131477454e-23	2.93225892881835e-22	1700001L19Rik	69315
ENSMUSG00000031767	249.722499960859	-10.1860930901568	1.02793819671229	-9.90924660912058	3.79496961109167e-23	2.17040258366781e-22	Nudt7	67528
ENSMUSG00000019894	255.186536756647	-10.1857695020383	0.845547766322759	-12.0463561110636	2.02714923979849e-33	1.64485045221906e-32	Slc6a15	103098
ENSMUSG00000039004	2461.52360557795	-10.1721459747069	0.288829428913091	-35.2185233097135	1.04101896405866e-271	4.15896539950201e-269	Bmp6	12161
ENSMUSG00000026676	1941.45917360307	-10.1674002607468	0.342597685212937	-29.6773758247299	1.50425307588902e-193	2.18893727394102e-191	Ccdc3	74186
ENSMUSG00000027886	187.28607828206	-10.1661993754194	1.03199388256407	-9.8510267814386	6.78472603747634e-23	3.83536879911159e-22	1700013F07Rik	75504
ENSMUSG00000054196	437.927150377782	-10.1563985949293	1.0263576385608	-9.89557461585327	4.35104455748563e-23	2.48068246138121e-22	Cthrc1	68588
ENSMUSG00000003746	1001.33985811233	-10.1506509680378	0.498101833471047	-20.378666140019	2.58606696204326e-92	7.03262987091294e-91	Man1a	17155
ENSMUSG00000016918	2327.45344369847	-10.1430648157561	0.394452856916806	-25.7142637907054	8.09623026346307e-146	5.03961664529955e-144	Sulf1	240725
ENSMUSG00000030598	122.764738063876	-10.1371508844996	1.02797870660735	-9.86124597653911	6.12841175413415e-23	3.46881997613575e-22	Fbxo17	50760
ENSMUSG00000086170	83.2128417349609	-10.1347169266668	1.03862579323569	-9.75781363477756	1.70797551864063e-22	9.47950140719638e-22	NA	NA
ENSMUSG00000097431	191.255214935507	-10.1330510695612	1.02600232599413	-9.87624570903667	5.27731197621765e-23	2.99711491479531e-22	NA	NA
ENSMUSG00000036832	100.979258324504	-10.131793111914	1.0317262776096	-9.8202336528525	9.21297579318578e-23	5.17740964459517e-22	Lpar3	65086
ENSMUSG00000023153	139.467887721296	-10.1299327397982	1.01383455490063	-9.99170199006596	1.65711666570915e-23	9.60480730562576e-23	Tmem52	69671
ENSMUSG00000050875	377.468618335847	-10.1152408898618	0.843018445163373	-11.9988369743221	3.60324021842267e-33	2.90440195595749e-32	Minar2	225583
ENSMUSG00000036103	705.248926635064	-10.1050647900476	0.665677852496149	-15.1801126508201	4.78958487989366e-52	6.12581772793384e-51	Colec12	140792
ENSMUSG00000022223	378.321480519383	-10.0991418024283	0.840157299538089	-12.0205368780117	2.77164723375897e-33	2.24149446696304e-32	Sdr39u1	654795
ENSMUSG00000033111	432.070359265603	-10.0955821370523	0.850331791557794	-11.8725210997431	1.6443639778541e-32	1.30063389796213e-31	3830406C13Rik	218734
ENSMUSG00000033854	166.498572306251	-10.0910460197535	1.02740170651484	-9.82190895320235	9.06111737282708e-23	5.09597983192039e-22	Kcnk10	72258
ENSMUSG00000060703	381.136269462285	-10.0781098845751	1.00386214968865	-10.0393364643749	1.0236037563679e-23	5.98500408160505e-23	Cd302	66205
ENSMUSG00000048763	151.751631993684	10.0756327570846	1.01676689022214	9.90948156748427	3.78605607762345e-23	2.1658685288628e-22	Hoxb3	15410
ENSMUSG00000021186	2755.6156472859	-10.0743422259306	0.335880606071231	-29.9938193626877	1.1814850336262e-197	1.84118940736655e-195	Fbln5	23876
ENSMUSG00000033053	253.825447074884	-10.0715124860862	1.01552246391192	-9.91756740396413	3.49162031387195e-23	2.00003579657738e-22	1700028P14Rik	67483
ENSMUSG00000026387	205.373736284029	-10.0620166795855	1.0061819555581	-10.0001959128797	1.52095861430272e-23	8.83426477189362e-23	Sctr	319229
ENSMUSG00000068522	395.555033745579	-10.0613226528147	0.596622434271782	-16.8638020879908	8.30691910139825e-64	1.35205876603721e-62	Aard	239435
ENSMUSG00000068428	134.58901437674	-10.0489669717259	1.03109228375915	-9.74594333602171	1.91987361139783e-22	1.06394408230125e-21	Gmnc	239789
ENSMUSG00000028546	155.355653786965	-10.0282118191065	1.03573719592275	-9.68219723939931	3.58917884826394e-22	1.96769029024211e-21	Elavl4	15572
ENSMUSG00000029826	349.116491478165	-10.0271551294093	1.02142877250518	-9.81679329907314	9.53277192531388e-23	5.35165042194486e-22	Zc3hav1	78781
ENSMUSG00000091345	556.015728153256	-10.0070845147399	0.865316396138796	-11.5646537606284	6.22418566208329e-31	4.66294004612874e-30	Col6a5	665033
ENSMUSG00000038507	757.20754082137	-9.99431070997674	0.604816716753925	-16.5245278993223	2.44345518275706e-61	3.75717569844094e-60	Parp12	243771
ENSMUSG00000035984	778.021635991139	-9.98622700543933	0.502613951884026	-19.8685829710982	7.6121459029266e-88	1.92697790236182e-86	Nme5	75533
ENSMUSG00000067795	61.5176078318748	-9.97714475286913	1.04096838058264	-9.58448396605943	9.29209766920204e-22	5.01166573601808e-21	4930444P10Rik	75799
ENSMUSG00000037664	251.728200939597	-9.96846293957821	1.01491754418714	-9.82194366101146	9.05799760985313e-23	5.09552947980806e-22	Cdkn1c	12577
ENSMUSG00000048721	36.3300062126371	-9.9582128852735	1.0554264564644	-9.43525039028566	3.90061498324093e-21	2.05584583897225e-20	Fndc9	320116
ENSMUSG00000031520	145.316842395815	-9.94701184884467	1.02737780441128	-9.68194154685351	3.59816844085962e-22	1.97212659393885e-21	Vegfc	22341
ENSMUSG00000039745	184.223593578796	-9.94682192961754	1.00333093371069	-9.91379971992939	3.62588237853235e-23	2.07477899748675e-22	Htatip2	53415
ENSMUSG00000045284	145.167575041953	-9.94317382750892	1.02811175966443	-9.67129666015519	3.99286570302257e-22	2.1840985335453e-21	Dcaf12l1	245404
ENSMUSG00000054474	238.31547803182	-9.93282081474986	1.00134857834353	-9.91944366783959	3.42660736028614e-23	1.96381960165799e-22	Thnsl2	232078
ENSMUSG00000101337	229.004646277584	-9.92242254388103	1.0107718998217	-9.81667826898565	9.54365222251697e-23	5.35639004560321e-22	Dnah7c	100101919
ENSMUSG00000019945	183.733348820663	-9.89254658380672	1.0371983974437	-9.53775729714594	1.45954422182831e-21	7.80685617970632e-21	Cabcoco1	73287
ENSMUSG00000066258	242.952533053372	-9.8815792218511	1.01677267927014	-9.71857271867716	2.51278865986922e-22	1.38622910427583e-21	Trim12a	76681
ENSMUSG00000073102	989.811491694823	-9.87936912064872	0.507545958612635	-19.4649744579855	2.17603047898642e-84	5.15791992608076e-83	Drc1	381738
ENSMUSG00000110631	3638.97678081335	-9.87794483843782	0.293571202581874	-33.6475265678791	3.38877589952271e-248	9.92820971202832e-246	NA	NA
ENSMUSG00000033726	93.8557695794134	-9.87397743356547	1.04272792543739	-9.46937086145805	2.81534216421219e-21	1.49027977292784e-20	Emx1	13796
ENSMUSG00000032359	927.263209086365	-9.8713530189181	0.478375077288388	-20.6351741292056	1.32666700259278e-94	3.77601736372683e-93	Ctsh	13036
ENSMUSG00000038884	327.294223058271	-9.85626823967188	1.00146044766324	-9.84189466760276	7.42982386442123e-23	4.19248895153897e-22	A230050P20Rik	319278
ENSMUSG00000024766	137.446266399679	-9.8367355872776	1.03717253254968	-9.48418443274427	2.44285822051647e-21	1.29591800288287e-20	Lipo3	381236
ENSMUSG00000053465	55.5475061754189	-9.82775826394803	1.03438015958897	-9.50110863287754	2.07667481789795e-21	1.1051289845888e-20	Hs6st3	50787
ENSMUSG00000044338	822.572429986568	9.81369067483552	0.620210437558553	15.8231627211353	2.15395311377892e-56	3.01073866215422e-55	Aplnr	23796
ENSMUSG00000050737	307.746020811034	-9.81147420991875	1.00679984224996	-9.74520833057779	1.93381805713861e-22	1.0714015171333e-21	Ptges	64292
ENSMUSG00000097451	1170.38157050553	-9.80887464763493	0.426086974717876	-23.0208272715439	2.88389823907761e-117	1.18003530739762e-115	NA	NA
ENSMUSG00000031595	602.367589430888	-9.80323410702573	0.495332591397525	-19.7912155938841	3.54390519652594e-87	8.8488896458255e-86	Pdgfrl	68797
ENSMUSG00000008206	1013.77886584822	-9.7959099322899	0.519941227011928	-18.8404177691129	3.52175010919971e-79	7.73061090404049e-78	Cers4	67260
ENSMUSG00000029913	340.035766537733	-9.79401791105068	1.00028583991506	-9.79121918978917	1.2280604543275e-22	6.86096424178445e-22	Prdm5	70779
ENSMUSG00000020799	853.314925107811	-9.79352840394352	0.485460434984289	-20.1736901674808	1.6672207506512e-90	4.39254694892793e-89	Tekt1	21689
ENSMUSG00000022033	1340.86701979859	-9.78714296361969	0.504111420817874	-19.4146423973909	5.80386196243315e-84	1.36979869925396e-82	Pbk	52033
ENSMUSG00000072944	115.238187246745	-9.7812396717738	1.03774743343663	-9.42545301160805	4.28252901079402e-21	2.25173510299538e-20	Nup62cl	279706
ENSMUSG00000079012	43.1942499632333	9.76850387961742	1.36863952420597	7.13738256630043	9.51248274504751e-13	3.33308536687815e-12	Serpina3m	20717
ENSMUSG00000041144	971.499239426608	-9.76738360832251	0.536622650472822	-18.2015865333236	5.01345156960247e-74	9.82699119882919e-73	Dnah7b	227058
ENSMUSG00000030302	800.136256705848	-9.7650622116839	0.608833710023469	-16.0389644182276	6.82834941496274e-58	9.83219670347158e-57	Atp2b2	11941
ENSMUSG00000042433	85.1812652420328	-9.75945049925531	1.03987808723452	-9.38518718594202	6.2804783615268e-21	3.27482085993897e-20	Pih1h3b	331537
ENSMUSG00000043648	52.8568478207938	-9.75694550080209	1.04195231430281	-9.36409984110512	7.67012869218127e-21	3.98429640078721e-20	Pld6	194908
ENSMUSG00000032011	3289.07238078553	-9.74101704791412	0.22517489779206	-43.2597822556117	0	0	Thy1	21838
ENSMUSG00000047773	326.452460745078	-9.74021718258332	0.844297713326281	-11.5364722998121	8.63962272794691e-31	6.4308411314762e-30	Ankfn1	382543
ENSMUSG00000020848	41.0083738456456	-9.73618638610614	1.04348268204697	-9.33047242049765	1.05400056671178e-20	5.44034635949212e-20	Doc2b	13447
ENSMUSG00000046718	676.195682880521	-9.73557125841494	0.494401080758238	-19.691646392609	2.5428889710796e-86	6.24998874290067e-85	Bst2	69550
ENSMUSG00000046818	1235.20921353154	-9.73110283453756	0.355426031435391	-27.3787004154941	4.91865825095575e-165	4.17288331074327e-163	Ddit4l	73284
ENSMUSG00000025255	574.081078683576	-9.73023502388236	1.00748012446386	-9.65799204134217	4.54688425539835e-22	2.48097064176479e-21	Zfhx4	80892
ENSMUSG00000024331	142.963423683122	-9.72934430376401	1.01019523352745	-9.63115245534332	5.90632945794912e-22	3.2115757777658e-21	Dsc2	13506
ENSMUSG00000071573	74.2162136664216	-9.72240711090179	1.02865792452485	-9.45154543517724	3.33864414109613e-21	1.76303839731568e-20	Rnls	67795
ENSMUSG00000075589	27.9467675552283	9.72160700434437	1.05722608212179	9.19539081445448	3.73633905074383e-20	1.89210827291989e-19	NA	NA
ENSMUSG00000007653	99.1784161918823	-9.71716761230352	1.03725240195746	-9.36818039077631	7.37936899742889e-21	3.8350727289618e-20	Gabrb2	14401
ENSMUSG00000045036	233.435483280928	-9.70579034788505	0.86006049638115	-11.2850088903325	1.55625846266108e-29	1.11277797592099e-28	Tmem232	381107
ENSMUSG00000047671	382.587288081297	-9.70553338318192	0.745949433287772	-13.0109803025183	1.05973825151375e-38	9.93838181840021e-38	Tctex1d4	242646
ENSMUSG00000069793	469.178231588843	-9.70399944155431	0.608419868843268	-15.9495110835279	2.87135991061695e-57	4.0836499233648e-56	Slfn9	237886
ENSMUSG00000079157	69.3957281832587	-9.70299782139308	1.02934508479179	-9.42637990383539	4.24486781665449e-21	2.2330016886605e-20	Fam155a	270028
ENSMUSG00000022587	861.181020162233	-9.70181628735078	0.755977415689162	-12.833473707024	1.06480778878598e-37	9.77727603133906e-37	Ly6e	17069
ENSMUSG00000071398	1920.5427434646	-9.70179976281096	0.326101334769465	-29.7508741252764	1.68957318097653e-194	2.50844537199981e-192	2410004P03Rik	73667
ENSMUSG00000031831	336.989937621129	-9.69943965992257	0.65886780650714	-14.7213744003403	4.7000981455865e-49	5.66823581520155e-48	Dnaaf1	68270
ENSMUSG00000011154	773.672326780728	-9.69491541485986	0.503196649685947	-19.266653346978	1.02343933324882e-82	2.37466023964903e-81	Cfap161	75556
ENSMUSG00000050936	25.7277016631065	9.68273986822157	1.04112886553601	9.30023188170523	1.4013971859012e-20	7.20301762942857e-20	NA	NA
ENSMUSG00000075297	72.0341229562599	-9.67697119277718	1.0450486446901	-9.25982847013479	2.04760889420134e-20	1.04730237970871e-19	H60b	667281
ENSMUSG00000022512	161.316812622865	-9.66785082245781	1.0508540295323	-9.19999405318036	3.5796957284796e-20	1.8148743479899e-19	Cldn1	12737
ENSMUSG00000006281	548.656271667267	-9.66773822670908	0.728570004343098	-13.2694705643637	3.48030897962316e-40	3.38975306778634e-39	Tep1	21745
ENSMUSG00000021268	2818.99466577913	-9.66742694259321	0.298836190007308	-32.3502549753321	1.37591820974004e-229	3.21628200240616e-227	Meg3	17263
ENSMUSG00000026664	1862.01744705029	-9.66668877952468	0.327987434577316	-29.4727412102916	6.43730805210774e-191	8.67772821036585e-189	Phyh	16922
ENSMUSG00000001986	959.31051066449	-9.66473690085597	0.605011672899807	-15.9744635248658	1.92503470725908e-57	2.75024626935005e-56	Gria3	53623
ENSMUSG00000029086	1282.37646882725	-9.66186006263594	0.389972346432285	-24.7757569248917	1.63663524988311e-135	8.64466017925037e-134	Prom1	19126
ENSMUSG00000032456	94.2175704339104	-9.66175889540445	1.02830914567326	-9.39577260015391	5.67994192289862e-21	2.97084893767797e-20	Nmnat3	74080
ENSMUSG00000062859	327.014650774754	-9.66034464293749	0.736551589824579	-13.1156388451191	2.67915024986255e-39	2.55507675521831e-38	Tcp11	21463
ENSMUSG00000041736	870.037326192986	-9.65511910580215	0.436015575511512	-22.1439775275808	1.19235901867838e-108	4.28800404540425e-107	Tspo	12257
ENSMUSG00000031927	532.383947893738	-9.6432757383753	0.566974751358688	-17.0082983682542	7.12781104467687e-65	1.17670467381431e-63	1700012B09Rik	69325
ENSMUSG00000021697	270.351515364546	-9.6340718663279	1.02829657827139	-9.36896229152411	7.32491229930535e-21	3.80767205944255e-20	Depdc1b	218581
ENSMUSG00000052605	153.388273779064	-9.63294291022716	1.00280103362675	-9.60603608014692	7.53957942424973e-22	4.08651156115045e-21	Isoc2b	67441
ENSMUSG00000032057	237.969979756719	-9.62850315861545	0.844465197449777	-11.4018945809642	4.0911756156236e-30	2.98259461851683e-29	4833427G06Rik	235345
ENSMUSG00000054612	166.354689844307	-9.62300711896157	1.00427380500074	-9.58205528317501	9.51326592652352e-22	5.12717665448863e-21	Mgmt	17314
ENSMUSG00000024935	78.9644735130598	-9.61860793198828	1.05027643156232	-9.15816792887594	5.27858263329263e-20	2.65597197621568e-19	Slc1a1	20510
ENSMUSG00000036412	625.938280061647	-9.61609349519444	0.505899477844772	-19.0079134617036	1.46671430231885e-80	3.28523072016841e-79	Arsi	545260
ENSMUSG00000068196	3978.71419166557	-9.61120312558609	0.391764107227042	-24.5331385603838	6.54631814687997e-133	3.33740716105321e-131	Col8a1	12837
ENSMUSG00000041959	1659.61052079061	-9.60616157727237	0.370233228223527	-25.9462437322689	2.00473865302228e-148	1.30325805984789e-146	S100a10	20194
ENSMUSG00000034958	177.352853394895	-9.59919720349968	1.00562653210177	-9.54548920207714	1.35466724370017e-21	7.25648545729495e-21	Atcay	16467
ENSMUSG00000023949	485.389590965225	-9.59164103262904	0.660288960739548	-14.5264294921515	8.24051156361735e-48	9.57023047501924e-47	Tcte1	21645
ENSMUSG00000061808	11464.8042899795	-9.57920899608126	0.411768947308705	-23.2635536474772	1.03732297629174e-119	4.43445481674287e-118	Ttr	22139
ENSMUSG00000086742	185.876542179619	-9.56821263298275	1.03064981641467	-9.2836698562347	1.63739502578586e-20	8.40618712654036e-20	LOC102635948	102635948
ENSMUSG00000027500	465.419505773006	-9.56530098550682	1.01216448547883	-9.45034243222008	3.37724023982581e-21	1.78299134525931e-20	Stmn2	20257
ENSMUSG00000000942	56.6968823857013	9.56004821761347	1.03757398129666	9.21384729180109	3.1464066384013e-20	1.59888975637354e-19	Hoxa4	15401
ENSMUSG00000019990	280.059473706068	-9.55189034041988	1.00640427799017	-9.49110665496714	2.28594370299222e-21	1.21472892347879e-20	Pde7b	29863
ENSMUSG00000037362	100.61209843346	-9.54528505485264	1.15769267976769	-8.24509407519794	1.65030330072024e-16	7.12278814117575e-16	Nov	18133
ENSMUSG00000046585	120.327824398988	-9.54484371012879	1.03505583020137	-9.22157378532116	2.92771105932669e-20	1.48913414598577e-19	Cfap58	381229
ENSMUSG00000020562	108.693693249701	-9.54481842543767	1.03137182370879	-9.25448825149667	2.15259072347449e-20	1.10022972707385e-19	Efcab10	75040
ENSMUSG00000022783	1068.90319425456	-9.54108350589656	0.41080728941834	-23.2252049845701	2.53369307799839e-119	1.07269437385084e-117	Spag6l	50525
ENSMUSG00000079502	336.612681811757	-9.53422223268866	0.840524386704408	-11.3431833549425	8.01739626830338e-30	5.7968492334133e-29	Cfap77	329375
ENSMUSG00000061455	903.25828545508	-9.53276433162539	0.551682981199474	-17.279424336961	6.72155218654177e-67	1.16110586631197e-65	Stx17	67727
ENSMUSG00000042002	183.627997671124	-9.53054977708429	0.677485189053174	-14.0675396762604	6.01250038850989e-45	6.55320788872657e-44	Foxn4	116810
ENSMUSG00000033114	65.3182979549097	-9.52842284305697	1.03221320914494	-9.2310607524099	2.67964879964898e-20	1.36454051158023e-19	Slc35d2	70484
ENSMUSG00000027977	109.501968135729	-9.52276188125911	1.02969702727026	-9.24812020338065	2.28475312438554e-20	1.1672373960038e-19	Ndst3	83398
ENSMUSG00000046242	453.682033069329	-9.52224368246644	0.737500925001489	-12.91150066347	3.87671404940308e-38	3.59877641772429e-37	1600029I14Rik	69797
ENSMUSG00000024479	75.8723366468347	-9.52138982097055	1.04855726424869	-9.08046717676676	1.08109810089482e-19	5.37321161976064e-19	Mal2	105853
ENSMUSG00000022525	282.859025545025	-9.50955173019045	0.738762455403619	-12.8722726238097	6.44766873340684e-38	5.9402358523752e-37	Hrasls	27281
ENSMUSG00000019906	56.3033551534096	-9.50732448569231	1.04413445220448	-9.10545999666953	8.59016354123261e-20	4.28299667555035e-19	Lin7a	108030
ENSMUSG00000000938	76.2147184798467	9.5068496757581	1.03074638580183	9.22326753381006	2.88181665237255e-20	1.4661300602589e-19	Hoxa10	15395
ENSMUSG00000048217	34.2449784974663	-9.50579893037963	1.03712388961333	-9.16553849118608	4.93002098284406e-20	2.48229493712265e-19	Nags	217214
ENSMUSG00000031376	71.0747974920842	-9.50557303284085	1.07411789051437	-8.84965525366017	8.77900579299539e-19	4.18990108948482e-18	Atp2b3	320707
ENSMUSG00000037738	374.593545812926	-9.50443246713775	0.737021669738954	-12.8957300136157	4.7573663626103e-38	4.39771186729643e-37	Nek5	330721
ENSMUSG00000043153	171.965162234293	-9.50421067070359	1.02941869488632	-9.23259963891871	2.64141830271837e-20	1.3453844312849e-19	Ispd	75847
ENSMUSG00000060962	483.177577313733	-9.50015920501658	0.606936171203734	-15.6526495795677	3.18670802612544e-55	4.31698738952245e-54	Dmkn	73712
ENSMUSG00000066456	2372.72008534112	-9.49767181693382	0.280806767414262	-33.8228024359624	9.11642049021641e-251	2.86164439187893e-248	Hmgn3	94353
ENSMUSG00000025780	2564.89619149249	-9.49699395258369	0.286224868276004	-33.1801845513502	2.07930459253979e-241	5.50464576046709e-239	Itih5	209378
ENSMUSG00000027344	134.949648683487	-9.49333190159462	1.01236956247172	-9.37733832931179	6.76591138863614e-21	3.52208886383563e-20	Fsip1	71313
ENSMUSG00000074227	729.916372783087	-9.48524104227009	0.564245308283281	-16.8104916479128	2.04468490897583e-63	3.30595007394598e-62	Spint2	20733
ENSMUSG00000049536	346.974055406983	-9.482510213576	0.728390888190427	-13.0184360723317	9.61193994434722e-39	9.02963473266958e-38	Tceal1	237052
ENSMUSG00000060176	611.380482956665	-9.48038365210521	0.538831610324545	-17.594334612988	2.72234371904839e-69	4.96003802144696e-68	Kif27	75050
ENSMUSG00000046618	440.89874699667	-9.47625778138182	1.02336381511561	-9.25991093432525	2.04602810226784e-20	1.04673749688315e-19	Olfml2a	241327
ENSMUSG00000037405	793.299632229894	-9.47317997888866	0.435060200191758	-21.7744118508502	4.0564330701533e-105	1.3607939519157e-103	Icam1	15894
ENSMUSG00000035208	51.8971426015453	-9.46859348350526	1.11805564665322	-8.4688034194438	2.47926682988001e-17	1.11450347898841e-16	Slfn8	276950
ENSMUSG00000027750	329.888194881705	-9.4681263989851	0.892629321400025	-10.6070080513768	2.76460394720093e-26	1.76537758011758e-25	Postn	50706
ENSMUSG00000034151	165.227393356427	-9.46724262798191	1.03026232169502	-9.18915739091196	3.95930516427242e-20	2.0017904365982e-19	Zbbx	213234
ENSMUSG00000072473	213.760652461105	-9.46614579227814	1.00754798272412	-9.3952307528664	5.7092540028658e-21	2.98546973357854e-20	1700024G13Rik	67085
ENSMUSG00000020467	985.625803801067	-9.46375354444761	0.455648558130219	-20.7698529394731	8.1106225731495e-96	2.34801989196066e-94	Efemp1	216616
ENSMUSG00000004961	214.217734833027	-9.45616402143317	0.846265151536693	-11.1739967128059	5.46645867902513e-29	3.85105792094323e-28	Syt5	53420
ENSMUSG00000046733	263.91635677627	-9.43837678279125	1.03822464816062	-9.09088105306772	9.8239701009624e-20	4.88818149973838e-19	Gprc5a	232431
ENSMUSG00000030898	164.535280604003	-9.430940774028	1.03350419305586	-9.12520804211025	7.15986080374735e-20	3.58123426908128e-19	Cckbr	12426
ENSMUSG00000029155	837.814812020593	-9.42566086764291	0.47855945813186	-19.6959034190602	2.33789007143334e-86	5.75257094508451e-85	Spata18	73472
ENSMUSG00000039616	146.870309540081	-9.41752689718172	1.01360779253056	-9.29109559593067	1.52708225179334e-20	7.84168691718977e-20	Mocos	68591
ENSMUSG00000075588	102.224272710489	9.41696832322745	1.02653433416111	9.17355417139853	4.5767474620977e-20	2.30812191839965e-19	Hoxb2	103889
ENSMUSG00000020686	330.914423223272	-9.4135176237268	0.657745675884532	-14.3117894482051	1.84698896360601e-46	2.08657524407788e-45	Gas2l2	237891
ENSMUSG00000085696	54.7776988911537	9.40636225489704	1.03625736875032	9.07724522744833	1.11357510325989e-19	5.52962389693324e-19	Hoxaas3	72628
ENSMUSG00000025287	344.735781870494	-9.39980162626175	0.841889474417539	-11.1651254848684	6.04058404673761e-29	4.24871169202834e-28	Acot9	56360
ENSMUSG00000079436	75.7262351079919	-9.37566653463616	1.09233211063608	-8.58316481164009	9.22979706173836e-18	4.22689309790698e-17	Kcnj13	100040591
ENSMUSG00000040374	1223.02763542844	-9.37542465706328	0.431873232103087	-21.7087421959632	1.69636651565431e-104	5.62206055029745e-103	Pex2	19302
ENSMUSG00000060240	768.789853316129	-9.37455646967929	0.527082464626677	-17.7857490977605	9.11371677832377e-71	1.70430381932007e-69	Cend1	57754
ENSMUSG00000041323	2495.78913701403	-9.36402837727494	0.323068074144226	-28.9846912359858	1.02608248458134e-184	1.20212599097132e-182	Ak7	78801
ENSMUSG00000010021	799.120556483807	-9.35925000119695	0.497483611267927	-18.813182563629	5.88936626400341e-79	1.2863523351784e-77	Kif19a	286942
ENSMUSG00000026787	76.3904949594433	-9.35832664458489	1.03952291502852	-9.00252078072576	2.20593422514288e-19	1.07785173958338e-18	Gad2	14417
ENSMUSG00000046844	907.07996989919	-9.35785728118928	0.547193789834279	-17.1015414557672	1.44530520631002e-65	2.41871220854913e-64	Vat1l	270097
ENSMUSG00000048489	40.0730749057895	9.35512318098423	1.08573389014469	8.616405240641	6.9088924333725e-18	3.17658701482515e-17	Depp1	213393
ENSMUSG00000028597	553.803141979814	-9.35285539504245	0.551335619343492	-16.963996279035	1.51669141359005e-64	2.49448057116873e-63	Gpx7	67305
ENSMUSG00000002324	240.54630221056	-9.35243869400196	1.01265443364596	-9.23556781391799	2.56919681661571e-20	1.30920597522025e-19	Rec8	56739
ENSMUSG00000034353	2373.36242853933	-9.35055127286278	0.322870686845594	-28.9606695616022	2.05967372293613e-184	2.39456141344315e-182	Ramp1	51801
ENSMUSG00000029484	2466.61122257727	-9.32979850879112	0.452834413462433	-20.6031128187768	2.57357052219251e-94	7.27787195420027e-93	Anxa3	11745
ENSMUSG00000033033	71.3185478933562	-9.32759432516602	1.02723577519926	-9.08028570496068	1.0829021838352e-19	5.38096103243122e-19	Calhm2	72691
ENSMUSG00000029182	370.82604877141	-9.32691815409282	0.655251384538808	-14.2341067476835	5.62774245305058e-46	6.28984663890542e-45	1700001C02Rik	75434
ENSMUSG00000016256	2467.73618101408	-9.31347687343441	0.304778818944756	-30.5581500239443	4.40696745535993e-205	7.44879199204798e-203	Ctsz	64138
ENSMUSG00000047242	748.983229954403	-9.31347177477398	0.528004260343614	-17.6390087623781	1.2361028036197e-69	2.26718588513653e-68	Taf9b	407786
ENSMUSG00000026399	421.333349903938	-9.30785455231709	0.672007386613837	-13.8508217881625	1.25764972832397e-43	1.33370354635437e-42	Cd55	13136
ENSMUSG00000025216	76.3350268136761	9.3072517080133	1.0492390742785	8.87047760246004	7.28328516816329e-19	3.48813480819643e-18	Lbx1	16814
ENSMUSG00000024175	416.253829627332	-9.29651134145211	0.570168831151615	-16.3048396080775	9.11779606351127e-60	1.35735320395348e-58	Tekt4	71840
ENSMUSG00000074039	30.639325532787	-9.29233149308827	1.03983911106927	-8.93631658414246	4.02358124535428e-19	1.95252099611682e-18	4930520O04Rik	75116
ENSMUSG00000051811	650.616192007832	-9.29008224946667	0.424875217628494	-21.8654368718436	5.54322101838079e-106	1.87386454518279e-104	Cox6b2	333182
ENSMUSG00000074579	96.3848317511141	-9.28618726034026	1.04185729468493	-8.91310864521854	4.96213169238355e-19	2.3968546862331e-18	Lekr1	624866
ENSMUSG00000025529	59.0004484845559	-9.28402809188737	1.04971027183982	-8.84437195762151	9.20445287111325e-19	4.39004651480294e-18	Zfp711	245595
ENSMUSG00000056296	119.774003020665	-9.27919613867242	1.03898349797363	-8.93103322311662	4.22048319486307e-19	2.04626384026315e-18	Synpr	72003
ENSMUSG00000044921	267.609155348518	-9.27841915291603	1.02715355489589	-9.03313736168342	1.66819078160713e-19	8.20576584827704e-19	Rassf9	237504
ENSMUSG00000038984	228.01336919738	-9.27607805801943	0.841442604044696	-11.0240175781814	2.92696908137784e-28	2.00668616615024e-27	Tspyl5	239364
ENSMUSG00000093765	27.1812931738177	-9.2730108942966	1.05797874891073	-8.76483663196819	1.87047699972183e-18	8.80462534594851e-18	NA	NA
ENSMUSG00000006270	63.4784045347832	-9.2725357032439	1.04308203764892	-8.88955553692012	6.13538332660398e-19	2.95318242794018e-18	Vax1	22326
ENSMUSG00000044667	745.55324779252	-9.27218895145615	0.425673643333244	-21.7823891534607	3.40827526661977e-105	1.14510752956325e-103	Plppr4	229791
ENSMUSG00000110357	75.4412685511063	-9.2684747289305	1.02733373593255	-9.02187322848615	1.84900112048486e-19	9.07282305056136e-19	A030001D20Rik	100126243
ENSMUSG00000021090	718.235128492214	-9.26773004987495	0.502707678449746	-18.4356246128065	6.8028553103896e-76	1.40355999751353e-74	Lrrc9	78257
ENSMUSG00000033488	923.410620099714	-9.26555525348676	0.461275475779004	-20.0868152329995	9.62406765658908e-90	2.51151589807876e-88	Cryzl2	226527
ENSMUSG00000006056	47.963729398127	-9.25102098501613	1.03846768848201	-8.90833782083185	5.18033442906555e-19	2.50060387543623e-18	Calcoco2	76815
ENSMUSG00000033585	2199.60775392227	-9.25016906810685	0.343621552018039	-26.9196417214868	1.29362947683009e-159	1.02617041495984e-157	Ndn	17984
ENSMUSG00000022375	221.209830264313	-9.24634721183424	0.73454290515997	-12.5878926157765	2.4615763989759e-36	2.16526093733777e-35	Lrrc6	54562
ENSMUSG00000037490	485.385321831968	-9.24605542213053	0.665972089386476	-13.8835479286353	7.96991873586729e-44	8.50524644891753e-43	Slc2a12	353169
ENSMUSG00000000197	564.847082241157	-9.24226295895355	0.470731860807265	-19.6338164642263	7.95118718847539e-86	1.93264862934037e-84	Nalcn	338370
ENSMUSG00000106981	126.644723281454	-9.23663496570389	1.02730852884746	-8.99110121870255	2.44765506821178e-19	1.19436652928753e-18	NA	NA
ENSMUSG00000096956	169.217955797332	-9.23292238731203	1.00308237151138	-9.20455054294339	3.43104079894785e-20	1.74071252540478e-19	Snhg18	100616095
ENSMUSG00000074743	192.401601138595	-9.23128243758338	1.04527407465931	-8.83144685339309	1.03330292114813e-18	4.91338781354421e-18	Thbd	21824
ENSMUSG00000020704	283.954260599417	-9.2254977867809	0.743401534362819	-12.4098449631103	2.3109984121435e-35	1.98668106846749e-34	Asic2	11418
ENSMUSG00000026042	10974.8032141739	-9.21881415030263	0.188351915496745	-48.9446264774619	0	0	Col5a2	12832
ENSMUSG00000017491	380.444599873269	-9.20990353236741	0.552263355093304	-16.6766515421097	1.93780817487417e-62	3.04356390468263e-61	Rarb	218772
ENSMUSG00000027524	83.9854263622288	-9.20943146020821	1.03348135625894	-8.91107653218352	5.05394138802597e-19	2.44066492569439e-18	Edn3	13616
ENSMUSG00000025188	725.403116306599	-9.20662041596804	0.59888265390011	-15.3729956211149	2.48412731959184e-53	3.25678577526203e-52	Hps1	192236
ENSMUSG00000019982	919.284870481604	-9.1927874476423	0.358625523455491	-25.6333887199839	6.47744789277361e-145	3.96459505704497e-143	Myb	17863
ENSMUSG00000046480	98.7031826803327	-9.19139102052618	0.858983550624161	-10.7003108660782	1.01437335403896e-26	6.58264196937331e-26	Scn4b	399548
ENSMUSG00000035131	223.238408472432	-9.18677881413121	1.02904461173701	-8.9274835214618	4.35809032868011e-19	2.11158365583435e-18	Brinp3	215378
ENSMUSG00000060534	161.025715320999	-9.18090639777952	1.03578946693315	-8.86368001497747	7.74157386512148e-19	3.70519718009833e-18	Dcc	13176
ENSMUSG00000061461	670.459666345276	-9.17652965892763	0.489363036467788	-18.7519877372914	1.86488649523488e-78	4.02921838346078e-77	Smim20	66278
ENSMUSG00000017817	194.797796262285	-9.17069858861487	1.00658112576956	-9.11073966502562	8.18222043662123e-20	4.08516086466436e-19	Jph2	59091
ENSMUSG00000022013	538.217421900242	-9.16420353665791	0.493948690296747	-18.5529463215145	7.72019182655201e-77	1.61711892282962e-75	Dnajc15	66148
ENSMUSG00000056468	46.105417938961	9.15882943702624	1.05371979704458	8.69190221415074	3.56420800067199e-18	1.65748872801621e-17	5730596B20Rik	77580
ENSMUSG00000044629	388.1354577275	-9.15781461121588	0.72571849117297	-12.6189627556743	1.65993191452996e-36	1.47071306282124e-35	Cnrip1	380686
ENSMUSG00000030107	205.721263099301	-9.1511185354923	0.801208558277109	-11.4216435171019	3.26009749623035e-30	2.37750156935511e-29	Usp18	24110
ENSMUSG00000025478	904.32542998976	-9.14776474503159	0.475898248961756	-19.2221021300012	2.41773702339111e-82	5.58035037972404e-81	Dpysl4	26757
ENSMUSG00000056673	441.570677911138	-9.14524291256058	1.86912396259503	-4.89279635571288	9.94132576420087e-07	2.31693626449709e-06	Kdm5d	20592
ENSMUSG00000057766	349.281786291252	-9.13501258803193	0.600763774582498	-15.2056648128964	3.24321462000537e-52	4.16500028318982e-51	Ankrd29	225187
ENSMUSG00000105489	36.5971496365092	-9.13003993142665	1.0468543850306	-8.72140391441336	2.74773353296529e-18	1.2837752268732e-17	NA	NA
ENSMUSG00000039007	1205.6818300529	-9.12352071076677	0.375631675815912	-24.2884753820335	2.59493788249488e-130	1.29001289801041e-128	Cpq	54381
ENSMUSG00000022180	650.632799766154	-9.12241295420297	0.595268401020489	-15.3248735168272	5.21559716613759e-53	6.80132442323688e-52	Slc7a8	50934
ENSMUSG00000022987	419.912036089123	-9.11940760629542	0.840078020449986	-10.8554293581097	1.87921547675872e-27	1.25279131282826e-26	Zfp641	239652
ENSMUSG00000055639	139.722948763128	-9.1183493745386	1.02896684447715	-8.8616551869287	7.88351109855888e-19	3.77230813085005e-18	Dach1	13134
ENSMUSG00000027867	557.905083448119	-9.11798691250374	0.681283205593815	-13.3835486294666	7.54569536625736e-41	7.46853893165644e-40	Spag17	74362
ENSMUSG00000056820	1839.99846981637	-9.11634786994663	0.29468678341686	-30.9357201712394	3.95402170731695e-210	7.12145237498979e-208	Tsnax	53424
ENSMUSG00000068617	578.3085658229	-9.10962718968105	0.529240524825556	-17.212641062745	2.13470256508682e-66	3.65880027009772e-65	Efcab1	66793
ENSMUSG00000028885	239.180229896053	-9.1092877114545	0.601510608190391	-15.1440183887351	8.2984404620634e-52	1.05521777935717e-50	Smpdl3b	100340
ENSMUSG00000067780	406.266151547881	-9.10530658356641	0.525369131896968	-17.3312553607586	2.73297350430512e-67	4.76222258605047e-66	Pi15	94227
ENSMUSG00000019577	982.698181208677	-9.09835723116871	0.596757094442934	-15.2463327472662	1.7414301327868e-52	2.25482877476277e-51	Pdk4	27273
ENSMUSG00000086275	17.5760745053968	9.09522941742697	1.05315064921887	8.6362092870312	5.81090137419981e-18	2.68072508703112e-17	NA	NA
ENSMUSG00000042115	1314.27243614847	-9.09024254001617	0.284843072335278	-31.9131599918863	1.75381971168197e-223	3.77810593380274e-221	Klhdc8a	213417
ENSMUSG00000060924	1031.2874953479	-9.08318732251764	0.434965482881517	-20.8825474204165	7.71661173529089e-97	2.28206069528327e-95	Csmd1	94109
ENSMUSG00000031343	38.0000813578435	-9.08209338821919	1.06136304457415	-8.55700924829466	1.15833245192583e-17	5.2826980004496e-17	Gabra3	14396
ENSMUSG00000022309	702.497388137062	-9.0801848259116	0.443482138063332	-20.4747475638239	3.61616743585589e-93	9.94468674193511e-92	Angpt1	11600
ENSMUSG00000098176	78.2388530339059	-9.07976549533201	1.03111289635214	-8.80579180752591	1.29932026109596e-18	6.15035848708778e-18	Ccdc166	223648
ENSMUSG00000039396	186.413593720938	-9.07028795706799	0.850783613800992	-10.6610985565945	1.54758514946116e-26	9.9985558627198e-26	Neil3	234258
ENSMUSG00000053399	61.3700259733644	-9.06630686179716	1.05832571607838	-8.56665081841944	1.06538330992952e-17	4.86724009349153e-17	Adamts18	208936
ENSMUSG00000025534	1052.07370726777	-9.06108478975414	0.485857179240567	-18.6496879678043	1.27016396372414e-77	2.69135128012637e-76	Gusb	110006
ENSMUSG00000061298	113.484389342042	-9.05695971244681	1.00619504861799	-9.00119686027727	2.23270196748475e-19	1.09068831328463e-18	Agbl4	78933
ENSMUSG00000063600	46.2566061072362	-9.05139858976717	1.0393650439275	-8.70858476783501	3.07692190930896e-18	1.43391739370617e-17	Egfem1	75740
ENSMUSG00000033342	185.495144653214	-9.04991071026318	1.03574650763843	-8.73757299061293	2.38171805746454e-18	1.11656690583888e-17	Plppr5	75769
ENSMUSG00000094282	223.883433367943	-9.04622948012186	0.84750776959349	-10.6739192308065	1.34817186249096e-26	8.72302129991574e-26	Cfap73	546886
ENSMUSG00000026547	3933.30659682253	-9.03996130357124	0.279045825924334	-32.3959739359174	3.12749285096351e-230	7.38929036712057e-228	Tagln2	21346
ENSMUSG00000033257	1377.24032224455	-9.03793998295517	0.404084802359752	-22.3664437023514	8.35367165232399e-111	3.12700557438697e-109	Ttll4	67534
ENSMUSG00000019899	1978.95072559547	-9.03690372141926	0.309736713949707	-29.1760818605657	3.90096551094007e-187	4.87022245294808e-185	Lama2	16773
ENSMUSG00000054000	93.6300532070879	-9.03529792422266	1.03900818868554	-8.69607960997234	3.43547459977749e-18	1.59829945756745e-17	Tusc1	69136
ENSMUSG00000059974	2250.39724977252	-9.03046374399958	0.384961391830233	-23.4581023854517	1.09274853976653e-121	4.88027716753862e-120	Ntm	235106
ENSMUSG00000034308	163.244556381105	-9.02953510205814	1.00218710280942	-9.00982967825645	2.06376756460511e-19	1.00928476957641e-18	Sdr42e1	74032
ENSMUSG00000039552	1581.46371588317	-9.02488327946211	0.337365047029315	-26.7510916110936	1.19919348494309e-157	9.27812621290649e-156	Rsph4a	212892
ENSMUSG00000040373	453.885350684353	-9.02466708407845	0.750204274674348	-12.0296129850712	2.48322042342567e-33	2.01268175447925e-32	Cacng5	140723
ENSMUSG00000033207	683.423312648658	-9.02322431767654	0.466152765873831	-19.3567966946672	1.78655161803527e-83	4.18060689063781e-82	Mamdc2	71738
ENSMUSG00000023931	265.530996081612	-9.02170893315546	0.662568034800949	-13.616275551032	3.20500615566189e-42	3.29390085399245e-41	Efhb	211482
ENSMUSG00000050050	92.5100253309368	-9.01711105718834	1.01325554583715	-8.89914799305486	5.6277013735971e-19	2.71357213697716e-18	Ccdc158	320696
ENSMUSG00000018659	339.283786302766	-9.01703954783031	0.656457638243389	-13.7359046837492	6.18782754051406e-43	6.44079273082499e-42	Pnpo	103711
ENSMUSG00000028176	62.1170076826988	-9.01699308733	1.04909099632742	-8.5950533546623	8.32261188900536e-18	3.81780273563914e-17	Lrrc7	242274
ENSMUSG00000024268	220.944790764656	-9.01607651017387	0.907175551653971	-9.93862377985791	2.82705717110138e-23	1.62700176062364e-22	Celf4	108013
ENSMUSG00000021876	988.078623832715	-9.01021475529281	0.403641641749707	-22.3223122278348	2.24380624688328e-110	8.32823558492675e-109	Rnase4	58809
ENSMUSG00000028834	103.744991249592	9.00934096729656	0.681254262767915	13.2246379357568	6.32410279535119e-40	6.12426226188857e-39	Trim63	433766
ENSMUSG00000039410	1247.64752558145	-9.00905453264922	0.400340598435475	-22.5034747109248	3.83786897236199e-112	1.48729267953633e-110	Prdm16	70673
ENSMUSG00000029212	2460.27834375477	-9.00405898826975	0.301726986232725	-29.8417423668058	1.12353513124595e-195	1.70258189233567e-193	Gabrb1	14400
ENSMUSG00000032285	1623.76030268872	-9.00312085890941	0.322306659940239	-27.9334000128286	1.04889873073382e-171	1.01530624715481e-169	Dnaja4	58233
ENSMUSG00000026163	71.7207735269161	-9.00197324109702	1.04563276493658	-8.60911549729697	7.36264411913787e-18	3.38167598724532e-17	Sphkap	77629
ENSMUSG00000029661	4106.01374252426	-8.99807126644821	0.27936981116919	-32.2084595640109	1.34366402037564e-227	2.98225550704181e-225	Col1a2	12843
ENSMUSG00000029371	219.891260217242	-8.9926728952935	0.859287808973669	-10.465262978692	1.24729707573224e-25	7.79046578881878e-25	Cxcl5	20311
ENSMUSG00000041836	196.15343005621	-8.99106600547925	1.00748467121434	-8.92427077291624	4.48645107628853e-19	2.17234000659515e-18	Ptpre	19267
ENSMUSG00000041468	19.2565593528245	-8.99077376557423	1.05938802030601	-8.48676178439057	2.1247469260466e-17	9.58666616140081e-17	Gpr12	14738
ENSMUSG00000079559	78.790933926553	-8.98668019866591	1.02811484599362	-8.74093028972924	2.31198650385451e-18	1.08480203820617e-17	Colca2	100502940
ENSMUSG00000031995	181.738765623331	-8.9846483253061	1.05146809373774	-8.54486063706186	1.28691477491123e-17	5.84847535659243e-17	St14	19143
ENSMUSG00000035472	115.732549773373	-8.98382529930535	0.852720649310516	-10.5354846356417	5.92771554295522e-26	3.73743740675337e-25	Slc25a21	217593
ENSMUSG00000042540	130.378736319407	-8.9794916133779	1.04223218273483	-8.61563456025282	6.95552789066645e-18	3.19669136878506e-17	Acot5	217698
ENSMUSG00000038756	661.328439583945	-8.97887671223849	0.507600265228089	-17.6888731691341	5.10868251709238e-70	9.38570910937047e-69	Ttll6	237930
ENSMUSG00000042770	746.035051148635	-8.97880484834376	0.446498683074677	-20.1093646828115	6.11013981313417e-90	1.60021575821212e-88	Hebp1	15199
ENSMUSG00000063171	491.030649767754	-8.97273752443639	0.663499547406424	-13.5233513866139	1.13867800565412e-41	1.15141149646746e-40	Rps4l	66184
ENSMUSG00000020354	100.914421419617	-8.97219671620031	1.0270489348848	-8.73589992789066	2.41723902084963e-18	1.13225310179341e-17	Sgcd	24052
ENSMUSG00000047528	56.3758727216276	-8.94865830876337	1.04987960384597	-8.52350905378313	1.54790676487325e-17	7.01570861067653e-17	Als2cr12	108812
ENSMUSG00000050732	436.395276928751	-8.94821784446195	0.595517680821674	-15.0259482340063	4.96457915562361e-51	6.18756085005772e-50	Vamp8	22320
ENSMUSG00000030669	24.8988529822094	-8.94620991346667	1.06664418011696	-8.38724860664004	4.97651877512896e-17	2.20728799043013e-16	Calca	12310
ENSMUSG00000099907	54.4460702467864	-8.94584590734548	1.03651751815389	-8.63067507366267	6.09909185648353e-18	2.80895714446683e-17	Gm10421	100038689
ENSMUSG00000020681	1402.76100728842	-8.94517459409719	0.472948910344543	-18.9136170914965	8.81012853323441e-80	1.95540357839151e-78	Ace	11421
ENSMUSG00000032487	277.50507179587	-8.94047068176518	1.05493700509953	-8.47488583540745	2.35310182608312e-17	1.05887172689995e-16	Ptgs2	19225
ENSMUSG00000052776	58.1149505674854	-8.93488521176097	1.11454045671777	-8.01665400112387	1.08664660841302e-15	4.49743566145402e-15	Oas1a	246730
ENSMUSG00000022441	235.545541624923	-8.93371485696939	0.848735879626104	-10.5259069062863	6.56263928825771e-26	4.13301441905666e-25	Efcab6	77627
ENSMUSG00000032024	79.5467450370534	-8.93284468551836	1.02536702064665	-8.71185098179269	2.98952522107142e-18	1.3952599337851e-17	Clmp	71566
ENSMUSG00000073755	420.312656635938	-8.93179608489742	0.59193946169287	-15.0890364013807	1.91214429668657e-51	2.40776771524894e-50	5730409E04Rik	230757
ENSMUSG00000022756	199.965057970893	-8.93020874169001	1.00791902547735	-8.86004581316506	7.99815641117525e-19	3.82633335124654e-18	Slc7a4	224022
ENSMUSG00000031659	74.6989995063818	-8.92358085497407	1.05900667514151	-8.42636884586362	3.56557047260465e-17	1.59208047133798e-16	Adcy7	11513
ENSMUSG00000030237	420.337385035172	-8.92008062746846	0.477314777311735	-18.6880462358758	6.19400965771922e-78	1.32522857068222e-76	Slco1a4	28250
ENSMUSG00000029821	118.199908879715	-8.91443986425153	1.00449607197119	-8.87453929686169	7.02234895831026e-19	3.36683555882503e-18	Gsdme	54722
ENSMUSG00000046058	396.693881491219	-8.90985522076881	0.596474108321605	-14.9375389416984	1.87783307051297e-50	2.32198233305467e-49	Eid2	386655
ENSMUSG00000037060	1963.38249080679	-8.90919981498835	0.300185504708776	-29.6789807476933	1.43420592636302e-193	2.10092045466497e-191	Cavin3	109042
ENSMUSG00000020000	46.5829683510491	-8.9060992049781	1.05694361876747	-8.42627652680633	3.56838330953671e-17	1.59301272776209e-16	Moxd1	59012
ENSMUSG00000070044	1491.35504962125	-8.90339865167743	0.311021569205105	-28.6263061254315	3.16224271575065e-180	3.47419795965945e-178	Fam149a	212326
ENSMUSG00000061576	1184.79166568242	-8.89613968225814	0.382729842421811	-23.2439143651976	1.63913956549108e-119	6.98000264971619e-118	Dpp6	13483
ENSMUSG00000020904	1119.67994462801	-8.89581256543311	0.348449618000509	-25.5296952726753	9.22964819206248e-144	5.52596892981441e-142	Cfap52	71860
ENSMUSG00000026748	2716.36904243925	-8.8946806649829	0.243640152971852	-36.5074498455536	8.44727109896748e-292	4.03504104038288e-289	Plxdc2	67448
ENSMUSG00000021835	84.4657656108281	-8.88980740215709	1.04789738322085	-8.48347132505774	2.18573101255652e-17	9.85567021611195e-17	Bmp4	12159
ENSMUSG00000020176	1409.89483687504	-8.88895091537803	0.574541257856453	-15.4713883360469	5.41269847570836e-54	7.17762363347857e-53	Grb10	14783
ENSMUSG00000034552	32.106124289498	-8.88482237482832	1.03963213299401	-8.54612135663908	1.27294166921297e-17	5.78617031394635e-17	Zswim2	71861
ENSMUSG00000029248	35.4250461132539	-8.88201755991726	1.04597899534318	-8.49158310010145	2.0384109363979e-17	9.20279504940846e-17	Thegl	71868
ENSMUSG00000100916	118.090328094509	-8.88154107828883	1.02379700241289	-8.67509970956815	4.13188289082237e-18	1.91661099345662e-17	Lhb	16866
ENSMUSG00000056174	1874.52026239954	-8.87476308886147	0.331760944455266	-26.7504757180908	1.21914258793622e-157	9.39937546832374e-156	Col8a2	329941
ENSMUSG00000059878	883.224835670472	-8.87089225415195	0.404979926064983	-21.9045233682238	2.35229143354959e-106	8.06347888757957e-105	Zfp422	67255
ENSMUSG00000059456	216.224847715588	-8.87043709545003	1.008252992873	-8.797828678072	1.39488774703657e-18	6.58995236844431e-18	Ptk2b	19229
ENSMUSG00000084844	182.077275757262	8.86828035943878	0.613529905510382	14.4545201135085	2.34760281289275e-47	2.70497517607197e-46	NA	NA
ENSMUSG00000025888	53.8760625645868	-8.85834377469892	1.04055860696158	-8.51306568936585	1.6939404511924e-17	7.66967927757069e-17	Casp1	12362
ENSMUSG00000041117	810.310465384597	-8.85701298238183	0.519467692745004	-17.0501709847999	3.48512312055522e-65	5.78388295528398e-64	Ccdc8	434130
ENSMUSG00000028864	447.520453584172	-8.85270093438286	0.733276415316582	-12.0728019468086	1.47040971811035e-33	1.19841664451182e-32	Hgf	15234
ENSMUSG00000070583	112.502915192546	-8.85237709394436	1.03140101830761	-8.58286635053928	9.25378489341205e-18	4.23699552954663e-17	Fv1	14349
ENSMUSG00000048067	26.6928618262741	8.85112168740447	1.05316077710427	8.40434041964721	4.30272928885735e-17	1.91384353570977e-16	Olfr1349	269862
ENSMUSG00000026875	1000.95081302832	-8.8503505508588	0.312125432388632	-28.3551086597746	7.24005947765069e-177	7.6117620527473e-175	Traf1	22029
ENSMUSG00000052273	1343.78604438699	-8.84981819264525	0.410756868737381	-21.5451496157534	5.87933543583174e-103	1.89145882183793e-101	Dnah3	381917
ENSMUSG00000021879	1276.65033030235	-8.84959263108337	0.429679257742715	-20.5958106462341	2.992376533839e-94	8.41888470909659e-93	Dnah12	110083
ENSMUSG00000031409	33.1422505197825	-8.84817974701999	1.06011081724552	-8.34646680618749	7.03353979566633e-17	3.09537778560605e-16	Tceal6	66104
ENSMUSG00000017493	1583.57946254951	-8.84795105197935	0.376279501870368	-23.5143052119473	2.91219111311284e-122	1.31665792856849e-120	Igfbp4	16010
ENSMUSG00000042312	591.621352508271	-8.84383876679802	0.59615747368476	-14.8347360507545	8.73468137449422e-50	1.06863671404099e-48	S100a13	20196
ENSMUSG00000039519	430.483801515895	-8.84310159754057	0.732614260572085	-12.0706107885958	1.51009294581903e-33	1.23030301440421e-32	Cyp7b1	13123
ENSMUSG00000026622	1117.32595041317	-8.84298755782475	0.349654081575313	-25.2906744802864	4.04550272958781e-141	2.2734483753768e-139	Nek2	18005
ENSMUSG00000033906	199.157969287048	-8.84076868201193	0.847867703827466	-10.4270614886057	1.86568948013279e-25	1.15902728150856e-24	Zdhhc15	108672
ENSMUSG00000022206	646.204586754179	-8.83654354855286	0.579377121975333	-15.2517992398897	1.60158269188401e-52	2.07497502881883e-51	Npr3	18162
ENSMUSG00000037440	64.6461143231212	-8.82325219844805	1.04408200413094	-8.45072720680811	2.8949394807412e-17	1.29711470657273e-16	Vnn1	22361
ENSMUSG00000026946	207.124654645429	-8.82286390862962	0.852433299202339	-10.3502102943252	4.17567602316618e-25	2.56290863846454e-24	Nmi	64685
ENSMUSG00000060224	565.886271506333	-8.82175414942937	0.471916653671355	-18.6934580095851	5.59651795924563e-78	1.19972964993663e-76	Pyroxd2	74580
ENSMUSG00000047394	1151.51719245138	-8.81984923384998	0.381469794572382	-23.1207014535366	2.8669288830414e-118	1.18634704985064e-116	Odf3b	70113
ENSMUSG00000108592	22.679084382899	-8.81813851272983	1.04246842562369	-8.45890225159972	2.69906155537454e-17	1.21107779367459e-16	NA	NA
ENSMUSG00000031558	2130.40942189562	-8.81468906898654	0.377003831088789	-23.3809005163944	6.68596110939096e-121	2.92068833909836e-119	Slit2	20563
ENSMUSG00000096687	240.971788815803	-8.81158130400415	0.83886169983419	-10.504212202972	8.26096506510265e-26	5.19365337268957e-25	NA	NA
ENSMUSG00000021791	80.5353190323432	-8.810917731558	1.01190672225018	-8.70724300750287	3.11355112736009e-18	1.45037224764646e-17	Dydc2	71200
ENSMUSG00000045608	1222.62881752857	-8.81062464047294	0.527475244482561	-16.7033898417658	1.23825607796505e-62	1.95742451806663e-61	Dbx2	223843
ENSMUSG00000041986	564.118906724543	-8.8081237357856	0.524948676491203	-16.779018845537	3.47530630477701e-63	5.5820837306188e-62	Elmod1	270162
ENSMUSG00000038354	167.437121137869	-8.80737827884925	0.846722895099427	-10.4017244954916	2.43486190406854e-25	1.50622805794195e-24	Ankrd35	213121
ENSMUSG00000029026	663.751767840328	-8.8073269565937	0.434742261781207	-20.2587319680141	2.97526717208132e-91	7.93392543351248e-90	Trp73	22062
ENSMUSG00000031202	306.881337381169	-8.8062565289584	0.734399040931053	-11.991105704324	3.95589053528874e-33	3.1839847154542e-32	Rab39b	67790
ENSMUSG00000098749	198.941280849193	8.80187739014749	0.524054592604408	16.7957260834307	2.62275084882621e-63	4.22815146010699e-62	NA	NA
ENSMUSG00000031298	87.9087922484753	-8.80083013429347	1.03146147579854	-8.53238859694686	1.43356574553695e-17	6.50283652491398e-17	Adgrg2	237175
ENSMUSG00000027520	234.12144206761	-8.79552527042652	1.02090689558149	-8.61540392027299	6.96954470006622e-18	3.20246352351642e-17	Zdbf2	73884
ENSMUSG00000069170	1264.16305582407	-8.79305857883439	0.392077481218066	-22.4268390816963	2.15407527813336e-111	8.16060277352144e-110	Adgrv1	110789
ENSMUSG00000090394	320.555954400469	-8.78675983344552	0.596047805279779	-14.7417031916108	3.47898817326257e-49	4.21178000722306e-48	4930523C07Rik	67647
ENSMUSG00000062778	160.206506111999	-8.78567493601475	0.86362749174995	-10.1729912722122	2.61744613409468e-24	1.55904429125678e-23	Chia1	81600
ENSMUSG00000007908	299.733473255687	-8.77968235932854	0.603068931429949	-14.5583396884845	5.16982099964823e-48	6.06171167690878e-47	Hmgcll1	208982
ENSMUSG00000015568	473.251907959411	-8.77366493521084	0.463383190373016	-18.9339300982157	5.99206317774589e-80	1.33397775283293e-78	Lpl	16956
ENSMUSG00000022759	986.838789253835	-8.77292418593388	0.396280274435899	-22.1381803533422	1.3560148995775e-108	4.86063872567968e-107	Lrrc74b	74685
ENSMUSG00000045107	192.940433705787	-8.77154074492501	0.842448945209857	-10.4119552820379	2.18683254518707e-25	1.35470176248648e-24	Saysd1	67509
ENSMUSG00000029798	306.081915769844	-8.77102719303221	0.583518302304538	-15.0312803529762	4.58065705186224e-51	5.72204533260767e-50	Herc6	67138
ENSMUSG00000031451	8134.9793410518	-8.76803853803415	0.181586240505388	-48.2858090658801	0	0	Gas6	14456
ENSMUSG00000020120	110.44804444393	-8.76102532954893	1.04452423986967	-8.38757493137937	4.96272861665104e-17	2.20161590740306e-16	Plek	56193
ENSMUSG00000044835	546.832462390359	-8.75988320688655	0.491648059393001	-17.8173859115842	5.18012708757718e-71	9.71396099954683e-70	Ankrd45	73844
ENSMUSG00000079465	778.932334671113	-8.75535141578303	0.521864046575441	-16.7770734030005	3.59102790895732e-63	5.7595369520817e-62	Col4a3	12828
ENSMUSG00000029022	976.178143248339	-8.74581464463305	0.416019581544197	-21.0226033403764	4.07460540024831e-98	1.23491454427112e-96	Miip	28010
ENSMUSG00000020524	1311.36072800166	-8.74243785434646	0.387229664521944	-22.5768804803203	7.31318805583472e-113	2.86951216340815e-111	Gria1	14799
ENSMUSG00000079560	346.560705562087	8.73724777319053	0.597644832760652	14.6194650974079	2.11051935213848e-48	2.49057152118898e-47	Hoxa3	15400
ENSMUSG00000052613	144.369165760466	-8.73240250014052	1.01647666151494	-8.59085390817131	8.63253384656524e-18	3.95831941173994e-17	Pcdh15	11994
ENSMUSG00000051851	349.427714678781	-8.73136430056227	0.734750546266277	-11.8834403661647	1.44303443012745e-32	1.14427266449623e-31	Rtl8c	72865
ENSMUSG00000030793	50.6168423509194	-8.72809343925348	1.03004992705193	-8.47346639228826	2.38196583329658e-17	1.07142139723696e-16	Pycard	66824
ENSMUSG00000049422	2752.16456838365	-8.72700012516991	0.252504994326561	-34.5616931199524	9.51249313433957e-262	3.48363352734739e-259	Chchd10	103172
ENSMUSG00000031871	274.29357787741	-8.72508653212624	1.06031955518487	-8.22873301681676	1.89203954448573e-16	8.14373847423798e-16	Cdh5	12562
ENSMUSG00000025189	41.6146323840329	-8.72213734569395	1.03338530183681	-8.44035359336988	3.16379110086932e-17	1.41526836032984e-16	Cnnm1	83674
ENSMUSG00000032572	43.8614766895213	-8.7195090360936	1.07114717904208	-8.14034635640956	3.9414872052619e-16	1.66935810256784e-15	Col6a4	68553
ENSMUSG00000031952	27.3258125922233	-8.71663492631352	1.08111009437884	-8.06267092651813	7.46452664473808e-16	3.11584430024373e-15	Chst5	56773
ENSMUSG00000027316	47.5831253301095	-8.71605973577744	1.04241449611395	-8.3614145508052	6.19706738244771e-17	2.73484960021136e-16	Gfra4	14588
ENSMUSG00000028294	894.429769543882	-8.71479258333722	0.34487201945554	-25.2696423360049	6.89041382696933e-141	3.85249524223911e-139	Cfap206	69329
ENSMUSG00000042842	232.077486328057	-8.70841023261739	1.02093179156966	-8.52986487885579	1.46518751578594e-17	6.64490511545192e-17	Serpinb6b	20708
ENSMUSG00000031548	2424.33227503463	-8.7024584550146	0.226077672729801	-38.493223810807	0	0	Sfrp1	20377
ENSMUSG00000025425	239.513307515709	-8.6984430942018	1.03405138393649	-8.41200275859409	4.03068407772142e-17	1.79574657825979e-16	St8sia5	225742
ENSMUSG00000039706	260.62601580931	-8.69689069468793	0.843838756739111	-10.3063418517251	6.5964586126693e-25	4.01729448714475e-24	Ldb2	16826
ENSMUSG00000095407	439.051348235101	-8.69311194501873	0.610847281913364	-14.2312361901476	5.86360043053122e-46	6.54679330589748e-45	Tmem200c	622645
ENSMUSG00000010505	128.751162167004	-8.68685286735757	0.810004472898488	-10.7244504913323	7.81501986537619e-27	5.09553209204484e-26	Myt1	17932
ENSMUSG00000059395	32.0580790201942	-8.68602051010329	1.03618563552152	-8.38268763080426	5.17326343103296e-17	2.29270103610503e-16	Nkapl	66707
ENSMUSG00000020950	955.873839349282	-8.68533971999504	0.428604053578474	-20.2642500636192	2.65981870138776e-91	7.10136042838314e-90	Foxg1	15228
ENSMUSG00000021743	240.87259009255	-8.68486425423281	0.845129001683086	-10.2763770228412	9.00491782832588e-25	5.45985263360388e-24	Fezf2	54713
ENSMUSG00000031325	66.0774642731371	-8.68265859351609	1.04791964913903	-8.28561483759731	1.17500470814017e-16	5.10850384882548e-16	4930519F16Rik	75106
ENSMUSG00000034422	288.954970190239	-8.68055817733336	0.566268333426339	-15.3294077470474	4.86401118106914e-53	6.35415681817076e-52	Parp14	547253
ENSMUSG00000050558	22.5003083188233	-8.67668626440669	1.04857776420016	-8.27471891989348	1.28758996157067e-16	5.58472448195665e-16	Prokr2	246313
ENSMUSG00000072115	84.9164126330881	-8.67409596333529	1.03022516455156	-8.41961181089087	3.77733807013018e-17	1.68424207416742e-16	Ang	11727
ENSMUSG00000106263	24.5517231914909	-8.67208627086745	1.05590654404613	-8.21292975194267	2.15855843168391e-16	9.26367273816222e-16	NA	NA
ENSMUSG00000041143	450.076889503015	-8.66408175510954	0.426849502646915	-20.2977435873373	1.34626268985708e-91	3.61631174623833e-90	Tmco4	77056
ENSMUSG00000086587	51.687349105275	-8.66172480932969	1.05288725608232	-8.22664037321432	1.92537415717502e-16	8.28397226465768e-16	Gm11837	100038514
ENSMUSG00000031351	465.278658557912	-8.66054738332045	0.411923973924593	-21.0246257356846	3.9046184965932e-98	1.18503014123815e-96	Zfp185	22673
ENSMUSG00000031137	329.019602029603	-8.65814072499327	0.729876692922793	-11.8624704815847	1.85422092419993e-32	1.46293703294237e-31	Fgf13	14168
ENSMUSG00000031379	249.270799403535	-8.64780515456952	0.660333595851117	-13.0961156738106	3.46544395343052e-39	3.29494591037338e-38	Pir	69656
ENSMUSG00000078452	42.5237408535958	-8.6375507792684	1.05347066563584	-8.19913744257421	2.42117980068077e-16	1.03563526884093e-15	Raet1a	19368
ENSMUSG00000040219	893.950036857558	-8.63572508996283	0.37530108791075	-23.0101253850255	3.6910656014718e-117	1.50750528738178e-115	Ttc12	235330
ENSMUSG00000046699	21.2857976917556	-8.62176730201983	1.04795141370986	-8.22725862022346	1.91546603367463e-16	8.24295635682192e-16	Slitrk4	245446
ENSMUSG00000054342	104.45876214046	-8.62160072426991	1.03773934410213	-8.30805998950489	9.72793491071285e-17	4.25038603684815e-16	Kcnn4	16534
ENSMUSG00000035539	1060.60372285865	-8.61486174794379	0.405372244482404	-21.2517306382029	3.17735791125822e-100	9.88896393542164e-99	Ccdc180	381522
ENSMUSG00000110937	26.7409639627371	-8.59654495191319	1.04253937096281	-8.24577487560408	1.6409335126349e-16	7.08513108137681e-16	NA	NA
ENSMUSG00000069045	500.493932501444	-8.59592068143254	1.58644608172628	-5.41835034953028	6.01514569213854e-08	1.5372272190435e-07	Ddx3y	26900
ENSMUSG00000040811	2409.85643175386	-8.59509501997726	0.252730171667297	-34.0089786798077	1.6412111086189e-253	5.30328407201223e-251	Eml2	72205
ENSMUSG00000085526	42.3932512540319	-8.59419535851852	1.04841576944375	-8.19731599714327	2.45813657586939e-16	1.05062507258468e-15	NA	NA
ENSMUSG00000052726	29.4882530283972	-8.59317671310401	1.04512915314328	-8.22211942634993	1.99937940256256e-16	8.59564930786676e-16	Kcnt2	240776
ENSMUSG00000030560	1189.49331014685	-8.59313637990537	0.424831840031038	-20.227147709262	5.64767992086947e-91	1.4951382036297e-89	Ctsc	13032
ENSMUSG00000033966	577.348330088825	-8.59150655786289	0.428696829858422	-20.0409845827417	2.41934422094869e-89	6.2615136121208e-88	Cdkl4	381113
ENSMUSG00000029755	21.6296151701429	-8.5913109667611	1.06403718799183	-8.07425817792667	6.7888098350947e-16	2.84026120537958e-15	Dlx5	13395
ENSMUSG00000056019	121.055363112288	-8.59017835624446	1.00917437612098	-8.5120852842727	1.70832850043919e-17	7.73163792794032e-17	Zfp709	236193
ENSMUSG00000002190	113.78450786334	-8.58853164950536	1.03547893629126	-8.29426012301765	1.09263123561341e-16	4.75884759963002e-16	Clgn	12745
ENSMUSG00000028076	148.453716941375	-8.58752193263709	0.840553646305905	-10.2165066684058	1.67260212052898e-24	1.00360694687011e-23	Cd1d1	12479
ENSMUSG00000072244	37.9595108463416	-8.58668861129643	1.0423998002079	-8.2374235006414	1.75958757431879e-16	7.58106230794253e-16	Trim6	94088
ENSMUSG00000021792	3685.95422433195	-8.58539661975496	0.262268479454561	-32.7351446792615	4.94054983402915e-235	1.21976069104632e-232	Fam213a	70564
ENSMUSG00000021363	347.062979784493	-8.58470357811875	0.601365740708917	-14.2753452632648	3.11740043581116e-46	3.49661254599687e-45	Mak	17152
ENSMUSG00000037872	64.7383630440907	-8.5823325716323	1.01195116164659	-8.48097506767778	2.23314470393493e-17	1.00592227510378e-16	Ackr1	13349
ENSMUSG00000001497	152.996769171884	8.58037538155874	0.846273462664174	10.1390103318928	3.70837398773917e-24	2.19752161900196e-23	Pax9	18511
ENSMUSG00000057068	241.844943712847	-8.57997709224686	0.656845429388498	-13.0623990186467	5.3998876021535e-39	5.09891406455173e-38	Fam47e	384198
ENSMUSG00000062209	678.669444138873	-8.56840460354073	0.4588326204611	-18.6743579716063	8.00466471487055e-78	1.70763590077525e-76	Erbb4	13869
ENSMUSG00000027171	533.530830757	-8.56229100595595	0.45378318996424	-18.868682655765	2.06379299060089e-79	4.54386005836406e-78	Prrg4	228413
ENSMUSG00000021708	68.6586248645261	-8.56164859277738	1.03956097233063	-8.23583110626282	1.78315348750537e-16	7.681088331887e-16	Rasgrf2	19418
ENSMUSG00000063488	426.127061655572	-8.56144663202796	0.553214636446488	-15.4758136679489	5.05303114784247e-54	6.70472544755692e-53	Zkscan7	382118
ENSMUSG00000070469	923.180808143805	-8.55957406832274	0.262757889125365	-32.5758975184904	9.00223556867189e-233	2.15006654511334e-230	Adamtsl3	269959
ENSMUSG00000111103	24.0516264639758	-8.55954800114105	1.07179238225101	-7.98619969957617	1.39162186559543e-15	5.72623731324503e-15	NA	NA
ENSMUSG00000019489	16.7066935284343	-8.55650014026105	1.1324408053574	-7.55580344666278	4.162820852779e-14	1.58005981340668e-13	Cd70	21948
ENSMUSG00000051726	47.2989316550592	-8.54911028911848	1.05094634368061	-8.13467817888577	4.13034080862212e-16	1.74765989963131e-15	Kcnf1	382571
ENSMUSG00000022949	571.470855337924	-8.54770147155575	0.570871170256944	-14.9730830998323	1.10096674210864e-50	1.36521118647591e-49	Clic6	209195
ENSMUSG00000029059	197.067633341954	-8.54509894391123	1.01466323973798	-8.42161084510945	3.713427582557e-17	1.65641786990509e-16	Fam213b	66469
ENSMUSG00000097709	94.5828169777026	-8.54359553097311	1.03177861422298	-8.28045417224231	1.22706384759349e-16	5.33272822847541e-16	1700024F13Rik	73270
ENSMUSG00000006519	430.59698695204	-8.54088725400196	0.601805968017084	-14.1920946416395	1.0254923982575e-45	1.13288810793927e-44	Cyba	13057
ENSMUSG00000046318	380.817349221535	-8.53951798649651	0.658891918642148	-12.9604230145892	2.05113284498623e-38	1.91134614091953e-37	Ccbe1	320924
ENSMUSG00000073795	82.1689923349996	-8.53470218811649	1.00843565827139	-8.46330860884698	2.5989677188279e-17	1.16711869376263e-16	6430531B16Rik	381933
ENSMUSG00000054630	15.4867469332465	-8.53123579922428	1.08592888993563	-7.85616432005046	3.96075396729211e-15	1.58929231050602e-14	Ugt2b5	22238
ENSMUSG00000063260	273.5976070261	-8.52449105396561	0.624606596393883	-13.6477762213545	2.08133496588164e-42	2.1481058339745e-41	Syt10	54526
ENSMUSG00000029211	473.954282183195	-8.51768191144122	0.503313971709823	-16.9231978252174	3.03495085573963e-64	4.96922318577995e-63	Gabra4	14397
ENSMUSG00000021070	95.3978181276167	-8.51528567727879	1.05947597296509	-8.03726171670279	9.18683140126686e-16	3.81159830778015e-15	Bdkrb2	12062
ENSMUSG00000060988	42.6097472466107	-8.51465311413796	1.03797519015809	-8.20313741105998	2.3419325086402e-16	1.00330050716224e-15	Galnt13	271786
ENSMUSG00000022297	747.713354292645	-8.51269474528991	0.405655719750682	-20.985023335852	8.98789333412822e-98	2.70906694418106e-96	Fzd6	14368
ENSMUSG00000018581	1342.73046163272	-8.51024718360791	0.38257438944883	-22.2446860488192	1.26977678517453e-109	4.64239688862563e-108	Dnah11	13411
ENSMUSG00000032006	361.470492864432	-8.50286942153916	0.614138783526406	-13.8451920797371	1.36016678425704e-43	1.44033468677012e-42	Pdgfd	71785
ENSMUSG00000107191	199.529936333391	-8.49869627557212	0.733990547124237	-11.578754397955	5.2807768891034e-31	3.96834851519388e-30	NA	NA
ENSMUSG00000042372	74.9472307292787	-8.49795234265128	1.03405525901233	-8.21808338441024	2.06781179284636e-16	8.8811627295178e-16	Dmrt3	240590
ENSMUSG00000019929	254.534123073068	-8.49695410763074	0.653360438080504	-13.0050024647862	1.14595216897805e-38	1.0742323809281e-37	Dcn	13179
ENSMUSG00000034793	1126.47020002121	-8.49483379014393	0.3816945676303	-22.2555794882882	9.95981116553301e-110	3.65964767124175e-108	G6pc3	68401
ENSMUSG00000070287	173.647082921418	-8.49345137612986	0.737314937766224	-11.519434831826	1.05299390064621e-30	7.81406112087108e-30	Slc35g2	245020
ENSMUSG00000032346	41.1890296459571	-8.49163776143157	1.04806777086211	-8.1021838448926	5.39812853807519e-16	2.27184597523704e-15	Ooep	67968
ENSMUSG00000057286	125.631715696442	-8.49089839163063	0.867410845305381	-9.78878513865171	1.25798233244543e-22	7.0227758614897e-22	St6galnac2	20446
ENSMUSG00000047021	4293.30810995678	-8.48263601501344	0.262923493716872	-32.2627540623963	2.33051236081125e-228	5.27921114475315e-226	Cfap65	241116
ENSMUSG00000022311	295.846214612099	-8.48151427987543	1.01290465020287	-8.37345773679358	5.59517571679845e-17	2.47519218895133e-16	Csmd3	239420
ENSMUSG00000010660	989.784179372717	-8.48075763559404	0.373644403101	-22.6974031062941	4.75251084980436e-114	1.89867128914093e-112	Plcd1	18799
ENSMUSG00000028222	247.270054658893	-8.48074044481636	1.01177241543296	-8.38206331330674	5.20078447221479e-17	2.30443309554296e-16	Calb1	12307
ENSMUSG00000043004	461.187947110822	-8.47924906852451	0.497279646003207	-17.0512691132141	3.42025641740438e-65	5.68052110805944e-64	Gng2	14702
ENSMUSG00000028358	67.128756415824	-8.4762439092861	1.03845430931029	-8.16236577121605	3.28525572075435e-16	1.39680580402738e-15	Zfp618	72701
ENSMUSG00000023084	977.697069363998	-8.47570660553963	0.401067312530168	-21.1328780499959	3.96620110965693e-99	1.21887184590898e-97	Lrrc71	74485
ENSMUSG00000054737	214.968961132893	-8.47471771718012	1.00840903796645	-8.40404776049028	4.31347137908484e-17	1.91823328501581e-16	Zfp182	319535
ENSMUSG00000030921	223.425481201772	-8.473898401301	0.590875660712297	-14.341254793074	1.20850454338309e-46	1.37303362625422e-45	Trim30a	20128
ENSMUSG00000024087	2676.7092270316	-8.47256422455464	0.23764806732431	-35.6517278677988	2.21539716493469e-278	9.36133113559805e-276	Cyp1b1	13078
ENSMUSG00000026365	300.196006776693	-8.47256278964067	0.649487653748218	-13.0449943747894	6.78620030731453e-39	6.39421866863732e-38	Cfh	12628
ENSMUSG00000020173	491.590468704287	-8.46850482199363	0.5973457168141	-14.1768905068237	1.27366339122327e-45	1.40352084730937e-44	Cobl	12808
ENSMUSG00000060572	306.185136517576	-8.46540800316474	0.686221858948209	-12.3362552398723	5.77813691309763e-35	4.90962886278013e-34	Mfap2	17150
ENSMUSG00000055214	38.4184647801437	-8.46442938555725	1.03907776993521	-8.14609804046238	3.75855438839205e-16	1.59310793935452e-15	Pld5	319455
ENSMUSG00000020905	209.922878784125	-8.46040717184753	0.605185137253501	-13.97986607907	2.0687693185553e-44	2.22719589596353e-43	Usp43	216835
ENSMUSG00000034156	2385.11007664432	-8.4552537964228	0.303114827567113	-27.894556872348	3.10618521148041e-171	2.96748728921126e-169	Tspoap1	207777
ENSMUSG00000107728	45.8447778774654	-8.4532065328936	1.03385865519188	-8.17636578312026	2.92533041810007e-16	1.24618622095605e-15	NA	NA
ENSMUSG00000046167	33.7462948440506	-8.45301074001933	1.05715677027392	-7.99598600482794	1.28540983765804e-15	5.30309995547503e-15	Gldn	235379
ENSMUSG00000036006	501.585762785899	-8.45256859748947	0.690859570666266	-12.2348577864208	2.02459133773932e-34	1.68764588255486e-33	Ripor2	193385
ENSMUSG00000031146	453.557670181044	-8.44155580618407	0.605966496356335	-13.9307302580967	4.12120095254184e-44	4.42163811182626e-43	Plp2	18824
ENSMUSG00000035946	27.5552653159897	-8.4403575860121	1.05604253465513	-7.9924409377776	1.32292895296931e-15	5.45379322393894e-15	Gsx2	14843
ENSMUSG00000068011	15.4626076129025	-8.44021045789497	1.06227865232244	-7.94538272932652	1.93592124452967e-15	7.88909449296189e-15	Mkrn2os	70291
ENSMUSG00000063409	482.33521165636	-8.43719685530275	0.504794029048621	-16.714137588363	1.03405061971814e-62	1.63933580570467e-61	Lrrc43	381741
ENSMUSG00000075334	332.188552657249	-8.43690911911633	0.566414985489066	-14.8952787889811	3.53706196038552e-50	4.35161603894463e-49	Rprm	67874
ENSMUSG00000028003	41.3134996575447	-8.43312153404566	1.01866617206632	-8.27859191293203	1.2464027632971e-16	5.41249168338483e-16	Lrat	79235
ENSMUSG00000031786	1083.54593214108	-8.43201991688974	0.342963828118401	-24.5857411936129	1.79476978753106e-133	9.23570879190165e-132	Drc7	330830
ENSMUSG00000035948	194.372903941043	-8.42834964811202	0.843380720364963	-9.99352895388069	1.626846789906e-23	9.43433742797694e-23	Acss3	380660
ENSMUSG00000030854	285.013687493619	-8.42419324982482	1.04373135473581	-8.07122753532411	6.95948817896526e-16	2.90945269703964e-15	Ptpn5	19259
ENSMUSG00000028730	534.166828742899	-8.42345534929226	0.459468715795751	-18.3330334791211	4.51034802034134e-75	9.12577136749173e-74	Cfap57	68625
ENSMUSG00000070306	2906.19551334147	-8.40936265400904	0.265674253534729	-31.6529078076803	6.91585864188837e-220	1.4336053013039e-217	Ccdc153	270150
ENSMUSG00000030339	1561.68452863263	-8.4059631067581	0.301186342688728	-27.9095095472026	2.04551745482032e-171	1.96271419365795e-169	Ltbr	17000
ENSMUSG00000027793	274.873502165536	-8.40508969438044	0.420625454856483	-19.9823610229396	7.84257353130926e-89	2.01314098368526e-87	Ccna1	12427
ENSMUSG00000089997	80.7428827328909	-8.40336360709794	1.04120658815018	-8.07079373366959	6.9842622216856e-16	2.91869900717189e-15	1810020O05Rik	613264
ENSMUSG00000056648	17.3175488208593	8.39623389813304	1.16822598933427	7.1871658179063	6.61500555691615e-13	2.34022729193558e-12	Hoxb8	15416
ENSMUSG00000054986	32.8495827013374	-8.39616540205827	1.06498375933101	-7.88384360652833	3.17461573871065e-15	1.27945399168542e-14	Sec14l3	380683
ENSMUSG00000019256	140.148245677355	-8.38783999042827	1.03778724930847	-8.08242729520672	6.34901911261288e-16	2.66082389779597e-15	Ahr	11622
ENSMUSG00000052372	66.7054343108102	-8.38578483067783	1.05039137983289	-7.98348595740758	1.42257503376149e-15	5.84812744936224e-15	Il1rapl1	331461
ENSMUSG00000052396	42.9427917946041	-8.38049652801451	1.04327452002568	-8.03287760522347	9.52126414304057e-16	3.94662774976477e-15	Mogat2	233549
ENSMUSG00000048304	55.8267598341186	-8.37982428017625	1.04558801616483	-8.01446090680445	1.10621137932364e-15	4.57582504478132e-15	Slitrk3	386750
ENSMUSG00000084866	37.8631885953108	-8.37745740956298	1.04207347235308	-8.03921952897053	9.04124761092575e-16	3.75474076270783e-15	A930006K02Rik	100503120
ENSMUSG00000045730	35.0612707212815	-8.37403709439371	1.04189736704226	-8.03729557179505	9.18429440634063e-16	3.81126536337153e-15	Adrb2	11555
ENSMUSG00000031224	24.2887992233161	-8.36785780960089	1.04850506208251	-7.98075098748774	1.45445626173384e-15	5.97471816023138e-15	Magee2	272790
ENSMUSG00000032911	737.808450919558	-8.36648016830428	0.454682699737806	-18.4007004733825	1.29677571973465e-75	2.66050914003076e-74	Cspg4	121021
ENSMUSG00000102420	50.8705033174058	-8.36398034613107	1.04612891131458	-7.99517177631653	1.29393337688734e-15	5.33726264132636e-15	NA	NA
ENSMUSG00000038879	100.492190993882	-8.36093132441703	1.0385820489289	-8.05033298335911	8.25690808516976e-16	3.43810955761674e-15	Nipal2	223473
ENSMUSG00000091383	80.38851269418	8.36087195441731	0.638829521742113	13.0877983403411	3.86653600491082e-39	3.67312562195873e-38	NA	NA
ENSMUSG00000046637	427.938499534608	-8.35804936724698	0.468219744146688	-17.8506982495563	2.85445122894534e-71	5.38376453679108e-70	Ttc34	242800
ENSMUSG00000111293	33.1007126890321	-8.35736338271224	1.0373136073969	-8.05673744479719	7.83577057980592e-16	3.26522637872322e-15	NA	NA
ENSMUSG00000028463	503.913039662301	-8.35622336836382	0.528963900796457	-15.7973414741194	3.24516312808175e-56	4.52449044500891e-55	Car9	230099
ENSMUSG00000054423	685.49826812798	-8.35469829287235	0.337282172784297	-24.7706489314377	1.85779321443449e-135	9.78927824958492e-134	Cadps	27062
ENSMUSG00000059854	1824.69973942239	-8.35228422287368	0.330380766755593	-25.280782246784	5.19724231041372e-141	2.91323993078369e-139	Hydin	244653
ENSMUSG00000043913	392.967949222302	-8.34166215853402	0.499204829042665	-16.709898769471	1.11023843975751e-62	1.75758423896195e-61	Ccdc60	269693
ENSMUSG00000027890	307.125958257597	-8.33975113670357	0.554150290542356	-15.0496197133476	3.472245244145e-51	4.35229005987439e-50	Gstm4	14865
ENSMUSG00000022758	675.18090024285	-8.33942775902166	0.347374081988438	-24.0070523145685	2.34705130914464e-127	1.12112518295294e-125	P2rx6	18440
ENSMUSG00000107502	81.4264287693442	-8.33566406870766	1.02979637905966	-8.09447793584126	5.75104654690655e-16	2.41667136689955e-15	NA	NA
ENSMUSG00000052371	15.9834660046824	8.33453788209874	1.08051644176667	7.71347622297313	1.22436174295643e-14	4.78529003521552e-14	NA	NA
ENSMUSG00000032718	190.25923546239	-8.33262255431281	0.726712487300419	-11.4661887609317	1.95062507790248e-30	1.43300183339188e-29	Mansc1	67729
ENSMUSG00000048960	1975.10873376308	-8.3324022429288	0.343645756106077	-24.2470686597298	7.10012204800944e-130	3.48238798573463e-128	Prex2	109294
ENSMUSG00000074715	31.7781735553273	-8.3323997633378	1.05980001461054	-7.86223782644486	3.77330740923304e-15	1.51573827610745e-14	Ccl28	56838
ENSMUSG00000013584	113.363930630767	-8.33215410570994	1.03202407624316	-8.07360438337952	6.82527750059078e-16	2.85497472911634e-15	Aldh1a2	19378
ENSMUSG00000081984	50.2717543093659	-8.33108675637076	1.03414893504338	-8.05598349914782	7.88422698951957e-16	3.2847955942494e-15	Dnajb3	15504
ENSMUSG00000052221	489.425808360578	-8.3309026094803	0.531521928798053	-15.6736762080903	2.28945365612162e-55	3.12266698857606e-54	Ppp1r36	210762
ENSMUSG00000048065	58.0315466454388	-8.32374071213845	1.04472615441205	-7.96738999687712	1.62060605063254e-15	6.63491275396845e-15	Cyb5r2	320635
ENSMUSG00000022661	481.896925960394	-8.32261226625756	0.445277564774686	-18.6908412294899	5.87788533215697e-78	1.25881846397159e-76	Cd200	17470
ENSMUSG00000020806	195.594764453028	-8.31742312564735	0.852018723075291	-9.76201919087681	1.63859733281046e-22	9.10364075697705e-22	Rhbdf2	217344
ENSMUSG00000031613	38.9885836077981	-8.31719044107446	1.06281511732635	-7.8256230133397	5.05148970507353e-15	2.01372248348296e-14	Hpgd	15446
ENSMUSG00000032303	36.1411762163967	-8.31554719816817	1.06724105688802	-7.79162977707734	6.61503214298299e-15	2.61659948294807e-14	Chrna3	110834
ENSMUSG00000030917	206.382194473735	-8.31159779254548	1.02676903335359	-8.09490501032985	5.73090552212713e-16	2.40866845902256e-15	Tmem159	233806
ENSMUSG00000027907	2491.45515565448	-8.30909863106501	0.313592232770064	-26.4965064908273	1.0633801255775e-154	7.94750050997092e-153	S100a11	20195
ENSMUSG00000018819	237.636279969093	-8.30706056837139	0.735585255987042	-11.293130878792	1.41890612377577e-29	1.01621982587109e-28	Lsp1	16985
ENSMUSG00000107008	15.8512688872152	-8.30315639836996	1.06101532651727	-7.82567055428377	5.0495809575186e-15	2.01332684412187e-14	Gm2762	100040421
ENSMUSG00000044080	1570.56348986398	-8.29804373664131	0.305031747241824	-27.2038691437018	5.8452225876237e-163	4.82846150067126e-161	S100a1	20193
ENSMUSG00000064443	16.5776963018105	8.29490330255759	1.07411388828131	7.72255474308249	1.14020923123784e-14	4.46114982870174e-14	NA	NA
ENSMUSG00000054013	80.4125776804359	-8.28916590576485	1.05263229310784	-7.87470226786558	3.41555226934925e-15	1.37529650017246e-14	Tmem179	104885
ENSMUSG00000096999	27.8987326878576	8.28518950093572	1.12566724743285	7.36024746196585	1.83569605855245e-13	6.70029061371645e-13	NA	NA
ENSMUSG00000032401	598.211445225837	8.28245672098767	0.348269355701278	23.7817556595241	5.15885706383422e-125	2.3965235996539e-123	Lctl	235435
ENSMUSG00000031099	157.41538678317	-8.28160883051998	1.01063343815648	-8.19447340434993	2.51692612083762e-16	1.07512475997599e-15	Smarca1	93761
ENSMUSG00000031673	1724.39427242668	-8.27881613031547	0.26669537453306	-31.0422186541867	1.45297116083472e-211	2.66051127641844e-209	Cdh11	12552
ENSMUSG00000067878	34.7580938869115	-8.27873476926622	1.04235328164349	-7.94235017537726	1.98385916667942e-15	8.07995133817368e-15	Map7d3	320923
ENSMUSG00000040794	56.1491864948342	-8.27831182067884	1.05389772287074	-7.85494800968857	3.99938011456479e-15	1.60420553591333e-14	C1qtnf4	67445
ENSMUSG00000051590	930.779010736344	-8.27516798750955	0.303221466120957	-27.2908382555229	5.44854346950011e-164	4.5694979257758e-162	Map3k19	22625
ENSMUSG00000097101	28.6143082405043	-8.27267820577683	1.03884804392739	-7.96331884546056	1.67485146725874e-15	6.85316783800302e-15	1810034E14Rik	66503
ENSMUSG00000021763	557.671566363393	-8.26300416975601	0.557433870938914	-14.8232904395246	1.03583562403653e-49	1.26587409159925e-48	BC067074	408066
ENSMUSG00000050930	247.671597567779	-8.25597268956418	0.651496448132845	-12.6723218725526	8.41851121317109e-37	7.53175679507363e-36	Map10	74393
ENSMUSG00000090523	203.083553469262	-8.25593731702359	0.844712193817678	-9.77366892232356	1.46064621710757e-22	8.13968534833999e-22	Gypc	71683
ENSMUSG00000029695	358.92784968426	-8.25135250488056	0.42885560468402	-19.2403979678898	1.69898985537273e-82	3.92554196552102e-81	Aass	30956
ENSMUSG00000040204	1395.88766864965	-8.24026057453891	0.381605563164382	-21.5936594482751	2.06035044392063e-103	6.70697485989155e-102	Pclaf	68026
ENSMUSG00000038071	11.0313033967697	-8.23962567942803	1.08575033040785	-7.58887697168176	3.2268996108758e-14	1.23527291201697e-13	Npy6r	18169
ENSMUSG00000029477	333.30809911104	-8.23689947712929	0.419391865331789	-19.6401031064656	7.02554087069153e-86	1.70954827853494e-84	Morn3	74890
ENSMUSG00000039934	730.202701959097	-8.23659042808206	0.447769724619906	-18.3947015066143	1.4485634447734e-75	2.96914968022443e-74	Gsap	212167
ENSMUSG00000053825	53.872325388555	-8.23258106371147	1.04131014501659	-7.90598372935307	2.65825900006394e-15	1.07648221541476e-14	Ppfia2	327814
ENSMUSG00000073176	231.529960045256	-8.23066533053915	0.655780948541309	-12.5509369383894	3.92834112262745e-36	3.42529521775766e-35	Zfp449	78619
ENSMUSG00000054958	40.0166694553066	-8.22915592382331	1.03416657336142	-7.95728283604788	1.75858404137596e-15	7.18374551796878e-15	Nt5c1a	230718
ENSMUSG00000086503	12136.6259442765	-8.22828955110166	0.785812683274849	-10.4710571949673	1.17325301845827e-25	7.33633710147509e-25	Xist	213742
ENSMUSG00000039899	202.75087445177	-8.2237191459433	1.02745200432433	-8.0039934822565	1.20447768475952e-15	4.97761673259752e-15	Fgl2	14190
ENSMUSG00000052551	16.8314658212475	-8.2235686985492	1.06023588224423	-7.75635765235767	8.74033122492207e-15	3.43931407602458e-14	Adarb2	94191
ENSMUSG00000020143	29.2483503660731	-8.22133928082133	1.08498394236847	-7.57738336926398	3.52593739067756e-14	1.34482593795102e-13	Dock2	94176
ENSMUSG00000021260	159.12547551086	-8.2213275158641	1.01692098582068	-8.08452931004202	6.2404738148753e-16	2.61683074683692e-15	Hhipl1	214305
ENSMUSG00000029161	200.791769678305	-8.21788495427038	0.737529273602086	-11.1424525756575	7.79428572686692e-29	5.45600000880684e-28	Cgref1	68567
ENSMUSG00000069085	57.3763559442737	-8.21598027263376	1.03396186940823	-7.94611534111608	1.92451246457489e-15	7.84405720350659e-15	Dytn	241073
ENSMUSG00000025020	287.842274096482	-8.215970102486	0.737561967894211	-11.1393624673235	8.06949210370962e-29	5.64379524804902e-28	Slit1	20562
ENSMUSG00000000794	1998.87814358609	-8.21115168806739	0.285500188200796	-28.7605824003604	6.67877426744298e-182	7.4493759887576e-180	Kcnn3	140493
ENSMUSG00000069835	339.792823130846	-8.20884615073867	0.523859148115298	-15.669949031666	2.42773991856688e-55	3.30717478181463e-54	Sat2	69215
ENSMUSG00000028427	13.1587360423371	-8.20719505273391	1.06409530049631	-7.71283836034797	1.2304989569859e-14	4.80756642636045e-14	Aqp7	11832
ENSMUSG00000019590	706.693634124976	-8.20643582180678	0.429200742627585	-19.1202740507079	1.71205630709763e-81	3.9105003363676e-80	Cyb561	13056
ENSMUSG00000055409	16.2763223287513	-8.20396225011483	1.0583702844354	-7.75150471509256	9.08099731896669e-15	3.56889204238339e-14	Nell1	338352
ENSMUSG00000027074	672.028757428453	-8.20253119110029	0.312029777080578	-26.2876551970297	2.65433343873423e-152	1.8753591205565e-150	Slc43a3	58207
ENSMUSG00000027762	64.5473243847612	-8.20016535645318	0.854088829247964	-9.60106850205913	7.91199061801764e-22	4.28413429890837e-21	Sucnr1	84112
ENSMUSG00000070780	44.0177311870333	-8.1992131195828	1.04180863756046	-7.87017195286688	3.5415413989141e-15	1.42524339117838e-14	Rbm47	245945
ENSMUSG00000049583	1805.0460933287	-8.19842541698088	0.513607998847116	-15.9624177103622	2.33507828743062e-57	3.32957009796969e-56	Grm5	108071
ENSMUSG00000056300	74.0110432297458	8.19739639317947	0.661625893636611	12.3897756602642	2.96872720444234e-35	2.54513628026577e-34	Zfp981	100041433
ENSMUSG00000085407	28.1106960963806	-8.19733427711763	1.04498803222371	-7.84442885883958	4.3492837302098e-15	1.74106051018218e-14	1700095J03Rik	74293
ENSMUSG00000104507	67.4006351264225	-8.19727870104618	1.03713600291749	-7.90376448024855	2.70604101208599e-15	1.0952263613661e-14	NA	NA
ENSMUSG00000025648	615.360044295867	-8.19550189894386	0.452159651969864	-18.125239311468	2.01464679279056e-73	3.91404367621459e-72	Pfkfb4	270198
ENSMUSG00000031209	816.200699382567	-8.19513677808009	0.322368020223549	-25.4216803899999	1.45242001109627e-142	8.48777258080272e-141	Heph	15203
ENSMUSG00000078503	11.8515971618479	8.19127598855278	1.06251360683887	7.70933749537849	1.26472549675322e-14	4.93953312125108e-14	Zfp990	101056073
ENSMUSG00000071753	41.0015166599991	-8.18992623480747	1.04714393063704	-7.82120393881771	5.23205006229135e-15	2.08343305579427e-14	C230004F18Rik	331424
ENSMUSG00000098050	47.5974529006368	-8.18624060851208	1.04352318395889	-7.8448095206235	4.33611142826493e-15	1.7364202007156e-14	NA	NA
ENSMUSG00000040274	933.817336373749	-8.1860020558949	0.320312749073464	-25.5562792288902	4.67556349822372e-144	2.83801537973674e-142	Cdk6	12571
ENSMUSG00000063727	68.7158252868881	-8.18581232632563	1.04238840052257	-7.85293881073686	4.06399971747015e-15	1.62953039766371e-14	Tnfrsf11b	18383
ENSMUSG00000030125	2475.95996984779	-8.18556580306985	0.21892906588736	-37.3891231385483	5.87019980532248e-306	3.3943657979566e-303	Lrrc23	16977
ENSMUSG00000086211	20.9777603945252	-8.18512582687654	1.08000070142621	-7.57881528786746	3.48724568401231e-14	1.33099269436864e-13	NA	NA
ENSMUSG00000109228	95.2224551501535	-8.18159464124111	1.03518758564416	-7.9034899130383	2.71201111760208e-15	1.09744052094053e-14	Fam81b	238726
ENSMUSG00000040189	1332.4220933698	-8.18118963876458	0.262287964483102	-31.1916318954531	1.38362690821952e-213	2.66688018020242e-211	Ccdc114	211535
ENSMUSG00000039063	114.945606307211	-8.17839109111376	0.846263726633624	-9.66411631944431	4.28300228002804e-22	2.3404727455622e-21	Echdc3	67856
ENSMUSG00000069072	78.915762180118	-8.17659790690848	1.08058087658279	-7.56685416529486	3.82370745362366e-14	1.45536677426767e-13	Slc7a14	241919
ENSMUSG00000037143	549.884451640408	-8.17433347526842	0.397603146541902	-20.5590261203	6.39027785595848e-94	1.77963973800983e-92	Cfap61	78774
ENSMUSG00000015652	145.518485772529	-8.1706963851175	0.841801337397305	-9.70620504165484	2.83703804918495e-22	1.5619703596778e-21	Steap1	70358
ENSMUSG00000023966	667.393260447264	-8.16808632563545	0.351544960459881	-23.234826961963	2.02535821471253e-119	8.59135058916572e-118	Rsph9	75564
ENSMUSG00000022750	1059.82777353084	-8.16801941705556	0.321002223004879	-25.4453671398139	7.94426476013639e-143	4.65491545531938e-141	Klhl22	224023
ENSMUSG00000046402	1803.43626205086	-8.16679699513784	0.325403676966892	-25.0974330445835	5.30482582544608e-139	2.89957556871957e-137	Rbp1	19659
ENSMUSG00000056145	120.795593610663	-8.15859734314924	1.02292446193662	-7.97575739630198	1.51449172784148e-15	6.21204531190235e-15	AI504432	229694
ENSMUSG00000029380	195.064056175083	-8.15741461949126	1.06336874372287	-7.67129433476862	1.70269322206628e-14	6.60545165403644e-14	Cxcl1	14825
ENSMUSG00000037716	532.642119251352	-8.14646102538714	0.613233329413529	-13.2844394370705	2.84984622925314e-40	2.78309649757241e-39	Ccdc33	382077
ENSMUSG00000021898	56.3351369897728	-8.1458727614748	1.04417575963367	-7.80124675977218	6.12985156594164e-15	2.42905732116205e-14	Asb14	142687
ENSMUSG00000036815	25.2040596954475	-8.14454622509146	1.0547828961599	-7.72153801008999	1.14934316891807e-14	4.49608642525134e-14	Dpp10	269109
ENSMUSG00000055430	901.452093950239	-8.14412108060907	0.487620929799145	-16.7017463421098	1.27284222300752e-62	2.01065148570412e-61	Nap1l5	58243
ENSMUSG00000065979	1252.04869996636	-8.14241557315413	0.272556925760792	-29.8741833487668	4.26038466757271e-196	6.50093279865105e-194	Cpped1	223978
ENSMUSG00000032327	112.916472506732	-8.140944559062	0.781961527464521	-10.4109272299606	2.21057944559157e-25	1.36825527205588e-24	Stra6	20897
ENSMUSG00000051048	1464.90823606572	-8.1396681868619	0.224219596502144	-36.3022158359119	1.492782715228e-288	6.97891800036274e-286	P4ha3	320452
ENSMUSG00000028036	24.6592546702012	-8.13292494458819	1.06134687265669	-7.66283404051533	1.81874304429763e-14	7.0481906370991e-14	Ptgfr	19220
ENSMUSG00000044628	308.814316204638	-8.13235734582104	0.618252841775238	-13.1537726902637	1.61890868059545e-39	1.55269665817215e-38	Rnf208	68846
ENSMUSG00000031273	1756.91779795326	-8.13148976805387	0.197671193346329	-41.136442950527	0	0	Col4a6	94216
ENSMUSG00000067889	128.785857635589	-8.1305143485113	0.849417366102705	-9.57187205368276	1.04987158169158e-21	5.64858674449294e-21	Sptbn2	20743
ENSMUSG00000000031	848.681645080759	-8.13028153820569	0.641092417406166	-12.6819181095613	7.44864782653986e-37	6.67492409023492e-36	H19	14955
ENSMUSG00000109473	14.3053265182873	-8.12771096470675	1.06254903061872	-7.64925733354066	2.02143355283545e-14	7.81575918642502e-14	B930025P03Rik	320014
ENSMUSG00000050010	133.742545056894	-8.12624633362661	0.786939166515095	-10.3263971084488	5.35337067507219e-25	3.27476653238756e-24	Shisa3	330096
ENSMUSG00000086496	10.5352475175122	-8.12518425725459	1.06221124967183	-7.64931105725424	2.0205892762888e-14	7.81386979371591e-14	Gm14204	100045469
ENSMUSG00000085069	814.587401353333	-8.12249947227125	0.415937562424611	-19.5281701054433	6.32660893810756e-85	1.51102802388084e-83	Gm13111	100042178
ENSMUSG00000030108	161.985709290705	-8.116251596733	0.761186692796481	-10.6626293832268	1.52231640379854e-26	9.83819362960743e-26	Slc6a13	14412
ENSMUSG00000044772	169.354284560641	-8.1162411213011	1.04137784124806	-7.79375246891564	6.50479170233383e-15	2.57438379098309e-14	Sntn	218739
ENSMUSG00000052854	25.8104941059758	-8.11592183596951	1.08316118657525	-7.49281079913003	6.74140476902578e-14	2.52736541528414e-13	Nrk	27206
ENSMUSG00000067786	9472.30067271987	-8.1145373393476	0.175821302801561	-46.1521852588362	0	0	Nnat	18111
ENSMUSG00000043943	53.6034732980928	-8.11398355445971	1.07264366070461	-7.56447257529097	3.89441486935813e-14	1.48150931309567e-13	Naalad2	72560
ENSMUSG00000049630	284.345614558553	-8.11245758694217	0.400582899098022	-20.2516323218208	3.43661607951353e-91	9.1419812488076e-90	C1ql3	227580
ENSMUSG00000058638	677.66306834112	-8.10952678710246	0.445144463731062	-18.2177415375021	3.73245248697062e-74	7.34227202293691e-73	Zfp110	65020
ENSMUSG00000029120	1771.4137112057	-8.1083231470751	0.350043467445136	-23.1637607930677	1.05643331632934e-118	4.40474559007679e-117	Ppp2r2c	269643
ENSMUSG00000031022	229.815363774013	-8.10741994544453	0.604268810521091	-13.4169095016721	4.81372557460104e-41	4.79039819070238e-40	BC051019	57355
ENSMUSG00000051730	203.222477013799	-8.1041234006875	0.656567220227484	-12.3431739371326	5.3023652581756e-35	4.50885726849429e-34	Mettl5	75422
ENSMUSG00000083695	68.0206979529554	-8.10309608509231	1.03418649975678	-7.83523676532035	4.67960058258439e-15	1.86988295328472e-14	Rnf138rt1	74264
ENSMUSG00000051243	186.624367475881	-8.09957491900065	0.613434127369099	-13.2036588080585	8.35750069056964e-40	8.07205989775326e-39	Islr2	320563
ENSMUSG00000001555	2827.67237192402	-8.095592859049	0.23940863465493	-33.8149577216274	1.18889363477693e-250	3.67937462492303e-248	Fkbp10	14230
ENSMUSG00000048230	20.8391906383056	-8.08942938111613	1.16622333438601	-6.93643245045773	4.02125387807875e-12	1.35561539525966e-11	Fbxo43	78803
ENSMUSG00000044456	166.872731388278	-8.08874750498504	0.679014849279574	-11.912475130061	1.01906623137099e-32	8.11008413687607e-32	Rin3	217835
ENSMUSG00000050666	603.556128343087	-8.08424118409578	0.353006040636834	-22.9011412085514	4.52610005463825e-116	1.84170363889937e-114	Vstm4	320736
ENSMUSG00000022262	1485.74578249315	-8.07724902216189	0.307177252000152	-26.2950754639796	2.18326877917881e-152	1.55252313543353e-150	Dnah5	110082
ENSMUSG00000020808	1317.09537055065	-8.07587411359774	0.366344705610582	-22.0444679284713	1.07941743321909e-107	3.80706890210641e-106	Pimreg	109212
ENSMUSG00000051043	417.491699472127	-8.074478669758	0.756387069174876	-10.6750617492262	1.33168953800565e-26	8.61891435010257e-26	Gprc5c	70355
ENSMUSG00000037624	1688.32937138355	-8.07224391010075	0.242300622174104	-33.3149945620052	2.34210092625525e-243	6.43287295657582e-241	Kcnk2	16526
ENSMUSG00000031712	47.4059717850286	-8.06978380719316	1.04082473485929	-7.75325906170375	8.95636391804725e-15	3.52180000664374e-14	Il15	16168
ENSMUSG00000046999	75.7996928717428	-8.06718613332485	1.0354178723614	-7.79123709244719	6.63562654896523e-15	2.62427325702687e-14	1110032F04Rik	68725
ENSMUSG00000046491	27.0480147338295	-8.06148657497995	1.05684572602829	-7.62787451038448	2.38655699363427e-14	9.19512832213324e-14	C1qtnf2	69183
ENSMUSG00000046794	48.7917291812432	-8.0609501343186	1.04352811405257	-7.72470815665297	1.12109899374565e-14	4.38872406726761e-14	Ppp1r3b	244416
ENSMUSG00000026939	194.319056217182	-8.05983919154904	0.734625559465228	-10.9713568874682	5.2478869449931e-28	3.56450756854199e-27	Tmem141	51875
ENSMUSG00000050625	316.244487304103	-8.05963556541442	0.663295095685869	-12.1509048051689	5.6734215386165e-34	4.66899218981349e-33	Ccdc121	403180
ENSMUSG00000043463	23.4551748723163	-8.05625126707997	1.0450757006037	-7.7087729266178	1.27033208011441e-14	4.96054856874958e-14	Rab9b	319642
ENSMUSG00000020553	110.495258855818	-8.05517741603106	0.844625415303134	-9.53698203971292	1.47049299733151e-21	7.8635051424593e-21	Pctp	18559
ENSMUSG00000050840	1431.57907990762	-8.0502118790249	0.38050104697104	-21.1568718223201	2.38532100805635e-99	7.34070847479303e-98	Cdh20	23836
ENSMUSG00000048978	24.1599618916084	-8.04619785969759	1.09186592987404	-7.36921781287362	1.71632046929561e-13	6.27708216907996e-13	Nrsn1	22360
ENSMUSG00000028464	474.84130756304	-8.035142932796	0.673631849040899	-11.9280923908753	8.44874020953124e-33	6.73844532210635e-32	Tpm2	22004
ENSMUSG00000019810	955.631371086555	-8.03360299443822	0.285776410367303	-28.1114980208225	7.08807810287948e-174	6.98414081410631e-172	Fuca2	66848
ENSMUSG00000087703	12.6573614741944	8.02825359023246	1.07680871836407	7.45559861590762	8.94607109638733e-14	3.328908047433e-13	NA	NA
ENSMUSG00000108866	70.90307960453	8.02487174662377	0.681485031571341	11.7755656762121	5.21659758443126e-32	4.06181072723983e-31	NA	NA
ENSMUSG00000034732	24.598927872426	-8.02165033797074	1.05784875748946	-7.582984128098	3.37696172065867e-14	1.2902448250397e-13	Pabpc5	93728
ENSMUSG00000026786	78.0778110120238	-8.01901476391519	1.05482140199679	-7.60224882500019	2.91028464637317e-14	1.11718526440876e-13	Apbb1ip	54519
ENSMUSG00000067872	188.325605965727	-8.01842777202454	0.50521805900326	-15.8712216024978	1.00270116391502e-56	1.40961949294336e-55	Ccdc87	399599
ENSMUSG00000053153	402.933893899984	-8.00665874056824	0.50568507497862	-15.83329059278	1.8337512112837e-56	2.56643409971572e-55	Spag16	66722
ENSMUSG00000055775	168.456027532625	8.0020507050538	0.920823968994137	8.69009818868512	3.62126374242771e-18	1.68366542980034e-17	Myh8	17885
ENSMUSG00000054509	740.100090551452	-8.00134838332712	0.381950999343904	-20.948625339563	1.93125868632795e-97	5.79720588998416e-96	Parp4	328417
ENSMUSG00000015342	122.547485549884	-8.00051554552828	0.73749274514226	-10.8482633873029	2.03250288898249e-27	1.35292899059716e-26	Xk	22439
ENSMUSG00000045655	1038.84542213893	-7.99993459653892	0.336324872100512	-23.7863305992669	4.62609367076086e-125	2.15358381838196e-123	Fam216b	219170
ENSMUSG00000023236	511.593799938128	-7.99710237928639	0.52104173578712	-15.3482952132528	3.63616773690323e-53	4.75863690786031e-52	Scg5	20394
ENSMUSG00000110752	15.2583945573881	-7.99584444177792	1.06052041502736	-7.53954787524921	4.71603647517145e-14	1.7835709030799e-13	NA	NA
ENSMUSG00000032034	36.7259624470756	-7.99169797038247	1.05961372392426	-7.54208613001477	4.62512091579007e-14	1.75069391701387e-13	Kcnj5	16521
ENSMUSG00000025196	143.70011775596	-7.98930898442113	1.01044358936225	-7.90673429821419	2.64228749533173e-15	1.07060636428036e-14	Cpn1	93721
ENSMUSG00000031893	531.734955940733	-7.98805355261607	0.37021028733108	-21.5770707243268	2.94973401736616e-103	9.55966158754965e-102	Tsnaxip1	72236
ENSMUSG00000026546	959.625863242401	-7.98435927990084	0.283788780223849	-28.1348659154279	3.67078617528519e-174	3.63325155988925e-172	Cfap45	71870
ENSMUSG00000047959	70.4225969250628	-7.98260140841306	1.04204758222507	-7.66049607002393	1.85216257975781e-14	7.17517072725994e-14	Kcna3	16491
ENSMUSG00000033826	36.6607630137031	-7.98154910021279	1.0388670214783	-7.68293625189403	1.55482970980514e-14	6.0478444350413e-14	Dnah8	13417
ENSMUSG00000034463	2211.33245180551	-7.9799492946094	0.317948439921177	-25.0982495670925	5.19705207372902e-139	2.84775125227052e-137	Scara3	219151
ENSMUSG00000038530	524.692833065528	-7.97956370288491	0.667377218575412	-11.9566018749009	5.99659787647837e-33	4.79837017989291e-32	Rgs4	19736
ENSMUSG00000038692	120.771365208878	7.97911339145876	0.605742945745593	13.1724412929605	1.26441949394585e-39	1.21642248425885e-38	Hoxb4	15412
ENSMUSG00000045392	15.0967125092537	-7.97655926417715	1.06901025321947	-7.46163026982636	8.54584112425191e-14	3.18213467248241e-13	Olfr1033	258571
ENSMUSG00000031489	109.673669224158	-7.97493252536627	0.734678157166236	-10.8550015371721	1.88803621264766e-27	1.25828995148641e-26	Adrb3	11556
ENSMUSG00000061723	46.1353336553119	-7.97206618593879	1.03782964270313	-7.68147859524881	1.57262759685011e-14	6.11490819068968e-14	Tnnt3	21957
ENSMUSG00000006711	263.524435182558	-7.97101756920918	0.533353508085123	-14.9450926043914	1.67657950002866e-50	2.07429512129109e-49	D130043K22Rik	210108
ENSMUSG00000078307	89.2785116683401	-7.97059696187453	1.03304132508546	-7.71566128897619	1.20356550547294e-14	4.70652159668213e-14	AI593442	330941
ENSMUSG00000041301	23.9538033778516	-7.96804543297289	1.0619739483896	-7.50305169449386	6.23489490588986e-14	2.34226954636891e-13	Cftr	12638
ENSMUSG00000041380	98.3189876862691	-7.96315985212682	1.06577409071877	-7.47171461707837	7.91565343924269e-14	2.95498900816309e-13	Htr2c	15560
ENSMUSG00000002257	74.5112568861121	-7.96305868402687	1.06310486945989	-7.4903792775143	6.86748679064344e-14	2.57243926441883e-13	Def6	23853
ENSMUSG00000068373	490.424017956531	-7.96279565096354	0.343714257602714	-23.1669052849342	9.82082459868407e-119	4.10252811610048e-117	D430041D05Rik	241589
ENSMUSG00000037991	166.410523311916	-7.95475682613134	1.01443047940102	-7.84159879623126	4.44845725797779e-15	1.77913999507728e-14	Rmi2	223970
ENSMUSG00000075478	65.068189830076	-7.95294888843434	1.04939638577729	-7.57859374800839	3.49320446676785e-14	1.33303545933119e-13	Slitrk1	76965
ENSMUSG00000050926	18.8046348950716	-7.94981062735966	1.0743397008609	-7.39971781829271	1.36474191819943e-13	5.01714474963963e-13	Dcaf12l2	245403
ENSMUSG00000033542	323.219255130977	-7.94362168510784	0.74046013648258	-10.7279531925143	7.52443492671583e-27	4.91043684718524e-26	Arhgef5	54324
ENSMUSG00000005681	16.2866274115164	-7.93733406290816	1.0521109325931	-7.54419882639686	4.55076403906592e-14	1.72314213734957e-13	Apoa2	11807
ENSMUSG00000039155	323.492005355839	-7.93572308150466	0.555689284599813	-14.2808639673872	2.88008559157615e-46	3.23373125721526e-45	Cdh26	381409
ENSMUSG00000032878	336.02908716214	-7.93443026583342	0.499512016009434	-15.8843631615132	8.1319637661435e-57	1.14614265448025e-55	Ccdc85a	216613
ENSMUSG00000022055	71.8398115702165	-7.93361481015449	1.04766453602534	-7.57266714424948	3.6563830942859e-14	1.39361154780129e-13	Nefl	18039
ENSMUSG00000036169	143.321348847813	-7.93332426309038	0.599784186668734	-13.2269646973404	6.13138656661631e-40	5.94287415210676e-39	Sostdc1	66042
ENSMUSG00000083472	10.2171150425009	-7.9290606017465	1.08927069309467	-7.27923798190113	3.35711013610295e-13	1.20709836394355e-12	NA	NA
ENSMUSG00000001506	5841.15874211648	-7.92601043802691	0.234727295250214	-33.7668886337993	6.04204223860467e-250	1.79407829876838e-247	Col1a1	12842
ENSMUSG00000072952	10.8068070449693	-7.92525117221656	1.08106971003403	-7.33093444267072	2.28553454585866e-13	8.29672072958076e-13	Gm5878	545861
ENSMUSG00000020330	1630.30474857016	-7.92415309292033	0.30993757844603	-25.5669323244073	3.55951381378796e-144	2.1665705548577e-142	Hmmr	15366
ENSMUSG00000074735	13.2673101416337	7.92128621995121	1.0635786996779	7.44776688584505	9.49333701703484e-14	3.52836762982589e-13	NA	NA
ENSMUSG00000032085	8251.99701788963	-7.9164946083215	0.168123341259777	-47.0874213479332	0	0	Tagln	21345
ENSMUSG00000044393	379.578177262808	-7.91610415230112	1.00909366228268	-7.84476649510816	4.33759829886606e-15	1.73669911481385e-14	Dsg2	13511
ENSMUSG00000069733	74.2531916012983	-7.91406615017738	0.755837498000199	-10.4705921194919	1.1790318232399e-25	7.37037446715511e-25	Ube2u	381534
ENSMUSG00000095134	34.4394066819704	-7.90962666592377	1.10741628867147	-7.14241495888839	9.17052541697907e-13	3.21634405406674e-12	NA	NA
ENSMUSG00000029335	25.0586872497018	-7.90776887058143	1.0799021594764	-7.32267159685613	2.43082175448538e-13	8.81393505137084e-13	Bmp3	110075
ENSMUSG00000041633	226.766371515216	-7.90360768375981	0.617488476396479	-12.7996035324958	1.64790396884482e-37	1.50433709627865e-36	Kctd12b	207474
ENSMUSG00000078498	26.9806764446402	7.90024202339617	1.04706820124721	7.54510739031692	4.51914951699695e-14	1.71176128834639e-13	NA	NA
ENSMUSG00000044694	48.6013414281987	-7.89770108704802	1.04863321463667	-7.53142373979107	5.01900214318586e-14	1.89326238784932e-13	NA	NA
ENSMUSG00000043629	84.5031216013421	-7.89667876617034	1.03124467928596	-7.65742497855894	1.89698092181723e-14	7.34595441806293e-14	1700019D03Rik	67080
ENSMUSG00000035235	226.689499306843	-7.89659800297906	0.734448215357584	-10.7517423800048	5.81525864171096e-27	3.8086044153298e-26	Trim13	66597
ENSMUSG00000028441	552.233133308083	-7.89361639595781	0.370785353504854	-21.2889110137261	1.43831334612735e-100	4.50842498637035e-99	1110017D15Rik	73721
ENSMUSG00000064280	887.801507550784	-7.89324192223103	0.334416730979479	-23.6030114256317	3.58923677142817e-123	1.62946899955767e-121	Ccdc146	75172
ENSMUSG00000097102	55.7633582637585	-7.89130590660789	1.01170974147701	-7.7999702712037	6.19217612172424e-15	2.45286976604735e-14	NA	NA
ENSMUSG00000074194	39.3911821822672	-7.89041565631857	1.04161548830746	-7.57517120750562	3.58654332914154e-14	1.36722964211011e-13	Zfp791	244556
ENSMUSG00000092448	11.9753239669764	-7.88936458764407	1.06454012217448	-7.41105424145866	1.25299319112595e-13	4.61946634037088e-13	NA	NA
ENSMUSG00000040296	642.320801856796	-7.88791721595036	0.341804400581432	-23.0772839744968	7.83040364573099e-118	3.21602727677845e-116	Ddx58	230073
ENSMUSG00000029659	81.5184990304082	-7.88757236378284	1.03979593298637	-7.58569264752667	3.30715537028273e-14	1.26467325010829e-13	Medag	70717
ENSMUSG00000078453	134.152409794335	-7.88728310684157	1.0099512596675	-7.80956806711471	5.73843011544591e-15	2.27805826425823e-14	Abracl	73112
ENSMUSG00000099564	272.386849693325	-7.88528098102328	0.669850679256262	-11.7716996118871	5.46129967819474e-32	4.24632476394102e-31	Gm28729	102635744
ENSMUSG00000084929	13.1300984275736	-7.88038614358529	1.06398173462117	-7.4065050998184	1.29671258435537e-13	4.77664134384587e-13	Foxo6os	402730
ENSMUSG00000033192	279.664985283529	-7.87858990820648	0.658179480785323	-11.9702757959059	5.0859286351076e-33	4.08305114721298e-32	Lpcat2	270084
ENSMUSG00000049107	11.0090286890682	-7.87670224952621	1.06373112452262	-7.40478685632245	1.31361282479997e-13	4.83727410747942e-13	Ntf3	18205
ENSMUSG00000028581	119.435501596112	-7.86909270858518	1.04396078725682	-7.53772824098357	4.78229149904806e-14	1.80769466899334e-13	Laptm5	16792
ENSMUSG00000028073	193.846346899961	-7.86307751982414	1.02497728157762	-7.67146517405876	1.70042650090878e-14	6.59782297447796e-14	Pear1	73182
ENSMUSG00000080356	8.84625043578215	-7.86199901763811	1.08283400531947	-7.26057639399548	3.85444280487774e-13	1.38027496335689e-12	Mir1247	100526515
ENSMUSG00000021790	34.3030424904301	-7.86085069547114	1.07928161604575	-7.28341016709948	3.25485690727357e-13	1.17148191357121e-12	Dydc1	69496
ENSMUSG00000105284	32.0768588404162	-7.85455891443344	1.04051344405941	-7.54873371341557	4.39510445346579e-14	1.66621170041414e-13	NA	NA
ENSMUSG00000028497	842.091424806326	-7.85076709554483	0.276621900087159	-28.3808588295835	3.48421770979762e-177	3.69848868296537e-175	Hacd4	66775
ENSMUSG00000035566	2180.74161387369	-7.84355613146004	0.251288499995339	-31.2133509158021	7.0210385507138e-214	1.36525026614898e-211	Pcdh17	219228
ENSMUSG00000033731	323.126119553643	-7.84318574988746	0.527334235559083	-14.8732724352176	4.91509215796144e-50	6.04023042432253e-49	NA	NA
ENSMUSG00000019806	1026.10040831061	-7.84076428315111	0.309500693832325	-25.3335919414737	1.36285675880769e-141	7.71805452610346e-140	Aig1	66253
ENSMUSG00000063796	188.372280520218	-7.83701516634511	1.10146393277764	-7.1150901387955	1.11839719005453e-12	3.90072086620129e-12	Slc22a8	19879
ENSMUSG00000039717	45.618115144569	-7.83298094643038	1.03787659821919	-7.54712165190964	4.44982907113204e-14	1.68637623628811e-13	Ralyl	76897
ENSMUSG00000019803	1801.32498316788	-7.83151506887916	0.265676618373622	-29.4776225202689	5.57374801418267e-191	7.55999784664419e-189	Nr2e1	21907
ENSMUSG00000026222	28.199537631949	-7.83024241038687	1.13285958965025	-6.91192666939801	4.78115009237341e-12	1.60464657063878e-11	Sp100	20684
ENSMUSG00000043164	1006.07798180582	-7.82651737750087	0.426100482009828	-18.3677740531642	2.37973386218338e-75	4.85063934635949e-74	Tmem212	208613
ENSMUSG00000046623	99.9676701566576	7.82494629704095	0.541603021653586	14.4477522912453	2.59000910834592e-47	2.97803611395525e-46	Gjb4	14621
ENSMUSG00000052581	17.0190027972843	-7.81890668549975	1.06886146271087	-7.31517316160814	2.57049698882327e-13	9.30502970929387e-13	Lrrtm4	243499
ENSMUSG00000098087	201.159036547858	-7.81856668780611	0.601923652496078	-12.9892996485249	1.40708759181822e-38	1.31397941585303e-37	Gm17750	553095
ENSMUSG00000036062	75.2850334459904	-7.81778066677983	1.03755322235774	-7.53482375488619	4.88994826516066e-14	1.8464827845055e-13	Phf24	230085
ENSMUSG00000029771	38.1488953892355	-7.81622326487221	1.09213689661525	-7.15681641110768	8.25721598503376e-13	2.90436700558903e-12	Irf5	27056
ENSMUSG00000036437	24.6164859197428	-7.81403043496057	1.06790047467487	-7.31718977589142	2.5321763691994e-13	9.16933278846709e-13	Npy1r	18166
ENSMUSG00000085184	16.518179855028	-7.81364750892687	1.05450644805609	-7.4097674066676	1.26521118580137e-13	4.66372846596437e-13	4933439K11Rik	71319
ENSMUSG00000019852	364.773518431231	-7.81240774364968	0.474167040408268	-16.4760666134091	5.45184741656931e-61	8.33055933826686e-60	Arfgef3	215821
ENSMUSG00000037086	30.9853009827837	-7.81172439804071	1.09431976975488	-7.13842938229148	9.44033475292032e-13	3.3083329429971e-12	Prr32	68800
ENSMUSG00000041272	318.226205312784	-7.81114258278525	0.651127392621073	-11.9963353889044	3.71378730940751e-33	2.99131409639337e-32	Tox	252838
ENSMUSG00000036368	195.706743501098	-7.80948159033119	0.729284255226583	-10.7084192951689	9.29350468699667e-27	6.04160291382775e-26	Rmdn2	381110
ENSMUSG00000027434	457.48502067027	-7.80823220459882	0.66970199885504	-11.6592636992994	2.05814448554309e-31	1.56863020398329e-30	Nkx2-2	18088
ENSMUSG00000063704	1490.10207838898	-7.80623579693818	0.268747013290762	-29.0467815859687	1.68978477600991e-185	2.0400901584212e-183	Mapk15	332110
ENSMUSG00000079434	86.4640931539004	-7.80221039079526	0.858083060663046	-9.0926050734138	9.66939444947943e-20	4.81235796689494e-19	Neu2	23956
ENSMUSG00000022040	810.598662199417	-7.80001349951293	0.46854951959635	-16.6471486433975	3.1736743791564e-62	4.9598255429021e-61	Ephx2	13850
ENSMUSG00000021469	73.2379658550047	-7.7992274316587	1.03969485306325	-7.50145815253372	6.3111779370017e-14	2.37011643838213e-13	Msx2	17702
ENSMUSG00000036256	1399.40481412163	-7.79920268989773	0.488344371780402	-15.9707025217951	2.04469899215784e-57	2.91741369835612e-56	Igfbp7	29817
ENSMUSG00000031772	36.6792918767965	-7.79473955898701	1.05001605231414	-7.42344799568359	1.14109984874357e-13	4.21684947467919e-13	Cntnap4	170571
ENSMUSG00000021373	1299.71753526797	-7.79335133575007	0.207767985714441	-37.5098757826018	6.35799417078301e-308	3.77578934904365e-305	Cap2	67252
ENSMUSG00000031740	1170.87650777456	-7.78994255802091	0.280237945640293	-27.797600857451	4.63728020991924e-170	4.37317416534573e-168	Mmp2	17390
ENSMUSG00000051435	788.361239764631	-7.78873925687437	0.347995904487862	-22.3816980499724	5.93412873671588e-111	2.24038850054739e-109	Fhad1	329977
ENSMUSG00000026893	605.419540811507	-7.78827396000361	0.354133102256658	-21.9925048248075	3.39709519686095e-107	1.18295360951863e-105	Gca	227960
ENSMUSG00000040490	39.5758874168581	-7.78820084482007	1.06287467120484	-7.32748747883095	2.34507572134351e-13	8.50864412567387e-13	Lrfn2	70530
ENSMUSG00000028523	83.6605321516431	-7.78753990891984	0.850923716046267	-9.15186609806092	5.59584195065672e-20	2.81109819802881e-19	Tctex1d1	67344
ENSMUSG00000062372	75.8697961936845	-7.78573804115537	1.01231704958877	-7.69100752014218	1.4598085255322e-14	5.68528407152056e-14	Otof	83762
ENSMUSG00000030207	4549.39035010618	-7.78125107893472	0.192861331369236	-40.3463515661281	0	0	Fam234b	74525
ENSMUSG00000041237	70.0994795210826	-7.78080090316647	1.04265074824731	-7.46251888875156	8.48838414711405e-14	3.16143122094795e-13	Pklr	18770
ENSMUSG00000026697	694.860162268598	7.77938809172457	0.414608691922337	18.7632055074759	1.51011694668222e-78	3.2691428245762e-77	Myoc	17926
ENSMUSG00000019767	828.65281577611	-7.7785522619441	0.326641809146623	-23.8137067703188	2.40852179745255e-125	1.12361888440393e-123	Ccdc170	100504234
ENSMUSG00000051517	266.545101282744	-7.77809547330691	0.618225056166264	-12.5813332794054	2.6747702851585e-36	2.34715365318641e-35	Arhgef39	230098
ENSMUSG00000044349	438.938748331462	-7.77623181255841	0.755118273420578	-10.2980315617753	7.19178363507126e-25	4.37016210767204e-24	Snhg11	319317
ENSMUSG00000018566	203.393130450099	-7.77531874399027	0.47703221948726	-16.2993576248321	9.97348166355688e-60	1.48272877262067e-58	Slc2a4	20528
ENSMUSG00000021944	167.656480558561	7.77223352792709	0.49624353781646	15.662135495257	2.74522410757846e-55	3.72810935202853e-54	Gata4	14463
ENSMUSG00000027419	200.004124812807	-7.77138845093921	0.67622887643703	-11.4922457791003	1.44310780188201e-30	1.06443127662818e-29	Pcsk2	18549
ENSMUSG00000059040	1615.40421318821	7.7705577718907	0.285716337279875	27.1967569158603	7.09464499486407e-163	5.83860054202802e-161	Eno1b	433182
ENSMUSG00000045034	12.700826532008	-7.76850172717372	1.10366792124522	-7.03880359085627	1.93897453246923e-12	6.67477477705568e-12	Ankrd34b	218440
ENSMUSG00000035179	902.190713461018	-7.76785240597878	0.280615322389249	-27.6814977166635	1.16623581895308e-168	1.05891320867173e-166	Ppp1r32	67752
ENSMUSG00000042078	215.61206316007	-7.76762388891839	0.451424991077612	-17.2068982498643	2.35723963611013e-66	4.03392729939626e-65	Svop	68666
ENSMUSG00000038236	175.18549587876	7.76687821564154	0.48233916771813	16.102524396651	2.44905403988451e-58	3.54733450351894e-57	Hoxa7	15404
ENSMUSG00000066861	10.7350153371348	-7.76610331286205	1.2346170154691	-6.29029343963097	3.16866424570254e-10	9.44580918068402e-10	Oas1g	23960
ENSMUSG00000073530	51.9775415003332	-7.76587936354089	1.05826939723616	-7.33828208944031	2.16352802353996e-13	7.86682132405155e-13	Pappa2	23850
ENSMUSG00000100279	8.38230227265862	-7.76366135773776	1.10822738219255	-7.00547692873089	2.46145895291155e-12	8.42455413899151e-12	NA	NA
ENSMUSG00000027386	635.482392170884	-7.76128604188526	0.381153619893861	-20.3626192610909	3.58876238967473e-92	9.72328927106324e-91	Fbln7	70370
ENSMUSG00000031004	7981.80550399912	-7.76121243952063	0.204345870418099	-37.9807647868826	0	0	Mki67	17345
ENSMUSG00000020193	17.4180390229584	-7.75859421653707	1.04823304958943	-7.40159282287075	1.34560567193733e-13	4.94927911440892e-13	Zpbp	53604
ENSMUSG00000039349	126.638668087834	-7.75798444487598	1.03723909483484	-7.47945626375687	7.46307432829532e-14	2.7888797995856e-13	C130074G19Rik	226777
ENSMUSG00000000957	6136.75937775311	-7.75780692401887	0.202452339296556	-38.3191765082797	0	0	Mmp14	17387
ENSMUSG00000021541	97.2599478820677	-7.75540201475554	0.60819618224791	-12.7514809219804	3.05878744527499e-37	2.7692928114968e-36	Trpc7	26946
ENSMUSG00000058420	150.837112196583	-7.75338217687317	0.524032164423612	-14.7956226797666	1.56330870906252e-49	1.90097300853518e-48	Syt17	110058
ENSMUSG00000002020	1559.02605554997	-7.75193602886981	0.331958714487779	-23.3521088332664	1.31181750186717e-120	5.69655453923466e-119	Ltbp2	16997
ENSMUSG00000048327	2114.19953605775	-7.75006817732937	0.2020912235687	-38.3493555062512	0	0	Ckap2l	70466
ENSMUSG00000111620	16.4006548599144	-7.74827723974986	1.06189802656107	-7.29663022808548	2.95064249666031e-13	1.06513007358497e-12	NA	NA
ENSMUSG00000022034	384.385138318965	-7.74365374057766	0.512197455593354	-15.1184931826868	1.22309364697962e-51	1.54988677653306e-50	Esco2	71988
ENSMUSG00000028640	69.6544494935555	-7.739076942482	1.04018298773853	-7.44011105133298	1.00600693877912e-13	3.73205984565146e-13	Tfap2c	21420
ENSMUSG00000045337	12.6858371226115	-7.73760312931315	1.15798076943526	-6.68197895297238	2.35736889803031e-11	7.57730643598888e-11	Defb11	246081
ENSMUSG00000090291	440.640851357938	-7.73439140447618	0.363536007897763	-21.2754479238583	1.91673816834412e-100	5.99096554381583e-99	Lrrc10b	278795
ENSMUSG00000047115	55.8950993320068	-7.7327182832857	1.04000162634119	-7.43529441438478	1.0433531829624e-13	3.86734134433752e-13	Fam221a	231946
ENSMUSG00000029819	170.374518630103	-7.71635525758621	1.06472660595296	-7.24726442867451	4.25273208544777e-13	1.51844787314826e-12	Npy	109648
ENSMUSG00000021457	102.990015167778	-7.71324455922022	1.04599901788847	-7.37404569919263	1.65526406831594e-13	6.05882348377579e-13	Syk	20963
ENSMUSG00000034839	606.159480908143	-7.71220940835195	0.847533742557637	-9.099589811113	9.06736295607686e-20	4.51682535102872e-19	Larp6	67557
ENSMUSG00000033308	177.140600024844	-7.71176152319732	0.662456315472284	-11.6411623575502	2.54522987428904e-31	1.93249260634945e-30	Dpyd	99586
ENSMUSG00000054580	94.9196013254625	-7.71086583929849	0.852126354491584	-9.04897002499017	1.44323187778199e-19	7.12792403922312e-19	Pla2r1	18779
ENSMUSG00000024851	1569.86393660436	-7.70626880324016	0.248429759112857	-31.0199101378162	2.90544036703956e-211	5.27613563512069e-209	Pitpnm1	18739
ENSMUSG00000032766	659.935627398053	-7.70580918915793	0.567649711598973	-13.5749372045869	5.63920119318315e-42	5.74722485240321e-41	Gng11	66066
ENSMUSG00000045064	247.1332376777	-7.69914971210666	0.421719442331418	-18.2565680859838	1.83466770509458e-74	3.63837125307249e-73	Zc2hc1c	72350
ENSMUSG00000030905	1022.46915394805	-7.69583008892561	0.445202708543478	-17.2861259404805	5.98413375937653e-67	1.03698242188313e-65	Crym	12971
ENSMUSG00000049608	49.4618101787072	-7.69216062123193	0.862977521341542	-8.91351214951008	4.94409863362707e-19	2.38866928928513e-18	Gpr55	227326
ENSMUSG00000041064	582.803871698626	-7.68841267828467	0.430275041212064	-17.8686001786829	2.07126857452498e-71	3.91332625864466e-70	Pif1	208084
ENSMUSG00000057715	55.0100369656336	-7.68415742615801	1.04008185025363	-7.38803145568225	1.49018495160674e-13	5.4673290936141e-13	A830018L16Rik	320492
ENSMUSG00000085666	195.184617141555	7.68378849015904	0.529740945682323	14.5048038154991	1.12959975253509e-47	1.30979922757011e-46	NA	NA
ENSMUSG00000067212	118.896159585431	-7.68337223825701	0.782140208362903	-9.82352288771738	8.9171657747762e-23	5.01887509142309e-22	H2-T23	15040
ENSMUSG00000028678	1061.42370991829	-7.68269456863943	0.315023257400535	-24.3877059491874	2.309431998735e-131	1.15856505269873e-129	Kif2c	73804
ENSMUSG00000037348	3275.93533418887	-7.68063614494663	0.229133300944768	-33.5203836076103	2.4327959469843e-246	6.8533109414213e-244	Paqr7	71904
ENSMUSG00000039533	13226.9880015773	-7.67837139691345	0.183023428328467	-41.9529426753678	0	0	Mmd2	75104
ENSMUSG00000032023	89.4790510037607	-7.67797015272047	1.01114679827551	-7.59332884781428	3.11789931174588e-14	1.19417119708894e-13	Jhy	70989
ENSMUSG00000027102	15.3775439405406	7.67703901797891	1.06021792829557	7.241000942439	4.45385309316273e-13	1.58870964311793e-12	Hoxd8	15437
ENSMUSG00000045215	131.225199096792	-7.6752118799408	1.03847277123992	-7.39086482814253	1.45876859871865e-13	5.35385375307249e-13	Asxl3	211961
ENSMUSG00000095969	92.7200384670515	7.67115211450242	0.800352595618372	9.5847157321649	9.27125969133458e-22	5.00165453468438e-21	Rnu1a1	19842
ENSMUSG00000002012	161.067923829621	-7.67062790216617	0.842308172393878	-9.10667633719604	8.49443431851396e-20	4.23815180019771e-19	Pnck	93843
ENSMUSG00000018865	86.6745685993579	-7.6689952737098	0.850220107410997	-9.02001164976283	1.88069300626363e-19	9.22627091463067e-19	Sult4a1	29859
ENSMUSG00000087611	56.5827166653762	-7.66851240087879	0.849325924840362	-9.02893951143685	1.73343448169218e-19	8.51716365523752e-19	NA	NA
ENSMUSG00000016995	140.048434112642	-7.66257787481886	0.68929675046836	-11.1165153028972	1.04265311902785e-28	7.25466022305223e-28	Matn4	17183
ENSMUSG00000108841	1034.64998315756	-7.660641089839	0.402630191442452	-19.0264944176049	1.02911084533444e-80	2.31449873127263e-79	Frmpd2	268729
ENSMUSG00000037826	629.320452911274	-7.66009946239768	0.401387941857046	-19.0840298464318	3.42782035180938e-81	7.78898620375466e-80	Ppm1k	243382
ENSMUSG00000026980	126.9841819567	-7.65160887532803	1.0508441117632	-7.28139291991608	3.30390843636933e-13	1.18855239149219e-12	Ly75	17076
ENSMUSG00000063628	21.6552326347463	-7.65139059204354	1.08423190144308	-7.05696870001679	1.70173935258319e-12	5.8737541304289e-12	NA	NA
ENSMUSG00000032081	13.8023148112995	-7.65030831441228	1.07325728093316	-7.12812151412624	1.01747935385375e-12	3.55891019456042e-12	Apoc3	11814
ENSMUSG00000079018	126.005346646616	-7.64933240014382	0.904969198587962	-8.45258867603361	2.84914010323132e-17	1.27711455504492e-16	Ly6c1	17067
ENSMUSG00000024211	40.0003358866965	-7.64631091654793	1.04833341590318	-7.29377772429428	3.01382511046048e-13	1.08722343050645e-12	Grm8	14823
ENSMUSG00000040812	416.692524704925	-7.64507447591742	0.342824466779577	-22.3002592193425	3.673662448452e-110	1.35894587508141e-108	Agbl2	271813
ENSMUSG00000031210	30.0355972606867	-7.64471810477366	1.07357511726811	-7.12080410751963	1.07299204015003e-12	3.74652059402775e-12	Gpr165	76206
ENSMUSG00000022217	216.254182710235	-7.63825328173098	0.599777979671428	-12.7351345674868	3.77195189456486e-37	3.40793992513461e-36	Emc9	85308
ENSMUSG00000031079	34.5396330320627	-7.6378610846085	1.05229758934844	-7.25827100804981	3.92069430914088e-13	1.4030849520318e-12	Zfp300	245368
ENSMUSG00000019851	246.53932459044	-7.63225730377359	0.85531114161806	-8.92336944113114	4.52312857953536e-19	2.18913445546543e-18	Perp	64058
ENSMUSG00000061802	394.40747922912	-7.63214500824216	0.488588714206037	-15.6207967690054	5.25448878933072e-55	7.09630498881156e-54	Armc4	74934
ENSMUSG00000047746	9.32772202661904	-7.63000531023458	1.09352666839285	-6.97742956872591	3.00629441432182e-12	1.02366817241428e-11	Fbxo40	207215
ENSMUSG00000015850	1395.68392864779	-7.62681834337165	0.34002081624381	-22.430445369859	1.98638662681852e-111	7.53832009517846e-110	Adamtsl4	229595
ENSMUSG00000033318	77.5414144901974	-7.6250210706015	1.0349441025318	-7.36756801835798	1.73768783016988e-13	6.35100044782482e-13	Gstt2	14872
ENSMUSG00000025900	100.190653989644	-7.62400889989199	0.739282544213692	-10.3127132644542	6.17333852220679e-25	3.76273973227323e-24	Rp1	19888
ENSMUSG00000011382	202.025486496869	-7.62382414697144	0.601397203700305	-12.6768533343075	7.94581506598015e-37	7.11174722789336e-36	Dhdh	71755
ENSMUSG00000060923	294.185157123918	-7.62364214183074	0.444526955224518	-17.1500109323635	6.28406440835104e-66	1.06955652397132e-64	Acyp2	75572
ENSMUSG00000029561	630.475201363212	-7.62355211041996	0.463710184041904	-16.4403378937458	9.83689544323233e-61	1.49272170976619e-59	Oasl2	23962
ENSMUSG00000062980	98.2879984002377	-7.62249653908033	0.74673534285675	-10.2077618422603	1.83038172779909e-24	1.09558642617623e-23	Cped1	214642
ENSMUSG00000046179	639.606256830293	-7.62245692915524	0.421477460322659	-18.0850879269319	4.17700977404674e-73	8.07935173988811e-72	E2f8	108961
ENSMUSG00000024620	2141.81318927277	-7.62166046392104	0.289246379368342	-26.3500635014525	5.12381269327474e-153	3.66728131300736e-151	Pdgfrb	18596
ENSMUSG00000060512	328.449528057084	-7.62139763377118	0.743720631082407	-10.2476619785026	1.21240684444389e-24	7.32075174305182e-24	0610040J01Rik	76261
ENSMUSG00000030272	1127.33963657283	-7.61932464221543	0.24245479195486	-31.4257539757514	9.00274544373793e-217	1.78213806878607e-214	Camk1	52163
ENSMUSG00000023232	286.950883546558	-7.61685158062622	0.601821322252423	-12.6563338635441	1.03207616059186e-36	9.21487585399629e-36	Serinc2	230779
ENSMUSG00000072852	24.7507475136834	-7.61322086465364	1.04563064244557	-7.28098484838532	3.31391905741953e-13	1.19176339523207e-12	NA	NA
ENSMUSG00000071658	68.4702612760933	-7.60934102184395	1.03932694821739	-7.32141222249184	2.45374805007897e-13	8.89412832470886e-13	Gng3	14704
ENSMUSG00000106847	1081.07734388147	-7.60808475184601	0.339488228006287	-22.4104523344624	3.11259962525951e-111	1.17716267755296e-109	Peg13	353342
ENSMUSG00000072723	14.5561011355584	-7.60366328969501	1.05990784991934	-7.17389090973678	7.28957048128649e-13	2.57183256559583e-12	Gm10044	218695
ENSMUSG00000027326	779.257608935848	-7.60168655322724	0.414844302381668	-18.3241917740827	5.30638107320894e-75	1.0706805447348e-73	Knl1	76464
ENSMUSG00000072962	15.799017451215	-7.60060933445688	1.06578461771458	-7.13146841127742	9.93037460259594e-13	3.47452422201975e-12	NA	NA
ENSMUSG00000016206	62.2948931435303	-7.60051585921781	1.00890526964561	-7.53342864577123	4.94250263769958e-14	1.8653660332905e-13	H2-M3	14991
ENSMUSG00000039838	33.2545679327938	-7.5998774111212	1.05253233446343	-7.22056431168504	5.17722780311689e-13	1.84046637304461e-12	Slc45a1	242773
ENSMUSG00000016494	872.277694258783	-7.59979906456155	0.516767429358698	-14.7064203988104	5.86276991755555e-49	7.0394887102977e-48	Cd34	12490
ENSMUSG00000044250	98.1837933740435	-7.59962320800895	1.01217914177683	-7.50818001907069	5.99550230092636e-14	2.25349250869406e-13	Pced1b	239647
ENSMUSG00000034472	30.1620320473617	-7.59453104165772	1.04509229871852	-7.26685198137046	3.67961614304559e-13	1.31982052744271e-12	Rasd2	75141
ENSMUSG00000073599	99.0479206890418	-7.58352823612815	0.707733611595872	-10.7152297303332	8.63426328091686e-27	5.62301917817387e-26	Ecscr	68545
ENSMUSG00000021940	18.3352443890355	-7.57969076176199	1.05846614441417	-7.161013889544	8.00825339276084e-13	2.81815105379779e-12	Ptpn20	19256
ENSMUSG00000037771	11.2389608204107	-7.57425745940216	1.14592873870114	-6.60971071201799	3.85071762483834e-11	1.21936616761166e-10	Slc32a1	22348
ENSMUSG00000026301	806.441938545231	-7.57333193626758	0.348673958231128	-21.7203830612649	1.31676567781522e-104	4.37720003610195e-103	Iqca	74918
ENSMUSG00000102018	215.341353097207	-7.56823678312285	0.494125767286104	-15.3164179732824	5.94021470383941e-53	7.74165703958858e-52	K230010J24Rik	432964
ENSMUSG00000046834	28.3530528069799	-7.56709974366393	1.05826623462675	-7.15046884807099	8.64820075905819e-13	3.03751463041537e-12	Krt1	16678
ENSMUSG00000047986	133.387716947138	-7.56373660064072	0.480668642957726	-15.7358644285559	8.58759077614527e-56	1.18601591530006e-54	Palm3	74337
ENSMUSG00000040146	473.44943125715	-7.56014339366555	0.429483464072177	-17.6028742107636	2.34134607291981e-69	4.27650850043782e-68	Rgl3	71746
ENSMUSG00000098051	7.90197573984971	-7.55622495454308	1.10766141011182	-6.82178225725159	8.99178870803431e-12	2.97018300182859e-11	NA	NA
ENSMUSG00000104861	18.5975898769494	-7.55213488503551	1.04733510563688	-7.21081041243539	5.56198495207643e-13	1.97341345635355e-12	3110039M20Rik	67293
ENSMUSG00000032289	309.01745073867	-7.55108505046547	0.452176377899862	-16.69942398481	1.32336161240761e-62	2.08895292452819e-61	Thsd4	207596
ENSMUSG00000023979	18.8179401712593	-7.54868078159913	1.05588377175333	-7.14915882177473	8.73112659899545e-13	3.06566067049739e-12	Guca1b	107477
ENSMUSG00000027379	1063.03387424365	-7.54768971334473	0.389207833216445	-19.3924404115148	8.93931467703602e-84	2.09630268301507e-82	Bub1	12235
ENSMUSG00000045875	194.531890350109	-7.54399225350861	0.669083822672798	-11.2751078383162	1.74165085045088e-29	1.24452989063275e-28	Adra1a	11549
ENSMUSG00000043621	977.123338562457	-7.54337155031469	0.275638682048608	-27.3668829579748	6.80013973369062e-165	5.7469027064763e-163	Ubxn10	212190
ENSMUSG00000024033	2402.73900285896	-7.53978179186748	0.266381574588808	-28.3044418650428	3.04715165939343e-176	3.15825770810622e-174	Rsph1	22092
ENSMUSG00000035896	402.491859428146	7.53587609694787	0.34129088972038	22.0805076371128	4.86591150694517e-108	1.73569275230692e-106	Rnase1	19752
ENSMUSG00000021281	373.672402184905	-7.53346909230372	0.358919784788595	-20.9892834320654	8.21752541641284e-98	2.4802704117423e-96	Tnfaip2	21928
ENSMUSG00000060882	731.684102256628	-7.53323444399002	0.558457294341173	-13.489365293146	1.80649001805391e-41	1.81999106679039e-40	Kcnd2	16508
ENSMUSG00000049409	105.346475047902	-7.53284664348864	1.07447826708116	-7.01070172778065	2.37125774577398e-12	8.12595858513593e-12	Prokr1	58182
ENSMUSG00000027559	244.588508971547	-7.52961293773471	0.409366522091235	-18.3933285488758	1.48572185170969e-75	3.03964303981537e-74	Car3	12350
ENSMUSG00000030847	1343.05431648074	-7.52937162895584	0.238790445205381	-31.5312935677971	3.23664758143919e-218	6.64662217822087e-216	Bag3	29810
ENSMUSG00000046886	368.144874525612	-7.52866755059923	0.582795011542214	-12.9182086351024	3.55317678092013e-38	3.29982896902612e-37	Zfp474	66758
ENSMUSG00000021866	692.171474403702	-7.52799727333474	0.273000255137529	-27.575055816495	2.21631325008964e-167	1.97963622130975e-165	Anxa11	11744
ENSMUSG00000029757	85.0087846816165	-7.52692830998236	1.03691583186936	-7.25895784271399	3.90084017003002e-13	1.3966622300158e-12	Dync1i1	13426
ENSMUSG00000073609	351.984718378752	-7.52628375957513	0.427100810312836	-17.621796957169	1.67595753404609e-69	3.06626268905869e-68	D2hgdh	98314
ENSMUSG00000025855	482.181802843165	-7.52140085440764	0.287084395571868	-26.1992674294439	2.70896790489722e-151	1.88965561188275e-149	Prkar1b	19085
ENSMUSG00000037138	516.557712243995	-7.5179558112098	0.27850130826897	-26.9943285291469	1.72278596094055e-160	1.38156116495426e-158	Aff3	16764
ENSMUSG00000046750	9.58041628483715	-7.51555868775584	1.0843034340949	-6.93123202549781	4.17191128121497e-12	1.40489512003275e-11	Selenov	280621
ENSMUSG00000026018	38.6246093867115	-7.5143208005223	1.03773799047964	-7.241057829105	4.4519850951533e-13	1.58830116083461e-12	Ica1l	70375
ENSMUSG00000030553	48.5713592762856	-7.5102877197272	1.04005024014644	-7.22108166492969	5.1575666703073e-13	1.8340295918065e-12	Pgpep1l	78444
ENSMUSG00000034384	88.5036166332709	-7.50962465618131	0.845647852802604	-8.88032131967614	6.66675022237005e-19	3.19983623058403e-18	Barhl2	104382
ENSMUSG00000078922	16.2077426695177	-7.50864896915246	1.18754675509039	-6.32282386943237	2.56825984957032e-10	7.71566498148874e-10	Tgtp1	21822
ENSMUSG00000027603	869.427778954109	-7.50670671406234	0.320986577691003	-23.3863570497601	5.88368883420259e-121	2.58048492522821e-119	Ggt7	207182
ENSMUSG00000050505	180.914290090917	-7.50618641251074	1.03454005710368	-7.25557832291693	3.99949261915368e-13	1.43035239779726e-12	Pcdh20	219257
ENSMUSG00000021822	266.83988532964	-7.50378059486327	0.688612262396708	-10.8969604589184	1.19171982768468e-27	8.01029665760642e-27	Plau	18792
ENSMUSG00000056498	30.0441909799069	-7.50334237068997	1.1037486271872	-6.79805363818347	1.06041977925658e-11	3.4881143427552e-11	Tmem154	320782
ENSMUSG00000106093	22.8743925475769	-7.50283133076479	1.06696314719529	-7.03194983864944	2.03667029554184e-12	7.00230893505567e-12	NA	NA
ENSMUSG00000109392	27.4629698889763	-7.49543696649205	1.05697171695675	-7.09142623803883	1.3273682284123e-12	4.6076243416909e-12	Gm5737	436008
ENSMUSG00000097391	41.2550248410431	-7.49202532231857	1.02025343810896	-7.34329828498791	2.08393377745401e-13	7.58619564148391e-13	Mirg	100040724
ENSMUSG00000097157	66.3919181859011	-7.49050915764567	1.03522502171112	-7.23563379994876	4.6336005772437e-13	1.65121805844593e-12	NA	NA
ENSMUSG00000027239	2602.6195597608	-7.48817193584056	0.201654294899091	-37.1337091510383	8.03237311920995e-302	4.30476425727805e-299	Mdk	17242
ENSMUSG00000022074	487.596968439701	-7.48756580829551	0.357809096970177	-20.9261471318031	3.09527150501328e-97	9.25996374016125e-96	Tnfrsf10b	21933
ENSMUSG00000033386	217.618110257455	-7.48551239659998	0.735820841736517	-10.1730094773265	2.61695682952817e-24	1.55904429125678e-23	Frrs1	20321
ENSMUSG00000034098	71.7109065474549	-7.48532490696368	1.04705803244985	-7.14891121120569	8.74688803342867e-13	3.07070411820623e-12	Fstl5	213262
ENSMUSG00000063529	88.0079606382603	-7.48301540049828	1.01853244386378	-7.34686012760834	2.02917013177137e-13	7.39296224596457e-13	Stmnd1	380842
ENSMUSG00000018822	359.424389359599	-7.4830134846281	0.813393724839933	-9.19974331754364	3.58805827239868e-20	1.81869445027488e-19	Sfrp5	54612
ENSMUSG00000067924	438.715702735208	-7.48274122503543	0.46850195724185	-15.9716327954905	2.01442789162758e-57	2.87608993260122e-56	Rtl8b	553127
ENSMUSG00000023070	8.59406673526744	-7.4814612751701	1.08990014121098	-6.86435480855843	6.67924335677891e-12	2.22739435845353e-11	Rgn	19733
ENSMUSG00000021118	31.3105124027949	-7.48084767720215	1.04431266585891	-7.16341754894779	7.86901990560524e-13	2.77137320701817e-12	Plek2	27260
ENSMUSG00000054203	52.2205259117643	-7.47910738555378	1.06577638989738	-7.0175202382499	2.25840456042332e-12	7.74768515318996e-12	Ifi205	226695
ENSMUSG00000018339	388.384248029877	-7.47785078833198	0.557243586431178	-13.4193572979875	4.65734723134404e-41	4.63897963346884e-40	Gpx3	14778
ENSMUSG00000097838	23.5096642255784	-7.47507393047881	1.05376324732147	-7.09369391035364	1.30578773081553e-12	4.53414567149332e-12	NA	NA
ENSMUSG00000018341	109.557230553762	-7.47356166550805	0.742040662218079	-10.0716335991189	7.37429229805101e-24	4.3324953119004e-23	Il12rb2	16162
ENSMUSG00000054459	28.6941602820925	-7.47313912371557	1.04918247209364	-7.1228211702803	1.05739980670014e-12	3.69325162178065e-12	Vsnl1	26950
ENSMUSG00000001025	3153.8750247685	-7.46951606761477	0.279397586699843	-26.734361437557	1.87701650401907e-157	1.44208684065772e-155	S100a6	20200
ENSMUSG00000030737	92.0439701918172	-7.4674702683402	1.09216429946987	-6.83731401215443	8.0691744161791e-12	2.67426801578738e-11	Slco2b1	101488
ENSMUSG00000039200	11.5072243423466	-7.4638016819398	1.11884403917965	-6.67099382985706	2.54076905294282e-11	8.15488144906698e-11	Atf7ip2	75329
ENSMUSG00000035486	23.7250082358764	-7.46313856801333	1.0675817808334	-6.9906949537742	2.73527912907305e-12	9.34280869005475e-12	Plk5	216166
ENSMUSG00000089687	14.0426662953175	-7.46025420827046	1.0508774791875	-7.09907135324514	1.255979563793e-12	4.36740606982489e-12	Rab42	242681
ENSMUSG00000110208	13.5384318988883	-7.45423258666239	1.08701353738842	-6.85753427190186	7.00592209311131e-12	2.33385576337075e-11	NA	NA
ENSMUSG00000052229	61.4575483965079	-7.45227944955785	1.07175851224954	-6.95331958121428	3.56789170315922e-12	1.20704056033129e-11	Gpr17	574402
ENSMUSG00000048442	215.263966388854	-7.45084357785295	0.619928738266777	-12.0188710700593	2.82808856736029e-33	2.28629838449623e-32	Smim5	66528
ENSMUSG00000040752	11.9532464910579	-7.44895151435849	1.08453881409315	-6.86831251916697	6.49657785565425e-12	2.16812431990114e-11	Myh6	17888
ENSMUSG00000052861	2902.53595981821	-7.44767493157146	0.24587317415435	-30.290717794598	1.51906016222134e-201	2.47246732922144e-199	Dnah6	330355
ENSMUSG00000005338	1259.28086359719	-7.44612898015906	0.21761110387426	-34.2175966556449	1.3237117297032e-256	4.4069572479952e-254	Cadm3	94332
ENSMUSG00000038239	181.807695416619	7.44243690550756	0.424471185781296	17.5334325504539	7.96148265645387e-69	1.43274085512089e-67	Hrc	15464
ENSMUSG00000004951	492.15631897662	-7.4411014199225	0.473196914531317	-15.7251689337253	1.01679276726311e-55	1.39987390194689e-54	Hspb1	15507
ENSMUSG00000020155	397.070488204907	-7.44053091501042	0.743359039506089	-10.0093366994691	1.38679195217311e-23	8.06350345729021e-23	Kcnmb1	16533
ENSMUSG00000035606	353.091115741912	-7.43910084977392	0.305139953559434	-24.3793077995765	2.83522476264475e-131	1.41909780659665e-129	Ky	16716
ENSMUSG00000068744	913.845301755077	-7.43330781934847	0.321165298152149	-23.1448038194556	1.63992294410273e-118	6.81172530260288e-117	Psrc1	56742
ENSMUSG00000063434	69.1497107080308	-7.43326378635666	1.00904217117307	-7.36665324672709	1.74964793303378e-13	6.39258630404911e-13	Sorcs3	66673
ENSMUSG00000073888	183.339578615131	-7.43161436778335	0.557011079931838	-13.3419506999623	1.31960694867918e-40	1.29909090395992e-39	Ccl27a	20301
ENSMUSG00000046287	69.4394403992469	-7.42999420149562	1.0394455799104	-7.14803578474599	8.80283675872727e-13	3.08886509261441e-12	Pnma3	245468
ENSMUSG00000015396	120.156251691157	-7.42860534182459	1.04025043285614	-7.14117015210306	9.25397127021907e-13	3.24457492772496e-12	Cd83	12522
ENSMUSG00000001493	36.8598161897681	-7.42830707183705	1.08401822447861	-6.85256659352743	7.25366001950213e-12	2.41345656584676e-11	Meox1	17285
ENSMUSG00000087207	9.44905760203897	7.42489214339323	1.09341908038572	6.79052732532708	1.1172441301755e-11	3.66898898107103e-11	NA	NA
ENSMUSG00000012519	50.963496956451	-7.4229212973035	1.05244884865478	-7.05299958928296	1.75101368035017e-12	6.03719184031606e-12	Mlkl	74568
ENSMUSG00000022805	1038.31377130002	-7.42288554347146	0.262101474221383	-28.3206554466067	1.9243499280812e-176	2.00396876633783e-174	Maats1	320214
ENSMUSG00000039628	37.0810741388321	-7.42038090082074	1.01162923136	-7.33507956353242	2.21589805458102e-13	8.05058332561323e-13	Hs3st6	328779
ENSMUSG00000001348	39.4510397689689	-7.41681662843274	1.02610856114097	-7.22810130361424	4.89793326573593e-13	1.7431533470686e-12	Acp5	11433
ENSMUSG00000087658	512.049997893851	7.41555044728068	0.292331675627983	25.3669070631867	5.84923781833621e-142	3.36453671681417e-140	Hotairm1	105242658
ENSMUSG00000039114	253.467951992897	-7.41407726516298	0.515344321994328	-14.3866478172715	6.27651753555035e-47	7.18675976074246e-46	Nrn1	68404
ENSMUSG00000063297	8431.89177018655	-7.41368195995844	0.201034299635926	-36.877696857624	1.05272031660893e-297	5.25714170837453e-295	Luzp2	233271
ENSMUSG00000074472	10.0012390938138	-7.41262150493642	1.10647849403188	-6.69929107968986	2.0943305341455e-11	6.75752200099547e-11	Zfp872	619310
ENSMUSG00000086662	10.4887298624123	-7.41246407834205	1.10820691660321	-6.68870042885324	2.25161112879651e-11	7.24776688506439e-11	BC046251	407810
ENSMUSG00000058248	162.735728809337	-7.41051266415996	1.02002827535495	-7.26500710147596	3.73018674045421e-13	1.33665024866276e-12	Kcnh1	16510
ENSMUSG00000025776	25.260756459659	-7.4104634587478	1.060297890513	-6.98903914178538	2.76775203487113e-12	9.4507871736167e-12	Crispld1	83691
ENSMUSG00000035964	213.6891102724	-7.40639443905655	1.00894314985232	-7.34074505599315	2.12408074671682e-13	7.72722288867694e-13	Tmem59l	67937
ENSMUSG00000033788	814.290138352632	-7.40590209423144	0.324013198035026	-22.8567914490658	1.25092506503213e-115	5.06198461398727e-114	Dysf	26903
ENSMUSG00000009378	132.18727402942	-7.40458128178197	0.565869981433546	-13.0853049723959	3.99553293861351e-39	3.79239072398077e-38	Slc16a12	240638
ENSMUSG00000048216	242.615924675743	-7.40376216909971	0.455443163261202	-16.2561714969768	2.01970544967172e-59	2.98245886059386e-58	Gpr85	64450
ENSMUSG00000073988	385.971154171016	-7.40315966933311	0.667616585935444	-11.0889391086053	1.41961325958552e-28	9.84011424380842e-28	Ttpa	50500
ENSMUSG00000001334	942.110229940949	-7.39916016313816	0.269093762776214	-27.4965873857564	1.92860116291883e-166	1.68833280290102e-164	Fndc5	384061
ENSMUSG00000025128	34.3276722982956	-7.396220699736	1.05756797258447	-6.99361260124134	2.67896659417588e-12	9.15615694102139e-12	Bhlhe22	59058
ENSMUSG00000036223	227.361486597194	-7.39613420961351	0.665171633152792	-11.1191365370727	1.0124711400406e-28	7.04688893256637e-28	Ska1	66468
ENSMUSG00000071335	10.6377096764856	-7.39560049822274	1.07109353487327	-6.90471957623926	5.03026951816719e-12	1.68593825690494e-11	Mfsd4b3	100041085
ENSMUSG00000042251	252.099579451048	-7.39540464188941	0.442871497392004	-16.6987595395949	1.33817977800765e-62	2.11082729807338e-61	Pm20d1	212933
ENSMUSG00000053161	402.186458935469	-7.39390425303888	0.382684517254822	-19.3211481511687	3.56629455058176e-83	8.3275441190152e-82	Daw1	71227
ENSMUSG00000057777	33.4113672182937	-7.39341982496656	1.10446721864564	-6.6941052664585	2.16995177912532e-11	6.99227899145338e-11	Mab21l2	23937
ENSMUSG00000045083	61.7606015335134	-7.39330033146046	1.0282619876902	-7.19009398379897	6.4746738034785e-13	2.2920574751705e-12	Lingo2	242384
ENSMUSG00000097890	52.2670701738274	-7.39134659938456	1.01228691575675	-7.30163206135983	2.84297840505784e-13	1.02744678444631e-12	NA	NA
ENSMUSG00000021303	28.4305693859973	-7.38971036807299	1.05275252439381	-7.01941833131968	2.22793795463443e-12	7.64674799706064e-12	Gng4	14706
ENSMUSG00000027015	2801.33789566999	-7.38785036953298	0.205798151668233	-35.8985263455763	3.22082410557044e-282	1.41542336143398e-279	Cybrd1	73649
ENSMUSG00000038292	30.6338708099959	-7.38601449116802	1.05050376171092	-7.03092626640255	2.0516690932691e-12	7.0507707095433e-12	Ccdc155	384619
ENSMUSG00000039097	188.418053647745	-7.38499940552906	0.368241082275184	-20.0547949726324	1.83297780837351e-89	4.76075902876963e-88	Rln1	19773
ENSMUSG00000096014	1829.49013204798	-7.38343259366968	0.220061668115005	-33.5516523932331	8.51700696105775e-247	2.46242360467529e-244	Sox1	20664
ENSMUSG00000050967	366.141322589018	-7.383339490284	0.652393204754557	-11.3173151352209	1.07720621544166e-29	7.75539061988846e-29	Creg2	263764
ENSMUSG00000110123	14.1980606754573	7.38260286455651	1.07695732247487	6.85505610156504	7.12845384715139e-12	2.37359473228455e-11	NA	NA
ENSMUSG00000016763	269.68231327657	-7.38224420208712	0.541645559967625	-13.6292896087404	2.68178078323736e-42	2.75874387406715e-41	Scube1	64706
ENSMUSG00000030043	27.8745776384672	-7.38170703447006	0.881641812840425	-8.37268256446241	5.63211720176257e-17	2.49053152091626e-16	Tacr1	21336
ENSMUSG00000017639	3539.00976830142	-7.38115673739489	0.172893914315223	-42.6918250224669	0	0	Rab11fip4	268451
ENSMUSG00000021550	471.537711479787	-7.37947368450244	0.342109897868125	-21.5704770031151	3.40168463409e-103	1.09919435977735e-101	2210016F16Rik	70153
ENSMUSG00000014503	38.645961437957	-7.37848776182949	1.02440841404929	-7.20268172404376	5.90396767725205e-13	2.09204776281663e-12	Pkd2l2	53871
ENSMUSG00000066721	31.4651285294548	-7.37391957066319	1.06062781575241	-6.95241013025116	3.59097599420773e-12	1.21447615085003e-11	Zfp575	101544
ENSMUSG00000028031	40.7872418286688	-7.37204902930718	1.04967139063441	-7.02319706441806	2.16848017951801e-12	7.44500234133581e-12	Dkk2	56811
ENSMUSG00000021803	67.7291556678191	-7.36983873845228	1.08842486459793	-6.77110472037472	1.27802721835155e-11	4.179504698443e-11	Cdhr1	170677
ENSMUSG00000038060	1420.40358525552	-7.36695995347639	0.217911085737282	-33.8071830010435	1.54670107820068e-250	4.72023094323659e-248	Dlec1	320256
ENSMUSG00000027901	15.2838085308593	-7.36513444694587	1.06095950417792	-6.94195623672996	3.86707026509676e-12	1.30443866955743e-11	Dennd2d	72121
ENSMUSG00000094497	207.897294321214	7.36421339745653	0.451010698577345	16.3282454733025	6.21460030678665e-60	9.26413924973019e-59	NA	NA
ENSMUSG00000005950	55.966801323067	-7.3609619604872	1.04409153548728	-7.05011170984339	1.78774209255532e-12	6.15899294445251e-12	P2rx5	94045
ENSMUSG00000110427	28.2695856539291	-7.36005568007899	1.05947681485051	-6.94687753135728	3.73459630206031e-12	1.26072030335184e-11	4933406B17Rik	71040
ENSMUSG00000020961	1408.00295514655	-7.35978504669099	0.214866728909455	-34.2527904810819	3.96351445000909e-257	1.33985081553923e-254	Ston2	108800
ENSMUSG00000034295	567.490401933806	-7.35962668497187	0.290398808692001	-25.3431710623081	1.06874681076129e-141	6.08382737638804e-140	Fhod3	225288
ENSMUSG00000059898	94.6261458468176	-7.35866906074165	0.687670872749366	-10.700859018968	1.00839011303466e-26	6.54574769681257e-26	Dsc3	13507
ENSMUSG00000022505	4228.04741657174	-7.35618453773293	0.198321262163425	-37.0922636205852	3.7440857218314e-301	1.91322780385585e-298	Emp2	13731
ENSMUSG00000029716	291.227995872112	-7.35500596146928	0.454997641817585	-16.1649320468742	8.91361499209149e-59	1.299660665038e-57	Tfr2	50765
ENSMUSG00000034959	21.1875498971775	-7.3508581805995	1.05812324093747	-6.94707184967116	3.72945789309886e-12	1.25917913775447e-11	Rubcnl	271221
ENSMUSG00000084843	22.973445254789	-7.34657523433173	1.0503178164328	-6.99462117026915	2.65976623836827e-12	9.09194828183976e-12	NA	NA
ENSMUSG00000103710	9.03419682470654	7.34536342231332	1.09131984084172	6.73071554957521	1.68830736839965e-11	5.483692210768e-11	NA	NA
ENSMUSG00000009092	36.2911708203549	-7.34454181608416	1.04414416631244	-7.0340304079106	2.00651365929179e-12	6.90294733609183e-12	Derl3	70377
ENSMUSG00000068154	134.993947267279	-7.34228166505886	0.601771815850833	-12.2011059203193	3.06630792186637e-34	2.54441027066351e-33	Insm1	53626
ENSMUSG00000031561	3501.88716245686	-7.34121876629386	0.196396551747755	-37.379570572719	8.39184385703559e-306	4.72805089924726e-303	Tenm3	23965
ENSMUSG00000109618	16.3553505201578	-7.33784084799345	1.07016952098957	-6.85670887095372	7.04650256382695e-12	2.34666263769278e-11	NA	NA
ENSMUSG00000054589	13.0546848751742	-7.32952912082316	1.05492437105714	-6.94791903753087	3.70713635843023e-12	1.25202747008588e-11	Gm9949	225609
ENSMUSG00000003477	25.0526342734828	-7.32903671672589	1.07206607753716	-6.83636659184548	8.12269286136554e-12	2.69038182458223e-11	Inmt	21743
ENSMUSG00000014776	346.710662783793	-7.32826974135223	0.571568631850667	-12.821329465937	1.24546496945044e-37	1.13980015717345e-36	Nol3	78688
ENSMUSG00000099137	22.2867947749525	7.3265468445461	0.875839343498133	8.36517210483331	6.00272404688792e-17	2.65068037544751e-16	NA	NA
ENSMUSG00000034467	1056.11871385289	-7.32328653894893	0.221867933205548	-33.0074131630565	6.35814121288626e-239	1.62450507989244e-236	Dynlrb2	75465
ENSMUSG00000038370	2210.69684790454	-7.32244407210931	0.288213642836985	-25.4063062387748	2.1480335682636e-142	1.24864395755175e-140	Pcp4l1	66425
ENSMUSG00000033952	1809.87992746209	-7.31992398153981	0.250029077998541	-29.2762907424012	2.078538442756e-188	2.70246894690399e-186	Aspm	12316
ENSMUSG00000067860	401.82234747113	-7.31581422546428	0.484836384611058	-15.0892434183402	1.90615470870097e-51	2.4016019159568e-50	Zic3	22773
ENSMUSG00000025993	198.582086088868	-7.31464457445016	0.782214336711425	-9.35120238936337	8.66569135322814e-21	4.48765581203115e-20	Slc40a1	53945
ENSMUSG00000078963	11.1351475223665	-7.30905373708664	1.06678591945717	-6.85147188744846	7.30939645815526e-12	2.43089705426132e-11	Hsbp1l1	66255
ENSMUSG00000051062	9.87754467244655	-7.30524867193952	1.0789065900522	-6.77097418747444	1.27918097940154e-11	4.1820329802693e-11	Fbll1	237730
ENSMUSG00000086219	100.642032537762	7.30450193555707	0.437895511523677	16.6809244290738	1.80405439666359e-62	2.83754382662054e-61	Srrm4os	76798
ENSMUSG00000032446	23.2920391939762	-7.30240154886828	1.07961275419798	-6.76390818881447	1.34318219686569e-11	4.3880080897606e-11	Eomes	13813
ENSMUSG00000030790	599.320397929328	-7.29965980055384	0.581444358336103	-12.5543565706665	3.76227084907898e-36	3.28570657260781e-35	Adm	11535
ENSMUSG00000086596	20.7778061916419	-7.29744826128321	1.05463469862787	-6.91940846510887	4.53533419795732e-12	1.52330936000789e-11	Susd5	382111
ENSMUSG00000073430	7.14474227928493	-7.29664145776092	1.14545182599431	-6.37009893578636	1.88906302784757e-10	5.72687388395347e-10	NA	NA
ENSMUSG00000094035	34.9323789116541	-7.28632466995391	1.13042262981197	-6.44566419478515	1.15095245230071e-10	3.53373279691754e-10	Ldlrad2	435811
ENSMUSG00000041498	617.919041587463	-7.28524370873922	0.417752776181591	-17.4391269767946	4.16385869635901e-68	7.39631908933683e-67	Kif14	381293
ENSMUSG00000097330	61.6635737050723	-7.28041770540854	1.01638323574817	-7.16306354664471	7.88937549803063e-13	2.7780969201639e-12	NA	NA
ENSMUSG00000002565	59.9468030050229	-7.28019797258302	1.01204484482264	-7.19355274603357	6.31267494763691e-13	2.23578991980055e-12	Scin	20259
ENSMUSG00000033998	2382.54594717767	-7.2740985000261	0.161935315546182	-44.9197784651959	0	0	Kcnk1	16525
ENSMUSG00000022176	18.5075871066223	-7.2704924386518	1.10023553931248	-6.60812360523733	3.89221660566698e-11	1.23179714066427e-10	Rem2	140743
ENSMUSG00000094655	5.87786429374539	7.26957622587155	1.16617856626054	6.23367332944741	4.55622704687664e-10	1.34779182688503e-09	NA	NA
ENSMUSG00000038925	10.4116858609676	-7.26954661234971	1.09433047850836	-6.64291706675164	3.0753490116385e-11	9.81191285505049e-11	E330034G19Rik	105418
ENSMUSG00000035860	1206.37704392764	-7.26843101954058	0.381329424388813	-19.060766242181	5.3485764959606e-81	1.21159042624477e-79	Cdhr3	68764
ENSMUSG00000022425	14560.657783903	-7.26815565280165	0.243006844819937	-29.9092630834625	1.491220311451e-196	2.30750590869809e-194	Enpp2	18606
ENSMUSG00000097752	6.74936809628482	7.26415101507329	1.1234465619699	6.46595152895925	1.00663343785576e-10	3.10308032126889e-10	Gm26688	102633805
ENSMUSG00000084989	2582.03105309553	-7.26267702254007	0.211222599602152	-34.3839960128304	4.37419081736594e-259	1.52562055285685e-256	Crocc2	381284
ENSMUSG00000035273	10.5894987150629	-7.26151239421118	1.10607681005454	-6.56510680650934	5.19955795742559e-11	1.63260770217937e-10	Hpse	15442
ENSMUSG00000022636	2685.6373230312	-7.26145376122467	0.209015931269905	-34.7411497157499	1.88547490718478e-264	7.26834037466163e-262	Alcam	11658
ENSMUSG00000006611	477.645813473599	-7.26139754920012	0.266629625513235	-27.2340237331942	2.56958302150028e-163	2.1306206691104e-161	Hfe	15216
ENSMUSG00000028753	1090.05744265129	-7.260321672734	0.281474623959716	-25.7938764446953	1.03869660741889e-146	6.53962193547716e-145	Vwa5b1	75718
ENSMUSG00000036510	56.5976078684508	-7.25984877424017	1.04473912521444	-6.94895845194849	3.67992896124752e-12	1.24341194933864e-11	Cdh8	12564
ENSMUSG00000026029	246.223357731046	-7.25136913539309	0.744869367982445	-9.73508838876563	2.13631891132309e-22	1.18269930558081e-21	Casp8	12370
ENSMUSG00000008136	124.279417235553	-7.25077150881397	0.620286849612042	-11.6893845377328	1.44429434610405e-31	1.10769562537327e-30	Fhl2	14200
ENSMUSG00000027273	83.3800114659217	-7.25007007830268	1.01111281629382	-7.17038688608204	7.47861157130531e-13	2.63768109239633e-12	Snap25	20614
ENSMUSG00000004231	63.2975636583209	-7.24789142663058	1.04136893745046	-6.95996506711182	3.40357123887932e-12	1.15322545615876e-11	Pax2	18504
ENSMUSG00000003279	1768.15214001474	-7.24698581116278	0.245737644335902	-29.4907433932132	3.78393890807109e-191	5.22921318409095e-189	Dlgap1	224997
ENSMUSG00000053030	5.76067706321252	-7.24409396038959	1.17856916789421	-6.14651575633261	7.92034582671979e-10	2.31274098140218e-09	Spink2	69982
ENSMUSG00000063354	290.687287217405	-7.23991781100422	0.459039328223785	-15.7718900448432	4.85741488911908e-56	6.75518844041858e-55	Slc39a4	72027
ENSMUSG00000093954	19.4398401264356	-7.23731619856076	1.05513529088449	-6.85913575357136	6.92783815687678e-12	2.30819390175972e-11	Gm16867	100862085
ENSMUSG00000020185	508.245789454585	-7.23693107673064	0.285786629576117	-25.3228469346679	1.78989661840763e-141	1.01103851918434e-139	E2f7	52679
ENSMUSG00000021814	1339.21215358443	-7.23391439353077	0.190209246388916	-38.0313498468932	0	0	Anxa7	11750
ENSMUSG00000033510	258.77391665035	-7.23330400943006	0.852414387454938	-8.4856662626573	2.14486211645887e-17	9.67345141316722e-17	Otud7a	170711
ENSMUSG00000086825	26.8757409803852	-7.23283921620537	1.05820932874181	-6.83497963943019	8.20166765941118e-12	2.71613027099083e-11	NA	NA
ENSMUSG00000036962	248.435380660327	-7.23109615819723	0.430298046241478	-16.8048547311768	2.24862787609836e-63	3.62768724827528e-62	Cfap221	226356
ENSMUSG00000098047	13.6889685660804	-7.22791419287657	1.05937610465278	-6.8228027431727	8.92812127558158e-12	2.95003922990006e-11	NA	NA
ENSMUSG00000027832	596.383096225227	-7.22373305703615	0.465361346154649	-15.5228471739798	2.43024151229037e-54	3.24421000908604e-53	Ptx3	19288
ENSMUSG00000040867	257.627965680991	-7.2232389723691	0.544155774057294	-13.2742117546814	3.26690633168212e-40	3.18331409428166e-39	Begain	380785
ENSMUSG00000041431	2199.12460969399	-7.21967853257004	0.237529521004985	-30.3948684021407	6.42127455180189e-203	1.06086214832138e-200	Ccnb1	268697
ENSMUSG00000068859	38.240165253127	-7.21925188271454	0.666675989329254	-10.8287263952282	2.51630780415284e-27	1.6699133609378e-26	Sp9	381373
ENSMUSG00000021216	6.71612991010477	-7.21910230287255	1.1004884964296	-6.55990710152268	5.38413098327051e-11	1.68839032532329e-10	Tubal3	238463
ENSMUSG00000026994	21.3474697417648	-7.21839671877934	1.05393877067165	-6.84897160978263	7.43827552716201e-12	2.47151411096826e-11	Galnt3	14425
ENSMUSG00000019146	11.2017278571044	-7.21712470216316	1.08658935244815	-6.64199836479399	3.09458399003465e-11	9.87041573712171e-11	Cacng2	12300
ENSMUSG00000104342	15.9242770560462	-7.21679734162569	1.07335760845654	-6.72357216715801	1.77322594771214e-11	5.74846470184108e-11	NA	NA
ENSMUSG00000063626	112.582020719107	-7.21586877933101	1.01249342243824	-7.12683027802202	1.02706605535968e-12	3.59072751542056e-12	Unc5d	210801
ENSMUSG00000048502	24.5440133899332	-7.21245038775731	1.0664278591199	-6.76318639472676	1.34989384322375e-11	4.40927864087341e-11	Duxbl1	278672
ENSMUSG00000054753	5.37893893146105	7.21123724052444	1.14629582028061	6.29090424386189	3.15621992308572e-10	9.40998919538163e-10	AU018091	245128
ENSMUSG00000039092	65.5407604021475	-7.20972639425254	1.05137005963079	-6.8574583499024	7.00964518009568e-12	2.33474205763593e-11	Sptlc3	228677
ENSMUSG00000058806	38.6650633688968	-7.2085257919378	1.03319267739149	-6.97694239387876	3.01673328010075e-12	1.02706353212975e-11	Col13a1	12817
ENSMUSG00000074673	346.765213378334	-7.20648212125986	0.332437169621983	-21.6777267399262	3.32921951582877e-104	1.10004421686174e-102	Ttll9	74711
ENSMUSG00000040987	26.2514792031007	-7.20505180934895	1.07226284935864	-6.71948283357815	1.82370666874713e-11	5.90427385183153e-11	Mill2	243864
ENSMUSG00000050640	128.987594143435	-7.20278424583502	1.00943476116944	-7.13546285793697	9.64620049574261e-13	3.3783226568848e-12	Tmem150c	231503
ENSMUSG00000022026	19.7024065995962	-7.20167345254545	1.06114958294179	-6.7866713310865	1.14750214388101e-11	3.76610375018633e-11	Olfm4	380924
ENSMUSG00000044519	128.373203862039	-7.196110694204	1.06323264519686	-6.76814310274643	1.30445703301872e-11	4.26339943277115e-11	Zfp488	382867
ENSMUSG00000005465	20.4629506485727	-7.19415769053867	1.06104946622048	-6.78022836782972	1.19986068965452e-11	3.93148507810599e-11	Il27ra	50931
ENSMUSG00000031722	95.9635857502577	-7.19037807128034	0.748890863417794	-9.60136973559116	7.88889813179237e-22	4.27268323021626e-21	Hp	15439
ENSMUSG00000073555	64.9107851651857	-7.19002604622169	1.02850878815385	-6.99072883871769	2.73461851215139e-12	9.34200444146492e-12	Gm4951	240327
ENSMUSG00000053626	86.5919004262197	-7.18994387268776	1.03882011015862	-6.9212598046354	4.47644641576047e-12	1.50468038998784e-11	Tll1	21892
ENSMUSG00000049691	37.0644867080139	7.1886922883809	0.759385249030706	9.46646290213918	2.89480213335635e-21	1.53160335362964e-20	Nkx3-2	12020
ENSMUSG00000102880	6.79895781874143	-7.18711441750059	1.11215382574572	-6.4623384383734	1.03097195348222e-10	3.17543408100153e-10	NA	NA
ENSMUSG00000038843	404.945271805882	-7.18441981661883	0.33583884012284	-21.3924625692222	1.5704523248741e-101	4.97944429068667e-100	Gcnt1	14537
ENSMUSG00000054453	60.5848771816879	-7.18275178456586	1.05005901890615	-6.84033150065047	7.90101311542863e-12	2.62051262166511e-11	Sytl5	236643
ENSMUSG00000022575	51.5940440223283	-7.18076735579127	1.05359821272499	-6.81547032736431	9.39558660627075e-12	3.10170108923659e-11	Gsdmd	69146
ENSMUSG00000056752	2059.23976241049	-7.17891540122657	0.201202878181994	-35.6799836368793	8.08054732148109e-279	3.48144835872361e-276	Dnah9	237806
ENSMUSG00000022754	28.2650318861092	-7.17812828151694	1.05775030256148	-6.7862219128032	1.1510805408888e-11	3.7767198335e-11	Tmem45a	56277
ENSMUSG00000001403	1919.35337017122	-7.17768989508517	0.270073942069156	-26.5767583503011	1.26037332203798e-155	9.51690137633692e-154	Ube2c	68612
ENSMUSG00000017697	160.469046478617	-7.17642844704348	0.618990514774379	-11.5937615775248	4.43230395739872e-31	3.34102966915685e-30	Ada	11486
ENSMUSG00000036887	116.690873520267	-7.17510590552454	1.1396044992915	-6.29613687027857	3.05154951349499e-10	9.10904733868026e-10	C1qa	12259
ENSMUSG00000038059	499.192592227491	-7.17439697426011	0.417348538569709	-17.1904207424505	3.13250820268472e-66	5.34814318085403e-65	Smim3	106878
ENSMUSG00000035032	377.979653994311	-7.17377534578913	0.302144233692239	-23.7428835166726	1.30141531246192e-124	6.03291110985778e-123	Nek11	208583
ENSMUSG00000039543	780.827184564361	-7.17194054780379	0.286244715913653	-25.0552766534466	1.52934002539799e-138	8.31786841041335e-137	Cfap70	76670
ENSMUSG00000026904	314.300883672532	-7.16846078825355	0.527139050407751	-13.5988043054458	4.0703342194187e-42	4.17541801135794e-41	Slc4a10	94229
ENSMUSG00000018920	145.444839229013	-7.16669748812356	0.759243477097725	-9.43926119130966	3.75417038728319e-21	1.97961089320311e-20	Cxcl16	66102
ENSMUSG00000004730	77.4452694547129	-7.16649009439327	1.097356637555	-6.53068460073361	6.5469738353221e-11	2.04080942096088e-10	Adgre1	13733
ENSMUSG00000050534	201.487603393196	-7.1627196089206	0.41838848228822	-17.1197820019967	1.05670314988906e-65	1.77650637433146e-64	Htr5b	15564
ENSMUSG00000097305	15.3500319421417	-7.16105748707493	1.08402717893695	-6.60597596279591	3.9490696713647e-11	1.24925004159079e-10	NA	NA
ENSMUSG00000032514	1999.00710190542	-7.15964359149743	0.246690154470864	-29.022818550884	3.39120893829265e-185	4.02783967573537e-183	Ttc21a	74052
ENSMUSG00000030092	45.942716354112	-7.15932728864329	1.02811280383144	-6.96356203518019	3.31774963501869e-12	1.12570896742226e-11	Cntn6	53870
ENSMUSG00000022371	45.4469524173031	-7.15846666782086	0.871760800962531	-8.21150327006793	2.18436262323921e-16	9.37075359633642e-16	Col14a1	12818
ENSMUSG00000046186	2382.71794678331	-7.1546267594233	0.478179752938682	-14.9622118365617	1.29644494395517e-50	1.60579395453929e-49	Cd109	235505
ENSMUSG00000027953	703.015705535847	-7.15254471710412	0.351210631775209	-20.3653991935019	3.39078335911106e-92	9.20960231764491e-91	Slc50a1	19729
ENSMUSG00000095865	27.7812293768719	-7.15099287898904	1.0530767399076	-6.790571482584	1.11690219493861e-11	3.66841433922064e-11	NA	NA
ENSMUSG00000020897	1261.82961236686	-7.1508241743081	0.291173808325486	-24.5586105956158	3.49955241596087e-133	1.79243974908877e-131	Aurkb	20877
ENSMUSG00000022483	657.111835449509	-7.1491397539766	0.383145780820625	-18.6590590627528	1.06591606547293e-77	2.26293465764606e-76	Col2a1	12824
ENSMUSG00000099762	49.704251825037	-7.14871155658401	1.04980400912169	-6.80956778071833	9.78924032841463e-12	3.2268073467785e-11	Gm21149	100861702
ENSMUSG00000036905	115.453065653021	-7.14540237583091	1.16699220668232	-6.12292210257752	9.18746181068031e-10	2.67314748895761e-09	C1qb	12260
ENSMUSG00000042788	374.813326373701	-7.14240546535467	0.448888029400082	-15.9113297694754	5.28783219275717e-57	7.47680416804719e-56	Fam166b	329831
ENSMUSG00000032218	806.000993005673	-7.13656703520008	0.266434176762501	-26.7854789573847	4.77055649072504e-158	3.70400840179156e-156	Ccnb2	12442
ENSMUSG00000033963	24.1655839386832	-7.12847827454558	1.04768060228177	-6.80405675071224	1.01713440366655e-11	3.34924235752512e-11	Fancd2os	70979
ENSMUSG00000029377	221.581433298739	-7.12816081588921	1.06006219169503	-6.72428549167608	1.76456159396391e-11	5.72122058494453e-11	Ereg	13874
ENSMUSG00000048281	40.4024212880895	-7.12717434277683	1.04058861202235	-6.84917580341897	7.42766721366124e-12	2.46836254818177e-11	Dleu7	239133
ENSMUSG00000024043	75.688320335411	-7.12584424347416	1.05685571738401	-6.74249486118354	1.55689750928526e-11	5.06960713863737e-11	Arhgap28	268970
ENSMUSG00000086552	45.9263145876423	-7.12375239065905	1.03600919785969	-6.8761478231816	6.14926918527297e-12	2.0531513722535e-11	Dlx4os	320453
ENSMUSG00000028289	295.355412079047	-7.12272303160294	0.500895352259949	-14.2199822766702	6.88703782469221e-46	7.66610345096059e-45	Epha7	13841
ENSMUSG00000050164	41.2163221146711	-7.12211606009251	1.04263029564352	-6.83091225130445	8.43763352720878e-12	2.79175006013188e-11	Mchr1	207911
ENSMUSG00000085457	43.8844492385853	-7.12079680202857	1.04031362415207	-6.84485585568729	7.65529137591112e-12	2.54131617167087e-11	1110046J04Rik	68808
ENSMUSG00000100706	16.6538314562645	-7.11875568724831	1.07727233877992	-6.60813002523645	3.89204786000063e-11	1.23179714066427e-10	NA	NA
ENSMUSG00000032254	1441.08034117534	-7.118547607748	0.244144582814475	-29.1570983295475	6.79072901326087e-187	8.38273531507758e-185	Kif23	71819
ENSMUSG00000063506	385.625214300665	-7.11667198146285	0.342415519784854	-20.7837307898146	6.07494255375394e-96	1.7680094401806e-94	Arhgap22	239027
ENSMUSG00000038227	8.17679733124662	7.11457041411439	1.09657312842101	6.48800360844051	8.69811976234571e-11	2.69150521811044e-10	Hoxa9	15405
ENSMUSG00000035910	644.456401588462	-7.11441086183351	0.300770491924266	-23.6539522754277	1.07480191750138e-123	4.90990073456505e-122	Dcdc2a	195208
ENSMUSG00000024274	21.475846590954	-7.1142064128869	1.0526351761805	-6.7584729960297	1.39453633831735e-11	4.55103920419533e-11	NA	NA
ENSMUSG00000026649	1078.26808754609	-7.10793162694364	0.248756147418073	-28.5738933518603	1.41840799102507e-179	1.55058103416885e-177	Cfap126	75472
ENSMUSG00000097276	18.7044353522844	-7.1078057631522	1.08094881696844	-6.57552480892324	4.84818586063056e-11	1.52445889976582e-10	4930525G20Rik	320163
ENSMUSG00000082745	7.92616569895461	7.10662757077919	1.09098626640054	6.51394778251962	7.32009531579149e-11	2.27663771229846e-10	NA	NA
ENSMUSG00000025777	159.558267790789	-7.10630881411186	0.578227543819471	-12.2898137421322	1.02742484027194e-34	8.66293400433433e-34	Gdap1	14545
ENSMUSG00000024227	175.962453653929	-7.10416181307861	1.03219597731404	-6.882570722243	5.87819650646586e-12	1.96473397986879e-11	Pdzph1	69239
ENSMUSG00000032373	239.126372351777	-7.10124026707187	0.571846408958123	-12.4180901651721	2.08479001627114e-35	1.79432397287606e-34	Car12	76459
ENSMUSG00000085218	15.6068630151132	-7.09984403350141	1.05637104989025	-6.72097558356889	1.80511844008281e-11	5.84754054016507e-11	BB218582	102640562
ENSMUSG00000097650	12.5725784548352	-7.09751359012317	1.07771873728878	-6.58568265035312	4.52800059676309e-11	1.42663832969136e-10	NA	NA
ENSMUSG00000033044	12.01466439917	7.09729290447011	1.13090424212659	6.27576822165254	3.47912139755039e-10	1.03467246531654e-09	Dhrs7c	68460
ENSMUSG00000027961	4.76573425368668	7.09623865127062	1.29754688163556	5.46896513082119	4.52670783611079e-08	1.16592839389125e-07	Lrrc39	109245
ENSMUSG00000091002	320.554538724549	-7.09552595329619	0.284478495254343	-24.9422225991188	2.59339863307459e-137	1.39668500403304e-135	Tcerg1l	70571
ENSMUSG00000036218	77.8432875147882	-7.09431750275054	0.739723715917846	-9.5904962218873	8.76623794153565e-22	4.7350183453629e-21	Pdzrn4	239618
ENSMUSG00000000296	129.694052945829	-7.093622167822	0.602152183567183	-11.7804474706029	4.92310223032451e-32	3.83736521131324e-31	Tpd52l1	21987
ENSMUSG00000090942	14.6660643939233	-7.09352552595842	1.42726375288658	-4.9700172877032	6.69469323133205e-07	1.58327945723882e-06	F830016B08Rik	240328
ENSMUSG00000053469	49.3595444063881	-7.09192632335143	0.661950809904781	-10.7136757251971	8.78048214059351e-27	5.71485586715821e-26	Tg	21819
ENSMUSG00000046295	385.559439983026	-7.09179611355256	0.420839784376239	-16.8515344243508	1.02227505697358e-63	1.66265357711921e-62	Ankle1	234396
ENSMUSG00000021194	216.615330832341	-7.0869821007799	0.552626149356487	-12.824188846352	1.20036229542856e-37	1.0998982784592e-36	Chga	12652
ENSMUSG00000045555	37.2518947727678	-7.08422689256064	1.04099114632515	-6.80527103190934	1.00859172678277e-11	3.32161061339896e-11	Mettl24	327747
ENSMUSG00000022935	74.7178763878089	-7.08336332485767	1.03667158374017	-6.83279394936423	8.32765306849914e-12	2.75660621985736e-11	Grik1	14805
ENSMUSG00000044172	16.11092559978	-7.08138293974275	1.14379959397055	-6.19110461052067	5.97440403779729e-10	1.7561950491307e-09	Ptx4	68509
ENSMUSG00000024044	2124.39373481909	-7.08043441213885	0.36373333166173	-19.4660037885217	2.13275230840252e-84	5.06079551539184e-83	Epb41l3	13823
ENSMUSG00000008153	112.634211825745	-7.08029431052393	0.743755574716352	-9.51965208895968	1.73759807707599e-21	9.26929899188896e-21	Clstn3	232370
ENSMUSG00000029762	252.296696900456	-7.07889308525262	0.66743421516139	-10.6061285508728	2.7907416272655e-26	1.78155042928254e-25	Akr1b8	14187
ENSMUSG00000073413	38.8618124786021	-7.07859819472319	1.04536639691426	-6.77140399348779	1.27538583347608e-11	4.17148748421701e-11	Ly6g6d	114654
ENSMUSG00000021508	2819.54343639358	-7.07779936331542	0.298737706746216	-23.6923535378417	4.32333074779418e-124	1.99154185579206e-122	Cxcl14	57266
ENSMUSG00000020773	575.269659821312	-7.07125798553696	0.550320752099411	-12.8493391509604	8.67481361508992e-38	7.98206363334887e-37	Trim47	217333
ENSMUSG00000038932	23.865787814801	-7.06748944937547	1.08742164071694	-6.49930917754759	8.06896789230727e-11	2.50246198302989e-10	Tcfl5	277353
ENSMUSG00000042417	457.416735302932	-7.06710153896234	0.244633843707872	-28.8884866944309	1.6658093425411e-183	1.91637846511285e-181	Ccno	218630
ENSMUSG00000093617	11.2969428545335	7.06430031794182	1.06341155363946	6.64305394629644	3.07249318166659e-11	9.80422490281151e-11	4933438K21Rik	71270
ENSMUSG00000027217	803.149247557806	-7.0642461654363	0.267966424281909	-26.3624302349331	3.69688389699134e-153	2.67209308778259e-151	Tspan18	241556
ENSMUSG00000011008	10.4539643818678	-7.06404489796925	1.08000341141047	-6.540761652543	6.12063112211027e-11	1.91116424109889e-10	Mcoln2	68279
ENSMUSG00000101451	7.56476827403998	7.06064573099736	1.11490287211489	6.33296936225829	2.4048733143996e-10	7.24475008929221e-10	NA	NA
ENSMUSG00000041362	753.341303722192	-7.05956614018518	0.444713689668852	-15.8744070717543	9.53072822305299e-57	1.34156752879656e-55	Shtn1	71653
ENSMUSG00000027831	184.122560685664	-7.05919773599313	0.663077174063764	-10.6461178458758	1.81789053344778e-26	1.16967814616246e-25	Veph1	72789
ENSMUSG00000032377	207.886616570785	-7.05757623142106	0.507255844815641	-13.9132477300209	5.26341097794246e-44	5.63610767145856e-43	Plscr4	235527
ENSMUSG00000021055	5.99038070542802	-7.05510533968728	1.10704771735537	-6.37290085068894	1.85485808497369e-10	5.62473043073791e-10	Esr2	13983
ENSMUSG00000032068	47.8700816509739	-7.05208254147808	1.0559042911879	-6.67871378147771	2.41048406638156e-11	7.74576870292514e-11	Plet1	76509
ENSMUSG00000061897	63.0634612414138	7.04388647880532	0.672444045136506	10.4750522065749	1.12475527117193e-25	7.03708643891256e-25	NA	NA
ENSMUSG00000029923	8.58509716030735	-7.04366844438055	1.10794057625165	-6.3574424435383	2.05140495872024e-10	6.20276883968074e-10	Rab19	19331
ENSMUSG00000028599	476.016931950092	-7.04125006292305	0.711359413127423	-9.89830166436806	4.23403876441039e-23	2.41585390211346e-22	Tnfrsf1b	21938
ENSMUSG00000031870	20.5687279890301	-7.03991322693477	1.05737508133362	-6.65791482248253	2.77739646684661e-11	8.88322162533051e-11	Pgr	18667
ENSMUSG00000053835	15.9955488017227	-7.03460723708093	1.22490744611989	-5.7429704255324	9.30299799099079e-09	2.52363919575359e-08	H2-T24	15042
ENSMUSG00000054404	54.2007976294712	-7.03310993583466	1.12569460935107	-6.24779569646248	4.16285686116563e-10	1.23308781087075e-09	Slfn5	327978
ENSMUSG00000051067	52.3442074151837	-7.03177181302655	0.75910405496944	-9.26325154897195	1.98299492599394e-20	1.01567243610407e-19	Lingo3	237403
ENSMUSG00000039419	682.589427212893	-7.02902482753003	0.434540243597645	-16.1757741224043	7.4752251167862e-59	1.09210852055281e-57	Cntnap2	66797
ENSMUSG00000097194	12.3039033621357	-7.02874191475281	1.0708609871086	-6.5636361762799	5.25112346345811e-11	1.64767559869693e-10	NA	NA
ENSMUSG00000026312	37.0721343322723	-7.02794587844325	1.06762395912584	-6.58279145795647	4.61696529477659e-11	1.45383460048905e-10	Cdh7	241201
ENSMUSG00000027347	444.942183959164	-7.02516226026681	0.456530690843022	-15.3881489266237	1.96575784548816e-53	2.58489510107189e-52	Rasgrp1	19419
ENSMUSG00000027996	177.463676463275	-7.02447271085979	0.763934246297578	-9.19512738812801	3.74550535548861e-20	1.89587627680607e-19	Sfrp2	20319
ENSMUSG00000109089	18.2550442480317	-7.02445159995453	1.06133235644667	-6.61852204663988	3.62807806759769e-11	1.15168678675707e-10	4833411C07Rik	71624
ENSMUSG00000048029	717.558235768841	-7.01992882406399	0.281991196382116	-24.8941417821836	8.61047226537505e-137	4.61458309968502e-135	Eno4	226265
ENSMUSG00000058159	191.72752908177	-7.01864101662045	0.607350761496659	-11.5561574325268	6.87153803107877e-31	5.1374040543346e-30	T2	21331
ENSMUSG00000030321	604.092790484722	-7.01713893114175	0.275115546266986	-25.5061519654435	1.68460642534278e-143	9.97731994179429e-142	Efcab12	212516
ENSMUSG00000104597	53.129873977198	-7.01650509286303	0.856833077991844	-8.18888214412496	2.63663569160296e-16	1.12516597497751e-15	NA	NA
ENSMUSG00000074217	150.847317229748	-7.01461705260945	0.368755290991885	-19.0224173699078	1.11234669572174e-80	2.49658773698609e-79	2210011C24Rik	70134
ENSMUSG00000104090	13.3388447516937	-7.00709971253977	1.06334910561961	-6.58965120251525	4.40861052349844e-11	1.39001864016116e-10	NA	NA
ENSMUSG00000045007	62.4951884193073	-7.00317515948201	1.01035508272699	-6.93139993969266	4.16696143247651e-12	1.40344334083088e-11	Tubg2	103768
ENSMUSG00000031637	62.776130409949	-6.99974990932186	0.621922627596751	-11.255017262148	2.18783267288944e-29	1.55778507198314e-28	Lrp2bp	67620
ENSMUSG00000003559	464.346070636963	-6.99967421115987	0.433455262256405	-16.1485505441143	1.16261616367466e-58	1.68732925788793e-57	As3mt	57344
ENSMUSG00000020191	10.8325394205553	-6.99750522526595	1.08970147642707	-6.42148824851505	1.34948433095536e-10	4.12855935026794e-10	Spata48	73862
ENSMUSG00000025983	108.44528972624	-6.9883831619448	0.569381550007317	-12.2736382340717	1.25485346223322e-34	1.0536069975411e-33	Ccdc150	78016
ENSMUSG00000000365	14.198327671666	-6.98354540084431	1.08778804463584	-6.41995049980736	1.36318664008847e-10	4.16886569835266e-10	Rnf17	30054
ENSMUSG00000068245	25.4029657719314	-6.98221202951383	1.1497078841263	-6.07303135510795	1.25517934914963e-09	3.62704574419578e-09	Phf11d	219132
ENSMUSG00000040205	29.8097428629049	-6.98139602886393	0.855900640862317	-8.15678327081307	3.44064972948487e-16	1.46174393863053e-15	Cuzd1	16433
ENSMUSG00000033590	65.8929120921005	-6.97706637189953	0.606160219567474	-11.5102676597254	1.17114347650247e-30	8.67032870929541e-30	Myo5c	208943
ENSMUSG00000035849	10.9544820998352	-6.97557074982596	1.06479822424594	-6.55107286149531	5.71251765602954e-11	1.78626939598601e-10	Krt222	268481
ENSMUSG00000056880	19.6872731983477	-6.97500746342322	1.04904090873356	-6.64893752508062	2.95216263771946e-11	9.43532649288868e-11	Gadl1	73748
ENSMUSG00000030519	2808.8093961866	-6.9722037291771	0.2696821995151	-25.8534072390147	2.22765937333187e-147	1.4146924685035e-145	Apba2	11784
ENSMUSG00000021411	1021.53401733325	-6.97171360199267	0.363220393861269	-19.1941689393562	4.14052652461912e-82	9.52667951051894e-81	Pxdc1	66895
ENSMUSG00000046959	97.8087751621036	-6.96942757332593	0.849762876545229	-8.20161455118002	2.37179731489942e-16	1.01550082619417e-15	Slc26a1	231583
ENSMUSG00000102900	10.9267077911526	-6.96742714158009	1.07007235201898	-6.51117387383585	7.45657708954216e-11	2.31777292953048e-10	NA	NA
ENSMUSG00000045238	31.6979224416991	-6.96735531738851	1.02423252352342	-6.80251325492026	1.0280955359795e-11	3.38482817082373e-11	NA	NA
ENSMUSG00000097328	124.533437895182	-6.96530158071903	0.729501796620488	-9.54802525913807	1.32191919158761e-21	7.08279209869653e-21	Tnfsf12	21944
ENSMUSG00000038112	25.7497719883607	-6.96446643173533	1.05545249642008	-6.5985598170999	4.15170968998783e-11	1.31165373138897e-10	AW551984	244810
ENSMUSG00000027420	25.5877268961208	-6.96291346864309	1.05448610650364	-6.60313438526943	4.02554313889293e-11	1.27270876821431e-10	Bfsp1	12075
ENSMUSG00000051669	47.746971671686	-6.96232073046506	1.0990423396922	-6.33489764590413	2.37498883908237e-10	7.15950470039194e-10	AU021092	239691
ENSMUSG00000039391	572.232394212614	-6.96206782543266	0.321098315941822	-21.6820440338095	3.03114719653937e-104	1.00306321309578e-102	Ccdc81	70884
ENSMUSG00000085016	15.896307233749	-6.96152894793803	1.05682799209385	-6.58719205018923	4.48222357205902e-11	1.41262046111378e-10	Gm11335	100034675
ENSMUSG00000085081	80.404522130214	-6.95512782323535	1.02840481239779	-6.76302535673578	1.35139574056425e-11	4.41352833047241e-11	Rptoros	319454
ENSMUSG00000059173	315.822517773794	-6.95325425431951	0.386561261419201	-17.9874574829141	2.44313019570394e-72	4.68028768877093e-71	Pde1a	18573
ENSMUSG00000069053	14.2790223566314	-6.95301631873885	1.91253532116103	-3.63549694575989	0.000277445281169678	0.00051755710698203	Uba1y	22202
ENSMUSG00000009292	36.2737712166375	-6.95224235307601	1.04640948412362	-6.64390227588449	3.05485159128963e-11	9.75076322129679e-11	Trpm2	28240
ENSMUSG00000110539	4.96063223888399	-6.9521760930742	1.15208538104881	-6.03442783619497	1.59526899053608e-09	4.57012327627761e-09	NA	NA
ENSMUSG00000048703	5.25878847863169	-6.95009380364429	1.13991502298799	-6.09702799198702	1.08058603401087e-09	3.13241648091303e-09	Speer4b	73526
ENSMUSG00000042195	30.2548595970583	-6.94715746107153	1.09883501988568	-6.32229346111877	2.57709358382152e-10	7.74114522451267e-10	Slc35f2	72022
ENSMUSG00000030592	115.340931964905	-6.94696125478633	1.04593422937806	-6.64187198359227	3.09723924515594e-11	9.87745107892763e-11	Ryr1	20190
ENSMUSG00000095872	10.985048131649	6.94487591513731	1.08138422569637	6.42220937767525	1.34310506942724e-10	4.11031304881959e-10	Gm15128	434863
ENSMUSG00000028940	4.53841554201559	-6.94212671491585	1.17174598157438	-5.92460040322754	3.13057692861561e-09	8.78408464467768e-09	Hes2	15206
ENSMUSG00000029088	24.0438848986213	-6.93937915527371	1.05445753951028	-6.58099439309481	4.67312209741759e-11	1.47109615826013e-10	Kcnip4	80334
ENSMUSG00000040254	89.8811043386618	-6.93662493665046	0.887643236016056	-7.81465419348386	5.51141284372113e-15	2.19189636950379e-14	Sema3d	108151
ENSMUSG00000035187	19.5250165673067	-6.93438457172395	1.09290045056652	-6.34493706003087	2.22516399450554e-10	6.71429943027605e-10	Nkx6-1	18096
ENSMUSG00000028494	1498.92507878813	-6.93151387519739	0.224706020965576	-30.8470322486787	6.13926531557047e-209	1.09673233153683e-206	Plin2	11520
ENSMUSG00000051648	27.3886579585729	-6.92711265689373	0.820174820606686	-8.44589773161985	3.01717744050593e-17	1.35078320905128e-16	Kctd19	279499
ENSMUSG00000047658	134.556070245596	-6.92656392735961	0.848732315142074	-8.1610701086598	3.32069344998225e-16	1.41132683126615e-15	Gal3st3	545276
ENSMUSG00000079505	9.15756244732988	-6.92582520115073	1.07791927704516	-6.42517983362922	1.31713710482069e-10	4.03252802065279e-10	NA	NA
ENSMUSG00000040329	31.8373193411628	-6.92026454167543	1.04322964084046	-6.63350068935946	3.27817444322563e-11	1.04287428754882e-10	Il7	16196
ENSMUSG00000035683	649.958050666063	-6.9195274048969	0.303391718110714	-22.8072389318545	3.88618989780811e-115	1.56108319240471e-113	Melk	17279
ENSMUSG00000021086	26.1009582629258	6.91561326471257	0.688174786417335	10.0492104639804	9.26063828079397e-24	5.4233476797411e-23	Ccdc175	73936
ENSMUSG00000108634	106.412616964541	6.91463273670502	0.378781309548745	18.2549470166378	1.88994078815864e-74	3.74123143587475e-73	NA	NA
ENSMUSG00000025161	64.9380540231727	-6.91371321528525	1.05185773285298	-6.57285961717752	4.93579904942522e-11	1.55178584222379e-10	Slc16a3	80879
ENSMUSG00000038259	63.0369906831935	-6.9123321674788	0.865505780827774	-7.98646562576141	1.38862461913684e-15	5.71497448141856e-15	Gdf5	14563
ENSMUSG00000019846	876.631109984382	-6.91187934865762	0.514813843682013	-13.4259780180405	4.25923845412889e-41	4.24629067842895e-40	Lama4	16775
ENSMUSG00000053199	115.233284706102	-6.9083286189678	0.684996526134589	-10.0852024140199	6.42326603641916e-24	3.78285780268663e-23	Arhgap20	244867
ENSMUSG00000109097	78.9678278351531	-6.9067293486388	0.739565214243216	-9.33890509670108	9.73354278351347e-21	5.03117232609131e-20	Gm29683	624549
ENSMUSG00000068323	106.673039170205	-6.90585992795131	0.634550566840046	-10.8830726640767	1.38803688815142e-27	9.30425092841705e-27	Slc4a5	232156
ENSMUSG00000085055	11.3612239808584	-6.90457138712782	1.07162007926503	-6.44311498144316	1.17045951887161e-10	3.59197025253713e-10	NA	NA
ENSMUSG00000001663	577.90772720805	-6.9043478027064	0.282460507235626	-24.4435863628427	5.88819319895449e-132	2.97428204966959e-130	Gstt1	14871
ENSMUSG00000002885	928.985909031274	-6.90368004541902	0.253202200554372	-27.2654820151791	1.08911111538589e-163	9.09925419710046e-162	Adgre5	26364
ENSMUSG00000005968	249.223392172092	-6.90010881195101	0.472921673298267	-14.5903839928249	3.23372373525812e-48	3.80174487077724e-47	Tuft1	22156
ENSMUSG00000041831	37.9144827369818	-6.89622251030063	0.857940420333843	-8.03811354128432	9.12320769225803e-16	3.78734635597932e-15	Sytl3	83672
ENSMUSG00000062157	19.3914554467678	-6.89324188553255	1.06224834520704	-6.48929406822376	8.62394943088479e-11	2.67043462295422e-10	Ifnlr1	242700
ENSMUSG00000093661	132.537326290175	-6.89247133232532	0.514678468604717	-13.3918004205823	6.75238163981387e-41	6.68936347031696e-40	Eif4e3	66892
ENSMUSG00000022296	818.171497896611	-6.88906814932987	0.30791588304075	-22.3732146627141	7.17738025481613e-111	2.70048932087457e-109	Baalc	118452
ENSMUSG00000022860	9.5300338630701	-6.88762601261848	1.08398604835447	-6.35398031466746	2.09813696856578e-10	6.34145304130617e-10	Chodl	246048
ENSMUSG00000036800	20.0319253270105	-6.88488644739834	1.0836032000031	-6.35369704277234	2.10200628805464e-10	6.35140046306719e-10	Fam135b	70363
ENSMUSG00000046352	203.232913351713	-6.8847406767723	1.03304712343847	-6.66449818267398	2.65571189262909e-11	8.5088885122104e-11	Gjb2	14619
ENSMUSG00000024600	13.9078105591681	-6.88067234250891	1.07365367994681	-6.40865157082101	1.46812279960162e-10	4.48104768379587e-10	Slc27a6	225579
ENSMUSG00000036907	20.8204852888212	-6.88042315014342	1.05005471059276	-6.55244253536026	5.6603503417914e-11	1.7702089106203e-10	C1ql2	226359
ENSMUSG00000005763	9.77299373037149	-6.8792557484107	1.10971129104104	-6.19914008620848	5.67724844487302e-10	1.67040948151038e-09	Cd247	12503
ENSMUSG00000106647	5.17061236878727	-6.8758729879025	1.21478690773382	-5.66014742513927	1.51243011525939e-08	4.03553453826286e-08	NA	NA
ENSMUSG00000005268	25.5860916352739	-6.87069266269089	1.11035998992006	-6.18780640969019	6.10071841403901e-10	1.79284587015754e-09	Prlr	19116
ENSMUSG00000043219	17.9788518506319	6.86929313066601	1.04735365391317	6.55871405518148	5.42737589236275e-11	1.70098032353283e-10	Hoxa6	15403
ENSMUSG00000103472	475.387069155697	-6.86703721996009	0.345443333626559	-19.8789108125725	6.19644125124224e-88	1.57222175073378e-86	Pcdhga7	93715
ENSMUSG00000040084	1805.40156995388	-6.86537668262024	0.232811788268105	-29.488956438555	3.98892985418808e-191	5.47804723037966e-189	Bub1b	12236
ENSMUSG00000101144	10.9674118676152	-6.86534348175146	1.07211579141921	-6.40354664738545	1.51808444443503e-10	4.62904100715665e-10	NA	NA
ENSMUSG00000102059	26.9206227587662	-6.86485315527902	1.04985601932989	-6.53885202245232	6.19928239664387e-11	1.9346233788021e-10	Gm20257	100504501
ENSMUSG00000021414	29.972762359324	-6.86473370942737	1.05693721918436	-6.49493043184238	8.30717893883654e-11	2.57379643010512e-10	Fam217a	71864
ENSMUSG00000024981	636.814643607629	-6.86429245881379	0.274235680809159	-25.0306321867382	2.83768198726582e-138	1.53956509398005e-136	Acsl5	433256
ENSMUSG00000063296	319.033357181817	-6.86215566028707	0.309272320447217	-22.1880692406103	4.478103907955e-109	1.62104410493402e-107	Tmem117	320709
ENSMUSG00000021337	5.71539589200563	-6.86040342984381	1.15414790551095	-5.94412847528987	2.77931560030882e-09	7.83148264754883e-09	Scgn	214189
ENSMUSG00000101615	12.8079508404172	-6.86016998953737	1.08031458536065	-6.35015955768769	2.15091715374358e-10	6.49561608290374e-10	NA	NA
ENSMUSG00000027611	57.6445840766381	-6.85787815631869	1.05055567174185	-6.52785791441982	6.67169394006007e-11	2.07880219717725e-10	Procr	19124
ENSMUSG00000040420	14.691513422196	-6.853886420901	1.10542522977208	-6.20022615397893	5.63820833227568e-10	1.65936715356407e-09	Cdh18	320865
ENSMUSG00000039313	62.9044848341458	-6.85277612356499	0.592799838347862	-11.56001685605	6.56958924321814e-31	4.91835040685629e-30	Minar1	209743
ENSMUSG00000034310	91.3357820318808	-6.85166498709301	1.04604540964076	-6.55006458031882	5.75122069942287e-11	1.79811571469008e-10	Tmem132d	243274
ENSMUSG00000023120	7.08142853737879	-6.85095974754508	1.24240073512253	-5.51429144709047	3.50187881888307e-08	9.10505067889218e-08	Gm853	332942
ENSMUSG00000025701	33.0054983780194	-6.84895626221434	1.06265317962324	-6.4451472912758	1.15488203554261e-10	3.5451554857471e-10	Alox5	11689
ENSMUSG00000073119	7.1045834753078	-6.84603702982078	1.12724337340879	-6.07325551102448	1.25342775631222e-09	3.62246061941977e-09	Speer4a	75657
ENSMUSG00000070720	31.0282626110203	-6.84453512842659	1.06490894822735	-6.42734305108433	1.29853553367162e-10	3.9772402120667e-10	Tmem200b	623230
ENSMUSG00000054160	65.9851079004618	-6.84280508853686	1.10211713780433	-6.20878203760566	5.3396821642738e-10	1.57446103322045e-09	Nkx2-4	228731
ENSMUSG00000086417	9.76023657757727	-6.84141958593931	1.07952407781958	-6.3374404763232	2.33613415113418e-10	7.04430845380421e-10	NA	NA
ENSMUSG00000030865	48.2730259748467	-6.84077836359139	1.1053963187166	-6.18853007537945	6.07278226418872e-10	1.78487486210565e-09	Chp2	70261
ENSMUSG00000029307	222.965829592136	-6.83996506965577	1.05258495864214	-6.49825461925608	8.12571958582823e-11	2.51935143868215e-10	Dmp1	13406
ENSMUSG00000073489	85.4082918414367	-6.83824457660611	0.769515719821977	-8.88642609950594	6.31059943150498e-19	3.03486104855458e-18	Ifi204	15951
ENSMUSG00000021948	1223.37599107006	-6.83768731407769	0.263319328687756	-25.9672821898533	1.16022658393906e-148	7.65575337203991e-147	Prkcd	18753
ENSMUSG00000051537	69.6085076021006	-6.83321845328431	0.849161321021625	-8.0470203766032	8.48340618755298e-16	3.52840969447476e-15	Gm5124	331392
ENSMUSG00000094526	10.9997580402879	-6.82649944069941	1.1297447246035	-6.04251499655845	1.51730241135266e-09	4.35528228408256e-09	Gm21451	100862072
ENSMUSG00000036551	192.024954839529	-6.82576391350072	0.42601069849004	-16.0225175980183	8.89737077260225e-58	1.27862608231778e-56	Akap14	434756
ENSMUSG00000084987	10.0581604397885	-6.8206424247597	1.07916968125189	-6.32026876148656	2.6110877914923e-10	7.84218589973487e-10	NA	NA
ENSMUSG00000042567	144.858817657668	-6.81629459138806	0.481969431134505	-14.1425869589763	2.07513375428832e-45	2.27984569914886e-44	Nek10	674895
ENSMUSG00000071984	536.242415519986	-6.80802690324085	0.372910151551737	-18.2564804817235	1.83761309299404e-74	3.6409262842523e-73	Fndc1	68655
ENSMUSG00000076498	26.981535322665	-6.79940800440752	1.06134329906048	-6.40641723599371	1.4897892047564e-10	4.54465336611307e-10	NA	NA
ENSMUSG00000036896	116.651647855172	-6.79877500084339	1.18025326474613	-5.7604373602862	8.38962612825343e-09	2.28347894111374e-08	C1qc	12262
ENSMUSG00000057455	83.6770563405793	-6.79758003356779	1.01418339534103	-6.70251560496321	2.04861689852915e-11	6.61293655228161e-11	Rit2	19762
ENSMUSG00000089924	28.8275994798596	-6.79745927508834	1.04620721519972	-6.49723991225839	8.18069502761102e-11	2.53603854178466e-10	NA	NA
ENSMUSG00000040264	13.5792322829198	6.79479156880605	0.940634745056815	7.2236238396612	5.06201578824937e-13	1.80067464651454e-12	Gbp2b	14468
ENSMUSG00000048776	13.7337866337921	-6.79413149538722	1.07798406713289	-6.30262700770479	2.9264255735707e-10	8.74742880262129e-10	Pthlh	19227
ENSMUSG00000024529	4314.96167626244	-6.79337725496335	0.390301850529055	-17.4054446468929	7.50212377817449e-68	1.32086671296337e-66	Lox	16948
ENSMUSG00000038068	206.404213902097	-6.78966337883807	0.37120229655518	-18.2910058527312	9.75974852515989e-75	1.95666929145382e-73	Rnf144b	218215
ENSMUSG00000097891	21.7646608744053	6.78909796793381	0.868672410815206	7.81548703908137	5.47509114227363e-15	2.17863414830095e-14	Gm3650	100042074
ENSMUSG00000054728	1253.31097765518	-6.78864257574185	0.347470709429388	-19.5373088767398	5.28987011419437e-85	1.26616901981692e-83	Phactr1	218194
ENSMUSG00000031374	40.2498002593397	-6.78733279672671	1.05764070983878	-6.41742770828224	1.38596136505478e-10	4.23615649942253e-10	Zfp92	22754
ENSMUSG00000071324	593.106174831831	-6.7855463539152	0.25007069028147	-27.1345128302627	3.85719561989931e-162	3.16246863268834e-160	Armc2	213402
ENSMUSG00000030340	485.023734184366	-6.7846983679829	0.410016079733846	-16.5473958299076	1.67179329844997e-61	2.57784660679588e-60	Scnn1a	20276
ENSMUSG00000086794	23.5639024852993	-6.78414916386487	1.05657813964545	-6.42086837622949	1.3549915123495e-10	4.14438035925049e-10	NA	NA
ENSMUSG00000029206	244.635667280958	-6.78190327479751	0.406280799376741	-16.6926502192606	1.48241581926227e-62	2.33499088148027e-61	Nsun7	70918
ENSMUSG00000085057	3.78812461056339	6.78109650349134	1.27721527882329	5.30928232375895	1.10057739882993e-07	2.75998484187288e-07	NA	NA
ENSMUSG00000043460	123.434852178829	-6.77785092750063	0.71224297617275	-9.51620606204013	1.79617114128862e-21	9.57246385824275e-21	Elfn2	207393
ENSMUSG00000037188	11.2054742918515	-6.77773777006138	1.07404485842023	-6.31047922898721	2.78172747045191e-10	8.32737025997817e-10	Grhl3	230824
ENSMUSG00000015133	1041.54514476044	-6.77597214581485	0.231724101848082	-29.2415510159456	5.75055542559206e-188	7.38929557699031e-186	Lrrk1	233328
ENSMUSG00000039853	9.55236279881328	-6.77547821855519	1.14465978740955	-5.91920699327493	3.23497611687953e-09	9.06775484324452e-09	Trim14	74735
ENSMUSG00000044231	197.952324104436	-6.77408194888954	0.55516043937406	-12.2020257000432	3.03186230203789e-34	2.51677787543176e-33	Nhlrc1	105193
ENSMUSG00000053545	40.0741351073274	-6.77393699181551	1.07341456040804	-6.31064384783502	2.77876997237831e-10	8.31965017074106e-10	6430503K07Rik	78068
ENSMUSG00000035456	19.8641350587201	-6.76951493974832	1.07018711484616	-6.32554330531388	2.52343121803213e-10	7.58306265779814e-10	Prdm8	77630
ENSMUSG00000026058	15.5015855689525	-6.76779448244049	1.05670580402164	-6.40461560510357	1.50748694548589e-10	4.59736442098006e-10	Khdrbs2	170771
ENSMUSG00000102336	36.1417766963488	-6.76742312748595	1.05046156039975	-6.44233295401179	1.17650825343322e-10	3.60952469319857e-10	NA	NA
ENSMUSG00000048004	24.9884499921495	-6.76645596452844	1.0577383149486	-6.39709828877409	1.58357399444736e-10	4.8213761091855e-10	Tmem196	217951
ENSMUSG00000026645	14.9265354029826	-6.76598532874308	1.05528920406207	-6.41149867041105	1.440960162862e-10	4.39997466072355e-10	Olah	99035
ENSMUSG00000030889	1468.986876645	-6.76441545441096	0.264844715146919	-25.5410626210097	6.90128467493863e-144	4.15457337431306e-142	Vwa3a	233813
ENSMUSG00000022054	181.426749749647	-6.76357249983257	0.66249641963083	-10.209221211492	1.80306184566443e-24	1.0795280091222e-23	Nefm	18040
ENSMUSG00000042708	26.4914772172719	-6.76310516730127	1.0623151142798	-6.36638326650029	1.93537468898406e-10	5.86322735985755e-10	Shcbp1l	71836
ENSMUSG00000108297	39.4860531616689	-6.7630606128054	1.0578732784958	-6.39307254496667	1.62585075185682e-10	4.94666554563139e-10	NA	NA
ENSMUSG00000041479	76.2788346522651	-6.76232000921122	1.0710145480926	-6.31393851862649	2.72022042223365e-10	8.15101641043776e-10	Syt15	319508
ENSMUSG00000063445	637.253983811339	-6.7614672988304	0.453535309766509	-14.9083591800413	2.90811402524899e-50	3.58384685792463e-49	Nmral1	67824
ENSMUSG00000021078	5.04856067270068	-6.75999081625253	1.16509040037256	-5.80211699803799	6.54828426489874e-09	1.79542613117819e-08	Tomm20l	75266
ENSMUSG00000110386	34.8107818520565	-6.75849395425808	0.878314093362311	-7.6948485801766	1.41661834780845e-14	5.52197178577169e-14	NA	NA
ENSMUSG00000048834	49.9754629920715	-6.75767743825406	1.0257933561152	-6.58775707404283	4.46520428300601e-11	1.40766045495683e-10	Vstm2a	211739
ENSMUSG00000002633	559.621401123514	-6.75665601693429	0.706727808993857	-9.5604784910806	1.17213513131362e-21	6.28945671315122e-21	Shh	20423
ENSMUSG00000034689	8.18698019689188	-6.75556319507067	1.10728160104932	-6.10103445109966	1.05384188795042e-09	3.05650314201883e-09	4921530L21Rik	66732
ENSMUSG00000034584	12.3891022144816	-6.75416429701532	1.06953205432706	-6.31506486382495	2.70048186621741e-10	8.09407830396878e-10	Exph5	320051
ENSMUSG00000042684	376.107743298132	-6.75231008394648	0.267263922277544	-25.2645775247377	7.83267523126328e-141	4.36820743290731e-139	Npl	74091
ENSMUSG00000035121	54.808362044012	-6.74976221004155	0.862773943179051	-7.82332644999777	5.14454646880797e-15	2.04895993400612e-14	Neil2	382913
ENSMUSG00000055489	34.0530814961618	-6.74778394435809	1.07721718375732	-6.26408865928216	3.75012077123407e-10	1.11278060373162e-09	Ano5	233246
ENSMUSG00000061740	1560.62891653183	-6.74767315044145	0.280905987629648	-24.0211082981176	1.67369699731139e-127	8.02972579081292e-126	Cyp2d22	56448
ENSMUSG00000006205	15648.2110652487	-6.74486923371217	0.177263457828976	-38.0499698940751	0	0	Htra1	56213
ENSMUSG00000085957	14.6774130600045	-6.74271753114267	1.08025464585625	-6.24178526517529	4.32604588819139e-10	1.28056319953158e-09	Syna	214292
ENSMUSG00000020914	11089.4498481917	-6.74177860343944	0.143485904589034	-46.9856507700108	0	0	Top2a	21973
ENSMUSG00000026650	613.8592286033	-6.74156447044869	0.267799712293643	-25.1739048287571	7.73688981595872e-140	4.26071879513937e-138	Meig1	104362
ENSMUSG00000019785	10.797658958427	-6.7406097089377	1.07194701354628	-6.28819300185186	3.21182459826407e-10	9.56927754544495e-10	Clvs2	215890
ENSMUSG00000049336	57.6312093360479	-6.73955848009594	0.860325843426766	-7.83372780393483	4.7361353627306e-15	1.89178517224649e-14	Tenm2	23964
ENSMUSG00000038457	20.0841447267158	-6.73913649342176	1.08179861374247	-6.22956658273741	4.67727341563548e-10	1.38322649746647e-09	Tmem255b	272465
ENSMUSG00000051022	564.173691204121	-6.73891037768597	0.304381003111983	-22.1397206421805	1.31046299535745e-108	4.70503323480217e-107	Hs3st1	15476
ENSMUSG00000026077	211.79426039864	-6.73797114191376	0.565012788510557	-11.9253427160045	8.7323921964972e-33	6.95962472737153e-32	Npas2	18143
ENSMUSG00000073565	33.0357181323776	-6.73731289749276	1.05233235365233	-6.40226718689161	1.53086458324757e-10	4.66671580018021e-10	Prr16	71373
ENSMUSG00000040253	429.026457293192	-6.73227854965588	0.313100655204241	-21.5019625087156	1.49241661500725e-102	4.78030179031405e-101	Gbp7	229900
ENSMUSG00000096546	17.5077498661236	-6.73227503133571	1.05616815471058	-6.37424542797407	1.83865948271317e-10	5.57791865437752e-10	Smlr1	100504474
ENSMUSG00000079494	102.922598064508	-6.72930657251201	1.02249871799031	-6.58123717332207	4.66549655361138e-11	1.46890608643793e-10	Nat8f5	69049
ENSMUSG00000035944	323.776795181489	-6.72813012329206	0.382376422121525	-17.5955674410117	2.66374226432273e-69	4.85729533393887e-68	Ttc38	239570
ENSMUSG00000073179	13.8627082598387	-6.727708647317	1.07321431287418	-6.26874666747549	3.63965707374945e-10	1.08087829276249e-09	NA	NA
ENSMUSG00000035547	805.603921462469	-6.724585858403	0.368773934729006	-18.2349814483081	2.72346347648603e-74	5.37669927842117e-73	Capn5	12337
ENSMUSG00000052188	343.364352688325	-6.72035910940487	0.349267459213656	-19.2412975561341	1.66975770057319e-82	3.86206167944155e-81	NA	NA
ENSMUSG00000042129	1960.97946885873	-6.71970558812975	0.173915460645162	-38.6377701165965	0	0	Rassf4	213391
ENSMUSG00000049382	378.269887725685	-6.71506130163303	0.700155454683906	-9.5908148064984	8.7392098352599e-22	4.72157997812062e-21	Krt8	16691
ENSMUSG00000005397	3122.73239302788	-6.71496160965115	0.211561551830801	-31.7399903316154	4.36428113179719e-221	9.22080281817113e-219	Nid1	18073
ENSMUSG00000017204	8.81270729188626	-6.71348554297873	1.08499739874251	-6.18755911374489	6.11029365970745e-10	1.79541966548211e-09	Gsdma	57911
ENSMUSG00000083817	10.5638062365503	6.71010751831267	1.0872882542189	6.17141543861628	6.76813263838009e-10	1.98341128918546e-09	NA	NA
ENSMUSG00000020218	153.845057563056	6.70999186462366	0.525738617007848	12.7629807808535	2.63905668457035e-37	2.39421934475906e-36	Wif1	24117
ENSMUSG00000078921	10.8103019953586	-6.70825447518315	1.238386361057	-5.41693181234444	6.06304497425795e-08	1.54874781701197e-07	Tgtp2	100039796
ENSMUSG00000108276	18.8664445708843	-6.70608768954558	1.03770910726347	-6.46239648722954	1.03057641504289e-10	3.17466081140297e-10	NA	NA
ENSMUSG00000097755	28.0138242461815	-6.70076213451275	1.0499316340254	-6.38209376435515	1.74682945884109e-10	5.30519470616659e-10	NA	NA
ENSMUSG00000014846	5148.62875815289	-6.69977801800924	0.144347082242472	-46.4143640032507	0	0	Tppp3	67971
ENSMUSG00000028773	16.155666129656	-6.69944377372359	1.07972478102905	-6.20476985564653	5.47770044463669e-10	1.61407418358592e-09	Fabp3	14077
ENSMUSG00000048070	6.64087972075489	-6.69765839136209	1.10371378186571	-6.06829279601854	1.29277062918096e-09	3.73272654861935e-09	Pirt	193003
ENSMUSG00000055415	175.437043438542	-6.6969227127399	0.742767417620117	-9.01617727686192	1.94767116976401e-19	9.54419683613392e-19	Atp10b	319767
ENSMUSG00000054409	42.0470119275308	-6.69511139700795	1.04085431849301	-6.43232321570362	1.25668154283997e-10	3.85226890915496e-10	Tmem74	239408
ENSMUSG00000031636	90.3184816883415	-6.69290382771754	1.01523225975863	-6.59248537798512	4.32523795610174e-11	1.36451476826164e-10	Pdlim3	53318
ENSMUSG00000028780	981.65396070048	-6.6926280665059	0.218184545131837	-30.6741619231642	1.25879169997155e-206	2.19519285900595e-204	Sema3c	20348
ENSMUSG00000085995	8.48723139338728	-6.69253581738028	1.09759147596939	-6.09747430069046	1.07757436441628e-09	3.12409836512981e-09	NA	NA
ENSMUSG00000060371	18.6332771165759	-6.69130610886147	1.06550822389177	-6.27991972170938	3.38747896304487e-10	1.0083050020995e-09	Caln1	140904
ENSMUSG00000092202	4.15103614057409	6.68645110692984	1.13575282745104	5.88724143609324	3.92694846241946e-09	1.0948716985756e-08	NA	NA
ENSMUSG00000105389	63.1226632346972	-6.68151534586502	1.05765183679332	-6.31731077603249	2.66154018277813e-10	7.98607434605816e-10	NA	NA
ENSMUSG00000108713	40.3654100790887	-6.68065089042551	1.04897079372774	-6.36876730064561	1.90553451761414e-10	5.77601185757145e-10	NA	NA
ENSMUSG00000046338	24.0944716819852	-6.68046790769348	0.771782517175793	-8.65589432129081	4.89061619058918e-18	2.26282395358636e-17	Gpat2	215456
ENSMUSG00000028862	140.809786585648	-6.67803445449936	0.568485649418048	-11.747058982642	7.31196056499615e-32	5.65923598079114e-31	Map3k6	53608
ENSMUSG00000009070	111.835172388985	-6.67762639385926	0.606909655884306	-11.0026695557011	3.70983800108607e-28	2.53628719346186e-27	Rsph14	71236
ENSMUSG00000097805	5.06878505974654	-6.67750510916315	1.16357398184263	-5.73878860593692	9.53561547961748e-09	2.58450818963408e-08	NA	NA
ENSMUSG00000106111	3.72908065859931	-6.67651780649707	1.33463441499452	-5.00250685242856	5.65895699095813e-07	1.34440763285029e-06	NA	NA
ENSMUSG00000050908	669.710275949158	-6.67394016949283	0.261566321998876	-25.5152885069107	1.33388422364076e-143	7.94293713985324e-142	Tvp23a	383103
ENSMUSG00000046101	9.1936358386931	-6.67241258255962	1.10046121997514	-6.06328733938515	1.33367086881083e-09	3.84627247675291e-09	Mcmdc2	240697
ENSMUSG00000046589	12.2018456096066	-6.67138163170555	1.07521957761001	-6.20466904679568	5.48121270124031e-10	1.6148925540943e-09	Lrrc8e	72267
ENSMUSG00000087556	5.18791583449967	-6.66715547474978	1.15105807817508	-5.79219728453677	6.94714676627677e-09	1.90075527201344e-08	NA	NA
ENSMUSG00000091007	15.7469206444002	-6.66508462280959	1.05549031201429	-6.31468100364656	2.70719303297924e-10	8.11308681310051e-10	NA	NA
ENSMUSG00000085476	3.4029383662852	-6.66157751239071	1.27240849687592	-5.23540791243265	1.64620886351446e-07	4.07941213014585e-07	NA	NA
ENSMUSG00000028357	31.7938493689546	-6.65993492854063	1.0470377710201	-6.36073990153389	2.00784192058459e-10	6.07355596379476e-10	Kif12	16552
ENSMUSG00000015852	42.7256218781576	-6.65730688241521	1.23901958269526	-5.37304411923295	7.74183765189888e-08	1.96026041397988e-07	Fcrls	80891
ENSMUSG00000062464	7.98948173029444	6.65478551070965	1.13144852848687	5.88165112522561	4.06193825335142e-09	1.13064313707741e-08	Cyp4f37	677156
ENSMUSG00000062991	867.917583119111	-6.65358546994923	0.247434647684683	-26.8902739863182	2.85387589570386e-159	2.25569118907557e-157	Nrg1	211323
ENSMUSG00000082062	1036.92285303065	6.64524347130343	0.256708827851385	25.8863067815904	9.49876790775751e-148	6.08502703315323e-146	NA	NA
ENSMUSG00000111342	7.8061368988963	-6.64227220766322	1.15437204003688	-5.75401341793674	8.71492347221755e-09	2.37025638637252e-08	4933404K13Rik	71018
ENSMUSG00000074736	61.2296639746635	-6.64144123365353	0.535427894633163	-12.4039881004029	2.48633906124387e-35	2.13574386992617e-34	Syndig1	433485
ENSMUSG00000086539	22.1822652298079	-6.63960227763826	1.05338836772257	-6.30309056098001	2.91768293939905e-10	8.72248261597488e-10	NA	NA
ENSMUSG00000046761	182.059374773511	-6.63859054123232	0.41258305977119	-16.0903129297503	2.98325690938988e-58	4.31541172284555e-57	Fam83h	105732
ENSMUSG00000026807	242.327755761355	-6.63832174552096	0.339656311744958	-19.544231966181	4.61890993971383e-85	1.10677544280624e-83	Ak8	68870
ENSMUSG00000106311	14.6714194339963	-6.63731212021573	1.11044355537215	-5.97717199411485	2.27044455098469e-09	6.43058495988485e-09	NA	NA
ENSMUSG00000089922	12.6582151211268	-6.63390186340924	1.05368336316981	-6.29591592245739	3.05589986546916e-10	9.12079431458216e-10	NA	NA
ENSMUSG00000021575	35.9614543842248	-6.63314954268207	1.06039223736094	-6.25537353912584	3.96565574020496e-10	1.1757840180748e-09	Ahrr	11624
ENSMUSG00000049588	43.9557160625707	-6.63115128339063	0.687350206188568	-9.64741295439641	5.04114186111763e-22	2.74861067281235e-21	Ccdc69	52570
ENSMUSG00000053093	36.7243213572919	-6.62506755254635	0.873224841945777	-7.58689770870918	3.27655547931483e-14	1.25340796565085e-13	Myh7	140781
ENSMUSG00000102406	14.0927764789613	-6.62258297429735	1.07331295652853	-6.17022550041428	6.81926668276872e-10	1.9978632909397e-09	NA	NA
ENSMUSG00000033715	318.778286658963	-6.61692367017876	0.307069045886833	-21.5486508940317	5.45122436450551e-103	1.75630136306861e-101	Akr1c14	105387
ENSMUSG00000028337	17.0262965909661	-6.61570799640885	1.07612634127091	-6.14770565749342	7.86117391461997e-10	2.29607303503848e-09	Coro2a	107684
ENSMUSG00000105827	5.74006851534379	6.61557786331354	1.26393871648294	5.23409701517981	1.65793360585337e-07	4.1075403226312e-07	Hist2h2bb	319189
ENSMUSG00000026535	18.8050955073015	6.61467057440578	1.12891034650329	5.85934090771174	4.64707840025383e-09	1.2884574597953e-08	Ifi202b	26388
ENSMUSG00000055471	57.2839529290464	-6.61203432390777	1.04370066221566	-6.3351826469777	2.37060278250512e-10	7.14726330131519e-10	Alk	11682
ENSMUSG00000002384	9.68531860193371	-6.61153880336125	1.10079822605242	-6.00613141163112	1.90002212185644e-09	5.41775059480297e-09	Bmp8b	12164
ENSMUSG00000043102	6.1257091160451	-6.61096249131706	1.17795883826347	-5.612218590815	1.99748885503957e-08	5.28741387926568e-08	Qrfp	227717
ENSMUSG00000106396	15.6032515872819	-6.60948795791896	1.05355705287528	-6.27349789921759	3.53025693270459e-10	1.04952422652304e-09	NA	NA
ENSMUSG00000022853	146.199278148954	-6.60760157421684	0.654566416382884	-10.0946235688813	5.83545281441009e-24	3.44406136693615e-23	Ehhadh	74147
ENSMUSG00000030670	11.2572682722197	-6.60355612580155	1.06313358198671	-6.21140770801472	5.2512029673979e-10	1.54878768862596e-09	Cyp2r1	244209
ENSMUSG00000031111	1614.29997223478	-6.60129253090877	0.217557845287967	-30.3427004536246	3.13623434145553e-202	5.14272217797033e-200	Igsf1	209268
ENSMUSG00000092284	5.91404615869215	6.60019033129716	1.14748203205699	5.75188991801951	8.82512598511243e-09	2.39815104218248e-08	NA	NA
ENSMUSG00000037636	25.2572966625003	-6.59676768017674	0.864866241468328	-7.62750048952896	2.39348899288931e-14	9.22021978274138e-14	Slc25a43	194744
ENSMUSG00000021750	8555.79846679127	-6.59608288405801	0.188472242379701	-34.9976357301962	2.44407061056502e-268	9.58992205820448e-266	Fam107a	268709
ENSMUSG00000015968	681.060120982218	-6.59541140948496	0.224775268070553	-29.3422468855194	3.00079902973591e-189	3.97208175183055e-187	Cacna1d	12289
ENSMUSG00000104301	159.494614903686	-6.59383035315514	0.535887450643794	-12.3045060025824	8.56589026419935e-35	7.24473852098739e-34	Wdr49	213248
ENSMUSG00000032087	909.803537793045	-6.59295918042142	0.43121030077061	-15.2894287744037	8.9935516142733e-53	1.17070681054755e-51	Dscaml1	114873
ENSMUSG00000041596	12.4241961022081	-6.59242502032088	1.07114105735504	-6.15458157919881	7.52759684380859e-10	2.20069033327576e-09	Nlrp5-ps	100417675
ENSMUSG00000026475	932.087046700218	-6.59117161197609	0.678447302723506	-9.71508263872079	2.60038004778292e-22	1.43383063462821e-21	Rgs16	19734
ENSMUSG00000024011	31.5308927953416	-6.59099058979804	0.779038510243946	-8.46041691537708	2.6642330794902e-17	1.19593857927759e-16	Pi16	74116
ENSMUSG00000085271	43.4039560693759	-6.59046908865595	0.694706625235058	-9.48669387804676	2.38477930523467e-21	1.26602453911383e-20	E130006D01Rik	269683
ENSMUSG00000034205	2600.95074781492	-6.59024739799181	0.691869091820794	-9.52528083115873	NA	NA	Loxl2	94352
ENSMUSG00000020654	648.527981308291	-6.59001334483996	0.23174683109432	-28.4362608701987	7.20655527167598e-178	7.72437263339202e-176	Adcy3	104111
ENSMUSG00000001349	676.549073688172	-6.58977834389416	0.319003037882308	-20.6574156398014	8.37271179922021e-95	2.39237446507498e-93	Cnn1	12797
ENSMUSG00000009097	39.3422132944269	-6.58559994091199	1.09093502924165	-6.03665641343452	1.57340238048422e-09	4.50983179055307e-09	Tbx1	21380
ENSMUSG00000109244	20.4140617679205	-6.58434893846587	1.05781678435249	-6.22447009336901	4.83186299227171e-10	1.42855927784158e-09	NA	NA
ENSMUSG00000031853	120.716704156357	-6.58189713333128	0.571118338115257	-11.5245767716935	9.91984488566993e-31	7.36878808900694e-30	Map3k21	234878
ENSMUSG00000036502	177.06016289341	-6.58004074949886	0.380747166682444	-17.2819165191236	6.43730041234213e-67	1.11375434614483e-65	Tmem255a	245386
ENSMUSG00000056116	550.692467733307	-6.57916374103162	0.249655830969256	-26.3529344197125	4.74996473368706e-153	3.41081617951979e-151	H2-T22	15039
ENSMUSG00000042707	1386.12829190687	-6.57852959381958	0.209117885423709	-31.4584741543763	3.2145887645489e-217	6.42128717485753e-215	Dnali1	75563
ENSMUSG00000085940	5.76914437735909	-6.57604013795732	1.1554461456133	-5.69134283144529	1.26044143963658e-08	3.38329828403795e-08	4930405D11Rik	73922
ENSMUSG00000018776	43.1282853478869	-6.57578390715971	1.03806646763049	-6.33464629887307	2.37886354980701e-10	7.16921804689473e-10	Slc35g3	56293
ENSMUSG00000015962	9.97222221771331	-6.57355514982183	1.10361047282741	-5.95640881603871	2.57840865176702e-09	7.27750459926484e-09	1700016C15Rik	69428
ENSMUSG00000026090	374.842550788853	-6.57111101911424	0.416265581407094	-15.785861989603	3.89294634699016e-56	5.42076743234568e-55	2010300C02Rik	72097
ENSMUSG00000097482	9.31537932772396	-6.57034949023396	1.07163563297021	-6.13114130221964	8.72508668349062e-10	2.54265689252440e-09	Gm17634	100504568
ENSMUSG00000024899	748.925888747163	-6.56996183612826	0.332709834673203	-19.7468218592981	8.54275988472075e-87	2.11623520797034e-85	Papss2	23972
ENSMUSG00000000392	20.715219232298	-6.56909161163554	1.10640094204736	-5.93735178811367	2.89662698537138e-09	8.14949868752437e-09	Fap	14089
ENSMUSG00000021587	12.0068828984106	-6.56652899069034	1.14307990804637	-5.74459313339971	9.21422701887286e-09	2.50017547895398e-08	Pcsk1	18548
ENSMUSG00000086162	12.326309833692	-6.56553125488953	1.11190879500786	-5.9047390256888	3.53205426253146e-09	9.87653707185081e-09	NA	NA
ENSMUSG00000045930	38.0124088802506	-6.56308266564486	1.06706493256424	-6.15059352561916	7.71935222287865e-10	2.25554955310256e-09	Clec14a	66864
ENSMUSG00000048126	307.465046349288	-6.56183657469849	0.600808701570026	-10.9216736667614	9.08068472672634e-28	6.1337191976747e-27	Col6a3	12835
ENSMUSG00000021613	1050.84757357181	-6.56093098328696	0.395789796177423	-16.57680679657	1.02534217924626e-61	1.58660871159001e-60	Hapln1	12950
ENSMUSG00000030047	18.5942602198894	-6.55800895660756	1.09741361161943	-5.9758771780952	2.28855379380087e-09	6.48104040613308e-09	Arhgap25	232201
ENSMUSG00000020357	230.833673025166	-6.55615947855865	1.08902500130943	-6.02021025291025	1.74190656221652e-09	4.9798221300525e-09	Flt4	14257
ENSMUSG00000038203	3.42656521966564	6.55299597725286	1.3817378016172	4.74257559544448	2.11018046011982e-06	4.78503562953692e-06	Hoxa13	15398
ENSMUSG00000057503	4.00429891756309	6.55085888402136	1.18633117501133	5.52194785234301	3.35262002476409e-08	8.7283317303485e-08	Olfr1459	258684
ENSMUSG00000041552	24.8445322119797	-6.54986679708145	1.05956306086495	-6.18166774494253	6.34279132323167e-10	1.86174397201936e-09	Ptchd1	211612
ENSMUSG00000044708	21331.6838444727	-6.54758085969023	0.225898540019033	-28.9846090157935	1.02853359260278e-184	1.20212599097132e-182	Kcnj10	16513
ENSMUSG00000031554	120.224332352564	-6.54678805045582	0.412875457715503	-15.8565686773443	1.26625845881558e-56	1.77785924061053e-55	Adam5	11499
ENSMUSG00000064329	7.60440444160663	-6.54546567811554	1.08836438648557	-6.01403882687809	1.80957138384273e-09	5.16654262177448e-09	Scn1a	20265
ENSMUSG00000059742	69.9851829967934	-6.54507390813814	1.17591269241093	-5.56595226021333	2.60724622690805e-08	6.83966348422285e-08	Kcnh7	170738
ENSMUSG00000053846	183.258372904822	-6.54289913359917	0.616240807741574	-10.6174389157672	2.47251670256639e-26	1.58392447537876e-25	Lipg	16891
ENSMUSG00000028068	1248.27758733508	-6.54140068492658	0.247696332723055	-26.4089524984627	1.08134977632243e-153	7.97332168964186e-152	Iqgap3	404710
ENSMUSG00000044254	44.0042155168677	-6.53934671338277	1.07367051207746	-6.09064572401241	1.12456165898041e-09	3.25645668592204e-09	Pcsk9	100102
ENSMUSG00000032259	11.8028652072572	-6.53911601304411	1.0779338825268	-6.06634239728662	1.30856008842415e-09	3.77682790265911e-09	Drd2	13489
ENSMUSG00000022900	42.6507520679767	-6.53841122289739	1.03853213943528	-6.29581981589207	3.05779404509812e-10	9.12520827827531e-10	Ildr1	106347
ENSMUSG00000061048	89.8099504855222	-6.53751014484402	1.05944789293903	-6.17067643289961	6.79984500845987e-10	1.99243891680076e-09	Cdh3	12560
ENSMUSG00000032332	4912.45724842347	-6.5360781646025	0.564265373174269	-11.5833408806106	5.00564669484934e-31	3.76417093860111e-30	Col12a1	12816
ENSMUSG00000037994	11.9638692843593	-6.53437321862961	1.10175995776139	-5.93085015714902	3.01370150244877e-09	8.46587357623456e-09	Slc9b2	97086
ENSMUSG00000060579	74.7020019421424	-6.53207643334114	0.610064501850766	-10.7071898357053	9.41772399582353e-27	6.12054567761699e-26	Fhit	14198
ENSMUSG00000028005	473.434849385921	-6.53147951030758	0.553382124751555	-11.8028378911587	3.77366458909569e-32	2.9571587737589e-31	Gucy1b1	54195
ENSMUSG00000032257	26.7370868219937	-6.53027362066615	1.05800482868871	-6.17225313495004	6.73235969573286e-10	1.97319113771293e-09	Ankk1	244859
ENSMUSG00000029378	55.5558174718873	-6.52807692012845	1.08587326467643	-6.01182212739506	1.83449546848806e-09	5.23634306691194e-09	Areg	11839
ENSMUSG00000052415	113.699320902753	-6.52680884523072	0.66549711140553	-9.8074187451334	1.04610221544929e-22	5.85630674651396e-22	Tchh	99681
ENSMUSG00000085533	3.62447341768141	-6.52654285198949	1.14519816552516	-5.6990510886791	1.20476121056574e-08	3.23779575339541e-08	NA	NA
ENSMUSG00000037922	26.6931336503162	-6.52574010498013	1.05142007316537	-6.20659646085505	5.41443924201554e-10	1.59628972849601e-09	Bank1	242248
ENSMUSG00000079654	24.3364990001924	-6.51951556695425	1.03212098154433	-6.31661954706058	2.67346655115416e-10	8.01966969672496e-10	Prrt4	101359
ENSMUSG00000046561	32.2463142839295	-6.51887828597677	1.05421242222413	-6.18364776258616	6.26370476206062e-10	1.83902170947031e-09	Arsj	271970
ENSMUSG00000018654	11.9063568797445	-6.51654944655166	1.07962937797533	-6.03591341574309	1.5806599512893e-09	4.52945241388626e-09	Ikzf1	22778
ENSMUSG00000021062	145.024828847989	-6.51420048432607	0.376920522291726	-17.2826898485624	6.35155646596255e-67	1.09978526577301e-65	Rab15	104886
ENSMUSG00000069117	990.34394767398	6.51349743615283	0.234826744812918	27.7374599785983	2.46863881605069e-169	2.2791344834068e-167	NA	NA
ENSMUSG00000108830	18.7629652935961	-6.51195021484964	1.09042844337139	-5.97191888604443	2.34479113174639e-09	6.63517006282851e-09	NA	NA
ENSMUSG00000068101	434.864892395167	-6.5087067807546	0.349099735006385	-18.6442615908476	1.40582014724134e-77	2.97305929695226e-76	Cenpm	66570
ENSMUSG00000049128	107.758077290337	-6.50848815189366	1.53821948974597	-4.23118299779736	2.32465443467575e-05	4.81928784726203e-05	Ivl	16447
ENSMUSG00000026824	20.7107414778613	-6.5080461449332	1.10526868518558	-5.88820278015973	3.90417907299122e-09	1.08866150724411e-08	Kcnj3	16519
ENSMUSG00000042581	76.384025695328	-6.50593134872705	1.04652061478816	-6.21672545843158	5.07636799631892e-10	1.4990328448208e-09	Thsd7b	210417
ENSMUSG00000066553	471.666606737888	6.50493271366371	0.199156386304435	32.6624359598497	5.33665021888706e-234	1.28859577208358e-231	NA	NA
ENSMUSG00000027840	65.8528929768919	-6.50065452002148	0.866874464145474	-7.49895721802064	6.43275169677798e-14	2.41412216965504e-13	Wnt2b	22414
ENSMUSG00000023982	8.37099534511262	-6.49856246608396	1.15058548995111	-5.64804833959804	1.62279551977892e-08	4.32109621377876e-08	Guca1a	14913
ENSMUSG00000040432	6.99386995537243	-6.4968267933666	1.16044684101184	-5.59855614558075	2.16144402664305e-08	5.70314491871654e-08	Ltb4r2	57260
ENSMUSG00000022886	3.15963057328674	-6.4967093709136	1.26175759999515	-5.14893619102321	2.61967974368711e-07	6.39438158276347e-07	Prl2a1	56635
ENSMUSG00000001496	214.533537282043	-6.49561639631728	0.733996640437808	-8.84965412436061	8.77909462339603e-19	4.18990108948482e-18	Nkx2-1	21869
ENSMUSG00000021611	65.1422771662732	-6.49276363167497	0.605866620961906	-10.7164900772495	8.51745032749311e-27	5.54858986202212e-26	Tert	21752
ENSMUSG00000022449	1611.20193667697	-6.48917418018355	0.204221628279419	-31.775156406573	1.42697830790729e-221	3.04417420967446e-219	Adamts20	223838
ENSMUSG00000039774	67.9653249267183	-6.48671374662763	0.853611984849958	-7.59913621382415	2.98113864903307e-14	1.14358518741627e-13	Galnt12	230145
ENSMUSG00000086509	83.8997792426564	-6.48390748784471	1.04694095808108	-6.19319307148799	5.8957436147887e-10	1.73400046108623e-09	Nkx2-2os	100313531
ENSMUSG00000045509	4.9127355597857	-6.48327235823174	1.24539658663068	-5.20578940702874	1.93173623752782e-07	4.76172765842482e-07	Gpr150	238725
ENSMUSG00000091553	17.7166855640838	6.4819113407059	1.4652333056928	4.42380835565371	9.69760523352337e-06	2.08294701658073e-05	NA	NA
ENSMUSG00000026532	1155.51862415984	-6.48110905477456	0.205695101924324	-31.5083295330921	6.6797946285779e-218	1.35902895716428e-215	Spta1	20739
ENSMUSG00000043410	21.608393195578	-6.48062718800211	1.12144281512553	-5.77882982582282	7.52219618834574e-09	2.05450859970815e-08	Hfm1	330149
ENSMUSG00000039963	1406.88814556161	-6.47589165844686	0.208417466554408	-31.0717319690493	5.80461332778853e-212	1.08088786992794e-209	Ccdc40	207607
ENSMUSG00000045328	1694.60196070522	-6.47442054726776	0.200825411051288	-32.2390503939479	5.00925100921488e-228	1.12314563699468e-225	Cenpe	229841
ENSMUSG00000054702	8.8670114577271	-6.47347942943675	1.11684026467386	-5.79624466828042	6.78163057236011e-09	1.85731981261958e-08	Ap1s3	252903
ENSMUSG00000109729	3.8731970994038	-6.47210264640716	1.20213257803069	-5.38385097008986	7.29088760890286e-08	1.85077025682096e-07	NA	NA
ENSMUSG00000027230	1182.57579753573	-6.47019653159755	0.236740220032537	-27.3303646110842	1.84857734728457e-164	1.55627548091509e-162	Creb3l1	26427
ENSMUSG00000028747	60.2032790901481	-6.46774658011452	1.05594927296222	-6.12505424808028	9.06527151172868e-10	2.63864367369472e-09	Htr6	15565
ENSMUSG00000037801	54.9614674503258	-6.46739608204953	0.670993339529217	-9.63853990948285	5.49641758375367e-22	2.9938716799162e-21	Iqch	78250
ENSMUSG00000019823	1374.30641309538	-6.46735161032956	0.312181543282998	-20.7166366797885	2.45228717033683e-95	7.06213708962139e-94	Mical1	171580
ENSMUSG00000026959	138.44072074904	-6.46601169828638	0.758198264318745	-8.52812780321544	1.48735170722774e-17	6.74403199812529e-17	Grin1	14810
ENSMUSG00000036598	427.799378374755	-6.46526945722783	0.326311986180505	-19.8131534575363	2.29265236837397e-87	5.77049833794744e-86	Ccdc113	244608
ENSMUSG00000053519	222.020927010275	-6.46495607248124	0.698301509149194	-9.25811556723987	2.08071868306024e-20	1.06398956534518e-19	Kcnip1	70357
ENSMUSG00000018008	50.7562624695295	-6.46387545418988	1.05418695174793	-6.1316215719349	8.69878235940864e-10	2.53532756046274e-09	Cyth4	72318
ENSMUSG00000038077	2677.09479331833	-6.46387535103853	0.257699152991111	-25.0830290903652	7.61856289609239e-139	4.15391271751459e-137	Kcna6	16494
ENSMUSG00000038963	76.7595099160474	-6.46317085276389	1.06160954680667	-6.08808659662601	1.14268064877823e-09	3.30805295067247e-09	Slco4a1	108115
ENSMUSG00000062518	5.76366771182258	6.46103099432568	1.14941163558088	5.62116372787584	1.89675403878558e-08	5.02621520673366e-08	Zfp534	100503584
ENSMUSG00000026683	1400.13841612904	-6.46047780034289	0.22059430545914	-29.2866934479392	1.53219874703201e-188	2.00398827788895e-186	Nuf2	66977
ENSMUSG00000059751	2704.26272995429	6.45623280235042	0.173561867394643	37.1984520520876	7.22889185435886e-303	3.97101101789568e-300	NA	NA
ENSMUSG00000107811	26.934404687234	-6.44924778940759	1.04984922275046	-6.14302287380985	8.09656184663959e-10	2.36294001137219e-09	NA	NA
ENSMUSG00000092071	7.86530018049908	-6.44722201467812	1.08508478194751	-5.94167582288515	2.82122919216432e-09	7.94143851389015e-09	NA	NA
ENSMUSG00000066129	5049.91986472158	-6.4455236533502	0.243580278077744	-26.4615990433058	2.68339651325482e-154	1.98526166955381e-152	Kndc1	76484
ENSMUSG00000005237	1458.06267572231	-6.4418557096371	0.203487956345241	-31.6571841662597	6.03945621132903e-220	1.26385686982412e-217	Dnah2	327954
ENSMUSG00000024388	34.1075002037351	-6.44126156741272	0.77138336605673	-8.3502728355942	6.81054602142373e-17	2.99896047552592e-16	Myo7b	17922
ENSMUSG00000024338	156.412170367438	-6.43766012633938	0.362115377669414	-17.7779252783253	1.04786489085871e-70	1.95290375291251e-69	Psmb8	16913
ENSMUSG00000048218	239.807715983505	-6.43669142882952	0.524288829651224	-12.2769951690778	1.20387004712315e-34	1.01118641228734e-33	Amigo2	105827
ENSMUSG00000085042	77.4910114024342	-6.43634806476445	0.408168164678303	-15.7688634777218	5.09585205317761e-56	7.07782282961262e-55	Abhd11os	69812
ENSMUSG00000099553	16.0534103601159	-6.43258534883617	1.07459205385109	-5.98607194775291	2.14969306076937e-09	6.10826401452028e-09	NA	NA
ENSMUSG00000022221	29.878747667078	-6.42824349486721	1.09854678416549	-5.85158828692984	4.86900705788955e-09	1.34811859983628e-08	Ripk3	56532
ENSMUSG00000070942	26.0751182901574	-6.42729082567526	1.06908126585176	-6.01197591892561	1.83275552559041e-09	5.2320562769648e-09	Il1rl2	107527
ENSMUSG00000022602	1534.14696583773	-6.42678882437209	0.391348008432975	-16.4221835447843	1.32703978366057e-60	2.00543639383588e-59	Arc	11838
ENSMUSG00000032452	314.896941408354	-6.42627615304229	0.510269767790202	-12.5938798625524	2.28176099310484e-36	2.00789484587476e-35	Clstn2	64085
ENSMUSG00000075569	923.028599838937	-6.42377309719313	0.224819392663991	-28.5730382111383	1.45353613105083e-179	1.58111630730593e-177	Pms2	18861
ENSMUSG00000042761	10.6022686296639	-6.41870455226176	1.10814479348975	-5.79229771233063	6.94299267924035e-09	1.90009189364738e-08	Mrap2	244958
ENSMUSG00000050896	136.860675069684	6.41824864401928	0.361833150424947	17.7381443255863	2.1284890880568e-70	3.94012558819477e-69	Rtn4rl2	269295
ENSMUSG00000072825	1583.70072908605	-6.41778031708711	0.20941536493131	-30.6461768896098	2.97156568154543e-206	5.14127659217305e-204	Cep170b	217882
ENSMUSG00000023913	19391.4819382294	-6.41583231665435	0.192994761941508	-33.2435567271968	2.52945893288414e-242	6.77802452832479e-240	Pla2g7	27226
ENSMUSG00000026621	61.0791867180025	-6.4152083810819	0.858888486430425	-7.46919825150267	8.06849019101346e-14	3.01102131397994e-13	Marc1	66112
ENSMUSG00000038255	5.27913950534641	-6.41450839922499	1.14736163174548	-5.59065966801295	2.26208566562428e-08	5.96123870601612e-08	Neurod2	18013
ENSMUSG00000110760	6.63846793576527	-6.41351839384636	1.11643292695263	-5.74465177353058	9.21103454880583e-09	2.49961790960739e-08	Gm39456	105243569
ENSMUSG00000027887	142.99247304586	-6.41143516226511	1.0364214821084	-6.18612723968465	6.16602444168733e-10	1.81155308272758e-09	Sypl2	17306
ENSMUSG00000111147	16.2932223690757	-6.40628645103743	1.07285524658988	-5.9712495897281	2.35443225462948e-09	6.66159411936305e-09	NA	NA
ENSMUSG00000075256	70.5067473172101	-6.40257498755807	0.588009655260555	-10.8885541764123	1.30698679591897e-27	8.76630673587532e-27	Cerkl	228094
ENSMUSG00000052234	51.4993596253571	-6.40078806665478	1.06056034502537	-6.03528888919724	1.58678552844363e-09	4.54641262439587e-09	Epx	13861
ENSMUSG00000087406	40.9058199957704	-6.3997149605277	1.012748793027	-6.31915338195527	2.63000141181512e-10	7.89467500298002e-10	E130215H24Rik	109344
ENSMUSG00000019368	50.150300074001	-6.39861514322245	1.07809779459175	-5.9350971454732	2.93671561574949e-09	8.25805633796563e-09	Sec14l4	103655
ENSMUSG00000072663	1062.71448705223	-6.3986093541073	0.251885623560223	-25.4028366671648	2.34628197470829e-142	1.36028638074579e-140	Spef2	320277
ENSMUSG00000032000	122.300497201582	-6.39581997594932	0.622392422050441	-10.2761854890177	9.022824386871e-25	5.46920055869563e-24	Birc3	11796
ENSMUSG00000038859	45.8809594598017	-6.39386672367223	1.0444697042606	-6.12163923720371	9.26175341348255e-10	2.69298012113871e-09	Baiap2l1	66898
ENSMUSG00000027868	460.293275950958	6.3911052003958	0.207236023681455	30.8397405376762	7.68939460837347e-209	1.36257312685315e-206	Tbx15	21384
ENSMUSG00000022132	1888.33846429656	-6.38867619849038	0.324173718446082	-19.707569845928	1.85671878247808e-86	4.57886440038057e-85	Cldn10	58187
ENSMUSG00000029442	1252.6634811049	-6.38698552437182	0.367521223024245	-17.3785488408393	1.19950529390392e-67	2.10685290351326e-66	Wdr66	269701
ENSMUSG00000100486	4.90429396459403	-6.38298546078059	1.16048885950749	-5.50025569697372	3.7924087740753e-08	9.83019912619518e-08	Gm4131	100042960
ENSMUSG00000059077	2.78787536591495	-6.38274482581615	1.30506730218472	-4.89073997573249	1.00457600041631e-06	2.34028291530402e-06	Pth	19226
ENSMUSG00000097545	36.8500040059531	-6.37879735744797	0.692970166308329	-9.20501006764814	3.41639199873611e-20	1.73368086346948e-19	Mir124a-1hg	268755
ENSMUSG00000044201	451.715042337427	-6.37878620537787	0.383101531909882	-16.6503803145281	3.00685283639343e-62	4.70246102306569e-61	Cdc25c	12532
ENSMUSG00000071392	130.470136540786	-6.37704382131622	0.674464201600132	-9.45497745645656	3.23091583558365e-21	1.7082029272204e-20	Ect2l	100045792
ENSMUSG00000049676	42.632992813455	-6.37626132156297	1.01786826828025	-6.26432861723455	3.74435111115019e-10	1.11121862459891e-09	Catsperg1	320225
ENSMUSG00000031377	32.7342471897338	-6.37375892200782	1.17499780029662	-5.42448583341929	5.81215993579228e-08	1.48638955154986e-07	Bmx	12169
ENSMUSG00000043773	52.3496699435824	-6.37071279578949	0.769849411583681	-8.27527137116869	1.28163390492843e-16	5.55998850799453e-16	1700048O20Rik	69430
ENSMUSG00000037139	259.347221683861	-6.36967215182644	1.04959315149023	-6.06870590074133	1.28945025189667e-09	3.72411808424364e-09	Myom3	242702
ENSMUSG00000103445	73.007833263394	-6.3668280689566	0.768003417639007	-8.29010382340416	1.1314965865218e-16	4.92616891136189e-16	NA	NA
ENSMUSG00000089396	9.86085870870681	-6.364932278041	1.10379069270192	-5.76643046559904	8.09680932809291e-09	2.20514614980398e-08	NA	NA
ENSMUSG00000048938	4.60414843772024	-6.36393596212484	1.16978555139545	-5.4402586478635	5.32032720443274e-08	1.36426128676626e-07	Nr1h5	381463
ENSMUSG00000030559	83.3655307586305	-6.36380983142661	0.857776296078688	-7.41896210063004	1.18041681171974e-13	4.35774506114212e-13	Rab38	72433
ENSMUSG00000032278	95.3338988542856	-6.36312471732484	0.744001579709737	-8.55256882627499	1.20378896972302e-17	5.4854531380597e-17	Paqr5	74090
ENSMUSG00000015880	807.686098185756	-6.36076898969131	0.29344038750402	-21.6765287280169	3.41699799884682e-104	1.12735280823816e-102	Ncapg	54392
ENSMUSG00000056073	381.987919028969	-6.35762941547363	0.338199130979117	-18.7984794551888	7.77124238624006e-79	1.68732716356574e-77	Grik2	14806
ENSMUSG00000045613	15.5292092675995	-6.35756228878972	1.09407669006309	-5.81089273405788	6.21405715709217e-09	1.70719527272801e-08	Chrm2	243764
ENSMUSG00000021187	7.71360922722172	-6.35488994732023	1.15863250189494	-5.4848193339362	4.13892191576671e-08	1.06943239951954e-07	Tc2n	74413
ENSMUSG00000079492	33.7639993962552	6.35459456216534	0.780069471992811	8.14619055137681	3.75568152834384e-16	1.59219738032605e-15	Gm11127	100529082
ENSMUSG00000027748	12.541605286261	-6.35124128920281	1.07903016559149	-5.88606462704523	3.95499712772261e-09	1.10241217667701e-08	Trpc4	22066
ENSMUSG00000015533	146.184395694496	-6.34977300163919	0.505628372863541	-12.5581817445851	3.58476139692821e-36	3.1331727197575e-35	Itga2	16398
ENSMUSG00000020707	257.144832742137	-6.34970764187515	0.337885237951577	-18.7924979509911	8.69868449033349e-79	1.88683311259721e-77	Rnf135	71956
ENSMUSG00000040552	33.1141508184974	-6.34742672315908	1.11055428712979	-5.71554834979199	1.09350822775265e-08	2.94817868569436e-08	C3ar1	12267
ENSMUSG00000079414	22.3914861996056	-6.34597554300408	1.05003723492116	-6.04357191531459	1.50739139527544e-09	4.32852994359478e-09	Gm11110	100169874
ENSMUSG00000052212	6.029030664972	-6.34432884864302	1.12364839417109	-5.64618690468844	1.64045500029478e-08	4.36653152289246e-08	Cd177	68891
ENSMUSG00000079262	8.83361967572003	-6.34316086798343	1.1197802243788	-5.66464805315016	1.47326609501008e-08	3.93390155616191e-08	Slco1a6	28254
ENSMUSG00000005824	3.09271689753958	-6.33794103579623	1.23832971425128	-5.11813692496935	3.08568559610577e-07	7.49299643224167e-07	Tnfsf14	50930
ENSMUSG00000024678	8.13908588641239	-6.33497197126177	1.15360417198267	-5.4914606978007	3.98623037176058e-08	1.03131331636283e-07	Ms4a4d	66607
ENSMUSG00000043613	45.5402262130954	-6.3340494940656	1.10103258376557	-5.75282656250095	8.77635129640499e-09	2.3851919237589e-08	Mmp3	17392
ENSMUSG00000102840	29.9690586746101	-6.330809383938	0.855026253940454	-7.40422806289513	1.31915548620311e-13	4.85605687692093e-13	NA	NA
ENSMUSG00000022809	10.231581644042	-6.33068372197444	1.08271760318397	-5.84703130655461	5.00423352128295e-09	1.38416444062374e-08	Nr1i2	18171
ENSMUSG00000022993	11.0284106276047	-6.32961935448528	1.06326108022809	-5.95302458839879	2.6323173118961e-09	7.42489195048689e-09	4930415O20Rik	73863
ENSMUSG00000093910	82.7640607050165	-6.32958088500711	0.571544466585894	-11.0745204530046	1.66770573655006e-28	1.15270519500518e-27	Zfp853	330230
ENSMUSG00000035783	7072.87047368835	-6.3286174935377	0.241403903615438	-26.2158871449707	1.75132547002405e-151	1.22553740614136e-149	Acta2	11475
ENSMUSG00000099375	2.71692164516557	6.32858213314635	1.27252261013984	4.97325712149893	6.58372450077828e-07	1.55787398724533e-06	NA	NA
ENSMUSG00000019789	321.332694132055	-6.32457991486902	0.495470880395334	-12.7647863176594	2.57857289434659e-37	2.34224812763446e-36	Hey2	15214
ENSMUSG00000050994	671.327805134516	-6.32290934121028	0.291825118061425	-21.6667755785141	4.22313353508128e-104	1.38914540668175e-102	Adgb	215772
ENSMUSG00000003824	93.9877148929047	-6.32290140503217	0.537978504108759	-11.7530744383681	6.80954051049166e-32	5.27409353673011e-31	Syce2	71846
ENSMUSG00000055003	1364.35379612356	-6.32235945159198	0.216626204334889	-29.1855709285201	2.95648428983217e-187	3.71216167431327e-185	Lrtm2	211187
ENSMUSG00000041347	54.731749690107	-6.32196459587178	0.862277713876174	-7.33170357314794	2.27245300285142e-13	8.25332393911639e-13	Bdkrb1	12061
ENSMUSG00000056130	5.91554769505925	-6.32035257497599	1.10386172784335	-5.72567416330692	1.03023790996528e-08	2.78340312254607e-08	Ticam2	225471
ENSMUSG00000045534	33.3236870875869	-6.31978440668165	0.889191763286079	-7.10733574873252	1.18304397215465e-12	4.12161490409928e-12	Kcna5	16493
ENSMUSG00000018554	55.448438932945	-6.31938390848982	0.54896398414572	-11.5114726849045	1.15489167452191e-30	8.55289341566228e-30	Ybx2	53422
ENSMUSG00000054850	44.4544967254822	-6.31706744395052	1.02233707260469	-6.17904565258112	6.4490247042353e-10	1.89242013656734e-09	Smim10l2a	320237
ENSMUSG00000097929	21.0111632185052	-6.3149794132567	1.05326040051739	-5.99564875899122	2.02674664620909e-09	5.76936184183862e-09	Tunar	69952
ENSMUSG00000055540	4.10895486104425	-6.31458029188657	1.26051235924955	-5.00953461150192	5.45618139774911e-07	1.29721568765139e-06	Epha6	13840
ENSMUSG00000038793	31.4674252220549	-6.31333999374012	1.05298551951006	-5.99565699315374	2.02664394340294e-09	5.76936184183862e-09	Lefty1	13590
ENSMUSG00000029299	6.24747276752141	-6.3130502828464	1.1495200270495	-5.49190108418575	3.97630089947578e-08	1.02886551653534e-07	Abcg3	27405
ENSMUSG00000066007	5.94302934300547	6.31253768335114	1.11401808571598	5.6664588881374	1.45778787873589e-08	3.8939913760593e-08	Zfp600	667666
ENSMUSG00000108657	56.5550283437682	-6.31234137842272	0.61411904103572	-10.2786934724852	8.79112025057437e-25	5.33169432144274e-24	NA	NA
ENSMUSG00000108483	7.74880975513941	-6.31225918582245	1.21261324780475	-5.20550076229977	1.93474153139678e-07	4.76806591177451e-07	NA	NA
ENSMUSG00000021684	542.066469971594	-6.31186590733971	0.291288771199751	-21.6687580552542	4.04519777909387e-104	1.33261065667211e-102	Pde8b	218461
ENSMUSG00000035245	1147.07123835445	-6.31178079230238	0.179078188447833	-35.2459495319334	3.95792842054375e-272	1.64089738084166e-269	Eogt	101351
ENSMUSG00000030431	119.453615581915	-6.30760173813836	0.676145381970548	-9.32876553819769	1.07111110062683e-20	5.52606814136495e-20	Tmem238	664968
ENSMUSG00000009545	11.7921023582913	-6.30603846287814	1.15449860767501	-5.46214471022841	4.7041635712368e-08	1.20979150457381e-07	Kcnq1	16535
ENSMUSG00000020213	9.38845263400144	-6.30537317289298	1.08786265378479	-5.79611144013074	6.78701732261059e-09	1.85856345500651e-08	Glipr1l1	69286
ENSMUSG00000059991	242.351122659574	-6.30019426703478	0.924055403924953	-6.81798325108486	9.2327403453414e-12	3.04839975369176e-11	Nptx2	53324
ENSMUSG00000043719	5.31824409535209	-6.29829899698225	1.11602719435687	-5.64349957494697	1.66627938313365e-08	4.43097626595615e-08	Col6a6	245026
ENSMUSG00000048852	5.31753424382989	-6.29719651612063	1.1726703337368	-5.36996318142895	7.87527188320625e-08	1.99289818138536e-07	Gm12185	620913
ENSMUSG00000031803	24.2093326562591	-6.29713950591695	1.07166078096574	-5.87605669421082	4.20154482233796e-09	1.16787532424076e-08	B3gnt3	72297
ENSMUSG00000107944	171.941881988579	-6.29487226078882	0.377458038338146	-16.6770120686887	1.92615082601742e-62	3.027418605156e-61	NA	NA
ENSMUSG00000104415	92.9015133932559	-6.28924786864801	1.05917449878363	-5.93787697482393	2.88736571558288e-09	8.12448288750193e-09	NA	NA
ENSMUSG00000107734	4.87810125798778	-6.28685216949818	1.1358194170398	-5.53508073130421	3.1108503214388e-08	8.11235629159444e-08	NA	NA
ENSMUSG00000062593	57.3446783399893	-6.28129654635523	1.09414154865388	-5.74084454985103	9.4205538373204e-09	2.55521330042515e-08	Lilrb4a	14728
ENSMUSG00000003283	65.0811708927171	-6.27849487225516	1.02482767131085	-6.12639085381487	8.98948219995933e-10	2.61727696276277e-09	Hck	15162
ENSMUSG00000027220	54.470826449601	-6.26946980276839	1.05495145292995	-5.94289887497288	2.80025198237869e-09	7.88441014977024e-09	Syt13	80976
ENSMUSG00000004043	220.512360841864	-6.26840162999923	0.345729762359481	-18.1309285819642	1.81665402654822e-73	3.53250786949948e-72	Stat5a	20850
ENSMUSG00000038775	25.8548174649441	-6.26794997416727	1.07714035451009	-5.81906522016629	5.91776419313673e-09	1.62701492262004e-08	Vill	22351
ENSMUSG00000091754	10.3106855216677	-6.26745867311505	1.08853042794569	-5.75772482992797	8.52551789371305e-09	2.31989107961061e-08	Gm3636	100041151
ENSMUSG00000023000	146.634753181241	-6.26610438425469	1.08640101115549	-5.76776376302348	8.03303010686425e-09	2.18886124179226e-08	Dhh	13363
ENSMUSG00000026390	72.8015365703165	-6.26563473982082	1.07435000465773	-5.83202374706272	5.47591232798917e-09	1.51101621980291e-08	Marco	17167
ENSMUSG00000084301	6.83416275531529	-6.26489741180021	1.10725019670606	-5.65806845682897	1.53086077191502e-08	4.08372025510365e-08	NA	NA
ENSMUSG00000101299	18.2644748738778	-6.26411518113486	1.06420237147719	-5.88620674885345	3.95159939942872e-09	1.10160484145708e-08	NA	NA
ENSMUSG00000079460	4.34462736515769	-6.26324952288495	1.16143688135066	-5.39267318220625	6.94171413953011e-08	1.76744246567665e-07	4933403O08Rik	71030
ENSMUSG00000034997	26.2209699085459	-6.26312120688179	1.12891779126242	-5.54789839911905	2.89123796730688e-08	7.56119636463152e-08	Htr2a	15558
ENSMUSG00000020728	245.572755927755	-6.26215055587861	0.352794330361009	-17.7501451042896	1.71909283774618e-70	3.18764784167061e-69	Cep112	76380
ENSMUSG00000110774	4.52958794286376	6.26199383339535	1.22807962067831	5.09901290433976	3.4142927759905e-07	8.25781564852385e-07	NA	NA
ENSMUSG00000087117	108.883464037014	-6.26101524705866	0.335335752683861	-18.6708849174256	8.54255746808303e-78	1.81885286091268e-76	NA	NA
ENSMUSG00000037661	5.11604561687041	-6.25918701734028	1.16643628830321	-5.36607706747994	8.04675701011708e-08	2.03488769459435e-07	Gpr160	71862
ENSMUSG00000025930	26.9236907942816	-6.25860340734555	1.07526257524126	-5.82053495718598	5.86595723882795e-09	1.61317494879558e-08	Msc	17681
ENSMUSG00000087001	15.923416727612	-6.25290048049661	1.09772992871513	-5.69621025803268	1.22499793139014e-08	3.29016985043827e-08	NA	NA
ENSMUSG00000027215	2166.54845012869	-6.2519709160382	0.219676985231473	-28.45983574224	3.68218123629826e-178	3.96610628946968e-176	Cd82	12521
ENSMUSG00000085408	41.0035561683487	-6.24871629007227	0.858961148850377	-7.27473681252694	3.47096484470795e-13	1.24701619576141e-12	C530005A16Rik	654318
ENSMUSG00000057280	377.177545267734	-6.24728656668908	0.664702270252984	-9.39862378431681	5.52813755412555e-21	2.89282606517744e-20	Musk	18198
ENSMUSG00000101304	7.65565378942227	-6.24724195503534	1.13392838521781	-5.5093796367355	3.60100523703595e-08	9.35392931474062e-08	Plet1os	69631
ENSMUSG00000078502	15.9500565880363	6.2469151588693	0.877578950519199	7.11835118102304	1.09225783245621e-12	3.81197289589585e-12	Gm13212	433801
ENSMUSG00000064065	13.2254338253435	-6.24577291939646	1.09198815616914	-5.71963430565729	1.0675356355584e-08	2.87956794992937e-08	Ipcef1	320495
ENSMUSG00000059187	18.551050386355	-6.24467635681389	1.0343812510654	-6.03711286373561	1.56895990719766e-09	4.49885893786431e-09	Fam19a1	320265
ENSMUSG00000056133	2.70254176188183	6.24403346486726	1.2228690854684	5.10605226599179	3.28958738427548e-07	7.97023967302736e-07	Unc93a2	667055
ENSMUSG00000030154	12.8523931152752	-6.24244477391299	1.06532895068247	-5.85964060200742	4.63869992189735e-09	1.28629673629291e-08	Klrb1f	232408
ENSMUSG00000110170	8.15601226421788	-6.24243776864449	1.1185369683017	-5.58089535308118	2.39283585757408e-08	6.29523255489408e-08	NA	NA
ENSMUSG00000091415	691.753353521279	-6.23794262880011	0.28706509530304	-21.7300630792992	1.0665554361716e-104	3.55620980257946e-103	Ak9	633979
ENSMUSG00000045757	73.0445924354867	-6.23730005994265	0.847736251523446	-7.3575950641886	1.87253050351431e-13	6.83246641543008e-13	Zfp764	233893
ENSMUSG00000042379	174.181399701777	-6.23648591842035	1.15353530372914	-5.4064109683155	6.43001664725224e-08	1.64077059331173e-07	Esm1	71690
ENSMUSG00000004668	21.9751670328783	-6.23598050454649	0.884372063278658	-7.0513087912656	1.77242665057225e-12	6.10814472914429e-12	Abca13	268379
ENSMUSG00000020434	158.063216834762	-6.23232815243038	0.343193285979635	-18.1598195740933	1.07377001452433e-73	2.09166210364744e-72	4921536K21Rik	67430
ENSMUSG00000028661	14.9235213613226	-6.23202191581042	1.08752518756643	-5.73046214199039	1.00157380243016e-08	2.70903986267946e-08	Epha8	13842
ENSMUSG00000040147	757.6404068757	-6.23053243492498	0.334104220688954	-18.6484696963033	1.29943635115402e-77	2.75072398303537e-76	Maob	109731
ENSMUSG00000021638	375.088463065307	-6.22992913213099	0.396465322518829	-15.7136798057165	1.21893910495374e-55	1.67607940883282e-54	Ocln	18260
ENSMUSG00000074151	183.006295167004	-6.22884335564421	0.340214812655903	-18.3085601329891	7.07150620139286e-75	1.42031266693972e-73	Nlrc5	434341
ENSMUSG00000061584	44.6157121962157	-6.22707258652972	1.05838841028775	-5.88354192657565	4.01578306949512e-09	1.11822077538989e-08	Lyg2	332427
ENSMUSG00000092083	17.9474625847883	-6.22687988371703	1.10492885849301	-5.63554823991993	1.74502285908662e-08	4.63252232484115e-08	Kcnb2	98741
ENSMUSG00000022969	250.430945744682	-6.22474569904342	0.367114278988075	-16.9558801041504	1.74134249394623e-64	2.86181889450116e-63	Il10rb	16155
ENSMUSG00000028528	1067.25168510295	-6.22401396128523	0.330984051753889	-18.8045735989517	6.92770451435499e-79	1.50566222842653e-77	Dnajc6	72685
ENSMUSG00000097665	18.4255816986064	-6.2232086396939	1.02979614863186	-6.04314615854972	1.51137622051892e-09	4.33883847575937e-09	Gm16853	330902
ENSMUSG00000085642	39.3271882515381	-6.22153682851799	1.01879209955929	-6.10677765484178	1.01662707198824e-09	2.95051468138918e-09	NA	NA
ENSMUSG00000040473	1143.13162707708	-6.21893649292083	0.249008903426469	-24.974755550286	1.14992484956323e-137	6.20818150355105e-136	Cfap69	207686
ENSMUSG00000021301	11.299837309861	-6.2152871032115	1.09419085767215	-5.68025866751831	1.34491191703365e-08	3.60167575295311e-08	Hecw1	94253
ENSMUSG00000037492	18.1948815190093	-6.21379048627512	1.07757543631332	-5.7664552075669	8.09562130742539e-09	2.20509590911191e-08	Zmat4	320158
ENSMUSG00000024526	67.7332986667072	-6.21234389809981	0.854364664956994	-7.27130246943501	3.5603771825071e-13	1.27830339593511e-12	Cidea	12683
ENSMUSG00000086224	10.2460009437886	-6.21110020364879	1.10855252556801	-5.60289211417051	2.10804445037504e-08	5.56731498895321e-08	NA	NA
ENSMUSG00000059645	30.866957100025	-6.21108936163622	1.060722730615	-5.85552584324753	4.75503069051915e-09	1.31772341231905e-08	Gm7361	664837
ENSMUSG00000050212	251.647854382872	-6.21076995568024	0.426254564456818	-14.5705652761624	4.32299044518255e-48	5.07420240662373e-47	Eva1b	230752
ENSMUSG00000029994	463.271912113426	-6.2087882731143	0.20576047996177	-30.1748337400257	5.06740117005807e-200	8.1274456868384e-198	Anxa4	11746
ENSMUSG00000023505	1831.63526147065	-6.20459463190826	0.212562249406007	-29.1895416483719	2.63259351931409e-187	3.3244814597637e-185	Cdca3	14793
ENSMUSG00000025946	12.3105146608788	-6.19776179064853	0.905607655650103	-6.84376037678191	7.71409167167196e-12	2.55967587287297e-11	Pth2r	213527
ENSMUSG00000035580	7.9218619169381	-6.19569916656055	1.07803539581544	-5.74721311620201	9.07263496895357e-09	2.46327700695437e-08	Kcnh8	211468
ENSMUSG00000029675	3064.01038009422	-6.19378236563758	0.243836602220734	-25.4013643121169	2.43583747923458e-142	1.40849097187425e-140	Eln	13717
ENSMUSG00000070708	20.5750570324697	-6.19309752574358	1.06264322957209	-5.82801203018764	5.60915360708279e-09	1.54525993240259e-08	Gtsf1l	68236
ENSMUSG00000053219	59.3119892049828	-6.191352430303	0.865567601650326	-7.15293920255138	8.49392308929323e-13	2.98475886839981e-12	Raet1e	379043
ENSMUSG00000023995	18.4609235099565	-6.18988687179468	1.08238286879615	-5.71875909185373	1.07304802336647e-08	2.89372658534997e-08	Tspo2	70026
ENSMUSG00000025489	6.01450472577004	6.18981389284879	1.1143062642812	5.55485874149836	2.77836350696106e-08	7.27639825249766e-08	Ifitm5	73835
ENSMUSG00000099032	17.1944884545073	-6.18947102332795	1.06175517756952	-5.8294710062035	5.56033564129282e-09	1.53315667017351e-08	Tcf24	100039596
ENSMUSG00000025592	45.3806527682085	-6.18892449902224	0.664182353575638	-9.31811040402391	1.18430598845385e-20	6.10003644732689e-20	Dach2	93837
ENSMUSG00000049303	562.862713372556	-6.1888744513032	0.229183543730295	-27.0040088854997	1.3260751775578e-160	1.07124448075285e-158	Syt12	171180
ENSMUSG00000078719	9.25606764140071	-6.18887194476047	1.0988131812168	-5.63232408434256	1.77797167901485e-08	4.71828160664171e-08	Msmp	100039672
ENSMUSG00000025488	52.1443771686156	6.18707751102288	0.465832877025188	13.281753642065	2.95394238362169e-40	2.88347294514968e-39	Cox8b	12869
ENSMUSG00000049353	370.678959380323	-6.18643142117993	0.287956070691176	-21.4839416523873	2.20021032870037e-102	7.02692173728679e-101	Rd3	74023
ENSMUSG00000041673	155.973471086551	-6.18620139399437	0.406066749285351	-15.2344445953323	2.08894721284857e-52	2.69526935454619e-51	Lrrc18	67580
ENSMUSG00000109674	74.7954906414976	-6.18491276028225	0.567164352687965	-10.9049744240273	1.0912395436074e-27	7.34614169475654e-27	NA	NA
ENSMUSG00000069911	9.54825886870455	-6.18394847245089	1.08079646141829	-5.7216586963432	1.05489059138559e-08	2.84755662954737e-08	Fam196b	574403
ENSMUSG00000032502	8.97508134936948	-6.18368444097761	1.07909096435301	-5.7304570654849	1.00160377938415e-08	2.70903986267946e-08	Stac	20840
ENSMUSG00000100108	4.87169646852132	-6.18356817275072	1.17124491977446	-5.27948345248018	1.29548577528539e-07	3.2343721100268e-07	NA	NA
ENSMUSG00000028137	96.8055898508743	-6.1829935354829	0.402078937660479	-15.3775613601126	2.31504104530653e-53	3.04054972435866e-52	Celf3	78784
ENSMUSG00000031872	11.6207493496947	-6.17996456050683	1.06966415158339	-5.7774812321782	7.58271768294958e-09	2.07078120367202e-08	Bean1	65115
ENSMUSG00000018387	197.601785512059	-6.17973251626244	1.06026389046512	-5.82848531562411	5.59327175811685e-09	1.54185121491785e-08	Shroom1	71774
ENSMUSG00000006675	660.963869204451	-6.17900945548173	0.280964423122542	-21.9921418762218	3.42437588283554e-107	1.19056663407508e-105	P4htm	74443
ENSMUSG00000002475	2473.22633493631	-6.17856588454846	0.208799419472914	-29.5909150520889	1.9558277383414e-192	2.77260663835971e-190	Abhd3	106861
ENSMUSG00000058427	34.1596987087049	-6.17578205341244	1.10983268079041	-5.56460641347675	2.62744754720876e-08	6.88936813303319e-08	Cxcl2	20310
ENSMUSG00000105941	4.7536880898787	-6.17544988043852	1.10881388812628	-5.5694196713878	2.55589190138617e-08	6.70814772445753e-08	NA	NA
ENSMUSG00000002847	33.612947521314	-6.17533166066385	1.08262634249643	-5.70402863690178	1.17008406090272e-08	3.14883736316172e-08	Pla1a	85031
ENSMUSG00000110523	3.68038964389611	-6.17501536546369	1.15690181668665	-5.33754487753233	9.42135881963873e-08	2.37267068589022e-07	NA	NA
ENSMUSG00000026605	2597.15351579921	-6.17459301388971	0.201148104841414	-30.6967496350899	6.28954417927775e-207	1.10560123401016e-204	Cenpf	108000
ENSMUSG00000078865	4.8953676043668	6.17273968832768	1.3259002506009	4.65550835029272	3.23182307333662e-06	7.21528636358724e-06	NA	NA
ENSMUSG00000006782	24105.0647523477	-6.16867849473281	0.185347893765663	-33.2816217622193	7.12284032020669e-243	1.9322243253815e-240	Cnp	12799
ENSMUSG00000104113	14.178226983027	-6.16820052284783	1.04928356574036	-5.87848768840254	4.14031595024889e-09	1.15158433385847e-08	NA	NA
ENSMUSG00000041073	923.312050513554	-6.16731201830048	0.386902292633329	-15.9402312566426	3.33118768258142e-57	4.72843584944196e-56	Nacad	192950
ENSMUSG00000078869	23.5280137107454	6.16696328692605	0.710706786648358	8.67722583037233	4.05539341150553e-18	1.88232275942144e-17	NA	NA
ENSMUSG00000086040	51.6807646112898	-6.16654643337365	0.763523822114054	-8.07642964734177	6.66906091894127e-16	2.79335256522868e-15	Wipf3	330319
ENSMUSG00000097988	5.92848438231083	-6.15600053449182	1.17391115625862	-5.24400888574195	1.57124627585741e-07	3.89804611261316e-07	NA	NA
ENSMUSG00000050663	45.668787796338	-6.15393924244209	1.0594407883075	-5.80866746906473	6.29720205423814e-09	1.72874088877779e-08	Trhde	237553
ENSMUSG00000070806	116.089449053725	-6.15277629846584	0.376295799323298	-16.3509034901015	4.28577998144657e-60	6.40622064845752e-59	Zmynd12	332934
ENSMUSG00000006204	71.1810459483754	-6.15230502345159	0.571636207274268	-10.7626230549454	5.1677900783191e-27	3.38758506536115e-26	5430419D17Rik	71395
ENSMUSG00000043487	455.112314825858	-6.15161091498964	0.318559699464077	-19.3107003972527	4.36611311552336e-83	1.01627757931562e-81	Acot6	217700
ENSMUSG00000086810	108.359607904351	-6.14959028550849	0.852189810076191	-7.21622133097164	5.34520335938799e-13	1.89833769865577e-12	NA	NA
ENSMUSG00000056738	14.2897508137827	-6.14932908385128	1.07981122772354	-5.69481861826467	1.23503145965948e-08	3.31671306075504e-08	A730036I17Rik	329513
ENSMUSG00000085649	4.31831459443807	-6.14640886935611	1.12856385092918	-5.4462216420414	5.14510184703384e-08	1.32056211756658e-07	NA	NA
ENSMUSG00000110559	41.5222107136706	-6.14609128428163	1.0589568890395	-5.80391076151954	6.47857663797505e-09	1.77675692044715e-08	NA	NA
ENSMUSG00000079845	7.01849786931232	-6.14392030032457	1.28908859725926	-4.7660962275108	1.87829578874301e-06	4.27997442352485e-06	Xlr4a	434794
ENSMUSG00000090113	127.342422701519	-6.14238011532165	0.344376510523611	-17.8362342599453	3.69792892037788e-71	6.95672878146088e-70	Nhlrc4	621239
ENSMUSG00000006362	30.5791712424359	-6.14077765819417	1.04520088153472	-5.87521285781673	4.2230036652912e-09	1.17339478423677e-08	Cbfa2t3	12398
ENSMUSG00000096957	25.8174120487704	-6.13895602598452	1.06559417677262	-5.76106378938523	8.35854403925488e-09	2.27530089413463e-08	E230013L22Rik	102132
ENSMUSG00000108325	72.8442931840749	-6.13876061838928	1.04417511624421	-5.87905277849351	4.12620804784615e-09	1.14795099310361e-08	NA	NA
ENSMUSG00000110524	6.7740120036877	-6.13504083101413	1.09478935424711	-5.60385503130255	2.09636063076789e-08	5.53845522903245e-08	NA	NA
ENSMUSG00000024053	423.063255490465	-6.13475309014383	0.668969670836969	-9.17045025743611	4.71047379889611e-20	2.37283908260303e-19	Emilin2	246707
ENSMUSG00000111261	14.5473826457101	-6.13274804730292	1.06640037481487	-5.75088699529724	8.87764418102986e-09	2.41212409533534e-08	NA	NA
ENSMUSG00000087626	95.3851906231206	6.13232825620683	0.369781507768782	16.5836531231878	9.14939579140254e-62	1.41876975105496e-60	Gm15050	100504154
ENSMUSG00000003779	2368.96485832469	-6.12789525957134	0.194543507464929	-31.4988422868649	9.0094142979452e-218	1.81618220521789e-215	Kif20a	19348
ENSMUSG00000099068	30.9092973297596	6.12501273763102	0.759860035111131	8.06071178192076	7.58514778626637e-16	3.16439058871522e-15	NA	NA
ENSMUSG00000081979	8.2540021846496	6.12074893250794	1.11439301686625	5.49245090364968	3.96393768013566e-08	1.02578733536239e-07	NA	NA
ENSMUSG00000097961	5.4988509287539	-6.11886042573058	1.16508130792139	-5.25187416889142	1.50559309119584e-07	3.73854638861411e-07	NA	NA
ENSMUSG00000023443	82.4646577436702	6.11827688325133	0.574042695111899	10.6582261830868	1.59612560368844e-26	1.02970252172184e-25	Esx1	13984
ENSMUSG00000028037	129.915119319542	-6.11748139578873	0.586282096038764	-10.4343650217561	1.72764937351058e-25	1.07448739553207e-24	Ifi44	99899
ENSMUSG00000022376	750.492183811176	-6.11737660329206	0.264791395646558	-23.1026260817685	4.3569509244856e-118	1.79953538841583e-116	Adcy8	11514
ENSMUSG00000110105	27.3537413779725	-6.1170742681748	1.053763960976	-5.80497577703184	6.43753100033584e-09	1.76616142677462e-08	Vmn2r29	76229
ENSMUSG00000039315	8.09814863991545	-6.11657230781768	1.0543637237292	-5.8011976039766	6.58429515734165e-09	1.80462414235085e-08	Clnk	27278
ENSMUSG00000109156	4.25872294280476	-6.11534410154296	1.18317763877197	-5.16857646827246	2.35883773245341e-07	5.77244030462175e-07	NA	NA
ENSMUSG00000028865	17.9995844242576	-6.11420553343031	1.05867409875377	-5.77534251629252	7.67966999004299e-09	2.09647644044247e-08	Cd164l2	69655
ENSMUSG00000031825	210.166484399448	-6.1140140983128	0.407027605565104	-15.0211288244794	5.33906810424461e-51	6.65052967429516e-50	Crispld2	78892
ENSMUSG00000026564	35.5920052191285	6.1126288309828	0.648513615824708	9.42559829404573	4.27660417379272e-21	2.24915805435011e-20	Dusp27	240892
ENSMUSG00000027859	92.9272107149707	-6.11255990094055	0.754232836783401	-8.10434073251035	5.30322897755667e-16	2.23361798588945e-15	Ngf	18049
ENSMUSG00000030867	2173.60446290192	-6.11156573340198	0.20647767282676	-29.5991602856244	1.53191338575847e-192	2.18576187177084e-190	Plk1	18817
ENSMUSG00000042268	19.1312980327881	-6.10891969083118	0.880747816427846	-6.93605999002967	4.03186443818332e-12	1.35898385182086e-11	Slc26a9	320718
ENSMUSG00000061669	15.2302633854489	6.10834031883879	1.0460835663171	5.83924699280399	5.24372821254019e-09	1.44840276573407e-08	NA	NA
ENSMUSG00000035000	15.3349568596692	-6.10611493054674	1.14181904225587	-5.34770809083986	8.90749734849383e-08	2.24712329780086e-07	Dpp4	13482
ENSMUSG00000078627	85.7344069206534	-6.10435034632203	0.533779370610517	-11.4360926675381	2.76039574581025e-30	2.0191137058152e-29	March10	632687
ENSMUSG00000025389	4.27585584003336	-6.10425031681151	1.4215641511283	-4.29403788212199	1.75452517583179e-05	3.67513648127283e-05	Mip	17339
ENSMUSG00000033910	420.199637108027	-6.10319614595987	0.527179592004483	-11.5770720993843	5.38541268161163e-31	4.04559565309581e-30	Gucy1a1	60596
ENSMUSG00000038508	418.439628832635	-6.10276452958656	0.438913412442746	-13.9042561848862	5.9684091162578e-44	6.38480299471921e-43	Gdf15	23886
ENSMUSG00000031112	20.6294796407235	-6.10068307420287	1.08084119213475	-5.64438431713867	1.65773400073052e-08	4.40907769626783e-08	Stk26	70415
ENSMUSG00000098659	23.6015841117907	-6.09905155713225	1.14410643372711	-5.33084281089447	9.77580081914933e-08	2.45770791074563e-07	1110015O18Rik	100503859
ENSMUSG00000038213	237.481260428419	-6.09810561074804	0.292558145054802	-20.844080788131	1.72489655728961e-96	5.08058338516416e-95	Tapbpl	213233
ENSMUSG00000037846	405.300162586913	-6.09798820168246	0.382049225642648	-15.9612630844232	2.37868342764968e-57	3.38954675458797e-56	Rtkn2	170799
ENSMUSG00000068615	3.84482655848309	-6.09529119767791	1.30996581990858	-4.65301544898576	3.27115729247629e-06	7.30161917793391e-06	Gjd2	14617
ENSMUSG00000016150	10.1333603557842	-6.09494609270126	1.14263681099391	-5.33410619547572	9.601632135883e-08	2.4158555241241e-07	Tenm1	23963
ENSMUSG00000083307	76.7586085340003	-6.09390580039166	0.743820712028514	-8.19270786877208	2.55413580494853e-16	1.09080711452155e-15	AA414768	245350
ENSMUSG00000108417	9.39807953650113	-6.09021937038272	1.0949347506316	-5.56217561536853	2.66431970071505e-08	6.98521617752198e-08	NA	NA
ENSMUSG00000026321	11.6101349321649	-6.08964046076525	1.06268764635559	-5.73041427709188	1.00185648109305e-08	2.70938984111478e-08	Tnfrsf11a	21934
ENSMUSG00000040703	68.332305347769	-6.0852964900377	1.01324921529678	-6.00572534196864	1.90478406753147e-09	5.43062414893849e-09	Cyp2s1	74134
ENSMUSG00000029664	11.0275987800805	-6.08240837972396	1.12590769864261	-5.40222647651923	6.58187752223338e-08	1.67874166913562e-07	Tfpi2	21789
ENSMUSG00000085744	4.87762012115097	6.08182791053207	1.17538017879927	5.17434955959957	2.28706297175882e-07	5.60241189280451e-07	NA	NA
ENSMUSG00000107736	4.14174936476891	-6.07863335033679	1.16892882052913	-5.20017407696834	1.99101964234387e-07	4.90236156445785e-07	NA	NA
ENSMUSG00000020334	504.601574320745	-6.07824853076907	0.233689085718644	-26.0099803637691	3.81864323388916e-149	2.56596476386075e-147	Slc22a4	30805
ENSMUSG00000078247	69.8397867270591	-6.07762566189831	0.739780710042397	-8.21544219712082	2.11383853761793e-16	9.07529780912051e-16	Airn	104103
ENSMUSG00000024650	61.5472318763243	-6.07743832691111	1.0499373874646	-5.78838166872688	7.10677860793331e-09	1.94322108452114e-08	Slc22a6	18399
ENSMUSG00000003410	2256.85424235234	-6.07711543228864	0.280499717782533	-21.6653174567546	4.35897154931048e-104	1.43168433263078e-102	Elavl3	15571
ENSMUSG00000067028	73.4484014926331	-6.07563254990865	1.05711380849619	-5.74737790867722	9.06380012587565e-09	2.46118240442246e-08	Cntnap5b	241175
ENSMUSG00000020649	3575.56534665933	-6.07503289134049	0.184069469848091	-33.0040223202365	7.11180316092396e-239	1.79617989488485e-236	Rrm2	20135
ENSMUSG00000097615	156.729559141355	-6.07469157922532	1.02454915134537	-5.92913631449347	3.04532203878406e-09	8.54923484837129e-09	Gm2061	100039138
ENSMUSG00000018983	240.120668187496	-6.07466739568966	0.455058125457383	-13.3492120145838	1.19708484733987e-40	1.17953118164121e-39	E2f2	242705
ENSMUSG00000053168	2.46163148429023	-6.07328455626063	1.39467876585005	-4.35461176076557	1.33302958698243e-05	2.82537466140301e-05	9030619P08Rik	105892
ENSMUSG00000030474	11.0518050673078	-6.07326150142938	1.09683336318843	-5.53708676746917	3.07544212113893e-08	8.02573512206482e-08	Siglece	83382
ENSMUSG00000085558	159.156862539928	-6.07225858654395	0.341290725884988	-17.7920409961279	8.14580605258711e-71	1.52459792498719e-69	NA	NA
ENSMUSG00000074345	22.2921459073769	-6.07072268245162	1.05895721222902	-5.73273651885636	9.88230868863636e-09	2.67550479072704e-08	Tnfaip8l3	244882
ENSMUSG00000087142	8.61290245011847	-6.06904788425291	1.11420253919324	-5.44698802126884	5.12299118714913e-08	1.31504071676668e-07	NA	NA
ENSMUSG00000107768	24.49104114957	-6.06898493426093	1.11790977364152	-5.42886830168022	5.6712512227877e-08	1.45136737850354e-07	NA	NA
ENSMUSG00000024769	1028.53535331568	-6.0684673953705	0.210447699226925	-28.8359883128345	7.59390873962736e-183	8.64564542672705e-181	Cdc42bpg	240505
ENSMUSG00000056380	97.1109127152384	-6.06844090676199	0.706750552309975	-8.58639711978664	8.97390996153082e-18	4.11227786412339e-17	Gpr50	14765
ENSMUSG00000074476	523.653616386068	-6.06609730779298	0.29993883481787	-20.2244477994204	5.96545601691508e-91	1.57736420047744e-89	Spc24	67629
ENSMUSG00000070473	40.0199860713287	-6.0602807329807	1.11498430341172	-5.43530587330868	5.47025121512677e-08	1.40182477957632e-07	Cldn3	12739
ENSMUSG00000075010	9.81137174177645	-6.05978729050587	1.20386792535576	-5.0335980906835	4.81358330821218e-07	1.1490371106067e-06	AW112010	107350
ENSMUSG00000055313	59.453797808069	-6.05972106680716	0.667675368313044	-9.07584936391726	1.12794290709293e-19	5.59818329752745e-19	Pgbd1	319207
ENSMUSG00000020123	7.55467070180769	-6.05820569855101	1.08209554955776	-5.5985866507139	2.16106379391341e-08	5.70314491871654e-08	Avpr1a	54140
ENSMUSG00000078442	4.62316830937307	-6.05497988012517	1.10907524523802	-5.45948519374421	4.77517155005581e-08	1.22747829280974e-07	Ccdc105	70976
ENSMUSG00000024128	6.47243688339137	-6.05424952935297	1.10288572948651	-5.48946220581871	4.03159368281359e-08	1.04231330735925e-07	Sbp	20234
ENSMUSG00000028356	10.7734340515422	-6.05365067977997	1.13477851141932	-5.33465396010047	9.57269358270135e-08	2.40940201709847e-07	Ambp	11699
ENSMUSG00000040152	18503.6526501389	-6.05147630765016	0.182585085968256	-33.1433220602818	7.06793195010418e-241	1.84885319928142e-238	Thbs1	21825
ENSMUSG00000025330	10.1938845188321	-6.0514296793025	1.09231299094249	-5.54001438184957	3.02446807307182e-08	7.90021837489384e-08	Padi4	18602
ENSMUSG00000020992	12.4634080727221	-6.04499005568007	1.06280026208906	-5.68779503666842	1.28690145494117e-08	3.45263561287207e-08	NA	NA
ENSMUSG00000000982	35.889537041346	-6.04470847678151	1.13968633007321	-5.30383520208864	1.13394689713789e-07	2.84204575918909e-07	Ccl3	20302
ENSMUSG00000030235	4471.9912910955	-6.04380435587087	0.209192702541274	-28.8910859817322	1.5451615746825e-183	1.78693869897361e-181	Slco1c1	58807
ENSMUSG00000034379	142.185109663656	-6.0431144792846	0.528753748358221	-11.4289770957624	2.9961744634612e-30	2.18938947408157e-29	Wdr5b	69544
ENSMUSG00000021367	117.279517025734	-6.04197870807743	1.05543084597238	-5.72465617348041	1.03643427344979e-08	2.7997996423054e-08	Edn1	13614
ENSMUSG00000040710	43.4446190438786	-6.04081509528567	1.03917426601002	-5.81309150242893	6.13295153607928e-09	1.68554526707029e-08	St8sia4	20452
ENSMUSG00000086565	18.0611148542768	-6.04042555190636	1.04762554396541	-5.7658249998778	8.12593450924932e-09	2.2128040521965e-08	NA	NA
ENSMUSG00000038725	6.66962640576436	-6.04029763685367	1.12680156527182	-5.36056908600101	8.29601924488099e-08	2.09623310565513e-07	Pkhd1l1	192190
ENSMUSG00000010492	211.799489722633	-6.03991841344725	0.846791649166799	-7.13270899564282	9.84124817040272e-13	3.44498559898453e-12	Uckl1os	100271841
ENSMUSG00000026109	1532.88544203253	-6.03893552185302	0.22799241656982	-26.487440296084	1.35252778934223e-154	1.00742688526159e-152	Tmeff2	56363
ENSMUSG00000078190	110.334737672152	6.03880303930805	0.367072357244614	16.451260685053	8.21405554593074e-61	1.24732164831193e-59	Dnm3os	474332
ENSMUSG00000030708	595.719596279186	-6.03399524143178	0.197580600469646	-30.5394113950918	7.81653340232963e-205	1.3110892248045e-202	Dnajb13	69387
ENSMUSG00000021678	128.398286459919	-6.03384459227271	0.802093269779655	-7.52262214334535	5.36884201082186e-14	2.02210431100084e-13	F2rl1	14063
ENSMUSG00000058624	93.220154212413	-6.03284000532468	0.745664533163217	-8.09055511830836	5.93934152542012e-16	2.49293507809086e-15	Gda	14544
ENSMUSG00000027358	94.7879734439297	-6.03252244860452	0.759869786374795	-7.93888973712801	2.0399901866885e-15	8.30702453152456e-15	Bmp2	12156
ENSMUSG00000020990	42.0488554643285	-6.03251741164523	0.675760153294415	-8.92700965310836	4.37679240599844e-19	2.12017767938721e-18	Cdkl1	71091
ENSMUSG00000108190	13.6789045561101	-6.03151601489845	1.07851952519282	-5.59240317306275	2.23948048989308e-08	5.90450021651316e-08	NA	NA
ENSMUSG00000045733	22.337499328554	-6.0311094705671	1.06978692826947	-5.6376735508661	1.72362861091419e-08	4.57738596417906e-08	Sprn	212518
ENSMUSG00000038630	74.4809964644735	-6.02977049700727	1.04146205834658	-5.78971691640895	7.05051500465032e-09	1.9283167313565e-08	Zkscan16	100041581
ENSMUSG00000028175	289.869420255274	-6.0283873543095	0.436084194049732	-13.8239070265913	1.82868900810478e-43	1.92625999880567e-42	Depdc1a	76131
ENSMUSG00000056144	216.542110360051	-6.02624491729186	0.32957345536614	-18.284982662202	1.08998183014927e-74	2.18324254821058e-73	Trim34a	94094
ENSMUSG00000056972	14.4279550290209	-6.02467238106283	1.16524918672165	-5.17028670752633	2.3373511377716e-07	5.72304619459053e-07	Magel2	27385
ENSMUSG00000043068	9.55872776925556	-6.02165649627391	1.11784391522853	-5.38684910678506	7.17035825129676e-08	1.82227945704076e-07	Fam89a	69627
ENSMUSG00000031997	10.9060128370965	-6.0213070433974	1.10775204874354	-5.435609033833	5.46095787707162e-08	1.39966904739175e-07	Trpc6	22068
ENSMUSG00000097745	6.40268108362732	-6.0192829503565	1.14761040146544	-5.24505785471285	1.56233294391393e-07	3.87637102265365e-07	AI115009	99542
ENSMUSG00000090084	87.801993538629	-6.01895047030796	0.740688051450079	-8.12616115316614	4.43099842047891e-16	1.8723524671766e-15	Srpx	51795
ENSMUSG00000032231	7952.42979493535	-6.01308044542711	0.327089846012055	-18.3835741730897	1.7785456578357e-75	3.63534732461616e-74	Anxa2	12306
ENSMUSG00000079304	132.68038965075	-6.01074989132925	0.573410817890516	-10.4824494128691	1.0401431813788e-25	6.51698492285041e-25	Tex52	71149
ENSMUSG00000034777	173.015100144974	6.01032380111799	0.295574455629348	20.3343816985828	6.38390853874388e-92	1.72114874014502e-90	Vax2	24113
ENSMUSG00000037579	75.8799607671631	-6.0102619057261	0.673976008372335	-8.91761996134105	4.76416068919795e-19	2.30426816693257e-18	Kcnh3	16512
ENSMUSG00000079022	338.590309426756	-6.00925784554642	0.247589958119068	-24.2710079649374	3.96848320304643e-130	1.95514532333048e-128	Col22a1	69700
ENSMUSG00000056812	12.1161803404817	-6.00731117953388	1.10926354590684	-5.41558514358534	6.10885933244303e-08	1.56008793714285e-07	St8sia3	20451
ENSMUSG00000034459	245.431403931319	-6.00676615599841	0.653074390575003	-9.19767524601557	3.65777328802274e-20	1.85317621530375e-19	Ifit1	15957
ENSMUSG00000042498	10.7910257987205	-6.00640249045569	1.08089125225064	-5.55689804866964	2.74611046624295e-08	7.19450164239375e-08	D330045A20Rik	102871
ENSMUSG00000065952	27.7225315235954	-6.00430836086913	0.620810298351917	-9.67172802514544	3.9760686205071e-22	2.17545208661361e-21	C330021F23Rik	546049
ENSMUSG00000096215	7.7829549108997	-6.00397057990762	1.08026914732419	-5.55784694469834	2.73122716393852e-08	7.15636232688064e-08	Smim22	432995
ENSMUSG00000078160	11.3961719574165	-6.00269848177932	1.07127754773781	-5.60330839982137	2.10298559740339e-08	5.55529003747832e-08	NA	NA
ENSMUSG00000057729	35.4035837597126	-6.00070593125618	0.751698105319933	-7.98286690998402	1.42973037899224e-15	5.87644325057922e-15	Prtn3	19152
ENSMUSG00000038903	16.513733186328	-5.99811229633568	1.10798890179957	-5.41351297525965	6.18001139112611e-08	1.57789205551027e-07	Ccdc68	381175
ENSMUSG00000029552	244.457549629183	-5.99672462758706	1.0483816963013	-5.71998218658675	1.06535221796952e-08	2.87403121982128e-08	Tes	21753
ENSMUSG00000038246	24.4659227348405	-5.99627750380921	0.613156199405887	-9.77936374062475	1.38075791808795e-22	7.70035373963107e-22	Fam50b	108161
ENSMUSG00000028589	17.7832001068218	-5.9930063780814	1.1245716414475	-5.32914592294667	9.86756927849718e-08	2.4804953638762e-07	1700012P22Rik	69364
ENSMUSG00000044303	909.982404711977	5.99300042844427	0.161522482559764	37.1031966167734	2.49501272885334e-301	1.30530749264511e-298	Cdkn2a	12578
ENSMUSG00000104623	330.074356035356	5.99284505213299	0.257780531842198	23.247857428588	1.49532331136907e-119	6.3799493438277e-118	NA	NA
ENSMUSG00000090272	17.7914802388966	-5.99101274350756	1.1097309356802	-5.39861740434895	6.7156414926813e-08	1.71067459446657e-07	Mndal	100040462
ENSMUSG00000043456	877.412436606885	-5.99027691070038	0.476682193715977	-12.5666051504949	3.22267413452889e-36	2.82231242558802e-35	Zfp536	243937
ENSMUSG00000041700	4.92171349148017	-5.98807823387049	1.18065307084968	-5.07183556432973	3.93996769189196e-07	9.47601905581677e-07	Lhfpl1	237091
ENSMUSG00000035697	34.3472048549145	-5.98673597244876	1.13878229208849	-5.25713827308403	1.46314303670983e-07	3.63766032423909e-07	Arhgap45	70719
ENSMUSG00000052921	42.4646257432914	-5.9836105043205	1.09167528044366	-5.48112667888637	4.22625725070778e-08	1.09097216364899e-07	Arhgef15	442801
ENSMUSG00000108303	2.41249680309721	-5.97976073905108	1.28738689354613	-4.6448824118286	3.40270207750828e-06	7.58138032337146e-06	NA	NA
ENSMUSG00000035692	224.684261886141	-5.97922562911754	0.616383438788063	-9.70049688692793	3.00033870201219e-22	1.65022383727944e-21	Isg15	100038882
ENSMUSG00000057534	71.34499222535	-5.97879549221599	0.699765686625199	-8.54399637834527	1.29658106991959e-17	5.88996813093721e-17	Elobl	217066
ENSMUSG00000030278	9.31198425433715	-5.97738602265148	1.09629804453178	-5.45233666379875	4.97122265093549e-08	1.27653003750153e-07	Cidec	14311
ENSMUSG00000024524	696.911564223744	-5.97552137425165	0.192149745824769	-31.098252816327	2.54314435780584e-212	4.77611204906562e-210	Gnal	14680
ENSMUSG00000010803	12.6184797460666	-5.97423351051712	1.08986277951959	-5.48163826014	4.21405202780496e-08	1.08807714696778e-07	Gabra1	14394
ENSMUSG00000025185	57.6355387729302	-5.97255697998794	0.676661134445676	-8.82651104955317	1.07991684605923e-18	5.12948829625148e-18	Loxl4	67573
ENSMUSG00000020703	33.1104038600337	-5.97142962926573	0.595465771725449	-10.0281660387677	1.1462582712961e-23	6.68792697694883e-23	5530401A14Rik	71388
ENSMUSG00000100832	87.2577204422609	-5.9701208388563	0.757107962056798	-7.88542868131721	3.13457571781819e-15	1.26401233708238e-14	Gm29260	102639765
ENSMUSG00000098318	308.175934893925	-5.96931409571622	0.29453408688804	-20.2669720125987	2.5167347730875e-91	6.7275198502496e-90	Lockd	381822
ENSMUSG00000067586	1810.32208748178	-5.96914355244753	0.137869346665168	-43.2956541597627	0	0	S1pr3	13610
ENSMUSG00000034382	19.9071751847902	-5.96516629113686	1.08113240480017	-5.51751687827672	3.4382307221245e-08	8.94379586329368e-08	AI661453	224833
ENSMUSG00000039431	137.356310213016	-5.96349401248152	0.509120685719408	-11.713320986074	1.08927818824138e-31	8.38637338129916e-31	Mtmr7	54384
ENSMUSG00000007097	81938.9012432733	-5.96282669272016	0.229200714533266	-26.015742162334	3.28640239750499e-149	2.22191138093468e-147	Atp1a2	98660
ENSMUSG00000057262	414.521267506338	5.96242849445715	0.2873277487732	20.7513145525097	1.19285087799041e-95	3.44421975585851e-94	NA	NA
ENSMUSG00000110665	2.50198054130362	-5.95914265875916	1.48812437638285	-4.00446545553129	6.21578729252199e-05	0.000123949082655945	NA	NA
ENSMUSG00000063063	1878.25916764834	-5.95835819672145	0.243520422362234	-24.4675914197391	3.2704025070083e-132	1.65959709668576e-130	Ctnna2	12386
ENSMUSG00000085603	10.2610728661356	-5.95748011400129	1.1426982833341	-5.21351978985992	1.85290752875555e-07	4.57408573523714e-07	NA	NA
ENSMUSG00000055809	812.290969557682	-5.95744801228479	0.214674591471445	-27.7510625335334	1.69178647494028e-169	1.57515356838401e-167	Dnaaf3	436022
ENSMUSG00000050953	20372.9670541675	-5.95665286509931	0.321760702411294	-18.5126798283936	1.63177071243498e-76	3.41150312695849e-75	Gja1	14609
ENSMUSG00000020583	66.5978552237233	-5.95578578229148	0.425419082231755	-13.9998087322443	1.56290789479557e-44	1.68838619333054e-43	Matn3	17182
ENSMUSG00000051998	17.1041143709094	-5.95541266139501	0.879310164425571	-6.77282363190412	1.26292876894457e-11	4.13197347230777e-11	Lax1	240754
ENSMUSG00000047259	3.81297413030559	-5.95440058632854	1.18954661033377	-5.00560510584603	5.56868165113056e-07	1.32339002725818e-06	Mc4r	17202
ENSMUSG00000065944	5.53782123377497	5.95433875071099	1.14791674681006	5.18708239709669	2.13614233620131e-07	5.24382253975549e-07	Rnu2-10	19848
ENSMUSG00000003436	36.1553298136108	-5.9529804993891	0.637282856118642	-9.34119040271317	9.52570283189648e-21	4.92605950400709e-20	Dll3	13389
ENSMUSG00000043670	185.776463840709	-5.95262113118907	0.753740837067085	-7.89743747247606	2.84695744072459e-15	1.15056457320289e-14	Diras1	208666
ENSMUSG00000061654	40.8009185958229	-5.94795329008896	1.02527871422442	-5.80130378946602	6.58012625879845e-09	1.80370651552618e-08	Spry3	236576
ENSMUSG00000048826	120.744873178425	-5.94727231779573	0.622590722322957	-9.55245895024869	1.26653801293078e-21	6.78937295880169e-21	Dact2	240025
ENSMUSG00000005364	5.53288181040757	-5.94695795657846	1.13283081601221	-5.24964352356951	1.52393826445045e-07	3.78281693230567e-07	Il5ra	16192
ENSMUSG00000104823	2.93942828608954	5.94693211853916	1.25426215910407	4.74137888588389	2.12268538015455e-06	4.81289504263089e-06	NA	NA
ENSMUSG00000036931	26.1507058790161	-5.9453837948643	1.13553373427352	-5.23576148855498	1.64306021165527e-07	4.07206880562838e-07	Nfkbid	243910
ENSMUSG00000022112	1253.59757618392	-5.94369644238369	0.383491583576889	-15.4988967083602	3.52900081844425e-54	4.69387015639683e-53	Gpc5	103978
ENSMUSG00000047992	435.444207584011	-5.94080368733856	0.53317446555232	-11.1423259573851	7.80537722293987e-29	5.46202400381076e-28	Fam69c	240479
ENSMUSG00000086745	8.17884747915202	-5.94054425470552	1.10946486470027	-5.35442305900367	8.58298324283072e-08	2.16724765335233e-07	Tspan2os	78491
ENSMUSG00000075225	1103.35479020104	-5.93982770244645	0.231953389470663	-25.6078504220251	1.24737617522426e-144	7.61349908283405e-143	Ccdc162	75973
ENSMUSG00000064080	2130.08165080232	-5.93690965139781	0.471265661158312	-12.5977981014056	2.17121459839985e-36	1.91521872222561e-35	Fbln2	14115
ENSMUSG00000049307	17.9309438796619	-5.934862712804	1.06623599476081	-5.56618116623925	2.60382535178627e-08	6.83150500952833e-08	Fut4	14345
ENSMUSG00000024903	5.33937014979991	-5.93280097042153	1.13576596415466	-5.22361222088323	1.75466042281179e-07	4.33740054791803e-07	Lao1	100470
ENSMUSG00000079051	19.8865343071044	-5.9324823434439	1.02569234972001	-5.78388085380898	7.2996652916374e-09	1.99546585535144e-08	Gm14025	668894
ENSMUSG00000078954	14.8301371952571	-5.92861785454926	1.06395875312805	-5.57222527388311	2.51505908668055e-08	6.604133999956e-08	Arhgap8	73167
ENSMUSG00000097097	5.48145815661573	-5.92813263939644	1.12521536870954	-5.26844265040136	1.37586012127559e-07	3.42880508617313e-07	NA	NA
ENSMUSG00000030307	35662.2702131255	-5.92783021147272	0.183264973289107	-32.3456801650873	1.59559748769513e-229	3.6905330102237e-227	Slc6a11	243616
ENSMUSG00000101174	2.65129120856051	5.92758927935902	1.30857548262744	4.5298031011992	5.9038681053346e-06	1.28811134821286e-05	NA	NA
ENSMUSG00000042671	299.473365935007	-5.92756015491597	0.791835354604075	-7.48584932517923	7.10859131696868e-14	2.66003196539089e-13	Rgs8	67792
ENSMUSG00000061171	33.0637055655202	-5.926955904485	0.925902037498798	-6.40127752661166	1.5408220531038e-10	4.69576740261441e-10	Slc38a11	320106
ENSMUSG00000035873	729.590275705088	-5.91782434959463	0.155716280060879	-38.0038898134543	0	0	Pawr	114774
ENSMUSG00000031145	55.6756335718133	-5.9170797037333	1.04600237557882	-5.65685111418509	1.54175394222638e-08	4.11128147725004e-08	Prickle3	54630
ENSMUSG00000060586	28.0899195418521	-5.91578414093257	1.07215702005513	-5.51764716387191	3.43568348986726e-08	8.93822795676691e-08	H2-Eb1	14969
ENSMUSG00000000627	55.363724286889	-5.91522278034422	0.856479397835155	-6.90643907523706	4.96970219227982e-12	1.66614687627349e-11	Sema4f	20355
ENSMUSG00000011305	177.338996105319	-5.91273820740451	0.396263524492032	-14.9212275214682	2.39820589596993e-50	2.96210107656814e-49	Plin5	66968
ENSMUSG00000026170	441.168905009408	-5.9108191883461	0.660835642626675	-8.94446184054465	3.73766478099646e-19	1.81497697752122e-18	Cyp27a1	104086
ENSMUSG00000030606	195.261941251694	-5.91041471104156	0.462235917052096	-12.7865760599807	1.94871859362508e-37	1.77599310069365e-36	Hapln3	67666
ENSMUSG00000106508	5.19928374296281	-5.91020007429006	1.16352483756945	-5.07956502814002	3.78300020602472e-07	9.1174578838413e-07	NA	NA
ENSMUSG00000037653	20.8101763477627	-5.90498981778197	1.02252864133793	-5.77488940559705	7.70036460992421e-09	2.10186474004801e-08	Kctd8	243043
ENSMUSG00000019892	337.704449788982	-5.90357835686845	0.261157691329369	-22.6054163935112	3.83343783201749e-113	1.50953637066165e-111	Lrriq1	74978
ENSMUSG00000041261	1208.15475604382	-5.90082443645377	0.4151295537907	-14.2144166383029	7.45702507143155e-46	8.27959635647122e-45	Car8	12319
ENSMUSG00000103088	731.669670985404	-5.89931054598427	0.209512512720553	-28.157318478886	1.94966628265166e-174	1.94727351039568e-172	Pcdhgb6	93703
ENSMUSG00000044365	226.560818632132	-5.89647082784855	0.362940996338633	-16.2463620459867	2.37018216099633e-59	3.49530286064245e-58	Cxxc4	319478
ENSMUSG00000027849	81.2618800353209	-5.89634827762221	0.509850165404843	-11.56486489112	6.20889505458032e-31	4.65307131767713e-30	Syt6	54524
ENSMUSG00000001131	830.710001214528	-5.89588596021244	0.374067783797866	-15.761544339243	5.72175280354271e-56	7.93211825566208e-55	Timp1	21857
ENSMUSG00000009114	56.2239348088095	-5.89450052560912	1.02030684643368	-5.77718413456934	7.59611418445736e-09	2.07418189356383e-08	2610028H24Rik	76964
ENSMUSG00000056947	25.7549297621782	-5.89373267332958	1.0709989887947	-5.50302356490771	3.73332497588461e-08	9.68161804497964e-08	Mab21l1	17116
ENSMUSG00000103530	2.97011913446569	-5.89312666655745	1.2313228292249	-4.78601267408246	1.70127318211076e-06	3.89031903741489e-06	NA	NA
ENSMUSG00000099719	28.9507234588174	-5.89249375665979	0.868281482222726	-6.78638653167579	1.1497685314526e-11	3.77297848590323e-11	Gm28802	101056017
ENSMUSG00000032783	543.626300649144	-5.89122851367879	0.296815953225946	-19.848085824397	1.1447957263049e-87	2.89466012590305e-86	Troap	78733
ENSMUSG00000104351	7.37638263393058	-5.89092631959082	1.16887537609373	-5.03982412503012	4.65959851484218e-07	1.11348948522705e-06	NA	NA
ENSMUSG00000032436	83.9242047679546	-5.88942857968107	1.03597332163191	-5.68492301558866	1.30871599373203e-08	3.5090197108327e-08	Cmtm7	102545
ENSMUSG00000048652	8.75692167619152	-5.88867978701643	1.08980558404286	-5.4034222922323	6.53812873183599e-08	1.66797054016756e-07	4930503B20Rik	75015
ENSMUSG00000069971	2.40663204312787	-5.88824264480552	1.27344085846812	-4.62388386994959	3.76620772859226e-06	8.36161285443647e-06	4933402J07Rik	330820
ENSMUSG00000038578	58.4293275624738	-5.88778303041087	0.680208905155657	-8.65584526427735	4.89272037360686e-18	2.26332094251081e-17	Susd1	634731
ENSMUSG00000032564	16.7868557491986	-5.88528743444571	1.07427729918276	-5.47836898249906	4.29264258309103e-08	1.10771856110698e-07	Cpne4	74020
ENSMUSG00000027360	1027.71408736717	-5.88391893550925	0.201235391090725	-29.2389867588278	6.19884823134162e-188	7.91902861553892e-186	Hdc	15186
ENSMUSG00000043659	23.7807938174938	-5.88254705475492	1.1637890034093	-5.05465083234343	4.31178881738447e-07	1.03352171576731e-06	Npsr1	319239
ENSMUSG00000051279	323.046863043759	-5.88075975082408	0.751202040850163	-7.82846615295215	4.93857860039388e-15	1.97014138682743e-14	Gdf6	242316
ENSMUSG00000029177	1527.50772954189	-5.88041806042288	0.200385968892757	-29.3454581322007	2.73064833162413e-189	3.63639610853193e-187	Cenpa	12615
ENSMUSG00000025574	1483.94119960248	-5.87974355401283	0.286721252921866	-20.506828475722	1.87103793886391e-93	5.18440310600967e-92	Tk1	21877
ENSMUSG00000024664	1211.54433673806	-5.87857715147796	0.177942600258809	-33.0363675866704	2.4417891913665e-239	6.31216869434072e-237	Fads3	60527
ENSMUSG00000058488	62.1326605575712	-5.87836668771769	0.998720577880355	-5.88589723483389	3.95900264654019e-09	1.10312088024088e-08	Kl	16591
ENSMUSG00000034825	34.9475573952488	-5.87830888045041	0.86053270112017	-6.8310116196613	8.43179027374001e-12	2.79065714241436e-11	Nrip3	78593
ENSMUSG00000021700	42.7803594716753	-5.87698011738482	0.677353318741255	-8.67638786845568	4.08537163751993e-18	1.89583676855809e-17	Rab3c	67295
ENSMUSG00000035458	228.23486906965	-5.87149391157524	0.30822001972457	-19.0496837837532	6.61002625327356e-81	1.49119206225031e-79	Tnni3	21954
ENSMUSG00000040125	24.5746158094685	-5.87085226638314	1.03125668787546	-5.69291073251409	1.24891692144368e-08	3.35277355099351e-08	Gpr26	233919
ENSMUSG00000086770	6.01261344975387	-5.86948183102484	1.11598865269036	-5.25944579891115	1.4449020966273e-07	3.59556441327199e-07	NA	NA
ENSMUSG00000097645	5.714668667101	5.86827066983136	1.20474465797269	4.87096633381742	1.11053763204059e-06	2.57702433085097e-06	NA	NA
ENSMUSG00000083689	9.05435215466854	5.86670374215167	1.11322470362935	5.27000858229697	1.3641738022664e-07	3.40045274613722e-07	NA	NA
ENSMUSG00000030214	28.9942967440251	-5.86597262092605	1.06574836285756	-5.50408785540873	3.71084474204304e-08	9.6278653343856e-08	Plbd1	66857
ENSMUSG00000037463	58.9336492468738	-5.86462143191856	1.01902018923325	-5.75515725191991	8.65611794743381e-09	2.35513719240915e-08	Fbxo27	233040
ENSMUSG00000039358	3.21989942712739	-5.86435793321208	1.16357185627193	-5.03996199426946	4.65624303861046e-07	1.11280866094613e-06	Drd5	13492
ENSMUSG00000101793	11.0710303515289	-5.86351752555091	1.08457073884937	-5.40630252644615	6.43390895311668e-08	1.64157317030693e-07	NA	NA
ENSMUSG00000074071	25.8127350432058	-5.86305876688201	1.06554082099383	-5.50242529555416	3.74601971351772e-08	9.71339286819976e-08	Fam169b	434197
ENSMUSG00000020436	9.71135093540985	-5.85888998923147	1.11448205379478	-5.25705189175736	1.46383018593388e-07	3.63880534459961e-07	Gabrg2	14406
ENSMUSG00000005373	134.750098044236	-5.85541732495127	0.661591697631196	-8.85050000765784	8.712805766843e-19	4.16097546435212e-18	Mlxipl	58805
ENSMUSG00000027199	6765.40112155784	-5.8553399345505	0.219792373777387	-26.6403234740119	2.31691292352328e-156	1.75550095408886e-154	Gatm	67092
ENSMUSG00000027801	5.1650820546219	-5.85385577033384	1.23855234350989	-4.72636929800223	2.28569796347172e-06	5.16704129129261e-06	Tm4sf4	229302
ENSMUSG00000040570	65.7669512520923	-5.85337322038223	0.510152864263179	-11.4737633176604	1.7871446636429e-30	1.31378152205505e-29	Rundc3b	242819
ENSMUSG00000098979	48.3998639946103	-5.85334706057647	1.08360006472338	-5.40175960774855	6.59903472664723e-08	1.68292235432474e-07	NA	NA
ENSMUSG00000099136	15.8995453023023	-5.85260810762865	1.07866393732962	-5.42579380387701	5.76975363057965e-08	1.47588820168483e-07	NA	NA
ENSMUSG00000087022	14.5558759181931	5.85151125804512	0.776122307537219	7.53941898231614	4.72069976702939e-14	1.78502729273682e-13	9130024F11Rik	329160
ENSMUSG00000110067	2.84367483522451	5.85129815090409	1.60828644675219	3.63821890231081	0.000274530044919317	0.000512554055315843	NA	NA
ENSMUSG00000006546	2.44910105326452	-5.84857919871111	1.22607382733275	-4.77016886612315	1.84071543783918e-06	4.19695344149013e-06	Cryba2	12958
ENSMUSG00000034555	4.71440624011648	-5.84830741771114	1.22945799430537	-4.75681759344317	1.96668724653919e-06	4.4730378706351e-06	Tex16	83556
ENSMUSG00000097002	11.5138046054762	-5.84592380624448	1.08768171158456	-5.37466406208854	7.67255951164213e-08	1.94316678364814e-07	NA	NA
ENSMUSG00000090235	10.1085101143307	-5.84387031786939	1.09346895671637	-5.34434039665672	9.07468939127982e-08	2.28772544739091e-07	LOC102637720	102637720
ENSMUSG00000020828	2757.29911986729	-5.84346104480327	0.152585379311663	-38.29633658981	0	0	Pld2	18806
ENSMUSG00000068587	4.36047048079851	-5.84229115415785	1.1284590933366	-5.17722900959	2.25205712322139e-07	5.52096967182234e-07	Mgam	232714
ENSMUSG00000102263	2.39151846050944	5.84023099673105	1.35650008041568	4.30536723222412	1.66708950723728e-05	3.50056016929102e-05	NA	NA
ENSMUSG00000019866	198.169544932737	-5.83788567656435	0.324973331486916	-17.9641992462984	3.71601600679041e-72	7.1063550667716e-71	Crybg1	11630
ENSMUSG00000074793	60.1739939821623	-5.83304788039166	1.08303298075268	-5.38584510726335	7.21050391909149e-08	1.83163471230286e-07	Hspa12b	72630
ENSMUSG00000097452	8.69494837833767	-5.83224547810941	1.10301537266671	-5.28754686710221	1.23967605184155e-07	3.09785077756332e-07	NA	NA
ENSMUSG00000103442	40.960865392227	5.83129619779256	0.505547847064413	11.5346079142724	8.82885106275381e-31	6.56724253222375e-30	Pcdha1	116731
ENSMUSG00000011267	21.0035857806531	-5.83112918547825	1.04020518458656	-5.60574901171629	2.07356265521577e-08	5.48086036605992e-08	Zfp296	63872
ENSMUSG00000027070	4889.91346605199	-5.83076458268993	0.143443790788641	-40.648427865946	0	0	Lrp2	14725
ENSMUSG00000092167	4.21539122845911	-5.83070485435912	1.27690981274149	-4.56626207753918	4.96497971259902e-06	1.08986512712226e-05	Gm3696	100042149
ENSMUSG00000044387	8.08935811332367	-5.82960424261625	1.09651979791683	-5.31646054516423	1.05805151382896e-07	2.65546155492446e-07	NA	NA
ENSMUSG00000020953	14.2444744561254	-5.82879142220726	1.06122003776376	-5.49253803621151	3.96198184549462e-08	1.0254019680925e-07	Coch	12810
ENSMUSG00000045573	16.2186832361301	-5.82854198433993	1.08813212882939	-5.35646529489969	8.48657918729806e-08	2.14315141342949e-07	Penk	18619
ENSMUSG00000091511	4.43087138220406	-5.82672384256757	1.23797485175599	-4.70665767911417	2.51811228279037e-06	5.67666781468686e-06	Vmn2r87	625131
ENSMUSG00000099760	8.72155102359766	-5.82410159097472	1.1202086426235	-5.19912217186149	2.00231891206831e-07	4.92907836151434e-07	NA	NA
ENSMUSG00000054901	76.2633033287488	-5.82386704424646	0.479872955857342	-12.1362685126557	6.78503138848793e-34	5.57336428782226e-33	Arhgef33	381112
ENSMUSG00000106589	2.13642205515395	-5.82277835302457	1.25774473486931	-4.62953904047118	3.66480629633334e-06	8.14306691771994e-06	4931419H13Rik	70970
ENSMUSG00000056671	17.3318226402388	-5.81708102237491	1.05425190831367	-5.51773345298435	3.43399744683544e-08	8.9348994552179e-08	Prelid2	77619
ENSMUSG00000029844	148.412746164955	5.81669826889314	0.299227393608548	19.4390566944636	3.60737557033681e-84	8.53227808471591e-83	Hoxa1	15394
ENSMUSG00000096862	8.19863437531623	-5.81469349549379	1.08042443009139	-5.38186043701543	7.37199132056927e-08	1.87006194050876e-07	NA	NA
ENSMUSG00000025658	132.807274499105	-5.81102960899072	0.496879845674416	-11.6950398764985	1.3512371575029e-31	1.03704974019599e-30	Cnksr2	245684
ENSMUSG00000101223	2.38237048330761	-5.80886490641294	1.23892320341409	-4.68864001449446	2.75026709892922e-06	6.1791021436372e-06	4930568A12Rik	75883
ENSMUSG00000017652	78.653098742042	-5.80775722102776	0.924374314387178	-6.28290631904681	3.32301322893116e-10	9.89786765342339e-10	Cd40	21939
ENSMUSG00000070823	26.9212714728151	-5.80754999775243	1.08139143312603	-5.37044202483116	7.85438816136089e-08	1.98807131747014e-07	NA	NA
ENSMUSG00000072621	7.95840043108941	-5.80399875301287	1.1047595616164	-5.25363070360839	1.49129756555588e-07	3.70430492968113e-07	Slfn10-ps	237887
ENSMUSG00000025916	55.5763333033831	-5.80369840222829	0.545210566085679	-10.6448751422698	1.84231095726597e-26	1.18504387189711e-25	Ppp1r42	69312
ENSMUSG00000031886	22.1753038825107	-5.80215006852618	1.06853139222015	-5.43002303046118	5.63467800025479e-08	1.44234365912859e-07	Ces2e	234673
ENSMUSG00000041528	1331.53271684155	-5.80129091111359	0.167661738863229	-34.6011615437558	2.42684522835979e-262	9.03814749199147e-260	Rnf123	84585
ENSMUSG00000023806	249.700461048127	-5.8009840684521	0.253396986137083	-22.8928692360764	5.47188932328964e-116	2.22243667468842e-114	Rsph3b	100037282
ENSMUSG00000025076	562.06205789227	-5.79877749426092	0.177346519640308	-32.6974417429894	1.69815459654482e-234	4.14595010554215e-232	Casp7	12369
ENSMUSG00000092416	186.596334073781	-5.79662856542723	0.368963615563023	-15.7105696088266	1.28023681488961e-55	1.75926476132392e-54	Zfp141	434178
ENSMUSG00000028159	687.18710442311	-5.79609316346775	0.205117961389599	-28.2573652945911	1.15563571932049e-175	1.19214946763517e-173	Dapp1	26377
ENSMUSG00000040938	104.753111644401	-5.79437196769578	1.0512497943903	-5.5118887999939	3.55003195136011e-08	9.22588433675171e-08	Slc16a11	216867
ENSMUSG00000026114	4.90137008079002	-5.7913970343606	1.14830461048984	-5.04343271067259	4.57253613234422e-07	1.09363596860781e-06	Cnga3	12790
ENSMUSG00000097825	45.5508777733925	-5.78991969567278	1.06785525192862	-5.4220079783433	5.89332512539775e-08	1.50662051169709e-07	9630001P10Rik	319251
ENSMUSG00000025991	4.2952841469693	-5.78928814864438	1.17684775016628	-4.91931785383995	8.68463421128282e-07	2.03440796934453e-06	Cps1	227231
ENSMUSG00000022831	45.2013256284781	-5.78573078177354	1.09362305628836	-5.29042502213669	1.22032441662928e-07	3.05157487272052e-07	Hcls1	15163
ENSMUSG00000026765	25.7786677100208	-5.78343443188013	1.07096883522665	-5.40018928810021	6.65706175966383e-08	1.696932923957e-07	Lypd6b	71897
ENSMUSG00000029603	2502.97820133974	-5.78305969690872	0.199515573541634	-28.9855052127143	1.00212918979392e-184	1.18385939179257e-182	Dtx1	14357
ENSMUSG00000020014	1675.37904153924	-5.78262548982393	0.218402311015724	-26.4769427710296	1.78669585712473e-154	1.32631986718249e-152	Cfap54	380654
ENSMUSG00000078906	3.38839565121079	5.78079957088505	1.2154839301184	4.75596544523789	1.97500252748176e-06	4.49119360980961e-06	LOC105244402	105244402
ENSMUSG00000020340	1077.42902936488	-5.77911165507681	0.144919378732462	-39.8781150293622	0	0	Cyfip2	76884
ENSMUSG00000032591	5.59367104890349	-5.77833412559185	1.15341856482398	-5.00974607294766	5.45018988708966e-07	1.29593141855883e-06	Mst1	15235
ENSMUSG00000082145	27.3896518855716	5.77598693600527	0.621481145144383	9.29390534392382	1.4872868692885e-20	7.64269279206646e-20	NA	NA
ENSMUSG00000090799	7.75626587671523	-5.77534655182878	1.13193161111747	-5.10220449283789	3.35719705800117e-07	8.12777555701408e-07	Klhl33	546611
ENSMUSG00000026809	118.697707356563	-5.77490210486197	0.40198410329876	-14.3659962109745	8.4581659717789e-47	9.65962998429822e-46	Spaca9	69987
ENSMUSG00000024972	29.9964246377506	-5.77369168614664	1.06284176945261	-5.43231537571229	5.5627495703708e-08	1.42459552808575e-07	Lgals12	56072
ENSMUSG00000055882	1.97793475644158	-5.77340576866711	1.37775976157501	-4.19042994989718	2.78426364358755e-05	5.7374683522976e-05	Abhd16b	241850
ENSMUSG00000027956	526.674641146038	-5.77209149690557	0.448038076695972	-12.8830378423894	5.60837875084786e-38	5.17785320556218e-37	Tmem144	70652
ENSMUSG00000044071	9.13033525698182	-5.7718160043676	1.09580504021437	-5.26719242251201	1.38525985242704e-07	3.45144741324178e-07	Fam19a2	268354
ENSMUSG00000031255	58.5598479335139	-5.76738016379306	0.528815301968855	-10.9062278310031	1.07630299216245e-27	7.25003238712004e-27	Sytl4	27359
ENSMUSG00000028339	101.679879731215	-5.76673122559186	0.423916520681286	-13.6034595120851	3.81931226985511e-42	3.91974537625065e-41	Col15a1	12819
ENSMUSG00000046908	4.54885693418373	-5.76600436642329	1.20759213165265	-4.77479458112419	1.79890781561176e-06	4.10588983405394e-06	Ltb4r1	16995
ENSMUSG00000097887	11.1110121237182	-5.76558295097599	1.07782587370796	-5.34927124280391	8.83091048122626e-08	2.22831414795573e-07	NA	NA
ENSMUSG00000036574	4.15630189697594	-5.76554267166221	1.14849335370977	-5.02009232621054	5.16466500778742e-07	1.23043677996436e-06	Tex44	71863
ENSMUSG00000111774	24.992887085168	-5.76016441377266	0.563431658189279	-10.223359532697	1.55844180818913e-24	9.35874333187749e-24	NA	NA
ENSMUSG00000019935	247.22539601607	-5.75940021859999	0.456497196053981	-12.6165073266276	1.71249396917095e-36	1.51667190586833e-35	Slc17a8	216227
ENSMUSG00000032311	8.32277617786205	-5.75889607204489	1.05859476696061	-5.44013276069708	5.32408809386994e-08	1.36506636740495e-07	Nrg4	83961
ENSMUSG00000078591	9.70537419109161	-5.75718836395187	1.10123022686857	-5.22796071473888	1.71389914864012e-07	4.24141299617854e-07	Hs3st4	628779
ENSMUSG00000024030	839.477796961616	-5.75632747794032	0.414788245140786	-13.8777497804609	8.64144524198538e-44	9.20399788182961e-43	Abcg1	11307
ENSMUSG00000027482	2.0812952224602	-5.75590167202012	1.54918796148706	-3.71543144867654	0.000202857258255192	0.000384356517689172	Bpifa3	73388
ENSMUSG00000073144	8.96485971061931	-5.75482178785193	1.08721194517275	-5.29319219992339	1.20199473528851e-07	3.00813557158252e-07	4930599N23Rik	75379
ENSMUSG00000111474	15.5996410071576	-5.75302617670947	0.871111179271246	-6.6042387167185	3.9956523929595e-11	1.26344035156856e-10	Gm32926	102635639
ENSMUSG00000005357	50.4693108043985	-5.75216639132768	0.865716218513349	-6.64440178931334	3.044510284883e-11	9.72057897264374e-11	Slc1a6	20513
ENSMUSG00000060508	1.87153382463471	-5.75043393261429	1.44375324210858	-3.98297559783544	6.80577459939361e-05	0.000135113195945497	Nlrp9b	243874
ENSMUSG00000100141	3.82244356853292	5.74928443943417	1.14145179641711	5.03681754891494	4.73335559425072e-07	1.130254536758e-06	Gm6445	623688
ENSMUSG00000045246	157.292528504059	-5.74885513122913	0.442274671362851	-12.9983820088867	1.24959107280543e-38	1.1688916408154e-37	Kcng4	66733
ENSMUSG00000026380	998.550249025927	-5.74783353403238	0.200694690906408	-28.6396890125649	2.15463871688471e-180	2.39110487505594e-178	Tfcp2l1	81879
ENSMUSG00000059246	125.001646275488	-5.74771071740498	0.759865466264334	-7.56411624502689	3.90510400660073e-14	1.48531851024819e-13	Foxb1	64290
ENSMUSG00000041014	16.6050065205986	-5.74607331152455	1.06875453727248	-5.37642003952454	7.59814191329124e-08	1.92454146698269e-07	Nrg3	18183
ENSMUSG00000053111	370.940692379253	-5.74102107549964	0.262098997048487	-21.9040177190665	2.37854461987707e-106	8.14077273092817e-105	Fank1	66930
ENSMUSG00000097336	120.214884266954	5.74031526183217	0.644463088131723	8.90712806915467	5.23715464605036e-19	2.5269213666593e-18	Fendrr	68790
ENSMUSG00000027452	3405.38913375455	-5.73926790744294	0.14256903612725	-40.256061648059	0	0	Acss1	68738
ENSMUSG00000098158	11.8107317872696	-5.73898541735724	1.1634738663002	-4.93262941574013	8.11299907653955e-07	1.90557914172959e-06	NA	NA
ENSMUSG00000109270	4.73659843031241	-5.73823330325863	1.13429972536474	-5.05883337088305	4.21829266962438e-07	1.01166279010758e-06	Gm10584	100043682
ENSMUSG00000100393	24.8235584993937	5.7370685975198	0.554892525996431	10.3390626630222	4.69103305391272e-25	2.87440237851713e-24	NA	NA
ENSMUSG00000075316	55.0189160014514	-5.73626778136285	1.02296425881517	-5.6074957965851	2.05274996828044e-08	5.42780686558677e-08	Scn9a	20274
ENSMUSG00000004446	149.810094172842	-5.73542823007963	0.39135503514193	-14.6553071126314	1.24592013162377e-48	1.47901691259693e-47	Bid	12122
ENSMUSG00000090191	16.0953245320182	5.73356422104976	1.0637263160795	5.39007462199631	7.04284330220159e-08	1.79215281852085e-07	9230105E05Rik	320626
ENSMUSG00000038242	5.23753139750483	-5.73124285543101	1.1666211647214	-4.91268547900869	8.98373287630235e-07	2.10133662434524e-06	Aox4	71872
ENSMUSG00000097739	5.95212115442033	5.73089350981279	1.15493790419545	4.9620793369017	6.97424951820401e-07	1.64638144245269e-06	NA	NA
ENSMUSG00000049154	616.951050024916	-5.72949058043597	0.245831966094008	-23.3065319839039	3.80622170947449e-120	1.64310627941617e-118	Fam183b	75429
ENSMUSG00000012443	2382.37148801634	-5.72932502810973	0.182768225883403	-31.3474894250204	1.05264681530947e-215	2.06516147078527e-213	Kif11	16551
ENSMUSG00000097923	4.38755843259831	-5.72690022551627	1.14237604134449	-5.01314805129856	5.35466639295772e-07	1.27376945601884e-06	NA	NA
ENSMUSG00000044581	2.48075624788497	-5.72366769936108	1.42673754194777	-4.01171731385659	6.02786536355452e-05	0.000120376520615635	LOC102635990	102635990
ENSMUSG00000111110	105.484266247951	5.7222696445965	1.18328354303227	4.83592430427341	1.32528351264945e-06	3.05630296215852e-06	NA	NA
ENSMUSG00000019880	151.615700009138	-5.72178275801245	0.474284799366757	-12.0640230630455	1.63592114404354e-33	1.3308439577219e-32	Rspo3	72780
ENSMUSG00000074676	49.2828008456148	-5.7201095093095	1.04748375924056	-5.46080973461263	4.7396779564898e-08	1.21863964121168e-07	Foxs1	14239
ENSMUSG00000060560	4.09345653099484	-5.71926814876517	1.16302641832379	-4.91757371858162	8.76234636321799e-07	2.05217476698986e-06	Ces4a	234677
ENSMUSG00000075122	27.4368369690219	-5.71829127211809	0.874163130840472	-6.54144640785775	6.0926667630001e-11	1.90297323075197e-10	Cd80	12519
ENSMUSG00000022385	1432.83532001673	-5.71825832256724	0.219902688712481	-26.0035852951474	4.51071430830985e-149	3.02176602123452e-147	Gtse1	29870
ENSMUSG00000037254	58.9046176384777	-5.71810302154838	0.601874918812284	-9.50048397569424	2.08917045507189e-21	1.11150950143571e-20	Itih2	16425
ENSMUSG00000069755	117.915934869407	-5.71280726055387	0.453858303851566	-12.5872044470122	2.48312616399787e-36	2.18334258509504e-35	NA	NA
ENSMUSG00000103738	1.96378041794338	5.71095545275571	1.55368442456316	3.67574995441009	0.000237151716875605	0.000446141667372231	NA	NA
ENSMUSG00000110946	4.19122412428283	-5.70748503827535	1.22103119914905	-4.674315482072	2.94935664258532e-06	6.60546463230325e-06	NA	NA
ENSMUSG00000053897	211.504082264924	-5.70733025721117	0.850933743594688	-6.70713824686409	1.98478212163526e-11	6.41158740939307e-11	Slc39a8	67547
ENSMUSG00000022269	15.7091154846521	-5.70598421272964	0.86666762932831	-6.58382062469776	4.58510257052547e-11	1.44442234813127e-10	March11	211147
ENSMUSG00000060550	58.112932631257	-5.705386468606	0.454572915291521	-12.5510919737642	3.92065675374807e-36	3.41995199881327e-35	H2-Q7	15018
ENSMUSG00000055026	265.295985523534	-5.70184930767429	0.293800368944518	-19.407223102402	6.70544047223396e-84	1.57919232043298e-82	Gabrg3	14407
ENSMUSG00000000215	10.2294843848487	-5.69966060439141	1.15156776695417	-4.94947910835217	7.44123643717689e-07	1.75172796479631e-06	Ins2	16334
ENSMUSG00000066196	629.135287093364	-5.6994973833317	0.19299228694388	-29.5322547526941	1.1099330015357e-191	1.54357961030024e-189	Spag8	433700
ENSMUSG00000110358	3.65857040931299	-5.69910606483073	1.2131675044286	-4.69770748394305	2.63097864567741e-06	5.91835521923319e-06	NA	NA
[truncated: 19,983 more rows]
