# Supplementary material for: Diverse but unique astrocytic phenotypes during embryonic stem cell differentiation, culturing and development
Source: Commun Biol. 2023 Jan 13;6:40. doi: 10.1038/s42003-023-04410-3 (PMC9839673; doi:10.1038/s42003-023-04410-3)
Supplement: Supplementary file 8 — Suppplementary Data 5 [file 42003_2023_4410_MOESM8_ESM.zip › contrasts_full.AGES_vs_NSC_ID2.csv]

gene_id	baseMean	log2FoldChange	lfcSE	stat	pvalue	padj	symbol	entrez
ENSMUSG00000021697	270.351515364546	-11.5881457859815	1.02760608348027	-11.2768364962721	1.70777293801445e-29	1.22510266950674e-28	Depdc1b	218581
ENSMUSG00000028834	103.744991249592	11.0206746783503	1.04351504582353	10.5611075973063	4.51304921293367e-26	2.8911145876324e-25	Trim63	433766
ENSMUSG00000086219	100.642032537762	10.9896977312467	1.04977735346827	10.4685985984922	1.20412366812855e-25	7.60293372407721e-25	Srrm4os	76798
ENSMUSG00000041559	13218.2806479161	10.8597290960982	0.226454765515747	47.9554010328083	0	0	Fmod	14264
ENSMUSG00000046623	99.9676701566576	10.8334761805114	1.06094146421575	10.2111912352484	1.7668220582493e-24	1.07333096726325e-23	Gjb4	14621
ENSMUSG00000020932	296718.260639472	10.6751451661832	0.139848255208731	76.3337744203527	0	0	Gfap	14580
ENSMUSG00000097365	83.3272612579583	-10.4012326049858	1.03283802400514	-10.0705360988278	7.4570499129499e-24	4.4260874591369e-23	C030034L19Rik	320088
ENSMUSG00000022033	1340.86701979859	-10.3765839132521	0.504036508837319	-20.586968863006	3.59146391075559e-94	1.17433387665227e-92	Pbk	52033
ENSMUSG00000079110	136.198145361944	10.3335081857091	1.05195942408372	9.82310529202189	8.95419380042125e-23	5.11438784446728e-22	Capn3	12335
ENSMUSG00000037991	166.410523311916	-10.2950504258581	1.01295257161246	-10.1634081539178	2.88800859711983e-24	1.74144382284616e-23	Rmi2	223970
ENSMUSG00000050808	106.026456678066	10.2040619612502	1.0444863317893	9.76945475559234	1.52269321330575e-22	8.62545449238652e-22	Muc15	269328
ENSMUSG00000040204	1395.88766864965	-9.90881775600567	0.381300068574788	-25.9869288590547	6.95932668463816e-149	5.1836367878493e-147	Pclaf	68026
ENSMUSG00000029095	3159.05361979773	9.86824657743968	0.308478614787083	31.9900508638206	1.49959130080388e-224	2.91597519049236e-222	Ablim2	231148
ENSMUSG00000031004	7981.80550399912	-9.83115557713298	0.204213131948299	-48.141642426903	0	0	Mki67	17345
ENSMUSG00000028600	1087.97904278902	9.71427968577775	0.379404249688933	25.6040349936574	1.37559790975511e-144	9.62611874874174e-143	Podn	242608
ENSMUSG00000027379	1063.03387424365	-9.70887354816411	0.388655540058633	-24.9806642321358	9.91908360086037e-138	6.31744996990449e-136	Bub1	12235
ENSMUSG00000024164	16135.2371552463	9.69635384014054	0.338622694912479	28.6346839294001	2.48712870009606e-180	2.69210241020743e-178	C3	12266
ENSMUSG00000026697	694.860162268598	9.6827271744632	0.570358096535621	16.9765753011599	1.2242464144018e-64	2.21402193116468e-63	Myoc	17926
ENSMUSG00000020330	1630.30474857016	-9.54311604735365	0.309641447652063	-30.8198922325057	1.41881075112733e-208	2.27558603171684e-206	Hmmr	15366
ENSMUSG00000085081	80.404522130214	-9.53411499186893	1.02537770942936	-9.29814926167531	1.42911513099662e-20	7.5286374426729e-20	Rptoros	319454
ENSMUSG00000027326	779.257608935848	-9.4760806901945	0.414285306719829	-22.87332072002	8.56604000370448e-116	4.06526127432826e-114	Knl1	76464
ENSMUSG00000048616	418.751879986288	9.37191128526618	0.630976140525219	14.8530359285298	6.64881264022479e-50	8.56858417264864e-49	Nog	18121
ENSMUSG00000029307	222.965829592136	-9.22772334444907	1.04746315710757	-8.80959228191872	1.25601852507779e-18	6.13709029387021e-18	Dmp1	13406
ENSMUSG00000097755	28.0138242461815	-9.1965477489888	1.04043385746072	-8.8391469414825	9.64521970241749e-19	4.73279170435952e-18	NA	NA
ENSMUSG00000041498	617.919041587463	-9.15341927199176	0.417011948974277	-21.950016766921	8.65695275816621e-107	3.56215773324319e-105	Kif14	381293
ENSMUSG00000036223	227.361486597194	-9.14496866923089	0.664007012014269	-13.7723977364178	3.73604361223356e-43	3.97925769712109e-42	Ska1	66468
ENSMUSG00000041064	582.803871698626	-9.1100239787108	0.429772353490344	-21.1973243618973	1.01082267974399e-99	3.64709470312228e-98	Pif1	208084
ENSMUSG00000096445	20.5205182865758	-9.07415345388548	1.14958683182277	-7.89340413676943	2.94053452518836e-15	1.24565963219518e-14	Dcpp1	13184
ENSMUSG00000048636	668.604724244249	9.06828699710504	0.551799960514201	16.4340116817962	1.09190315846724e-60	1.80123033791296e-59	A730049H05Rik	74516
ENSMUSG00000020808	1317.09537055065	-9.0108184106452	0.366153105383096	-24.6094277999293	1.00128447791693e-133	6.0609432047572e-132	Pimreg	109212
ENSMUSG00000001225	77.377922485967	8.98832635942288	1.04834095735968	8.57385786210298	1.00074927500471e-17	4.7046349635598e-17	Slc26a3	13487
ENSMUSG00000064443	16.5776963018105	8.98497862504727	1.07411388836296	8.36501484841718	6.01073558911951e-17	2.73501538827341e-16	NA	NA
ENSMUSG00000001403	1919.35337017122	-8.96252954797922	0.269738049527498	-33.2267900790376	4.41828430318146e-242	1.00085526797738e-239	Ube2c	68612
ENSMUSG00000026622	1117.32595041317	-8.94890418705282	0.349638329473111	-25.5947458636426	1.74550918955299e-144	1.21373650069771e-142	Nek2	18005
ENSMUSG00000022034	384.385138318965	-8.93463710870206	0.511673198380107	-17.4616085755283	2.80906042320397e-68	5.53077819704846e-67	Esco2	71988
ENSMUSG00000046179	639.606256830293	-8.93418332592112	0.421002709180237	-21.221201505609	6.08491142252564e-100	2.20633265160323e-98	E2f8	108961
ENSMUSG00000028972	171.972204920953	-8.90553028554064	0.772918054579842	-11.5219591944733	1.02259047790967e-30	7.60900120931564e-30	Car6	12353
ENSMUSG00000032401	598.211445225837	8.90084608759175	0.382742392746339	23.2554487202852	1.25295790140207e-119	6.20073062331255e-118	Lctl	235435
ENSMUSG00000051517	266.545101282744	-8.88591832208666	0.617618126616021	-14.3873988459071	6.20874336281355e-47	7.38628683871696e-46	Arhgef39	230098
ENSMUSG00000028678	1061.42370991829	-8.86644043352184	0.314716242763673	-28.1728084818928	1.25964849335379e-174	1.28140075668809e-172	Kif2c	73804
ENSMUSG00000097767	2760.100455757	8.76720517204156	0.331814358026762	26.4220186979807	7.65341464851803e-154	6.0930608721698e-152	Miat	330166
ENSMUSG00000033952	1809.87992746209	-8.75944133095827	0.24974747656558	-35.0731925359741	1.72794520409292e-269	6.02668888405299e-267	Aspm	12316
ENSMUSG00000020897	1261.82961236686	-8.74972779779534	0.29075732942369	-30.0928881660117	6.00320183777242e-199	8.45566371675471e-197	Aurkb	20877
ENSMUSG00000090223	150.071395517093	8.73576723994876	0.596452461310277	14.6462087200683	1.42445320999493e-48	1.7743486611802e-47	Pcp4	18546
ENSMUSG00000041431	2199.12460969399	-8.72070462069554	0.237277332550723	-36.7532141690412	1.03300350492713e-295	5.40433000327708e-293	Ccnb1	268697
ENSMUSG00000087703	12.6573614741944	8.71832889930848	1.07680871846781	8.09645088285854	5.65858092008024e-16	2.46600552473072e-15	NA	NA
ENSMUSG00000006342	854.521534034852	8.69222081954964	0.311662588695424	27.88984348726	3.54320111279657e-171	3.41468237067891e-169	Susd2	71733
ENSMUSG00000066720	81.950966072711	8.68658389301183	0.884336190952446	9.82271672457081	8.98878459325275e-23	5.13281091131868e-22	Cldn9	56863
ENSMUSG00000020914	11089.4498481917	-8.6282681127154	0.143377601652894	-60.1786332959021	0	0	Top2a	21973
ENSMUSG00000096278	20.0829095044763	-8.54624536589456	1.13718457542447	-7.5152666951225	5.6795034936204e-14	2.27016701202837e-13	Dcpp2	630537
ENSMUSG00000052087	33.3177831565535	-8.52901056309844	1.17964667923559	-7.23013993361573	4.82496611952349e-13	1.85283083789391e-12	Rgs14	51791
ENSMUSG00000044201	451.715042337427	-8.52376256751694	0.381776827179067	-22.3265582421507	2.04049888509353e-110	8.98514669381966e-109	Cdc25c	12532
ENSMUSG00000031250	12.5064584794467	8.47860302699065	1.15203319940788	7.35968636263992	1.84342832283476e-13	7.1933316529299e-13	Tnmd	64103
ENSMUSG00000000753	7442.29568856482	8.42675063458081	0.205179762100775	41.0700867780612	0	0	Serpinf1	20317
ENSMUSG00000040084	1805.40156995388	-8.39211824409286	0.232473392456376	-36.0992634701954	2.3291659496233e-285	1.11258181328419e-282	Bub1b	12236
ENSMUSG00000091685	39.5862711204831	8.31275769477616	1.06970375363333	7.77108397211961	7.78172870061345e-15	3.24209186079976e-14	Gm17359	100233207
ENSMUSG00000015880	807.686098185756	-8.30006648668954	0.292602245538195	-28.3663800030751	5.25704609648552e-177	5.42314900836039e-175	Ncapg	54392
ENSMUSG00000025574	1483.94119960248	-8.29865948737817	0.286034143051308	-29.0128283247975	4.53318398710955e-185	5.27024612427292e-183	Tk1	21877
ENSMUSG00000063919	76.8998077232568	8.29296082552641	1.04005332212433	7.97359197756121	1.54127808903326e-15	6.59394537584264e-15	Srrm4	68955
ENSMUSG00000028175	289.869420255274	-8.28803100132959	0.434226397193874	-19.0868889014804	3.24530463141559e-81	8.2725149264611e-80	Depdc1a	76131
ENSMUSG00000026442	20397.514520043	8.28782888133582	0.190209206104647	43.5721753487374	0	0	Nfasc	269116
ENSMUSG00000020264	108.855279538584	8.28091838336486	0.621980244823682	13.313796462639	1.92448679870786e-40	1.907386036446e-39	Slc36a2	246049
ENSMUSG00000049583	1805.0460933287	-8.26921254145288	0.51359072036729	-16.1007826144897	2.51898179927731e-58	3.93667048901282e-57	Grm5	108071
ENSMUSG00000044337	873.148567796645	8.25887513188247	0.287857608475706	28.690834943067	4.96452054149488e-181	5.50936413425591e-179	Ackr3	12778
ENSMUSG00000059631	22.038250334168	8.24618797113782	1.05323505178161	7.82938998962187	4.90242741184535e-15	2.05692261830204e-14	NA	NA
ENSMUSG00000048327	2114.19953605775	-8.22219184743169	0.202011161739327	-40.7016710197506	0	0	Ckap2l	70466
ENSMUSG00000100987	11.505477200992	8.17221405971722	1.06921292193084	7.64320547581807	2.11879453930698e-14	8.64233755563251e-14	NA	NA
ENSMUSG00000062694	11.5981231905778	8.12390468997338	1.09114472629502	7.44530445338641	9.67210997910947e-14	3.82721542537317e-13	Cav3	12391
ENSMUSG00000021799	18.5721231079991	8.12272432809656	1.07849042689261	7.53156831581722	5.01344694548532e-14	2.00912766246852e-13	Opn4	30044
ENSMUSG00000041556	8547.92055611235	8.10488566323497	0.146987248346119	55.1400597972276	0	0	Fbxo2	230904
ENSMUSG00000032254	1441.08034117534	-8.05035755082321	0.24389357077124	-33.007666111765	6.30522849236633e-239	1.37173055111649e-236	Kif23	71819
ENSMUSG00000031762	17695.0707708071	7.99079590386217	0.149413284292486	53.4811609402793	0	0	Mt2	17750
ENSMUSG00000030867	2173.60446290192	-7.98557480358507	0.206057524659464	-38.7541043054955	0	0	Plk1	18817
ENSMUSG00000003779	2368.96485832469	-7.96057342900347	0.194150872391384	-41.0019966995355	0	0	Kif20a	19348
ENSMUSG00000048368	47.6880289318598	7.95411046126212	1.08627520674245	7.32237135846552	2.43626827068033e-13	9.44795670872908e-13	Omd	27047
ENSMUSG00000035683	649.958050666063	-7.93508012955271	0.302923936237116	-26.1949591310653	3.0331348155738e-151	2.3384937299159e-149	Melk	17279
ENSMUSG00000058290	1396.52266338751	-7.91951524421071	0.237961015855176	-33.2807254824906	7.33870715829977e-243	1.67972304572209e-240	Espl1	105988
ENSMUSG00000018983	240.120668187496	-7.91353257462667	0.453245292380878	-17.459712671382	2.90392037616155e-68	5.71242993960588e-67	E2f2	242705
ENSMUSG00000045328	1694.60196070522	-7.89190044379312	0.200439106496079	-39.3730573926076	0	0	Cenpe	229841
ENSMUSG00000036949	6506.40512433449	7.88918039720313	0.19479964614478	40.4989462421287	0	0	Slc39a12	277468
ENSMUSG00000037621	520.884760092527	7.88826796128187	0.293089341266387	26.9142095962892	1.49760802197114e-159	1.27546283204542e-157	Atoh8	71093
ENSMUSG00000006389	11.3828009292342	7.85309509230194	1.12434869236292	6.98457262025888	2.85724421273636e-12	1.06230502684359e-11	Mpl	17480
ENSMUSG00000037095	14.4928101307034	7.8466557376548	1.3124955985338	5.97842442018119	2.25306101457261e-09	7.15618815744491e-09	Lrg1	76905
ENSMUSG00000109651	9.2349971410865	7.82666275692498	1.11578975401733	7.01446014246464	2.30838519496675e-12	8.61449522571408e-12	NA	NA
ENSMUSG00000046415	69.9562307058735	7.82583191837765	0.618611608927978	12.650638632436	1.1096910346107e-36	9.99313159979547e-36	B430212C06Rik	338360
ENSMUSG00000109598	156.431592909121	7.82526205318734	0.618707424343147	12.6477584481794	1.1511236907999e-36	1.03577562890853e-35	NA	NA
ENSMUSG00000074240	11.7270121270699	7.82283968045725	1.09378280382994	7.15209605880173	8.54627268945201e-13	3.2433031054461e-12	Cib3	234421
ENSMUSG00000028546	155.355653786965	-7.80618734216529	1.04012184962097	-7.50507005021569	6.13957604225581e-14	2.44969864493348e-13	Elavl4	15572
ENSMUSG00000028927	7750.78713700753	7.77312877212661	0.248516740135563	31.2780892260475	9.26861011267834e-215	1.56660900004524e-212	Padi2	18600
ENSMUSG00000046295	385.559439983026	-7.76495589272156	0.420448547900332	-18.4682666440371	3.7183300256983e-76	8.55527389054123e-75	Ankle1	234396
ENSMUSG00000041548	16277.2465572912	7.75615541447431	0.138599427153223	55.9609485679893	0	0	Hspb8	80888
ENSMUSG00000050711	90.6900454313078	7.7484261052381	1.04622357970616	7.40609010878373	1.30077466281619e-13	5.11762250063743e-13	Scg2	20254
ENSMUSG00000010505	128.751162167004	-7.74719706722241	0.810671179944639	-9.55652212497732	1.21780398009729e-21	6.66636942069697e-21	Myt1	17932
ENSMUSG00000068101	434.864892395167	-7.73770095800918	0.348375275019723	-22.2108212403165	2.69958262470002e-109	1.16538170948003e-107	Cenpm	66570
ENSMUSG00000030116	43.7612861254024	7.73462575672924	1.05495778805696	7.331692172229	2.2726463741116e-13	8.8290061489311e-13	Mfap5	50530
ENSMUSG00000107240	77.8592262169218	7.72434516072746	1.04529680777354	7.38961900895898	1.47250121575138e-13	5.77566390819443e-13	NA	NA
ENSMUSG00000016458	6.43135643844782	7.71224751970236	2.05047366595534	3.76120291021106	0.000169098182543653	0.000371373749628354	Wt1	22431
ENSMUSG00000040723	552.370639191486	7.65378412545821	0.295572714531151	25.8947587147851	7.62941797408263e-148	5.53271290905999e-146	Rcsd1	226594
ENSMUSG00000018893	73.9662200762366	7.64563982209641	1.04340041749891	7.32761813573304	2.34279128489651e-13	9.09668720675577e-13	Mb	17189
ENSMUSG00000084939	32.4032154611235	-7.6359921910964	0.920454748365726	-8.29589092201888	1.07774393165125e-16	4.84775177280919e-16	NA	NA
ENSMUSG00000097870	12.5516928787889	7.62211076748081	1.16385990536865	6.54899333873566	5.79262149972406e-11	2.00727443957478e-10	NA	NA
ENSMUSG00000015957	217.685618652721	7.61033023001167	0.412571252773259	18.4460991376783	5.60477236296955e-76	1.28552884270908e-74	Wnt11	22411
ENSMUSG00000095865	27.7812293768719	-7.60815111206407	1.0517666121019	-7.23368761141748	4.70052326613938e-13	1.80662231462097e-12	NA	NA
ENSMUSG00000024124	14.2201969365073	7.55832756680983	1.09963382130824	6.87349499474074	6.26477086042877e-12	2.28892268234455e-11	Prss30	30943
ENSMUSG00000078949	6.66159109097419	7.53083370627325	1.16267190118617	6.47717872822952	9.34534737997701e-11	3.20451494975398e-10	R3hdml	100043899
ENSMUSG00000023505	1831.63526147065	-7.50561940825113	0.212258042866645	-35.3608245269964	6.83574730035314e-274	2.50336459051099e-271	Cdca3	14793
ENSMUSG00000044338	822.572429986568	7.50132020566868	0.555577520746082	13.5018425432246	1.52513520268e-41	1.55435045493913e-40	Aplnr	23796
ENSMUSG00000026683	1400.13841612904	-7.49452587963941	0.220284345083288	-34.0220539812113	1.05157347600958e-253	2.85262024547637e-251	Nuf2	66977
ENSMUSG00000020475	39.8301745782021	7.48311850092871	0.811033090387041	9.22665004624857	2.79228098904312e-20	1.45252817642624e-19	Pgam2	56012
ENSMUSG00000068744	913.845301755077	-7.47563172534989	0.321160488922779	-23.276934689022	7.59336924567815e-120	3.78342635907678e-118	Psrc1	56742
ENSMUSG00000032783	543.626300649144	-7.47238316013468	0.295867442354087	-25.2558480266711	9.76844802755804e-141	6.56397885350253e-139	Troap	78733
ENSMUSG00000032679	450.479553120787	7.45071646919805	0.330974408066812	22.5114579484164	3.20554301103509e-112	1.46131528177332e-110	Cd59a	12509
ENSMUSG00000020473	3739.03959919301	7.44321601254006	0.177170343342603	42.0116362146839	0	0	Aebp1	11568
ENSMUSG00000032372	798.762750945395	7.43664466865533	0.336770392676566	22.0822400970309	4.68291520769722e-108	1.97122022717875e-106	Plscr2	18828
ENSMUSG00000033080	20.6523358514139	7.41436989795262	1.09211853843697	6.78897906866779	1.1292982259302e-11	4.07857822458323e-11	Vsx1	114889
ENSMUSG00000063430	175.296222317175	7.40755611433111	0.661730426812917	11.1942202053607	4.35214509915467e-29	3.07392106280056e-28	Wscd2	320916
ENSMUSG00000092085	25.2186196436674	7.40721378989454	1.03924963977816	7.12746341819823	1.02235432102665e-12	3.86980042996014e-12	NA	NA
ENSMUSG00000039748	539.646136239869	-7.39980854894185	0.273841989351193	-27.0221837289235	8.11065717810754e-161	7.18610766832891e-159	Exo1	26909
ENSMUSG00000037846	405.300162586913	-7.39943697484772	0.380946553083168	-19.4238192076049	4.85421241240259e-84	1.30233955235314e-82	Rtkn2	170799
ENSMUSG00000017493	1583.57946254951	-7.37878096009743	0.376687722345537	-19.5885889621028	1.93478505460864e-85	5.39505482295885e-84	Igfbp4	16010
ENSMUSG00000031377	32.7342471897338	-7.37605586522334	1.17113654379073	-6.29820314661907	3.01115719970588e-10	1.00324726533946e-09	Bmx	12169
ENSMUSG00000087474	6.98586344900235	7.35552112658348	1.12089903453818	6.56216206807068	5.30331285455876e-11	1.84149325779424e-10	NA	NA
ENSMUSG00000104342	15.9242770560462	-7.35422300435601	1.07279319924714	-6.85521031408197	7.12076800071273e-12	2.59477007097281e-11	NA	NA
ENSMUSG00000072945	48.2494115607273	7.34255242290036	0.714335945692853	10.2788505424834	8.77680686198496e-25	5.38845423801049e-24	Ripply1	622473
ENSMUSG00000024411	19931.6392453179	7.33747699530359	0.236758608877781	30.9913841362843	7.04254934721374e-211	1.15482042392782e-208	Aqp4	11829
ENSMUSG00000024056	590.918248702008	-7.33270501270719	0.252119316624617	-29.0842649856335	5.67701209261138e-186	6.67064100058555e-184	Ndc80	67052
ENSMUSG00000027318	16.3398760106385	7.32098224567558	1.07493334565638	6.81063832958423	9.71666307237558e-12	3.51852731854497e-11	Adam33	110751
ENSMUSG00000000903	35.4772094561344	7.31825411835813	1.06468277088687	6.87364754880192	6.25807156374813e-12	2.28685525478526e-11	Vpreb3	22364
ENSMUSG00000022861	59.6915522596222	-7.31411094907902	0.669160569878842	-10.9302778410917	8.25951422733122e-28	5.62225235802816e-27	Dgkg	110197
ENSMUSG00000001228	3696.89042950965	-7.30668640113403	0.204469162528645	-35.7349064806308	1.13515527880175e-279	4.61903091502051e-277	Uhrf1	18140
ENSMUSG00000029414	899.879472808937	-7.30535027609452	0.243410586604378	-30.0124591046162	6.74962254376415e-198	9.38667444013478e-196	Kntc1	208628
ENSMUSG00000057173	27.3512942331206	-7.2886851952524	1.05048412063762	-6.93840587597682	3.96549057721732e-12	1.46541749837195e-11	Rfx8	619289
ENSMUSG00000028068	1248.27758733508	-7.26152597971909	0.247462590235905	-29.3439342601106	2.85567556058371e-189	3.54507113518113e-187	Iqgap3	404710
ENSMUSG00000019122	50.0924339014416	-7.23650194815214	1.08754751132984	-6.65396396273613	2.85302559079178e-11	1.00592957808838e-10	Ccl9	20308
ENSMUSG00000028874	10.3841061562822	-7.22600772169912	1.09808368067294	-6.58056198164312	4.686734026064e-11	1.63255559217984e-10	Fgr	14191
ENSMUSG00000070280	22.5933050279233	7.20494828700855	0.888367377224805	8.11032515569886	5.04844833545334e-16	2.20492059779202e-15	Slc22a14	382113
ENSMUSG00000027496	1162.77782009381	-7.1926391687579	0.201517833682219	-35.6923208101782	5.20098583525285e-279	2.04073681710734e-276	Aurka	20878
ENSMUSG00000046591	423.065596203701	-7.19159380940939	0.301879134340705	-23.8227588174175	1.94066503020254e-125	1.05811991832855e-123	Ticrr	77011
ENSMUSG00000001493	36.8598161897681	-7.18303282126769	1.08488090334059	-6.62103351542971	3.56696078117644e-11	1.25102680358803e-10	Meox1	17285
ENSMUSG00000054753	5.37893893146105	7.1799706288818	1.14629582025076	6.26362802868038	3.76122071879156e-10	1.24672353075889e-09	AU018091	245128
ENSMUSG00000004612	5.24465418225893	7.17685894905696	1.27272757653204	5.63895925678975	1.71081005884926e-08	5.16297616029319e-08	Nkg7	72310
ENSMUSG00000023224	708.804159782911	7.15109630961152	0.2546821733619	28.0785114058608	1.79276549261658e-173	1.80699248482863e-171	Serping1	12258
ENSMUSG00000021390	1446.06228691445	7.13803784250143	0.329908561332988	21.6364128704643	8.16106636313041e-104	3.16266510047733e-102	Ogn	18295
ENSMUSG00000037544	1195.72512727912	-7.12194955030534	0.212083383484973	-33.5808936715212	3.1888955732431e-247	7.96245482168984e-245	Dlgap5	218977
ENSMUSG00000020061	51.5728554342578	7.11311139551364	1.28014706271299	5.5564798785219	2.75269436188264e-08	8.1858104227429e-08	Mybpc1	109272
ENSMUSG00000032060	15122.177455132	7.10985767033315	0.158031874014016	44.9900231500297	0	0	Cryab	12955
ENSMUSG00000053310	66.6286670537555	-7.10713715397396	0.620701172986832	-11.4501751620256	2.34670836745329e-30	1.72744465521109e-29	Nrgn	64011
ENSMUSG00000029177	1527.50772954189	-7.09800309496288	0.200012966578848	-35.4877147035602	7.60471027585615e-276	2.88100515329978e-273	Cenpa	12615
ENSMUSG00000034883	52.4081625716112	-7.09796376487186	0.769500723110849	-9.2241157827338	2.85910023306999e-20	1.48658328019988e-19	Lrr1	69706
ENSMUSG00000109084	4.49885602371884	-7.08962158521428	1.17031427587548	-6.05787841040453	1.37928587527534e-09	4.4399426512489e-09	NA	NA
ENSMUSG00000026494	466.767833963712	7.07735084642022	0.460736363802792	15.3609556406742	2.99132520707915e-53	4.14428680801703e-52	Kif26b	269152
ENSMUSG00000026605	2597.15351579921	-7.07614797854983	0.201003361253748	-35.2041276046965	1.72892536926022e-271	6.12736728044431e-269	Cenpf	108000
ENSMUSG00000001827	593.285116311708	7.0678704320096	0.485123583811028	14.5692163149149	4.40920035064086e-48	5.40945613091187e-47	Folr1	14275
ENSMUSG00000098128	428.865592727097	7.0641841225884	0.286585334467383	24.6494962337035	3.72617876566444e-134	2.27431461160958e-132	NA	NA
ENSMUSG00000070532	1530.75239668466	7.03801909656594	0.563217157777238	12.4961020795989	NA	NA	Ccdc190	78465
ENSMUSG00000020649	3575.56534665933	-7.03474361097166	0.183931641929436	-38.2465112428588	0	0	Rrm2	20135
ENSMUSG00000031070	101.761105646047	7.02361118337378	0.490220517052558	14.3274525219857	1.47430109606358e-46	1.728645570107e-45	Mrgprf	211577
ENSMUSG00000027880	4.26350728497953	-7.02355306120702	1.2627777336519	-5.56198678044094	2.66720501480829e-08	7.94125959219277e-08	Slc25a54	74686
ENSMUSG00000026023	29.0318957810466	7.01553386394767	0.873631967939316	8.03030809471819	9.72281891545121e-16	4.19806445331518e-15	Cdk15	271697
ENSMUSG00000048489	40.0730749057895	7.01540038901681	0.695964998208671	10.0801051878666	6.76536583857088e-24	4.02206124380189e-23	Depp1	213393
ENSMUSG00000017499	537.68577108868	-7.01308821135616	0.257975900747447	-27.1850517472243	9.75757316434621e-163	8.78701455492538e-161	Cdc6	23834
ENSMUSG00000032218	806.000993005673	-6.98219457351918	0.266517412514982	-26.197892691633	2.808459791024e-151	2.17289742916093e-149	Ccnb2	12442
ENSMUSG00000049985	11.5223001506055	6.95949505164129	1.08382042940996	6.42126210467364	1.35149093962483e-10	4.59197625117928e-10	Ankrd55	77318
ENSMUSG00000102389	35.7782454616321	6.93146004584788	1.06099329521293	6.53299137432985	6.44688581550233e-11	2.22731795635271e-10	NA	NA
ENSMUSG00000031871	274.29357787741	-6.9301458592752	1.06745263335561	-6.49222798532033	8.4576136549677e-11	2.90691607759433e-10	Cdh5	12562
ENSMUSG00000047534	503.718365926776	-6.91714221695954	0.241442493385753	-28.6492328668425	1.63871455021127e-180	1.80037374058961e-178	Mis18bp1	217653
ENSMUSG00000017716	1163.80397832711	-6.91579978573747	0.200478354021402	-34.4964912521138	9.05454984566026e-261	2.84222319655275e-258	Birc5	11799
ENSMUSG00000021965	467.235880290499	-6.91013845497035	0.257046993257619	-26.8827826670776	3.49163972941412e-159	2.93953255840676e-157	Ska3	219114
ENSMUSG00000058914	669.371970215677	6.90343141761023	0.578198322059005	11.9395562979613	7.36148372752866e-33	5.89052738328432e-32	C1qtnf3	81799
ENSMUSG00000032204	210.392518223445	6.90279192557984	0.520750030353876	13.2554806014875	4.19421336221105e-40	4.12900762580033e-39	Aqp9	64008
ENSMUSG00000054640	699.388556416525	6.88021373924708	0.264128592866465	26.0487274951163	1.39075693676596e-149	1.04297277036036e-147	Slc8a1	20541
ENSMUSG00000022385	1432.83532001673	-6.87248687304507	0.219538291429941	-31.3042742032918	4.08139743095913e-215	7.06146029531219e-213	Gtse1	29870
ENSMUSG00000031391	240.019528190722	6.86960354961342	0.383245805373691	17.9247977493585	7.55246910458887e-72	1.58349621789247e-70	L1cam	16728
ENSMUSG00000024617	976.329069758645	6.83950273820179	0.360269581995045	18.9844024586452	2.29532481156145e-80	5.75087481008435e-79	Camk2a	12322
ENSMUSG00000022057	4.41238388517604	-6.83251631210995	1.23752122586786	-5.52113060308795	3.3682529822553e-08	9.9530154355965e-08	Adamdec1	58860
ENSMUSG00000054342	104.45876214046	-6.82327698244515	1.0425087280433	-6.5450550186298	5.94734864153938e-11	2.06024107993922e-10	Kcnn4	16534
ENSMUSG00000103308	83.2233327058454	6.82207681994148	0.767100199050172	8.89333209454073	5.93032424325869e-19	2.93947698166305e-18	NA	NA
ENSMUSG00000066058	217.319884693211	6.82140842206398	0.534235672152655	12.7685378899872	2.45726929562631e-37	2.25348824010004e-36	Cldn19	242653
ENSMUSG00000020032	3888.54043595934	6.81294814508483	0.181395936907858	37.558438525255	0	0	Nuak1	77976
ENSMUSG00000046610	59.3193694958917	-6.81013764629851	0.895651696248527	-7.60355579610137	2.88102952804501e-14	1.16841753081826e-13	Oacyl	319888
ENSMUSG00000024989	754.874431849745	-6.80162870593558	0.199798545130575	-34.0424335997566	5.25253456469644e-254	1.46093597455791e-251	Cep55	74107
ENSMUSG00000038943	3731.93126866113	-6.79602923049549	0.186114763920127	-36.5152612686443	6.3498054282842e-292	3.17100624262929e-289	Prc1	233406
ENSMUSG00000038379	625.862110722124	-6.79528135559375	0.196021391656966	-34.6660193469362	2.56266844892966e-263	8.40440504900469e-261	Ttk	22137
ENSMUSG00000012443	2382.37148801634	-6.77943359118572	0.182549627192245	-37.137482532606	6.98141612214297e-302	3.74152820614262e-299	Kif11	16551
ENSMUSG00000085639	16.5746181856667	6.77684605977456	1.06661112581863	6.35362401135025	2.10300498195688e-10	7.06348646721774e-10	NA	NA
ENSMUSG00000020185	508.245789454585	-6.75561166553217	0.286094900246874	-23.6131845052208	2.82171015659881e-123	1.48328797298913e-121	E2f7	52679
ENSMUSG00000042367	30.4447971955179	6.74685730912525	1.08598759763904	6.21264674089563	5.20994880544029e-10	1.71528626164129e-09	Gjb3	14620
ENSMUSG00000024210	125.195951838833	6.74149247211502	0.387020022128903	17.4189759874223	5.92276576350823e-68	1.15475538705915e-66	Ip6k3	271424
ENSMUSG00000086386	153.171023231191	6.74109850957449	0.353301039811315	19.0803245673284	3.67966791783976e-81	9.35802582855244e-80	Gm12108	104692
ENSMUSG00000022422	139.399954288432	-6.74109668648639	0.383918534639286	-17.5586643474248	5.10626427057297e-69	1.01722524766364e-67	Dscc1	72107
ENSMUSG00000031766	26.5414834091327	6.72670188079632	0.861584180194451	7.80736466084853	5.83961285263518e-15	2.44407263258958e-14	Slc12a3	20497
ENSMUSG00000026785	161.352191921362	-6.71835597149093	0.409233374037888	-16.4169307727794	1.44703481047616e-60	2.38170006671106e-59	Pkn3	263803
ENSMUSG00000031028	1615.89426795786	6.71306898625434	0.228704207439588	29.3526256530615	2.21208507228766e-189	2.77749401676439e-187	Tub	22141
ENSMUSG00000039865	34.5549514066141	6.70931933853594	1.0673068228272	6.28621423103393	3.2530097196111e-10	1.08136736110461e-09	Slc44a3	213603
ENSMUSG00000025582	12181.2610043764	-6.70736358712669	0.468409837885013	-14.3194336340418	1.65466181038142e-46	1.93495923148009e-45	Nptx1	18164
ENSMUSG00000104358	8.34482394401093	6.70072029968402	1.17329997233765	5.71100354356414	1.1231190731891e-08	3.42658919677646e-08	NA	NA
ENSMUSG00000043460	123.434852178829	-6.69984521749553	0.712429870133499	-9.40421717051263	5.24189461723994e-21	2.80653387974204e-20	Elfn2	207393
ENSMUSG00000091553	17.7166855640838	6.69658605170445	1.49228171356099	4.4874811443776	7.20701883162461e-06	1.79302337847925e-05	NA	NA
ENSMUSG00000021091	6047.44233194332	6.68572020379228	0.403749958598684	16.5590610262766	1.37726626290365e-61	2.32610850075188e-60	Serpina3n	20716
ENSMUSG00000087013	20.4940587146909	6.68146852455451	0.821471219926985	8.13353938942424	4.16934529295914e-16	1.82605190596355e-15	2610027K06Rik	69909
ENSMUSG00000085359	4.98818395212699	6.67352330614614	1.12690173771003	5.92200995244478	3.18030371790159e-09	1.00225530351327e-08	NA	NA
ENSMUSG00000047420	56.681628475779	6.66840852986216	0.618674420354522	10.7785424941942	4.34719108320682e-27	2.88321248630556e-26	Fam180a	208164
ENSMUSG00000074476	523.653616386068	-6.66723109874129	0.299593917041707	-22.2542272038625	1.0264728405642e-109	4.46627479717171e-108	Spc24	67629
ENSMUSG00000023940	462.868674520921	-6.63440649450595	0.237684092390613	-27.9127072736651	1.87064712226604e-171	1.81874908042264e-169	Sgo1	72415
ENSMUSG00000017697	160.469046478617	-6.62637686626281	0.619851774436133	-10.690260380864	1.13053141800247e-26	7.39760775692922e-26	Ada	11486
ENSMUSG00000097404	20.9637906382354	6.62495010290273	0.783038362827715	8.46056900581301	2.66076047541568e-17	1.2282539900485e-16	Gm10814	100502985
ENSMUSG00000026241	91.5986055298326	6.62427467531174	1.05740210874327	6.26466943893725	3.73617112938405e-10	1.23860724541273e-09	Nppc	18159
ENSMUSG00000005611	141.906079028738	6.62341430068061	0.463741205864923	14.2825658296361	2.81059576997551e-46	3.2675778229456e-45	Mrvi1	17540
ENSMUSG00000087064	266.332482336097	6.6196775683568	1.11610330285072	5.93106171395517	3.00982049929981e-09	9.49257726871175e-09	NA	NA
ENSMUSG00000083668	17.7456939578116	-6.61638474377096	1.05844775502162	-6.25102629050953	4.07764221868998e-10	1.34997788867372e-09	NA	NA
ENSMUSG00000030069	6.32729207715789	-6.61435913876947	1.46231845657037	-4.5232002024254	6.09115745920142e-06	1.52438499830334e-05	Prok2	50501
ENSMUSG00000027331	1980.61224350271	-6.60836758781901	0.152977286796075	-43.1983579145852	0	0	Knstrn	51944
ENSMUSG00000020890	117.385503632486	6.60617480344684	0.751892363837118	8.78606449696293	1.54890694712126e-18	7.53300848806893e-18	Gucy2e	14919
ENSMUSG00000068154	134.993947267279	-6.60594446965438	0.602733190182868	-10.95998126078	5.95116902135621e-28	4.06481308381287e-27	Insm1	53626
ENSMUSG00000072720	20.7013083587838	-6.60373591284377	0.894970131976644	-7.3787221236743	1.59815987579926e-13	6.25625636040213e-13	Myo18b	74376
ENSMUSG00000030263	35.9270370713936	-6.59643665106864	1.08618751141511	-6.07301831566327	1.25528131501756e-09	4.04788616596431e-09	Lrmp	16970
ENSMUSG00000035506	167.201442750899	6.57529310109831	0.4573534093281	14.3768319356318	7.23305020424059e-47	8.57700011536851e-46	Slc12a8	171286
ENSMUSG00000020865	55.0095793945205	6.55608204074232	0.520844101219004	12.5874172816745	2.47644137099081e-36	2.21649068206848e-35	Abcc3	76408
ENSMUSG00000027656	2573.24648077649	6.55384259569405	0.533972518925203	12.2737451149843	1.25319762263753e-34	1.06400739421231e-33	Wisp2	22403
ENSMUSG00000030268	1425.02581554749	-6.55072489371101	0.226359455713619	-28.9394797891665	3.80655006164062e-184	4.37912693740468e-182	Bcat1	12035
ENSMUSG00000029373	60.5958483333165	-6.54654927608138	1.07724958501001	-6.07709612254856	1.22378411762875e-09	3.94979559586611e-09	Pf4	56744
ENSMUSG00000067714	6.44299207954753	-6.54146271123263	1.14582687377638	-5.70894509540824	1.13678552399069e-08	3.46684084922239e-08	Lpar5	381810
ENSMUSG00000110067	2.84367483522451	6.54136957407929	1.60828645069319	4.0672913530173	4.75627617225644e-05	0.000110242253515813	NA	NA
ENSMUSG00000028011	14.6793587131479	-6.53795195251778	1.22949177313982	-5.31760528646847	1.05141846236211e-07	3.01013913661013e-07	Tdo2	56720
ENSMUSG00000025488	52.1443771686156	6.53763388852187	0.504252366958656	12.9650038689018	1.93220656022945e-38	1.82294438591334e-37	Cox8b	12869
ENSMUSG00000036768	1048.42170211189	-6.52269908258593	0.182950791748524	-35.6527513231631	2.13595650251556e-278	8.23392495259199e-276	Kif15	209737
ENSMUSG00000097730	62.5761089083215	6.51998679474119	1.05057132242619	6.20613437237553	5.43037515398286e-10	1.78678696104321e-09	NA	NA
ENSMUSG00000035403	3193.18636631944	6.51448983727979	0.191369060103109	34.0414998838882	5.42231930575858e-254	1.48930777631792e-251	Crb2	241324
ENSMUSG00000034311	1234.4751918996	-6.50943136038986	0.181690104779228	-35.8271099480044	4.17967603177249e-281	1.83680042892274e-278	Kif4	16571
ENSMUSG00000037628	231.240284773014	-6.5028159616117	0.320462882129176	-20.2919474430442	1.51474704064436e-91	4.74124454758954e-90	Cdkn3	72391
ENSMUSG00000027460	262.222717975317	6.49254692786251	0.464640347336198	13.973274092714	2.26948785945471e-44	2.50087546317946e-43	Angpt4	11602
ENSMUSG00000031933	5.1840440409778	-6.49144983916003	1.95840406152716	-3.3146631824783	0.000917536081024339	0.00186176196401771	Izumo1r	64931
ENSMUSG00000037206	1146.34833020496	6.48947012289267	0.238196883045132	27.2441437517177	1.94977323170366e-163	1.7630603794331e-161	Islr	26968
ENSMUSG00000050315	1211.65273776073	6.48155851785259	0.282039375972363	22.9810411950696	7.21370828172635e-117	3.44580026248637e-115	Synpo2	118449
ENSMUSG00000026822	4221.58185898129	6.46981738690475	0.708729319360542	9.1287565085387	6.92905735487392e-20	3.55729386118328e-19	Lcn2	16819
ENSMUSG00000053441	51.3759922420846	-6.46470383408235	1.17643486092828	-5.49516513730417	3.90344969720421e-08	1.14927643302517e-07	Adamts19	240322
ENSMUSG00000071001	38.4201634939596	6.44187577323953	0.716669512458475	8.988628176942	2.50335400098905e-19	1.25757195847582e-18	Hrct1	100039781
ENSMUSG00000022491	751.744276856555	6.43909894428749	0.575848790936399	11.1819266544204	4.99927006706512e-29	3.52305840871141e-28	Glycam1	14663
ENSMUSG00000037541	1155.84862404387	6.43052045871409	0.265425686401607	24.2271972464048	1.15023937673313e-129	6.58182547524921e-128	Shank2	210274
ENSMUSG00000019960	4192.62594211727	-6.42787673880287	0.194322108261049	-33.0784633633542	6.06459318881348e-240	1.33257306137799e-237	Dusp6	67603
ENSMUSG00000027827	116.756869341607	6.42349096962028	0.851490003160208	7.54382429127791	4.56385962695721e-14	1.83464485150257e-13	Kcnab1	16497
ENSMUSG00000048574	13.5684411668943	-6.41931259272064	1.05709745134673	-6.07258354898357	1.25868573105962e-09	4.05826875547661e-09	Ccnb1-ps	434175
ENSMUSG00000006344	388.368050547288	6.41927615322464	0.278645783077561	23.0374064244778	1.96722211222484e-117	9.52109503786704e-116	Ggt5	23887
ENSMUSG00000022790	3847.1310918281	6.41152763270716	0.23921103568265	26.8028087182944	2.9966106644462e-158	2.48469909924062e-156	Igsf11	207683
ENSMUSG00000021485	424.031491066937	-6.41089587047059	0.280339629257935	-22.8683182875014	9.6064349150916e-116	4.54918522390749e-114	Mxd3	17121
ENSMUSG00000017861	821.544877681143	-6.40917083323033	0.216913476705283	-29.5471306374309	7.1488624189517e-192	9.35011630545391e-190	Mybl2	17865
ENSMUSG00000038457	20.0841447267158	-6.40334799990568	1.0829649184629	-5.91279356398195	3.3635363099143e-09	1.05808136489258e-08	Tmem255b	272465
ENSMUSG00000098098	102.746481178811	6.40244402216483	0.385208322312682	16.6207313064431	4.93272367627122e-62	8.45450369256688e-61	Bvht	545261
ENSMUSG00000079012	43.1942499632333	6.39839056442831	1.00106651998907	6.39157382318428	1.64186979262798e-10	5.54515907676215e-10	Serpina3m	20717
ENSMUSG00000033501	28.274068152786	6.39803845646431	1.06850902706418	5.98781881519848	2.12673783605503e-09	6.76767711392284e-09	Crygs	12970
ENSMUSG00000066113	1621.8385459576	6.39772209830235	0.188699965628518	33.9042038348706	5.7760852841523e-252	1.54777953595949e-249	Adamtsl1	77739
ENSMUSG00000055775	168.456027532625	6.394373017655	0.873320108545733	7.32191204013728	2.44462380408635e-13	9.47868693262562e-13	Myh8	17885
ENSMUSG00000019989	40.166544017872	-6.39121928184521	0.693693290249885	-9.21332146595067	3.16186357257441e-20	1.64128580865054e-19	Enpp3	209558
ENSMUSG00000047842	351.318154772997	6.38851461093478	0.401431318362994	15.9143403085406	5.03953811066308e-57	7.63681178659309e-56	Diras2	68203
ENSMUSG00000028008	3.4251637675407	-6.38849201454614	1.36541866540392	-4.67877888036362	2.88588455874289e-06	7.4191577640409e-06	Asic5	58170
ENSMUSG00000063954	31.6238543104139	6.3881753150089	0.655933541581119	9.73905877661065	2.05448390380613e-22	1.15870571915637e-21	Hist2h2aa2	319192
ENSMUSG00000061132	21.1121558348937	-6.37639459718593	1.02094541113413	-6.24557839003618	4.22234702561748e-10	1.39641226962512e-09	Blnk	17060
ENSMUSG00000108592	22.679084382899	-6.37616574106943	1.05460044827678	-6.0460487680316	1.4844118100258e-09	4.77065682341624e-09	NA	NA
ENSMUSG00000092042	5.99918075208702	6.37056280335065	1.11011816859598	5.73863484407952	9.54427550912902e-09	2.92573054913633e-08	NA	NA
ENSMUSG00000047419	465.623035368513	6.35845114471017	0.229549246929722	27.6997255698114	7.03550478589475e-169	6.57834666640278e-167	Cmya5	76469
ENSMUSG00000084133	14.347175432049	-6.35829027414527	1.03465816442149	-6.14530527355415	7.98098693781582e-10	2.6011009490452e-09	NA	NA
ENSMUSG00000048922	954.088137553004	-6.35461773370316	0.190000432020897	-33.44528044549	3.01428216049352e-245	7.27833207829936e-243	Cdca2	108912
ENSMUSG00000042724	240.707631807141	6.35280310866112	0.3171924804301	20.0282273402162	3.12588197035342e-89	9.38319734078903e-88	Map3k9	338372
ENSMUSG00000025610	64.9140712425236	6.3516418815505	0.619106433643702	10.2593698536913	1.07405321364188e-24	6.58119667131988e-24	Map3k7cl	224419
ENSMUSG00000053214	25.5510151331	6.34822817256017	1.05240650449098	6.03210655338038	1.61836005863835e-09	5.18900125032255e-09	Gm9899	100502829
ENSMUSG00000064325	651.778644479552	-6.34467044636269	0.370230887433407	-17.1370640908611	7.85163493032618e-66	1.46828914318347e-64	Hhip	15245
ENSMUSG00000027715	2975.71666338362	-6.34058457906973	0.159786993821079	-39.6814811233608	0	0	Ccna2	12428
ENSMUSG00000038152	59.0429026799496	6.33718615524594	0.626475857508098	10.1156111273833	4.7106788118765e-24	2.81653729342482e-23	NA	NA
ENSMUSG00000030350	41.7769145772011	6.33707276407479	1.06404177929852	5.95566159841256	2.5902180867723e-09	8.20098876378210e-09	Prmt8	381813
ENSMUSG00000084301	6.83416275531529	-6.33385934124007	1.10686221765637	-5.72235571889984	1.05057053140936e-08	3.21113264603489e-08	NA	NA
ENSMUSG00000046460	9.96966403993908	-6.33328335485313	1.09874538451848	-5.76410462705031	8.20924794558938e-09	2.52458789514955e-08	Sh2d7	244885
ENSMUSG00000024268	220.944790764656	-6.30285792552348	0.910963676565399	-6.91889049768384	4.55194532192702e-12	1.67677945613919e-11	Celf4	108013
ENSMUSG00000098760	33.1138127088392	-6.30126280299981	0.54824993330386	-11.4934128035861	1.42373899942544e-30	1.05510344129427e-29	NA	NA
ENSMUSG00000099289	5.58007946910999	6.29772330089637	1.19104698048222	5.28755238382504	1.23963867700076e-07	3.52922786340215e-07	Mir6403	102465216
ENSMUSG00000036641	373.264603643411	6.29765631829294	0.307372588569076	20.4886725508305	2.7170059716368e-93	8.80542363049786e-92	Ccdc148	227933
ENSMUSG00000031204	7.022178874041	6.29636223664078	1.24782537836533	5.0458680724134	4.51466857773721e-07	1.23568525982336e-06	Asb12	70392
ENSMUSG00000101797	31.3997195269163	6.29009141719067	0.886168731860278	7.09807420533364	1.26507259114328e-12	4.76718230924221e-12	NA	NA
ENSMUSG00000030209	230.771453642042	6.28835026462572	0.46732416264161	13.4560777450068	2.83574261244255e-41	2.86350057091912e-40	Grin2b	14812
ENSMUSG00000002257	74.5112568861121	-6.28795977461702	1.07381125425684	-5.855740242701	4.74889979405006e-09	1.48305251811629e-08	Def6	23853
ENSMUSG00000085564	7.68365338222984	6.28656057973616	1.10882253036644	5.66958228893365	1.43146085961918e-08	4.33960947411869e-08	NA	NA
ENSMUSG00000028360	366.034859842498	6.28641240070857	0.333511784248484	18.849146259926	2.98622767557501e-79	7.29881876700885e-78	Slc44a5	242259
ENSMUSG00000044499	9.13364889428168	-6.27729212233821	1.13199979977433	-5.54531204297882	2.93430392919198e-08	8.71054583033443e-08	Hs3st5	319415
ENSMUSG00000022322	590.471093672531	-6.27182952617315	0.210880719568671	-29.7411235081205	2.25882518150784e-194	3.04497949161176e-192	Shcbp1	20419
ENSMUSG00000060459	6.66092870333546	6.26858548888922	1.21196012467595	5.17227040829027	2.31266574383466e-07	6.46598859769424e-07	Kng2	385643
ENSMUSG00000059336	1493.90251439147	6.26681023351524	0.459088321444778	13.6505546771332	2.00347758339957e-42	2.09630537809708e-41	Slc14a1	108052
ENSMUSG00000105504	136.539223075269	6.26502261123107	1.08824002122182	5.75702279741284	8.56103530272992e-09	2.62982844550377e-08	Gbp5	229898
ENSMUSG00000104616	11.8954254916815	6.26178534123503	1.04687894905267	5.9813843299661	2.21249146416659e-09	7.03241356026796e-09	NA	NA
ENSMUSG00000000126	706.918742809865	6.26175670600034	0.243439003836203	25.7220766077959	6.62045646460975e-146	4.67753343719839e-144	Wnt9a	216795
ENSMUSG00000029321	4.74734257399773	6.25822758601495	1.33808095731235	4.67701715043098	2.91077921636785e-06	7.47703433729844e-06	Slc10a6	75750
ENSMUSG00000053963	230.580023261099	6.25536241584104	0.585274826732334	10.6879061427698	1.15959290652248e-26	7.58099819548305e-26	Stum	381310
ENSMUSG00000108207	158.367744160763	6.25251351134814	0.297908029309707	20.9880664372694	8.43061691954368e-98	2.95448079064008e-96	NA	NA
ENSMUSG00000015312	2068.24932881579	6.2491759420227	0.18000154367413	34.7173463875179	4.31257720706901e-264	1.45785013801427e-261	Gadd45b	17873
ENSMUSG00000028873	1426.66481227084	-6.24550467326217	0.198955266368545	-31.3915021565349	2.64279074828879e-216	4.64560328897197e-214	Cdca8	52276
ENSMUSG00000078521	125.761515241495	-6.24331307645228	0.372264323719548	-16.7711829435361	3.96535157080555e-63	6.93715525997694e-62	Aunip	69885
ENSMUSG00000005410	2468.39627115954	-6.24039799785583	0.196300555784767	-31.7900169610222	8.89394512667588e-222	1.65615810396991e-219	Mcm5	17218
ENSMUSG00000108312	3.78790014603514	-6.23876213417832	1.1541448417716	-5.40552789249735	6.46177936961281e-08	1.87438518928716e-07	NA	NA
ENSMUSG00000039187	744.921653969072	-6.2290257736326	0.195125509721579	-31.9231748966124	1.273571986747e-223	2.43340845780799e-221	Fanci	208836
ENSMUSG00000013415	48.7930952238702	6.20733472727032	1.07415147208323	5.77882625364901	7.52235587636773e-09	2.32016740133953e-08	Igf2bp1	140486
ENSMUSG00000067702	3.00889586238748	-6.20032231835086	1.27713305210304	-4.85487577675705	1.20462233747105e-06	3.1971453824437e-06	Tuba3a	22144
ENSMUSG00000039055	269.430192314223	-6.19724490671074	0.257681499607456	-24.0500187873457	8.34398941914326e-128	4.64158175966671e-126	Eme1	268465
ENSMUSG00000026989	30.7555649086708	6.19636357934529	1.07270928040894	5.77636801742134	7.63303247459648e-09	2.3529829203747e-08	Dapl1	76747
ENSMUSG00000026669	795.240564104735	-6.19338416490594	0.202175131867567	-30.6337585028156	4.34920204794234e-206	6.82607261424551e-204	Mcm10	70024
ENSMUSG00000074912	7.40070538771281	6.19218928246059	1.13255816250392	5.46743601120718	4.56591955364036e-08	1.33840648815555e-07	Gm14207	100043609
ENSMUSG00000095969	92.7200384670515	6.18758126027868	0.723254755794912	8.55518917878121	1.17675587804251e-17	5.51083906824981e-17	Rnu1a1	19842
ENSMUSG00000027849	81.2618800353209	-6.17858352143972	0.509301816788566	-12.1314774810723	7.19396403364485e-34	5.95378424524589e-33	Syt6	54524
ENSMUSG00000034570	571.322359738628	6.17749777894912	0.392696082834641	15.7309890497441	9.27508769108091e-56	1.3613994778632e-54	Inpp5j	170835
ENSMUSG00000034023	655.263332163121	-6.17631642510428	0.178117342356396	-34.675547834899	1.841194530138e-263	6.12978294101853e-261	Fancd2	211651
ENSMUSG00000074026	4.26539392808768	-6.15142912648517	1.2081958274948	-5.09141729055642	3.55396896440121e-07	9.82400134368373e-07	NA	NA
ENSMUSG00000046057	4.1377785932552	-6.14717242020845	1.17423558397037	-5.23504184690385	1.64947488232567e-07	4.65800174647758e-07	NA	NA
ENSMUSG00000104517	2.50232244087083	6.14495274909397	1.3647645463031	4.50257355068282	6.71355095328825e-06	1.67366524956436e-05	NA	NA
ENSMUSG00000030108	161.985709290705	-6.14240986464078	0.764524072976372	-8.03429228948637	9.4120578979765e-16	4.06868282888526e-15	Slc6a13	14412
ENSMUSG00000020415	1678.8840749608	-6.13679521539713	0.145290872218006	-42.2379955582412	0	0	Pttg1	30939
ENSMUSG00000039518	71.5918282971232	6.13070914153333	0.697322743097069	8.79178142721198	1.4720694530777e-18	7.1688346836162e-18	Cdsn	386463
ENSMUSG00000044042	321.594589314229	6.13000422726456	0.265031397230813	23.1293510554374	2.34631604980817e-118	1.15079470005435e-116	Fmn1	14260
ENSMUSG00000034758	669.626964132983	-6.12669657237643	0.177358567144537	-34.5441253333059	1.74638271564276e-261	5.64312756041445e-259	Tle6	114606
ENSMUSG00000105039	3.42097027507795	-6.12549277948643	1.25872499090475	-4.86642660132104	1.13634097727656e-06	3.02176210743046e-06	NA	NA
ENSMUSG00000110902	6.83714656894036	-6.1244415193522	1.12902832045512	-5.42452426426594	5.81090965640407e-08	1.69228784466755e-07	Gm33104	102635880
ENSMUSG00000075297	72.0341229562599	-6.11759457065686	1.06121141424653	-5.76472745065638	8.1789906620365e-09	2.51563496384278e-08	H60b	667281
ENSMUSG00000044375	4.92685626041304	6.11676017507905	1.23415798324562	4.95622137369563	7.18773180774406e-07	1.94048446997862e-06	Pcare	225004
ENSMUSG00000074895	3.93346273204725	6.11587488259643	1.1518666413783	5.30953381485056	1.09905992099783e-07	3.14039579246883e-07	Eif4e1b	218268
ENSMUSG00000042357	6.56536110985601	6.11545498414284	1.20436899253097	5.07772536661814	3.81980289355445e-07	1.05284155770286e-06	Gjb5	14622
ENSMUSG00000100807	97.0365968039742	-6.11212333251036	0.649843768595239	-9.40552734039888	5.17699461895739e-21	2.77246168077871e-20	NA	NA
ENSMUSG00000059108	33.1699771949318	6.10269064686956	0.533372790120348	11.4416984891422	2.58769314298506e-30	1.90228776951525e-29	Ifitm6	213002
ENSMUSG00000097587	71.7113716296295	6.09732048052846	1.04781892794921	5.81905930298678	5.91797366545176e-09	1.8353653542833e-08	4930578M01Rik	75951
ENSMUSG00000033196	33.4976622020588	6.0965027353667	1.24565514717053	4.89421389958105	9.86994448020492e-07	2.63610416997135e-06	Myh2	17882
ENSMUSG00000056427	75.8719226436164	6.08921176550825	1.07657256948273	5.65610896851475	1.54843179930637e-08	4.68387829379942e-08	Slit3	20564
ENSMUSG00000106892	4.76442704331701	6.08645567558841	1.16411315752355	5.22840553450686	1.70978155457298e-07	4.82396380311146e-07	NA	NA
ENSMUSG00000000223	2421.0197335102	6.07809324215758	0.204518431802276	29.7190487360756	4.3573782446535e-194	5.83808976644947e-192	Drp2	13497
ENSMUSG00000064672	5.49048678629563	-6.06774547485565	1.11899184034183	-5.42251092108236	5.87676227985583e-08	1.71033241821553e-07	NA	NA
ENSMUSG00000027559	244.588508971547	-6.06710177082959	0.410861079502394	-14.7667960620111	2.39846651039748e-49	3.03930245864843e-48	Car3	12350
ENSMUSG00000109086	3.19991148847463	-6.06706539504467	1.30364428433613	-4.65392704738799	3.25672068946409e-06	8.32963842504883e-06	NA	NA
ENSMUSG00000006143	8.49288800071657	6.05989219618308	1.12828950269861	5.37086641477137	7.83592414733705e-08	2.26283034944719e-07	Upk3bl	69665
ENSMUSG00000064080	2130.08165080232	-6.05620966671052	0.471213095605052	-12.8523797899423	8.3404334603525e-38	7.72941140549665e-37	Fbln2	14115
ENSMUSG00000033268	2.83627534763566	6.05280930691449	1.45497294885311	4.16008374017239	3.18130930888603e-05	7.49468311827518e-05	Duox1	99439
ENSMUSG00000039851	271.888987239842	6.04089785884664	0.465858026091491	12.9672507942586	1.87640448156142e-38	1.77105823339128e-37	4932438H23Rik	74387
ENSMUSG00000031994	597.689513662165	6.03742970061995	0.234482153452608	25.7479284104246	3.40030994119388e-146	2.4179614996069e-144	Adamts8	30806
ENSMUSG00000086607	3.10029641809533	-6.03391645998597	1.17072869718198	-5.15398356127255	2.55010307136725e-07	7.11174194531699e-07	4930511M06Rik	75084
ENSMUSG00000049555	782.776896526637	6.03287954456629	0.282115308745822	21.3844458543785	1.86488989772747e-101	6.9218286693861e-100	Tmie	20776
ENSMUSG00000056413	1871.77536631293	6.03189159506818	0.203683267587717	29.6140751594655	9.84556433543808e-193	1.29542865354839e-190	Adap1	231821
ENSMUSG00000085237	4.26368359086688	6.02961547424408	1.16520486056048	5.17472564553478	2.28246117356221e-07	6.38316397692281e-07	NA	NA
ENSMUSG00000032495	126.973087343362	6.02703284160582	0.75270512873605	8.00716324562113	1.17384627577136e-15	5.05248270666485e-15	Lrrc2	74249
ENSMUSG00000109424	4.09237121608941	6.02546806722154	1.30501451549207	4.617165553097	3.89016920271923e-06	9.88764463751876e-06	NA	NA
ENSMUSG00000102224	2.52069587027181	-6.01791217596277	1.33566568287039	-4.50555273908819	6.62003941363302e-06	1.65110245216525e-05	4930447F24Rik	76873
ENSMUSG00000072662	10.1408907543657	6.01514265227216	1.08536214941975	5.54206045925589	2.98933049267179e-08	8.8679031882648e-08	Mansc4	545893
ENSMUSG00000040485	5.07260043759665	6.01357529458667	1.13416169776685	5.30222040334048	1.14402601395732e-07	3.26463423437458e-07	Lrrc52	240899
ENSMUSG00000037725	1888.95902994968	-6.01338694932059	0.144282473039512	-41.6778755079546	0	0	Ckap2	80986
ENSMUSG00000023484	84.6076516760085	6.00975994283591	0.366270217829548	16.4079951093176	1.67650827745616e-60	2.75320750228282e-59	Prph	19132
ENSMUSG00000035896	402.491859428146	6.00821042421855	0.300091585778465	20.0212558730452	3.59543408274896e-89	1.07779635880277e-87	Rnase1	19752
ENSMUSG00000109715	31.5709098994574	6.00497908465893	0.676187581768992	8.88064088510638	6.64762400169253e-19	3.28686413567034e-18	NA	NA
ENSMUSG00000000120	217.84429654171	6.00373930937675	0.383606096853474	15.6507922022678	3.28109526165037e-55	4.76822130848172e-54	Ngfr	18053
ENSMUSG00000097015	7.38268021947749	5.99903415026738	1.12816067101968	5.31753526281431	1.05182304685325e-07	3.01051293584817e-07	Gm26705	381967
ENSMUSG00000047686	4.784901391119	-5.99866363905023	1.26907199395304	-4.72681114044992	2.28073208648823e-06	5.91601064058623e-06	Rtl3	213436
ENSMUSG00000085702	2.6608569217325	5.98808259891504	1.24305550330756	4.81722866193967	1.45565840394258e-06	3.8369940150948e-06	NA	NA
ENSMUSG00000090439	487.893895201363	5.98369666624988	0.399295842999973	14.9856222426295	9.11677120038733e-51	1.19381891290888e-49	Gm17455	100302688
ENSMUSG00000090714	2.05374884370071	-5.98366431380249	5.10440548554596	-1.1722548944723	0.241094734950761	0.322158514416995	Zscan4d	545913
ENSMUSG00000102840	29.9690586746101	-5.97590813710992	0.856413235745866	-6.97783253186808	2.99768675548771e-12	1.11339031572568e-11	NA	NA
ENSMUSG00000030346	475.750328484429	-5.96603133972831	0.202637836889179	-29.4418428034794	1.60120307070122e-190	2.03371300997214e-188	Rad51ap1	19362
ENSMUSG00000057074	52.2124332117919	5.96201315859343	0.771612262821304	7.72669570697862	1.10374058005803e-14	4.56474529749955e-14	Ces1g	12623
ENSMUSG00000047034	2.70391739412045	5.96114880923577	1.32925154530893	4.48459046767582	7.30541067075365e-06	1.81688498775857e-05	Ankrd33	208258
ENSMUSG00000022945	745.11288683297	-5.9608710749379	0.20852063654108	-28.5864803302746	9.89414007516858e-180	1.05026057909024e-177	Chaf1b	110749
ENSMUSG00000024791	492.354796287412	-5.96035497790985	0.239713395396972	-24.8645052481916	1.80203824954258e-136	1.12809648026208e-134	Cdca5	67849
ENSMUSG00000111577	3.30190646058125	5.95951531484289	1.15097877447089	5.17778037877588	2.24541337343675e-07	6.28435461145406e-07	NA	NA
ENSMUSG00000093726	41.0255098216328	-5.95788231032049	0.598409772326371	-9.95619153604175	2.36966979976488e-23	1.37857438470304e-22	NA	NA
ENSMUSG00000085591	5.73974993734971	5.9577930968254	1.16119778100201	5.13073069402903	2.88619592551696e-07	8.03374500524247e-07	NA	NA
ENSMUSG00000038677	1293.2849970193	5.95631482659495	0.269745570711613	22.0812331074859	4.78842869598197e-108	2.01178095099067e-106	Scube3	268935
ENSMUSG00000102246	3.92874832007474	-5.95618407423542	1.18004557005533	-5.04741869753061	4.47819237116795e-07	1.22600698943027e-06	NA	NA
ENSMUSG00000022766	108.405417995016	5.95555980046251	1.05744342291149	5.63203635430906	1.78094128673596e-08	5.36136770700771e-08	Serpind1	15160
ENSMUSG00000029706	28.391961262876	5.95552555964689	0.665127148310981	8.95396553090684	3.4293595143293e-19	1.71335417481486e-18	Pax4	18506
ENSMUSG00000109841	5.21495604826507	-5.95256620178616	1.11767242845319	-5.32585939336827	1.00476835690782e-07	2.87958459714823e-07	E330011O21Rik	100503619
ENSMUSG00000038026	53.1932259979791	5.94463526087835	0.499088516761174	11.9109838460238	1.03745853873303e-32	8.2684354267613e-32	Kcnj9	16524
ENSMUSG00000087292	6.55761197161412	5.9432662459994	1.10950920674654	5.35666239618424	8.47733066513299e-08	2.4438780727495e-07	NA	NA
ENSMUSG00000017969	32.0461075685734	5.94172088135887	1.07290812312064	5.53795870617226	3.06017387664178e-08	9.06949023353787e-08	Ptgis	19223
ENSMUSG00000034329	231.629169694664	-5.94128534397101	0.246148637628917	-24.1369824395609	1.02294481777994e-128	5.76337602078939e-127	Brip1	237911
ENSMUSG00000022358	1327.05061794441	5.94042613453002	0.206592980558695	28.7542496287393	8.0146275029051e-182	9.03104667288891e-180	Fbxo32	67731
ENSMUSG00000106887	106.511210430677	5.93775175385991	0.574712800597467	10.3316852307571	5.06625746290371e-25	3.13756694567033e-24	NA	NA
ENSMUSG00000085911	9.67449889519587	5.9340962122723	1.00412602583027	5.90971258549507	3.42705147448743e-09	1.07759877001878e-08	NA	NA
ENSMUSG00000034773	319.214905676014	-5.92294909999383	0.241927489525643	-24.4823319235329	2.2785505754797e-132	1.36050521182107e-130	BC030867	217216
ENSMUSG00000072082	1173.62713070766	-5.92264267459387	0.199918131289941	-29.6253403149525	7.04960054612482e-193	9.33137787951812e-191	Ccnf	12449
ENSMUSG00000111696	11.2592073550888	-5.92183309643318	1.1079437281047	-5.34488615821974	9.04738981737094e-08	2.60173140239618e-07	NA	NA
ENSMUSG00000026874	347.015784268278	5.91680392141139	0.345979669186612	17.1015942506726	1.44399643649174e-65	2.67980858944535e-64	Hc	15139
ENSMUSG00000043110	17.2545481033945	-5.90837219640473	0.702919209269851	-8.40547835154766	4.26121155789292e-17	1.95065836586627e-16	Lrrn4	320974
ENSMUSG00000032015	6.811328965519	5.90601215790102	1.25187430241784	4.71773575549421	2.38483967196777e-06	6.1773054476185e-06	Pou2f3	18988
ENSMUSG00000070385	3.58158706409617	-5.90182050289486	1.28829547967041	-4.58110782505016	4.62519284637388e-06	1.1692287438262e-05	Ampd1	229665
ENSMUSG00000052854	25.8104941059758	-5.89960976074957	1.09878478880848	-5.36921317153209	7.90809006137798e-08	2.28307006856731e-07	Nrk	27206
ENSMUSG00000054072	158.277639751624	5.89954358392466	0.875068305387061	6.74180923661173	1.56426379306826e-11	5.59888716812005e-11	Iigp1	60440
ENSMUSG00000004939	3.28439358699239	5.87082790812158	1.25842456006054	4.66522038304716	3.08286450176105e-06	7.90244770149271e-06	Nmrk2	69564
ENSMUSG00000037613	134.405641292882	5.86633781482225	0.748661570153945	7.83576725277347	4.65988358843007e-15	1.95740053696375e-14	Tnfrsf23	79201
ENSMUSG00000022025	414.927837677979	5.86568121428126	0.865128339324935	6.78012838980433	1.20069132067744e-11	4.32717572400284e-11	Cnmd	16840
ENSMUSG00000079553	1083.82863598561	-5.85504443543749	0.184911325160038	-31.6640661699332	4.85596818278484e-220	8.9664024269186e-218	Kifc1	100502766
ENSMUSG00000028307	11.1356629230059	5.8508609358289	1.10333874506406	5.30286909800233	1.13996667066637e-07	3.2538955124126e-07	Aldob	230163
ENSMUSG00000027306	1413.01078331916	-5.8468305355266	0.165199393356758	-35.3925666234139	2.22184845036807e-274	8.27469084744706e-272	Nusap1	108907
ENSMUSG00000105206	3.41325777307732	-5.84274291986673	1.15596930038915	-5.0544101109777	4.31723029171047e-07	1.18444876014177e-06	NA	NA
ENSMUSG00000031765	29391.5698871317	5.84247556659035	0.132940736958578	43.9479703532165	0	0	Mt1	17748
ENSMUSG00000037185	31.7306959402247	5.84086178983011	1.12435327732362	5.19486348964407	2.04870114546158e-07	5.74918394243004e-07	Krt80	74127
ENSMUSG00000054690	56.3452739264598	-5.83914729172146	0.794152503106068	-7.35267756367139	1.94275194046794e-13	7.56880999785497e-13	Emcn	59308
ENSMUSG00000101849	4.35245548359298	5.83284255009746	1.19828782075722	4.86764736239376	1.12934615208674e-06	3.00388851226268e-06	NA	NA
ENSMUSG00000018169	52.8402945436967	-5.83269290543287	0.704239516913739	-8.2822573362456	1.20862064963811e-16	5.41980031316288e-16	Mfng	17305
ENSMUSG00000074896	634.284065675343	5.83141060482108	0.603899866448863	9.65625417192384	4.62465294055201e-22	2.57520271319689e-21	Ifit3	15959
ENSMUSG00000107341	2.36837295295891	5.82919460203619	1.38298165105	4.21494717418015	2.49836661192272e-05	5.93797831950004e-05	1700065J11Rik	73409
ENSMUSG00000024427	3788.88272907968	-5.82884152489899	0.337983783204582	-17.2459207055233	1.20084350989757e-66	2.29046305928641e-65	Spry4	24066
ENSMUSG00000090700	10.8430714458182	-5.82880400768617	0.830209605060821	-7.02088240385891	2.20471362438696e-12	8.23740392257349e-12	Cyp4f40	631304
ENSMUSG00000057137	37.635731434049	5.82587407131742	1.11620557079855	5.2193558460289	1.79546499721677e-07	5.05597236753095e-07	Tmem140	68487
ENSMUSG00000021379	3112.15571184216	5.8152101614384	0.368893279329315	15.7639363124507	5.50920642973547e-56	8.12441562956896e-55	Id4	15904
ENSMUSG00000047878	29.1612072467876	5.80909038064346	0.930907212833905	6.24024639680166	4.36882163782091e-10	1.44398492550901e-09	A4galt	239559
ENSMUSG00000027996	177.463676463275	-5.80669593424752	0.767172710728983	-7.56895527309604	3.76237653419912e-14	1.51772901755016e-13	Sfrp2	20319
ENSMUSG00000069516	1171.19259512834	5.80480726853205	0.420579982581935	13.8019104782316	2.48186880905815e-43	2.67062210291062e-42	Lyz2	17105
ENSMUSG00000033174	4361.23877081906	5.80021027044919	0.224012609289373	25.8923383324224	8.12362957956331e-148	5.87172739314949e-146	Mgll	23945
ENSMUSG00000048377	2.01009934855033	5.79644809127187	1.41600856507158	4.0935120268703	4.24888026952806e-05	9.8961889084524e-05	Foxi2	270004
ENSMUSG00000027435	882.605163226207	-5.79292723914617	0.400339381501546	-14.4700409373136	1.87360625360688e-47	2.26450771234896e-46	Cd93	17064
ENSMUSG00000085603	10.2610728661356	-5.79106712798847	1.14427283139962	-5.06091464297469	4.17249993046066e-07	1.14674597838664e-06	NA	NA
ENSMUSG00000022780	68.7941945276143	5.78661666384602	0.867079778175827	6.67368425546722	2.49460030829973e-11	8.82955099456669e-11	Meltf	30060
ENSMUSG00000024500	2130.96938463955	5.78579498572185	0.221579110659596	26.1116445882407	2.68891656811786e-150	2.05151263025187e-148	Ppp2r2b	72930
ENSMUSG00000056069	46.5331991549227	-5.7849403800452	0.625241724058181	-9.25232619233659	2.19659186005171e-20	1.14727152224664e-19	Otulinl	223433
ENSMUSG00000024347	3547.6852164393	5.78334981029391	0.251264642529959	23.0169663031851	3.1524668378325e-117	1.51242693946929e-115	Psd2	74002
ENSMUSG00000097229	3.84675841044356	5.78244388233434	1.16200227492182	4.9762758706504	6.4819250175592e-07	1.75641063523034e-06	NA	NA
ENSMUSG00000085487	3.14410712794147	-5.78124228685444	1.23238643239806	-4.69109536982235	2.71746257333179e-06	6.99927383938805e-06	NA	NA
ENSMUSG00000086057	2.90302160428942	5.78058945638315	1.39388269439501	4.14711329699959	3.3669347475623e-05	7.9141695772557e-05	NA	NA
ENSMUSG00000097281	32.0326228803043	5.78049218339348	1.08453391092384	5.32993217194054	9.82494537898247e-08	2.81795489899989e-07	Gm26685	102635083
ENSMUSG00000098090	224.659745166329	-5.7777968257743	0.270126580810773	-21.3892198554933	1.6835067943025e-101	6.25917001543298e-100	2700099C18Rik	77022
ENSMUSG00000068686	80.1626718230193	5.77750235938695	0.504534269480309	11.4511594333087	2.32021161483163e-30	1.71023179512564e-29	Cd59b	333883
ENSMUSG00000105096	16.8262460709013	5.77270133368736	1.21361948085656	4.75659910272128	1.96881607192579e-06	5.13481252800301e-06	Gbp10	626578
ENSMUSG00000109621	13.2002413611938	5.77241849928579	1.07287892102639	5.38030749431027	7.43587165305523e-08	2.15154606047646e-07	NA	NA
ENSMUSG00000026928	21.8104853830685	-5.76787246143318	0.703572600071004	-8.19797766549052	2.44464758687236e-16	1.08255222544027e-15	Card9	332579
ENSMUSG00000008813	2.66560001861952	5.7676990200589	1.49598028447171	3.8554645939707	0.000115510048455535	0.000258199623063426	Tppp2	219038
ENSMUSG00000029123	19.7650015393729	-5.76427576498832	1.13877396808239	-5.0618260748399	4.15259770102214e-07	1.14141893025469e-06	Stk32b	64293
ENSMUSG00000069910	404.496082381433	-5.76360404641208	0.222347861990728	-25.9215627027366	3.80584489939996e-148	2.79685050081991e-146	Spdl1	70385
ENSMUSG00000000182	5.22960263734165	-5.75590214579332	1.16648369197975	-4.93440430017879	8.03957525818051e-07	2.16381169951005e-06	Fgf23	64654
ENSMUSG00000062488	279.927732685639	5.7547137230354	0.62123288735037	9.26337584537727	1.98068703519011e-20	1.03647621396124e-19	Ifit3b	667370
ENSMUSG00000030677	1479.71665270318	-5.74398310772583	0.171250501567268	-33.5414089603094	1.20131445565291e-246	2.96589691393949e-244	Kif22	110033
ENSMUSG00000042064	19.6188313404805	5.741743361142	0.807836227627479	7.10755864218275	1.18113557133466e-12	4.45929414242895e-12	Myo3b	329421
ENSMUSG00000097120	11.8779329195863	5.73736451879073	1.10941173821962	5.17153760063691	2.32175540231964e-07	6.48892539495924e-07	NA	NA
ENSMUSG00000097848	79.2832682227242	-5.73325267781049	0.372955939004228	-15.3724664986378	2.5045012437004e-53	3.47201298598289e-52	Gm807	328320
ENSMUSG00000042401	254.64222089302	5.73003480004927	0.533576332846302	10.7389223384086	6.681978504865e-27	4.40645599301917e-26	Crtac1	72832
ENSMUSG00000092090	52.2584254703095	5.72466884099206	0.853300426096698	6.70885501274006	1.96157445002787e-11	6.98794996602825e-11	NA	NA
ENSMUSG00000101888	1.81812365822017	-5.72026611243685	1.63803169377816	-3.49215838384844	0.000479134047720769	0.00100324113117672	NA	NA
ENSMUSG00000101922	1.75876587571496	5.72022977564912	1.6101949546799	3.55250757619363	0.000381578030305177	0.000807376142873941	NA	NA
ENSMUSG00000024806	3.39354722762646	5.71541913441457	1.32824764254688	4.302977058898	1.68518305214183e-05	4.06638778878899e-05	Mlana	77836
ENSMUSG00000021701	3344.30120851139	-5.71526379997262	0.242350856960679	-23.5826019831236	5.81428373700558e-123	3.04909920174758e-121	Plk2	20620
ENSMUSG00000047230	387.962345739759	5.70373699537336	0.244958412186313	23.2845116216509	6.36334802859593e-120	3.17776923255314e-118	Cldn2	12738
ENSMUSG00000107412	50.7422981326201	5.70308765041949	1.09161228191004	5.2244627006583	1.74661529435648e-07	4.92219800729702e-07	Gm20383	100504740
ENSMUSG00000047443	50.6564484843345	5.70047830882595	1.08863380299598	5.23635982378822	1.63774520106987e-07	4.62725669321181e-07	Erfe	227358
ENSMUSG00000026196	432.571772256571	-5.69949090978812	0.203968707752642	-27.9429671962232	8.02606670853299e-172	7.87306981190158e-170	Bard1	12021
ENSMUSG00000103409	29.4895758279564	5.69502031411278	0.557471632265503	10.2158028938062	1.68478518234923e-24	1.02434379667293e-23	NA	NA
ENSMUSG00000070392	27.9504764467667	5.69333552820998	1.06913062171935	5.32520106762455	1.00841429339241e-07	2.88927986291714e-07	NA	NA
ENSMUSG00000050195	451.295828577798	5.68954416502918	0.316159872251742	17.9957820848905	2.10233184888549e-72	4.4675568390291e-71	Scd4	329065
ENSMUSG00000109341	20.9697088349663	5.68851853412029	1.0970330627055	5.18536653771519	2.1559043068044e-07	6.04076579104987e-07	NA	NA
ENSMUSG00000027699	1400.88197703464	-5.68514558767283	0.166327690348158	-34.1803915858667	4.72988891397841e-256	1.34973830008893e-253	Ect2	13605
ENSMUSG00000020325	346.868545377681	5.67291587338754	0.556654288724007	10.1910934457925	2.17306124210925e-24	1.31575295323413e-23	Fstl3	83554
ENSMUSG00000037474	926.757077001791	-5.67195998436301	0.144264371839046	-39.3164293585331	0	0	Dtl	76843
ENSMUSG00000082458	2.38329507653975	-5.67066932042895	1.35353290680154	-4.18953192193089	2.79530458686143e-05	6.61724064717799e-05	NA	NA
ENSMUSG00000050157	898.546332223766	5.67023696300334	0.280050855366758	20.2471688778723	3.7625191329865e-91	1.16606252340074e-89	Gm867	333670
ENSMUSG00000031216	1337.1528600786	5.66020180559918	0.207274291729993	27.3077850531144	3.42839865612005e-164	3.13884181962191e-162	Stard8	236920
ENSMUSG00000085584	71.4819604316127	5.65450271340668	0.399351335005364	14.1592182566029	1.63806212518691e-45	1.85245183102069e-44	Rtl9	209540
ENSMUSG00000101639	1.64428491255857	5.65251366988115	1.60388569122977	3.52426217204239	0.000424663845656727	0.000894644168802998	NA	NA
ENSMUSG00000097259	1.81773030195935	5.6496173553513	1.29342299519894	4.36795802790127	1.25413586781177e-05	3.06020293430628e-05	NA	NA
ENSMUSG00000060268	322.333302434593	5.64869765014268	0.451896802495621	12.4999726020354	7.4677018142808e-36	6.61377718521532e-35	Armh1	381544
ENSMUSG00000034906	1293.54024364429	-5.64668899007864	0.135761561344225	-41.5926933527334	0	0	Ncaph	215387
ENSMUSG00000111443	6.38135047771718	5.64294914927315	1.21889217805908	4.62957204160483	3.66422231508918e-06	9.33062428200886e-06	NA	NA
ENSMUSG00000033717	1106.38714986625	5.63894540488836	0.26791460960757	21.0475472507754	2.40824038453465e-98	8.49378265961152e-97	Adra2a	11551
ENSMUSG00000051235	201.247436907974	-5.63694245628584	0.269185562759378	-20.940730990557	2.27935332615917e-97	7.93727902308963e-96	Gen1	209334
ENSMUSG00000021453	2828.72278253646	5.63526692985334	0.183442883064056	30.7194633867893	3.12881452966029e-207	4.98184359856707e-205	Gadd45g	23882
ENSMUSG00000042817	23.0132376994529	-5.63267937490525	1.07282935197973	-5.25030319548125	1.51849062726288e-07	4.29860790425758e-07	Flt3	14255
ENSMUSG00000043800	1.72470571985487	-5.62745202594751	1.45129032336265	-3.87755084930813	0.000105513279464718	0.000236865885745632	NA	NA
ENSMUSG00000042671	299.473365935007	-5.61071572376228	0.792299823751935	-7.08155619320062	1.42544544149806e-12	5.36415699366962e-12	Rgs8	67792
ENSMUSG00000049538	214.24561386407	5.60720589532479	0.487843918251527	11.493852204659	1.41651343216384e-30	1.05010288950527e-29	Adamts16	271127
ENSMUSG00000084967	24.8673426220267	5.60490787955134	1.0757129267504	5.21041231370446	1.884214181863e-07	5.29977447748024e-07	NA	NA
ENSMUSG00000028707	5.39084675177762	-5.60464365888504	1.19085124284066	-4.70641794479358	2.52107393177291e-06	6.51865821403226e-06	Dmbx1	140477
ENSMUSG00000102483	3.73005378027771	5.60282427184617	1.20722207655738	4.64108831394442	3.46578951535418e-06	8.84378039959093e-06	Catspere1	631584
ENSMUSG00000024066	87.9347979809304	5.59578027852638	0.718870034605411	7.78413344436859	7.01926401179041e-15	2.92831380541239e-14	Xdh	22436
ENSMUSG00000038086	115.954085661032	5.59182363537548	0.298906330349248	18.7076119426507	4.29179854257908e-78	1.0351667329977e-76	Hspb2	69253
ENSMUSG00000106843	2.36999136927459	5.58572135018306	1.23257946999013	4.53173323601422	5.85016977059823e-06	1.46658049480154e-05	NA	NA
ENSMUSG00000030091	2611.05783311249	-5.58454174047211	0.129558582372004	-43.1043751654915	0	0	Nup210	54563
ENSMUSG00000028327	19.8110033639077	5.57915393545034	0.651259873105604	8.56670918299561	1.06484369205207e-17	4.99739650693296e-17	Stra6l	74152
ENSMUSG00000007080	1065.54018498066	-5.57478344473254	0.162105622197937	-34.3898217047989	3.57950626921599e-259	1.09239571185393e-256	Pole	18973
ENSMUSG00000052117	110.647610577824	5.56775121370235	0.467306058538602	11.9145710011	9.93763540772282e-33	7.92594057400702e-32	D630039A03Rik	242484
ENSMUSG00000092274	19817.4539511868	5.56524870031398	0.206425780551387	26.9600467802449	4.34938822906365e-160	3.79242490306411e-158	Neat1	66961
ENSMUSG00000032671	4.50012813934628	5.55578123803818	1.14075159978533	4.87028134703792	1.11439457778053e-06	2.96591473565547e-06	A930018P22Rik	68243
ENSMUSG00000045382	1377.37607085505	5.55553813945496	0.194121514575062	28.6188687102314	3.91344780312828e-180	4.21520532245773e-178	Cxcr4	12767
ENSMUSG00000000028	720.747915775978	-5.55123970001879	0.170121146296486	-32.6310974318509	1.48597750778372e-233	3.13955613255112e-231	Cdc45	12544
ENSMUSG00000107352	6.03163937974849	5.53901941478528	1.13626758626891	4.87474911871193	1.08946822596946e-06	2.90238667910124e-06	NA	NA
ENSMUSG00000026039	924.218451224352	-5.53674634363228	0.163923913185857	-33.7763187568291	4.39291471611685e-250	1.1491132744909e-247	Sgo2a	68549
ENSMUSG00000063646	190.295923882452	5.53415870950282	0.864134183538336	6.40428166704656	1.51078977270883e-10	5.11582426810464e-10	Jakmip1	76071
ENSMUSG00000085472	2.09364168047286	5.53132279246281	1.34978736246097	4.09792160327977	4.16876412321198e-05	9.71989113745085e-05	Gm15691	105244821
ENSMUSG00000011256	1990.64640432537	-5.53112605764435	0.172072573411312	-32.1441467863858	1.06626030457911e-226	2.1693460807886e-224	Adam19	11492
ENSMUSG00000088030	18.3697088288253	5.53014385980044	0.677687463689083	8.16031601012118	3.34149201205195e-16	1.47139486935506e-15	NA	NA
ENSMUSG00000020672	51.0105074787089	5.52680725635708	0.867857465531841	6.36833521155474	1.91090927723396e-10	6.43007803195434e-10	Sntg2	268534
ENSMUSG00000020020	22.6352853930049	-5.52482640898017	0.596066594067566	-9.26880731778421	1.88238954690838e-20	9.86212339394801e-20	Usp44	327799
ENSMUSG00000035778	812.197201773875	5.51389407047287	0.346859938427635	15.8966010761235	6.68971932008561e-57	1.00887579011833e-55	Ggta1	14594
ENSMUSG00000030862	330.487156640194	5.51235001676922	0.258946753376509	21.287581114231	1.47970769625752e-100	5.40093309133994e-99	Cpxm2	55987
ENSMUSG00000055612	957.849823783852	-5.51202433658733	0.166388457932961	-33.127444085143	1.19671935027333e-240	2.65611255389453e-238	Cdca7	66953
ENSMUSG00000097304	16.4868525271462	-5.50657857769414	0.620565235191071	-8.87348866070248	7.08894617524671e-19	3.50113316045619e-18	NA	NA
ENSMUSG00000031756	497.331000689491	-5.49796134011725	0.174577683472642	-31.4929218371651	1.08582748413445e-217	1.92410381523277e-215	Cenpn	72155
ENSMUSG00000106419	2.66976933128791	-5.49792271231009	1.25902177935224	-4.36682097361236	1.26067974951146e-05	3.07446350011269e-05	NA	NA
ENSMUSG00000051225	6.00643804390338	-5.49707128978809	1.12879244614761	-4.86986895469468	1.11672284261852e-06	2.97139150167797e-06	Fam83a	239463
ENSMUSG00000070794	10.3676558747084	5.49287245912289	1.12392591292625	4.88721934066068	1.02270134796192e-06	2.72815548364299e-06	BC016548	211039
ENSMUSG00000055078	82.9095913859383	5.49022684353439	0.530984513510539	10.3397118067275	4.65936613798783e-25	2.88801839633305e-24	Gabra5	110886
ENSMUSG00000040663	665.756709616276	5.4855370780753	0.39861969408837	13.7613298074009	4.3544292733238e-43	4.62892474227111e-42	Clcf1	56708
ENSMUSG00000001333	157.560107911895	5.47931894405623	0.576705184341013	9.50107454004825	2.07735489897006e-21	1.12816903596315e-20	Sync	68828
ENSMUSG00000024942	771.80987048407	5.47883595695612	0.168856860313444	32.4466293331874	6.04325880466386e-231	1.2527219407064e-228	Capn1	12333
ENSMUSG00000023992	27.4717164268608	5.47755677196598	1.15133161423316	4.7575839178309	1.95923816677126e-06	5.11043924958034e-06	Trem2	83433
ENSMUSG00000036777	4662.54180457849	-5.46515513087183	0.140145637471874	-38.9962558197264	0	0	Anln	68743
ENSMUSG00000054717	4458.81245358109	-5.46116299727549	0.122173093768737	-44.700210404862	0	0	Hmgb2	97165
ENSMUSG00000032494	30.1206209890294	5.45378807181376	0.745124457847264	7.31929815801548	2.49271200476882e-13	9.65832496575302e-13	Tdgf1	21667
ENSMUSG00000063428	1086.60807804566	5.45223271943684	0.300338832500811	18.153605626146	1.20242565437315e-73	2.61852318171865e-72	Ddo	70503
ENSMUSG00000026308	81.9013191418057	5.45151140471836	0.412163881763484	13.2265626512287	6.16426399647172e-40	6.033290547638e-39	Klhl30	70788
ENSMUSG00000079164	27.7606934509781	-5.44765518460149	1.08907179166562	-5.00210842507442	5.67066804874239e-07	1.54076405385206e-06	Tlr5	53791
ENSMUSG00000090958	466.602456275837	-5.44752347717953	0.357866308606241	-15.2222306100724	2.51797293752672e-52	3.40686079780016e-51	Lrrc32	434215
ENSMUSG00000085314	3.92543279545439	5.44747307743443	1.208881082463	4.50621087256623	6.59955044521016e-06	1.64636605282247e-05	NA	NA
ENSMUSG00000023015	3524.60102930491	-5.44077586186207	0.160877301480642	-33.8194127561043	1.02248395865898e-250	2.70687229200166e-248	Racgap1	26934
ENSMUSG00000002104	68.510321218731	5.43574148564719	0.351000924637908	15.4864021832839	4.28614604036971e-54	6.0604560453696e-53	Rapsn	19400
ENSMUSG00000099413	4.42149196707625	5.43364312673594	1.14985414059125	4.72550642287725	2.29542578753728e-06	5.95271932368188e-06	NA	NA
ENSMUSG00000006715	439.946530985096	-5.41801297347827	0.202627878391386	-26.7387341588461	1.66964158648256e-157	1.37404623894312e-155	Gmnn	57441
ENSMUSG00000102457	2.61035867092356	5.41613250156324	1.24371240455149	4.35481103327614	1.33181755718197e-05	3.23860415935805e-05	NA	NA
ENSMUSG00000043953	24.1456584775666	5.41586932068151	1.1032534829713	4.90899816250332	9.15428358409482e-07	2.45062223676067e-06	Ccrl2	54199
ENSMUSG00000024578	6.02137451224129	5.40714312497654	1.12785994940664	4.79416183527147	1.63356364971943e-06	4.28947108930271e-06	Il17b	56069
ENSMUSG00000090125	1545.14515612599	-5.40682600190303	0.222395567322713	-24.3117525542103	1.47251224982058e-130	8.58236383695162e-129	Pou3f1	18991
ENSMUSG00000075502	64.0715534769814	-5.40551965987645	0.370684450715851	-14.5825368435	3.6278112254601e-48	4.47579427608281e-47	Kbtbd6	432879
ENSMUSG00000029765	1090.78010428327	5.40282679519449	0.200577073708582	26.9364124986898	8.23021280406589e-160	7.14792355508853e-158	Plxna4	243743
ENSMUSG00000105947	31.202495144279	5.4022911706926	0.609141749608401	8.86869299988972	7.40094053773402e-19	3.65275980313633e-18	NA	NA
ENSMUSG00000078452	42.5237408535958	-5.4019691987461	1.07908631455695	-5.00605848287869	5.55558839459157e-07	1.51117781374549e-06	Raet1a	19368
ENSMUSG00000048373	33.976585968567	5.39958459470909	1.09535081772126	4.92954814781829	8.24200217331595e-07	2.21639351063849e-06	Fgfbp1	14181
ENSMUSG00000079620	2.66728514927487	-5.39646671475998	1.2535285592483	-4.30502095460518	1.66969930217463e-05	4.03168162271242e-05	Muc4	140474
ENSMUSG00000092216	4.29597480867983	5.38976332261728	1.33277312543757	4.04402161159103	5.25420728194391e-05	0.000121284480098911	Gm19345	100502736
ENSMUSG00000036553	124.729372864403	5.38605000880432	0.429329199442571	12.5452683297512	4.21982517641931e-36	3.76155045036355e-35	Sh3tc1	231147
ENSMUSG00000046876	1305.10057878814	5.38532921513362	0.204784133965358	26.2975901055139	2.04337323874596e-152	1.60353714910589e-150	Atxn1	20238
ENSMUSG00000047757	185.09318055986	-5.38298284460867	0.258251966131828	-20.8439181518597	1.7307673053529e-96	5.9701962324206e-95	Fancb	237211
ENSMUSG00000021175	513.665153342171	-5.38167130542048	0.184949912111181	-29.0979933106717	3.80601145544013e-186	4.4962091242143e-184	Cdca7l	217946
ENSMUSG00000089663	20.9842916897247	-5.36699514522177	0.632392257466509	-8.48681349566649	2.12380205460896e-17	9.83276496964235e-17	NA	NA
ENSMUSG00000095493	2.00515993429364	5.35773105404129	1.79869882933075	2.97867045148119	0.00289501958688102	0.00551854475427576	A630023A22Rik	105518
ENSMUSG00000059412	32.1076396238983	5.35595921941229	1.06548526799415	5.02677923411862	4.98785999499998e-07	1.3611307460275e-06	Fxyd2	11936
ENSMUSG00000027469	4084.26576672626	-5.35470512073172	0.152826253884172	-35.0378615233879	5.9684451582458e-269	2.04913508534586e-266	Tpx2	72119
ENSMUSG00000002831	664.021076472044	5.35362630590746	0.444604729152324	12.0413166007356	2.15488720065931e-33	1.75108492825765e-32	Plin4	57435
ENSMUSG00000044719	26.7090606116452	5.35212071336625	0.52660448858128	10.1634544129796	2.8866382209795e-24	1.74109529589851e-23	E230025N22Rik	240216
ENSMUSG00000040264	13.5792322829198	5.34809717427483	0.671249119263833	7.96738054589949	1.62072995241823e-15	6.93115983738532e-15	Gbp2b	14468
ENSMUSG00000095180	18.6066892257589	-5.34221238992324	0.639230701713254	-8.3572525155709	6.41957928090615e-17	2.91682000701718e-16	Rhox5	18617
ENSMUSG00000031760	27110.7182198768	5.33968555278937	0.165491492859127	32.265619582843	2.12451981888069e-228	4.36281065236125e-226	Mt3	17751
ENSMUSG00000075027	33.8126422637197	-5.3391475952279	0.505073766348311	-10.5710253649284	4.06030745389397e-26	2.60564064498867e-25	4631405J19Rik	433456
ENSMUSG00000026304	51.4334266061694	-5.33819123402329	0.514413142803335	-10.3772450387492	3.14726367347725e-25	1.96239570650726e-24	Rab17	19329
ENSMUSG00000051985	15.4791029096193	5.33642123515871	1.09006457044908	4.89550929350931	9.8051457686622e-07	2.6197527720673e-06	Igfn1	226438
ENSMUSG00000050107	189.144682034744	-5.33539511370348	0.293581552398224	-18.1734685647631	8.37338091656931e-74	1.82890953160813e-72	Haspin	14841
ENSMUSG00000097448	10.1227668738892	5.33225610512636	1.09957074973843	4.84939791859217	1.23836778685369e-06	3.2843277465946e-06	NA	NA
ENSMUSG00000026355	3027.30974737499	-5.33203699999971	0.122214648291108	-43.628460864193	0	0	Mcm6	17219
ENSMUSG00000016024	2253.55472686392	5.32905964761153	0.373895485359614	14.2528055466784	4.30627252950015e-46	4.96962848165477e-45	Lbp	16803
ENSMUSG00000036875	378.60688553624	-5.32804093520412	0.175796372962979	-30.3080253898422	8.98626841615225e-202	1.29904786781654e-199	Dna2	327762
ENSMUSG00000098318	308.175934893925	-5.32774504428148	0.295229149365532	-18.0461348607723	8.46085105807664e-73	1.81553008104607e-71	Lockd	381822
ENSMUSG00000097125	12.3471967292719	5.32743329010633	1.100615964134	4.84041070065536	1.2957107014473e-06	3.4293725900869e-06	NA	NA
ENSMUSG00000021365	3009.67512169182	5.32145134097499	0.148954604708508	35.725322835025	1.59913364714275e-279	6.38868429612137e-277	Nedd9	18003
ENSMUSG00000022037	43835.6141448906	5.31843269242368	0.126231596989493	42.1323410244611	0	0	Clu	12759
ENSMUSG00000030616	1785.28544014533	5.31756409417083	0.26808108973821	19.8356553211702	1.46593606093447e-87	4.2833793971959e-86	Sytl2	83671
ENSMUSG00000020493	901.752056343057	-5.31736381853021	0.170723322323386	-31.1460891585626	5.72980574651647e-213	9.61076501284018e-211	Prr11	270906
ENSMUSG00000002190	113.78450786334	-5.31644065953155	1.05236487196324	-5.0518986343714	4.37439844934946e-07	1.19938429158417e-06	Clgn	12745
ENSMUSG00000028544	6.62994081086173	-5.30634329569758	1.00936226586468	-5.25712469660417	1.46325101470389e-07	4.14543766710787e-07	Slc5a9	230612
ENSMUSG00000094707	21.6305949033994	5.30011542311459	0.797800813352308	6.64340689356262	3.06514132368987e-11	1.07933253694611e-10	A830019P07Rik	329056
ENSMUSG00000028587	140.172162346854	-5.29995943642245	0.299501861663211	-17.6959148333517	4.50848937323153e-70	9.13041815649922e-69	Orc1	18392
ENSMUSG00000006398	2363.14550641832	-5.29930315591597	0.201445591050494	-26.3063744819694	1.62129052708362e-152	1.27686798392862e-150	Cdc20	107995
ENSMUSG00000052889	980.257750053712	-5.29802623715628	0.185344480756212	-28.5847531879026	1.03955140653132e-179	1.09817610844773e-177	Prkcb	18751
ENSMUSG00000032113	369.744075595468	-5.29577433539364	0.197165255623125	-26.8595717772727	6.52040704104837e-159	5.44763893205155e-157	Chek1	12649
ENSMUSG00000028475	12.0489030220486	5.29541457000703	1.14113301684107	4.64048843724286	3.47586625736753e-06	8.8674340268358e-06	Spaar	71406
ENSMUSG00000026668	455.706601075929	5.29187561269548	0.549541165301895	9.62962548909024	5.99475639615223e-22	3.32213826715392e-21	Ucma	68527
ENSMUSG00000024590	4541.58502745593	-5.28916902425049	0.14687008727119	-36.0125681309376	5.31857700305865e-284	2.43468942683766e-281	Lmnb1	16906
ENSMUSG00000099137	22.2867947749525	5.28866755852155	0.495769740349493	10.6675884550624	1.44323473865544e-26	9.4045661069027e-26	NA	NA
ENSMUSG00000087028	28.8809661037004	-5.28415446775917	0.622790531820788	-8.48464162149421	2.16384584254257e-17	1.00139394899301e-16	Gm13387	329358
ENSMUSG00000041771	805.820315443401	5.28104624843895	0.342785993973285	15.4062486253465	1.48590999960337e-53	2.07169418916781e-52	Slc24a4	238384
ENSMUSG00000028073	193.846346899961	-5.27600724607888	1.03493874485895	-5.0978932543471	3.43454389056267e-07	9.4975123215874e-07	Pear1	73182
ENSMUSG00000081058	67.6202760700955	5.2742419660114	0.398140976012871	13.2471719410285	4.68528447766511e-40	4.60419301555168e-39	Hist2h3c2	97114
ENSMUSG00000087042	325.622729194601	5.27196366435776	0.560870150792099	9.39961532435331	5.47629148974943e-21	2.92917606875035e-20	NA	NA
ENSMUSG00000005233	908.50918484065	-5.27054054319385	0.175687219986091	-29.9995670920806	9.94185058994988e-198	1.37391372964131e-195	Spc25	66442
ENSMUSG00000031383	8.95715386691135	-5.26222131362898	1.11995254538305	-4.6986109682256	2.61936857016309e-06	6.75929366907733e-06	Dusp9	75590
ENSMUSG00000041193	343.915166980883	5.26212362439834	0.276394631017426	19.0384437100971	8.19260000237306e-81	2.06677382149418e-79	Pla2g5	18784
ENSMUSG00000021675	8.53179239181294	-5.25889582676741	1.10987099147814	-4.73829469113662	2.15524236467105e-06	5.60240630295955e-06	F2rl2	14064
ENSMUSG00000006488	8.87766518004099	5.25718021552294	1.18919748810877	4.42077978476363	9.83453590229278e-06	2.42312466226821e-05	Prl7a1	19113
ENSMUSG00000071036	2.40033748718642	5.25443227467396	1.37577219989324	3.81926039433107	0.000133852406501849	0.000297445279941861	NA	NA
ENSMUSG00000042807	499.502526668237	5.25437207058476	0.330532332295217	15.8966961994259	6.67957150136341e-57	1.00803725686441e-55	Hecw2	329152
ENSMUSG00000099041	22.270092209055	5.24903132868541	0.690500983135823	7.6017724186975	2.92102097862513e-14	1.18398070399059e-13	NA	NA
ENSMUSG00000105632	18.679111835833	5.24742057907015	1.10120019053758	4.76518313759869	1.88682194158022e-06	4.92857091325989e-06	NA	NA
ENSMUSG00000060183	7.1873868012828	5.24458693051062	1.14106935799683	4.59620345928628	4.30258583444058e-06	1.09005786394746e-05	Cxcl11	56066
ENSMUSG00000054999	51.7634706850737	-5.23133146495806	0.424552353616879	-12.3219937903792	6.89677886058439e-35	5.9242737257084e-34	Naaladl1	381204
ENSMUSG00000053702	2534.0206283416	5.22672650206421	0.269700551647407	19.3797397526178	1.14424113674437e-83	3.05868740847738e-82	Nebl	74103
ENSMUSG00000101386	1.96195700391359	5.22630264745745	1.5062344149751	3.46978039772372	0.000520884055555512	0.00108744753945095	NA	NA
ENSMUSG00000017412	714.450954497179	5.22579776191092	0.193698861515081	26.9789802636711	2.6083249803454e-160	2.29250899172518e-158	Cacnb4	12298
ENSMUSG00000042745	5150.44800214581	5.22543551210727	0.166490088193249	31.3858654819257	3.1548547960608e-216	5.50171622490826e-214	Id1	15901
ENSMUSG00000046618	440.89874699667	-5.22517280223737	1.0350914376401	-5.04803016644616	4.4638867499703e-07	1.22224278575822e-06	Olfml2a	241327
ENSMUSG00000019992	123.413712194189	-5.22268329114486	0.322506836733141	-16.1940234943496	5.55729172605767e-59	8.83577214881803e-58	Mtfr2	71804
ENSMUSG00000110964	2.25471721517122	-5.21597259617851	1.425659550199	-3.65863827408895	0.000253558924836086	0.000545792540695858	NA	NA
ENSMUSG00000032530	1.87101386319308	5.21317976508626	1.59271975979031	3.27313058875631	0.0010636332379345	0.00214375464475645	Lyzl4	69032
ENSMUSG00000024207	7.39130371354426	5.21305638637422	1.11072525658556	4.69338061367173	2.68726843444083e-06	6.92800062301635e-06	Acsbg2	328845
ENSMUSG00000041831	37.9144827369818	-5.21179925158048	0.864882116508717	-6.02602268228071	1.68043609988186e-09	5.38489462194896e-09	Sytl3	83672
ENSMUSG00000097459	4.3050401798465	5.20778543742702	1.14946438746664	4.53061921205294	5.88110574971261e-06	1.4739995054002e-05	NA	NA
ENSMUSG00000027875	513.806626487023	5.20445601301232	0.650323270656833	8.0028752588782	1.2154705738999e-15	5.22652346776958e-15	Hmgcs2	15360
ENSMUSG00000097455	1.74852088443325	5.20020890741242	1.4165021918477	3.67116192077982	0.000241450307260193	0.000521055549148323	NA	NA
ENSMUSG00000087348	3.53910982019575	5.19619907874195	1.16738337565721	4.45115048500378	8.54114597822039e-06	2.11416695482074e-05	NA	NA
ENSMUSG00000106513	2.28019285061768	5.19183389045754	1.30429463049936	3.98056832333182	6.87507002685242e-05	0.000156967907003354	NA	NA
ENSMUSG00000042489	879.485633752311	-5.1886246076369	0.192420321973936	-26.9650552208291	3.79927255549465e-160	3.32595282318263e-158	Clspn	269582
ENSMUSG00000106334	18.4903015953272	-5.18715823227555	0.658083876937569	-7.88221443201783	3.21629451327632e-15	1.36037804312263e-14	NA	NA
ENSMUSG00000035456	19.8641350587201	-5.18619076285612	1.08361271865141	-4.78601872568505	1.70122191398678e-06	4.45966942448479e-06	Prdm8	77630
ENSMUSG00000017724	3262.85718513141	-5.18541303796027	0.355426330294402	-14.5892765841663	3.28664222273798e-48	4.0617204477065e-47	Etv4	18612
ENSMUSG00000091530	4.70260435428186	5.18040748704794	1.10953742679053	4.66897948817543	3.02699595968939e-06	7.76920712793541e-06	Cldn20	621628
ENSMUSG00000109821	2.35849939268882	-5.17820991681852	1.26637433247074	-4.08900416254935	4.33229079762462e-05	0.000100829812198078	NA	NA
ENSMUSG00000051220	588.596240773972	-5.17488950063015	0.167658056654738	-30.8657371073251	3.44504112382576e-209	5.60725100843136e-207	Ercc6l	236930
ENSMUSG00000073418	4949.72455491856	5.17457390559532	0.231593106600034	22.3433848336942	1.40021038821839e-110	6.17807687958286e-109	C4b	12268
ENSMUSG00000030523	37.6388776986535	5.17060304053974	1.06463385174382	4.85669606698168	1.19360588521021e-06	3.16828969747814e-06	Trpm1	17364
ENSMUSG00000074971	161.143604148669	5.16915760537585	1.06258291248317	4.86470989195183	1.14624810142381e-06	3.0463164746941e-06	Fibin	67606
ENSMUSG00000103012	3.02487263095029	-5.16509669613075	1.21366317628896	-4.25579089572788	2.08311327658638e-05	4.98825719555717e-05	NA	NA
ENSMUSG00000019942	2648.64762026376	-5.16492847320344	0.144490825600399	-35.7457191606577	7.71066098499474e-280	3.1967236570432e-277	Cdk1	12534
ENSMUSG00000053093	36.7243213572919	-5.16272843692133	0.879756893121558	-5.86835803991591	4.40132008261006e-09	1.37685373256251e-08	Myh7	140781
ENSMUSG00000002068	531.425219927496	-5.16238237209729	0.176546964055135	-29.2408447787586	5.87068758966787e-188	7.04899554140831e-186	Ccne1	12447
ENSMUSG00000078773	223.738104306793	-5.16123122389928	0.222279762848281	-23.2195282096919	2.89142556308488e-119	1.42132648540636e-117	Rad54b	623474
ENSMUSG00000041219	2017.90840532435	-5.15506730425881	0.142959743711173	-36.0595729289623	9.76320065093543e-285	4.56440016814903e-282	Arhgap11a	228482
ENSMUSG00000064247	52.304698137196	5.15439798458812	0.685382910494907	7.52046470033254	5.45818892761936e-14	2.184170193163e-13	Plcxd1	403178
ENSMUSG00000009670	4.58430737223015	5.15436686105617	1.25793496327278	4.09748278849489	4.17667212189424e-05	9.73523035264476e-05	Tex11	83558
ENSMUSG00000063239	248.068166575461	5.1495705225527	0.41502715920321	12.4077916549825	2.37102454863973e-35	2.06576218902699e-34	Grm4	268934
ENSMUSG00000108811	105.303191985493	-5.14760900020201	0.253462837499474	-20.3091271721942	1.06785131311287e-91	3.35198527186128e-90	NA	NA
ENSMUSG00000060257	25.2437149628549	5.14626830991882	1.09913490467893	4.68210798147851	2.83939834282621e-06	7.30477693325376e-06	Scrt2	545474
ENSMUSG00000110815	2.56117723039859	5.14432121567448	1.33658758501415	3.84884707396112	0.000118675062749767	0.000265085610836702	NA	NA
ENSMUSG00000057246	109.883226106595	5.14373947840034	1.05871371955004	4.85848004367648	1.18290328936167e-06	3.14101921173945e-06	BC051142	407788
ENSMUSG00000060639	563.078901079935	5.13357121712494	0.154218906418441	33.2875607559818	5.84421029098131e-243	1.35173508130245e-240	Hist1h4i	319158
ENSMUSG00000081886	4.89046703327588	5.12839115985802	1.14705032788534	4.47093822754276	7.78771918897106e-06	1.9328990595195e-05	NA	NA
ENSMUSG00000063975	370.748741163251	5.12805818858832	0.529477023345736	9.68513828264805	3.48736278938049e-22	1.95081014692102e-21	Slco1a5	108096
ENSMUSG00000032338	62.4212435674163	5.12746957907294	1.06021773836325	4.83624202231199	1.3231680402216e-06	3.49951508760102e-06	Hcn4	330953
ENSMUSG00000028801	282.39969858915	5.12533597427208	1.03612397132306	4.94664356402002	7.55040472266722e-07	2.03739460851243e-06	Stpg1	78806
ENSMUSG00000017146	903.78615527497	-5.12530131190724	0.14959726618178	-34.2606615931024	3.02606535371172e-257	8.86556453561434e-255	Brca1	12189
ENSMUSG00000013089	9103.93815578638	-5.1249600611672	0.164736719760868	-31.1100043063052	1.7638595994338e-212	2.91408172769616e-210	Etv5	104156
ENSMUSG00000046958	42.7026880718986	-5.12192080264952	0.802924046217343	-6.37908507881836	1.78149052889803e-10	6.00562924079112e-10	NA	NA
ENSMUSG00000067455	70.3793508697785	5.12183048220679	0.327896552885603	15.6202632724648	5.29863953811387e-55	7.6445834912e-54	Hist1h4j	319159
ENSMUSG00000072980	195.644248195866	-5.11821574528784	0.225592821610734	-22.6878484374803	5.90567072884749e-114	2.74345249312824e-112	Oip5	70645
ENSMUSG00000051076	8.76712042698971	5.11756163436758	0.929452211461122	5.50599758789389	3.67083554582542e-08	1.08223895677475e-07	Vtcn1	242122
ENSMUSG00000032899	65.0941979422682	-5.11454578646263	0.466486274607995	-10.963979145497	5.69394920839265e-28	3.89275500796552e-27	Styk1	243659
ENSMUSG00000019933	33.4161430470605	5.10914519892237	0.755092260743884	6.76625289986295	1.32160451112359e-11	4.75124606068695e-11	Mrln	69563
ENSMUSG00000079584	3.87847916163151	-5.10878705731331	1.34338079071509	-3.80293293801966	0.000142993073636869	0.00031682835605757	Gm364	245423
ENSMUSG00000101191	27.8786749584907	-5.1081618295671	0.647615524333186	-7.88764573676132	3.07940441509061e-15	1.30348204994772e-14	NA	NA
ENSMUSG00000032271	54.2016814630974	5.10593995517601	1.0874754316371	4.69522327275886	2.66315675134367e-06	6.86906248353967e-06	Nnmt	18113
ENSMUSG00000024795	865.278589477567	-5.10534905508704	0.153864986749789	-33.1807070791824	2.0435328132931e-241	4.58189250066217e-239	Kif20b	240641
ENSMUSG00000110427	28.2695856539291	-5.10456421396867	1.07639139095082	-4.74229379469453	2.11311872972875e-06	5.49811223781288e-06	4933406B17Rik	71040
ENSMUSG00000075330	12.8442452463908	-5.10417416674788	1.09641953012478	-4.65531124401534	3.23491652290202e-06	8.2757970378072e-06	A930003A15Rik	68162
ENSMUSG00000058897	90.6538737870008	-5.10375108798891	1.22765760435349	-4.15730825100591	3.22019359287781e-05	7.58384928363387e-05	Col25a1	77018
ENSMUSG00000027485	1.30047382361872	5.10210788349759	1.794229776896	2.84362011443383	0.00446041935510223	0.00829528518744488	Bpifb1	228801
ENSMUSG00000097354	11.2516306933405	5.09833498342437	1.12170004008148	4.54518570138772	5.4886841778663e-06	1.37879109912263e-05	2310001H17Rik	76432
ENSMUSG00000108930	2.49755556189115	5.09645688158536	1.32998238033123	3.83197323284544	0.000127119572655716	0.000283228388761311	NA	NA
ENSMUSG00000098158	11.8107317872696	-5.0829237000324	1.17578920012878	-4.32298893328472	1.53929457777486e-05	3.72335092001838e-05	NA	NA
ENSMUSG00000049265	94.3512499731277	5.08270968229833	0.291926585175918	17.4109174717179	6.81824348029766e-68	1.3269908236721e-66	Kcnk3	16527
ENSMUSG00000054763	26.6963605673564	5.0805717305856	0.658639705066682	7.71373437025215	1.22188654155332e-14	5.04861093974259e-14	Defb42	619548
ENSMUSG00000007122	399.124655274139	5.07891220193399	0.222319415753854	22.8451131211914	1.63436339706476e-115	7.72298213412988e-114	Casq1	12372
ENSMUSG00000091383	80.38851269418	5.07634784277598	0.311287069752657	16.307609072261	8.71373071035375e-60	1.4109565578379e-58	NA	NA
ENSMUSG00000039058	354.945215230054	5.06628833707683	0.231343738619778	21.8993968339185	2.6324215986378e-106	1.06523388189444e-104	Ak5	229949
ENSMUSG00000024778	605.30346262467	5.06610608500654	0.252685760932715	20.0490366624004	2.05791384521712e-89	6.20281768463043e-88	Fas	14102
ENSMUSG00000022270	961.679906647416	5.06011795395464	0.243860999891514	20.7500090469805	1.22568376840211e-95	4.14337683739995e-94	Retreg1	66270
ENSMUSG00000026429	394.308494760242	-5.05456427230909	0.202217589161218	-24.9956707192238	6.81330480894979e-138	4.36468648883538e-136	Ube2t	67196
ENSMUSG00000032322	386.458845002571	5.04831805572255	0.240958748149089	20.9509639907283	1.83871428549716e-97	6.42322241577569e-96	Pstpip1	19200
ENSMUSG00000032556	367.419517235795	5.04154769308774	0.524721099374906	9.60805216160296	7.39343380179601e-22	4.07975692935368e-21	Bfsp2	107993
ENSMUSG00000085247	5.93469066359904	-5.03807598991848	1.04519047394093	-4.82024675456736	1.43380763440911e-06	3.78211946589092e-06	4930545L23Rik	78805
ENSMUSG00000032492	329.003464579024	5.03091507278603	0.364637074328576	13.7970476042506	2.65505599255364e-43	2.84861061154205e-42	Pth1r	19228
ENSMUSG00000036560	1951.18693534182	5.02553811386698	0.436067731585466	11.5246732327453	9.90874161299879e-31	7.38050099872618e-30	Lgi4	243914
ENSMUSG00000063415	389.590066898227	5.02383398477133	0.610586748859709	8.2278791574719	1.90557175529593e-16	8.47422144892077e-16	Cyp26b1	232174
ENSMUSG00000074489	3.26590807386108	-5.02228597771733	1.29275367812576	-3.8849519925549	0.000102350110979579	0.000230094023793155	Bglap3	12095
ENSMUSG00000085336	4.19989172861544	5.01191060447883	1.21870326967313	4.11249459092948	3.91406644177325e-05	9.14933850266848e-05	Gm11732	102637448
ENSMUSG00000044626	28.5326367470949	-5.01114821506121	0.929465163666786	-5.39143198793162	6.98984144484595e-08	2.0248884122294e-07	Liph	239759
ENSMUSG00000097326	59.54901137341	5.00540763288534	1.04423699581311	4.79336362622145	1.64007960925744e-06	4.30606634654245e-06	A330048O09Rik	320315
ENSMUSG00000032013	16.6359715197825	5.00131825149777	0.872429883350576	5.73263060670292	9.88848362646443e-09	3.02828781497286e-08	Trim29	72169
ENSMUSG00000045620	29.8148794304682	-4.99731649111813	0.553794140969121	-9.02377999588981	1.81708705271989e-19	9.17015475641114e-19	Odf3l1	382075
ENSMUSG00000026193	33990.6068606678	4.99583486826843	0.255094528398812	19.5842494138408	2.10688987564857e-85	5.867514732272e-84	Fn1	14268
ENSMUSG00000070366	135.331052154505	-4.99531464578033	0.361199080776261	-13.8298099625414	1.68464978004552e-43	1.81990214439234e-42	Plpp4	381925
ENSMUSG00000084353	9.12499425682122	-4.99403154188311	0.90217608455323	-5.53553971047262	3.10271423261507e-08	9.18813205299877e-08	NA	NA
ENSMUSG00000028718	547.981776913704	-4.98928928199415	0.169112528999015	-29.5027773017529	2.65222032736264e-191	3.40802557035902e-189	Stil	20460
ENSMUSG00000111617	5.02820180281814	-4.98806773013813	1.21538843708224	-4.10409345518614	4.05903368675175e-05	9.47610998714367e-05	NA	NA
ENSMUSG00000026347	142.188741490057	4.98335529657241	1.06148382792965	4.69470675431022	2.66989450731532e-06	6.88563286493421e-06	Tmem163	72160
ENSMUSG00000025758	942.930683381116	-4.98164020470443	0.117290448422105	-42.4726844489203	0	0	Plk4	20873
ENSMUSG00000078954	14.8301371952571	-4.98041894573649	1.07536567600279	-4.63137243160767	3.63249783235554e-06	9.2530576014779e-06	Arhgap8	73167
ENSMUSG00000039405	5239.59226079353	4.977880468836	0.312031632434318	15.9531276685027	2.70979090128824e-57	4.13200801346333e-56	Prss23	76453
ENSMUSG00000058976	1.58747471796064	-4.97756688713417	1.73132153360921	-2.87501009518298	0.00404014580137605	0.00755974824947935	Usp17lc	13532
ENSMUSG00000069301	3.04039314047984	-4.97630159957646	1.18921009159249	-4.18454370237693	2.85739474388642e-05	6.7554911456226e-05	Hist1h2ag	319167
ENSMUSG00000111110	105.484266247951	4.97283398269068	1.17708319239749	4.22470902210573	2.39249703030761e-05	5.69436062033677e-05	NA	NA
ENSMUSG00000053194	1.82504070153473	4.97104318927889	1.32453993301583	3.7530338386706	0.000174707260875716	0.000382888753562947	Cib4	73259
ENSMUSG00000086111	3.92646724778956	4.96947140921203	1.19252803858304	4.1671736415663	3.08399579957228e-05	7.27088408841219e-05	Gm15326	102636620
ENSMUSG00000075266	290.906268163395	-4.96867109229261	0.21293696713085	-23.3339995363011	2.00353445799632e-120	1.00510645309482e-118	Cenpw	66311
ENSMUSG00000086322	2.3082430642377	4.96351331964084	1.35185584409157	3.67162914694967	0.00024100923668328	0.000520205889748695	E130218I03Rik	77490
ENSMUSG00000028270	570.803541182295	4.96100653644357	0.343205954171637	14.4548964729283	2.33480591696658e-47	2.8126475007405e-46	Gbp2	14469
ENSMUSG00000097039	223.193645639854	-4.95994183750282	0.278580896509184	-17.8043142930991	6.54286789339714e-71	1.34738928042751e-69	Pvt1	19296
ENSMUSG00000045842	2.59874090647005	-4.95811907413559	1.61757365403371	-3.0651581532449	0.00217554921629952	0.00421583410616009	NA	NA
ENSMUSG00000055368	14.8933980553486	-4.95719439457073	0.849964186196368	-5.83223914028003	5.46884624738338e-09	1.70063626654055e-08	Slc6a2	20538
ENSMUSG00000031845	16.9442125818364	4.95714217711405	1.06294749706118	4.66358140060488	3.10753182139846e-06	7.96289174479164e-06	Bco1	63857
ENSMUSG00000051439	111.321808427596	4.95543470282116	1.10217136160709	4.49606556243265	6.92223999669897e-06	1.72471231939524e-05	Cd14	12475
ENSMUSG00000032062	48.7334194873403	4.95304790355712	1.08360616164468	4.57089307801596	4.85650041481509e-06	1.22558727018183e-05	2310030G06Rik	66952
ENSMUSG00000074923	222.252497114641	-4.95274418204079	1.07205027014025	-4.61988054104298	3.83961048464574e-06	9.76591748803342e-06	Pak6	214230
ENSMUSG00000026114	4.90137008079002	-4.94713528550257	1.16473414585519	-4.2474373255969	2.16229626613922e-05	5.16941963397641e-05	Cnga3	12790
ENSMUSG00000085068	4.40623268320718	-4.94430948938387	1.2769667094623	-3.87191729647033	0.000107982594225495	0.000242038308978557	NA	NA
ENSMUSG00000022494	1374.41890239964	4.93795201009995	0.482682911996485	10.2302192337315	1.45190321639048e-24	8.84710742477758e-24	Shisa9	72555
ENSMUSG00000035186	3.4337743088814	4.93532775240582	1.26092995435986	3.91403799659223	9.0765343271893e-05	0.000204909779894514	Ubd	24108
ENSMUSG00000050234	82.2705467635134	-4.93519014916061	1.03834677744291	-4.75293057808132	2.00489202609601e-06	5.22394076715375e-06	Gja4	14612
ENSMUSG00000108350	242.16417230598	4.93213596038615	0.664382763652889	7.42363623834614	1.13947842800439e-13	4.49349596169069e-13	NA	NA
ENSMUSG00000062510	341.292309168281	-4.93209036612185	0.187697852748236	-26.276754336329	3.53638771662026e-152	2.75549813110982e-150	Nsl1	381318
ENSMUSG00000054555	4970.88458764241	-4.93165353866739	0.245071991935047	-20.123284997718	4.61464742133076e-90	1.40051999708427e-88	Adam12	11489
ENSMUSG00000061816	2.80718301945784	4.93021629772142	1.18955470823178	4.14458978944312	3.40422551296418e-05	8.00011199961091e-05	Myl1	17901
ENSMUSG00000097596	9.80928794364331	4.92584880985127	1.16101777566757	4.24269887428636	2.20847682029199e-05	5.27408555290468e-05	NA	NA
ENSMUSG00000059060	51.6803686654415	-4.925658846373	0.370403632460099	-13.2980846155811	2.37474027655754e-40	2.35151726438931e-39	Rad51b	19363
ENSMUSG00000100811	11.8993996222428	4.92343995025631	1.12534914064315	4.37503328739604	1.21413949125451e-05	2.96656144126935e-05	NA	NA
ENSMUSG00000087015	1.80564032373507	4.922412608913	1.61872717579809	3.04091553073858	0.00235859989365173	0.0045496897079457	NA	NA
ENSMUSG00000039037	2220.8878779447	4.91551735210551	0.374470928941375	13.1265659686898	2.31938109505893e-39	2.23623347089644e-38	St6galnac5	26938
ENSMUSG00000084375	2.20552906420874	4.91446270056791	1.43394591896931	3.42723015948908	0.000609772000335893	0.00126186854053311	NA	NA
ENSMUSG00000043501	24.3325030998987	4.91252177890587	0.508109316428421	9.6682379560303	4.11400101411893e-22	2.29725398432618e-21	Lgals2	107753
ENSMUSG00000105167	3.48582267280154	-4.90673573955105	1.16867163604074	-4.19855807930295	2.68619961845261e-05	6.3706275462773e-05	NA	NA
ENSMUSG00000096205	3.93988967888272	4.90505300083664	1.04503422775315	4.69367688691177	2.68337753606807e-06	6.91878134241068e-06	NA	NA
ENSMUSG00000106621	8.31127182437218	-4.90159949489566	0.746367401070635	-6.56727435826445	5.12445786121911e-11	1.78051411424047e-10	NA	NA
ENSMUSG00000047040	3.33571282188609	4.89811360647534	1.48743479187116	3.2929938396248	0.000991266465114759	0.0020037808682582	Prr15l	217138
ENSMUSG00000074457	4579.8447978239	4.8978527337389	0.237358779588979	20.6348075357493	1.33676447005526e-94	4.43027536961149e-93	S100a16	67860
ENSMUSG00000102915	3.81018607012314	-4.89771760279599	1.15038088283282	-4.25747478585991	2.06748969777186e-05	4.95246387541055e-05	NA	NA
ENSMUSG00000108015	4.0727581048137	4.89588706324725	1.16582987107693	4.19948672161292	2.67520717026181e-05	6.34524256823865e-05	Gm32591	102635189
ENSMUSG00000038599	5.49908617911211	4.89484797075107	1.12736836015999	4.34183550268912	1.41297308703107e-05	3.42874187093691e-05	Capn8	170725
ENSMUSG00000062151	192.660761108	4.89292192026443	0.35458966158001	13.7988284781405	2.59027904638202e-43	2.7818280296262e-42	Unc13c	208898
ENSMUSG00000069874	326.778695834615	4.89270156676469	0.516260729239352	9.47719105804059	2.61220014408854e-21	1.41304465204474e-20	Irgm2	54396
ENSMUSG00000104822	2.18631834872757	4.89100672498331	1.31087482233394	3.73110127805731	0.000190644557190058	0.000415743633896104	NA	NA
ENSMUSG00000029910	1339.72613660877	-4.88391991069278	0.155069452684445	-31.4950483550826	1.01542012689135e-217	1.81396962993363e-215	Mad2l1	56150
ENSMUSG00000031603	5.32676361989153	4.88261887431831	1.17647570471217	4.15020799389382	3.32173289946006e-05	7.81293481051551e-05	Fgf20	80857
ENSMUSG00000101940	3.56989255587378	4.88241004128114	1.1985493456363	4.07359952183622	4.62920563709229e-05	0.000107435035779136	NA	NA
ENSMUSG00000108513	34.3912160820383	4.88212309295466	0.704340866688102	6.93147781685735	4.16466768987263e-12	1.53695403341571e-11	NA	NA
ENSMUSG00000039043	1137.9210744138	4.878224151745	0.355839652289023	13.7090515920996	8.96216334250039e-43	9.44487362708686e-42	Arpin	70420
ENSMUSG00000111303	6.10206001164936	-4.87801667075909	0.912223116722463	-5.34739427376646	8.92295018608342e-08	2.56796312297067e-07	4930502A04Rik	74951
ENSMUSG00000109468	3.08041201411069	4.87213294153657	1.19784869866054	4.06740262521026	4.7540063478719e-05	0.000110212894578803	NA	NA
ENSMUSG00000086736	4.63365705809443	4.87059864445312	1.17580276528886	4.1423602565321	3.43749820277188e-05	8.07398695986172e-05	NA	NA
ENSMUSG00000047935	1077.77302676142	4.86945741911297	0.571222659036571	8.52462230284394	1.53309245042e-17	7.14608409271929e-17	Sox1ot	434280
ENSMUSG00000009075	50.1353690526647	4.86349824842335	0.523521927100759	9.28996092934863	1.54344972839651e-20	8.11344997178385e-20	Cabp7	192650
ENSMUSG00000028713	2.95018827986051	4.86275582541816	1.28610511519832	3.78099407890801	0.000156203389716992	0.000344362103165594	Cyp4b1	13120
ENSMUSG00000085135	4.29102231823673	4.86272028414931	1.20905402081106	4.02192143646923	5.77253132483455e-05	0.000132816576754544	NA	NA
ENSMUSG00000045275	360.174024194317	4.86151405391771	0.301093449100409	16.1461966988743	1.20783061837399e-58	1.90112193248795e-57	Lca5l	385668
ENSMUSG00000032496	2.06997763036509	4.86049856391931	1.62032559669485	2.99970485798274	0.00270241327108423	0.00517023306970255	Ltf	17002
ENSMUSG00000022032	178.417833646832	4.85614939671621	0.285814397765854	16.9905695258029	9.64481320360724e-65	1.75145025225506e-63	Scara5	71145
ENSMUSG00000046709	2041.18367637624	4.85288550531169	0.148138156642734	32.7591865275835	2.24665273703996e-235	4.7927864651436e-233	Mapk10	26414
ENSMUSG00000028212	362.524753710607	-4.85098675045896	0.221550668489639	-21.8956087270205	2.86058612407231e-106	1.15543490632796e-104	Ccne2	12448
ENSMUSG00000044037	3163.59022374514	4.84961226707247	0.167185176024556	29.0074298594521	5.30272259288605e-185	6.13245913334132e-183	Als2cl	235633
ENSMUSG00000076441	848.284661746608	4.84937157133452	0.281491396007392	17.2274237867191	1.65353524880232e-66	3.14028781520601e-65	Ass1	11898
ENSMUSG00000020926	1291.54937784221	4.84905471405407	0.224404758935797	21.6085199665548	1.49359753615605e-103	5.73755571013234e-102	Adam11	11488
ENSMUSG00000038178	5701.77040124296	4.84604339544397	0.120457777737525	40.2302241205497	0	0	Slc43a2	215113
ENSMUSG00000108725	2.62321780557464	4.84557150797764	1.26839264754547	3.82024566080113	0.000133318820632343	0.000296409434964532	NA	NA
ENSMUSG00000042985	3.18005175980843	4.8440900474568	1.23463910502172	3.92348665108219	8.72766033934128e-05	0.000197276906322751	Upk3b	100647
ENSMUSG00000107682	8.45396715144612	4.84198119717285	0.979822538850617	4.9416919954227	7.74474976475005e-07	2.08829778599648e-06	NA	NA
ENSMUSG00000029712	46.0215192832114	4.83988260253261	0.602149657645	8.03767392555089	9.15598867477268e-16	3.95954613561858e-15	Actl6b	83766
ENSMUSG00000096944	15.7086906551079	4.83717382847085	1.1376224206203	4.25200289726475	2.11867118889343e-05	5.06898541306135e-05	NA	NA
ENSMUSG00000003657	80.024338946238	-4.83390151549674	0.511459746405882	-9.45118662703257	3.35010994116873e-21	1.80731563312793e-20	Calb2	12308
ENSMUSG00000084220	2.354697695561	-4.83016546202529	1.29136343975817	-3.74036101171472	0.000183756136070213	0.000401518852214677	NA	NA
ENSMUSG00000086155	233.118313403279	4.82848608870625	0.388690258531056	12.4224520237634	1.97416573391701e-35	1.72478503663453e-34	9430041J12Rik	77323
ENSMUSG00000040724	2194.154613336	4.81653075077443	0.353714641170361	13.6169957082852	3.17356499388389e-42	3.30173975429028e-41	Kcna2	16490
ENSMUSG00000097692	11.444516668426	4.81350454341038	0.821539982877299	5.85912389382672	4.65315459384226e-09	1.45418526369643e-08	NA	NA
ENSMUSG00000005470	582.997526976595	-4.8117802916814	0.157334058224901	-30.5832084036326	2.04688100194383e-205	3.1897954791285e-203	Asf1b	66929
ENSMUSG00000001508	42.3456915873962	4.8103825037309	0.392788158067771	12.2467605118098	1.74841395806649e-34	1.47647578403517e-33	Sgca	20391
ENSMUSG00000015405	63.9739572478921	4.80862986925898	1.07040058226987	4.49236477344015	7.04366431949495e-06	1.75436903301136e-05	Ace2	70008
ENSMUSG00000022510	93.1942887722233	4.8085927757305	1.05040345710639	4.57785315080459	4.69772278643945e-06	1.18660837781853e-05	Trp63	22061
ENSMUSG00000048108	196.414264894789	4.8082794258763	1.19232515750103	4.03269141444091	5.51416677046118e-05	0.000127111609785295	Tmem72	319776
ENSMUSG00000056529	8.64126538073878	-4.79439751903906	1.26701213552921	-3.78401862507539	0.00015431626774929	0.000340475082965675	Ptafr	19204
ENSMUSG00000079055	337.782047907551	4.79277768386339	0.246035021590973	19.4800628498786	1.62080432283882e-84	4.4240911038183e-83	Slc8a3	110893
ENSMUSG00000025880	1130.85097122589	4.77874386417715	0.201386539642566	23.729211856258	1.80135204343829e-124	9.67753262847665e-123	Smad7	17131
ENSMUSG00000036570	1688.37086589688	4.77643247710832	0.241994807625956	19.7377477804859	1.02234538036842e-86	2.92881291301634e-85	Fxyd1	56188
ENSMUSG00000037572	637.017126596682	-4.77609045721111	0.133421913697992	-35.7968966628829	1.23428180431728e-280	5.21555270889684e-278	Wdhd1	218973
ENSMUSG00000071478	14.766756982663	4.77513579630159	0.664375625167703	7.18740365451584	6.60349674862699e-13	2.51601584979332e-12	Hist1h2ad	319165
ENSMUSG00000037161	50.68493883966	-4.77203332568779	0.927933971890704	-5.14264319471414	NA	NA	Mgarp	67749
ENSMUSG00000001021	36.9901667565565	4.77075290646395	0.616167307307069	7.74262582562893	9.73843187790783e-15	4.03816878002017e-14	S100a3	20197
ENSMUSG00000100600	5.71067993905319	4.76556928355887	1.16425332702298	4.0932408548443	4.25385448139875e-05	9.90672437941439e-05	A230077H06Rik	320210
ENSMUSG00000026407	58.5304973370882	4.76189277226104	1.10027095734954	4.32792735321493	1.50519096035098e-05	3.64326514340076e-05	Cacna1s	12292
ENSMUSG00000031639	867.513467879351	-4.75942314793089	0.881493116286483	-5.39927432216509	6.69109950773056e-08	1.94039236483257e-07	Tlr3	142980
ENSMUSG00000027488	1914.10450408614	4.7568007945435	0.188161789052853	25.2803760980789	5.25096490027985e-141	3.56109418993362e-139	Snta1	20648
ENSMUSG00000097027	25.6478618613535	4.75547839831367	1.0986440095599	4.32849800020176	1.50129695855456e-05	3.63424017520318e-05	NA	NA
ENSMUSG00000062074	5.34898648581808	-4.75508379805233	1.13823296058892	-4.17760156549328	2.94599127085047e-05	6.95597100734982e-05	Wisp3	327743
ENSMUSG00000086006	270.282142726959	4.75365739134815	0.379330855866406	12.5316918405981	5.00827562169058e-36	4.45533766135251e-35	Gm13293	100503147
ENSMUSG00000035365	261.737920465901	-4.75229668053408	0.216859723785397	-21.91415075875	1.90412498886446e-106	7.73370395199976e-105	Parpbp	75317
ENSMUSG00000016179	150.01771930358	-4.75189988203417	0.236773910400549	-20.0693559269069	1.36765373065813e-89	4.13362523022711e-88	Camk1g	215303
ENSMUSG00000079034	1.55493655300993	-4.74356674624732	4.8960909069931	-0.968847767812495	0.332621149323714	0.425789951301483	Gm8300	666806
ENSMUSG00000025557	41.9016564068208	4.73912834958271	0.488810663904331	9.69522291459304	3.15946990598975e-22	1.77235211244097e-21	Slc15a1	56643
ENSMUSG00000001249	48.48086268849	-4.73769953392016	0.349790630888861	-13.544386600296	8.55253279886276e-42	8.7979776774069e-41	Hpn	15451
ENSMUSG00000037686	134.338947135283	4.7369967831329	1.08230429775624	4.37676981691129	1.20451060287959e-05	2.94368940908389e-05	Aspg	104816
ENSMUSG00000036545	562.52883104053	4.73612693877915	0.254275091722686	18.6259963832572	1.97777000636401e-77	4.70319700755805e-76	Adamts2	216725
ENSMUSG00000097313	10.4078365680185	4.73241579194341	1.13822491675333	4.15771586290885	3.21445484413426e-05	7.57114549149557e-05	NA	NA
ENSMUSG00000025001	993.92099100184	-4.72928535804196	0.19388687663712	-24.3919827894969	2.08030676934515e-131	1.2287790495382e-129	Hells	15201
ENSMUSG00000026955	508.854803709004	-4.72699887521534	0.259893244450236	-18.1882329616323	6.39694923948886e-74	1.39860861332626e-72	Sapcd2	72080
ENSMUSG00000108900	151.326257271642	-4.72301078192242	0.19484434899248	-24.2399166634527	8.44686489720836e-130	4.85871629283663e-128	Ccdc194	619297
ENSMUSG00000042254	6.75924529747392	4.71987973752634	1.16602077182807	4.04785219231265	5.16897696374259e-05	0.000119379788547736	Cilp	214425
ENSMUSG00000083407	2.39852535684282	-4.71811043492737	1.32971893501944	-3.54820128575396	0.000387871681932091	0.000819806124191403	NA	NA
ENSMUSG00000086779	19.1533626600261	-4.71658831324457	0.577301931455521	-8.17005462176938	3.08249861343825e-16	1.36116844921782e-15	NA	NA
ENSMUSG00000008932	3.67780771006716	4.71498943197007	1.13168781066056	4.16633402565145	3.09537065325892e-05	7.29613595409335e-05	Slc1a7	242607
ENSMUSG00000058153	2479.48417455094	-4.71488824798236	0.20271275548896	-23.2589618576772	1.15448091319397e-119	5.72627745047652e-118	Sez6l	56747
ENSMUSG00000049872	105.029768235084	4.71456231790722	0.886861966284659	5.31600462883529	1.06070452185231e-07	3.03435235759157e-07	Calhm5	103511
ENSMUSG00000032735	67.1855668361856	4.71206528539533	1.05190192392606	4.47956713284475	7.47945640617179e-06	1.85911872865173e-05	Ablim3	319713
ENSMUSG00000079531	7.49667491503999	-4.71067088258152	1.09713399352894	-4.29361491883924	1.75787260205131e-05	4.2315660259502e-05	Gm5936	546325
ENSMUSG00000041120	1280.02743016209	4.70968949127828	0.188042789287912	25.0458393491881	1.93793226752893e-138	1.2524172268945e-136	Nbl1	17965
ENSMUSG00000079022	338.590309426756	4.70963126104796	0.86905893807674	5.41923114152712	5.98558900680216e-08	1.74131268696497e-07	Col22a1	69700
ENSMUSG00000044361	156.843204328564	4.7088092582946	0.308178653884455	15.2794789611226	1.04775074719009e-52	1.43440667713445e-51	BC024139	271278
ENSMUSG00000020000	46.5829683510491	-4.70653512849872	1.10026642368909	-4.27763224176028	1.88891745620407e-05	4.53558990986473e-05	Moxd1	59012
ENSMUSG00000078639	64.5438655494098	4.70640780463926	1.06814011213857	4.40617083016981	1.05213997206146e-05	2.58627045599133e-05	Gm12695	620779
ENSMUSG00000087242	77.5121114932348	-4.704076993601	0.438994227892543	-10.7155782347837	8.60180481821665e-27	5.64707072813488e-26	NA	NA
ENSMUSG00000085786	3.82816697290496	4.70395576109797	1.22367731415448	3.84411454448533	0.000120988488245675	0.000270060956137975	NA	NA
ENSMUSG00000019842	314.038041925576	-4.7024691191259	0.169131436375464	-27.8036373361521	3.92000767327076e-170	3.71268657779217e-168	Traf3ip2	103213
ENSMUSG00000057710	1.37186647363736	-4.70141173607939	1.62138069632414	-2.89963470438377	0.00373597777298427	0.00702229594574708	NA	NA
ENSMUSG00000028989	49.5990130048636	4.69977143868428	1.28516894896609	3.65692887496637	0.000255255169884403	0.000549282327673095	Angptl7	654812
ENSMUSG00000104694	4.42709191313105	4.69831982847622	1.25034239131455	3.75762659981211	0.000171532588896637	0.0003763440415203	NA	NA
ENSMUSG00000090215	5.30178049400405	4.69739677441144	1.12116029564022	4.18976375873984	2.79245025420037e-05	6.6119083443475e-05	Trim34b	434218
ENSMUSG00000074006	5.51716831576562	-4.69450657511349	1.17369524036215	-3.99976622011774	6.34050865605472e-05	0.00014539761709402	Omp	18378
ENSMUSG00000088591	2.34636141702534	-4.69358542382164	1.225273030353	-3.8306445237511	0.000127808037472931	0.000284646868780935	NA	NA
ENSMUSG00000028337	17.0262965909661	-4.69284982326295	1.1099447614466	-4.22800303786895	2.35774609430997e-05	5.61651723008163e-05	Coro2a	107684
ENSMUSG00000037406	20.9935630651006	4.68760267621982	0.512299023054129	9.15013003201557	5.68650589619406e-20	2.92827733904551e-19	Htra4	330723
ENSMUSG00000045281	47.4992927785934	4.68044123298277	0.299843087050044	15.6096352896794	6.25937704025613e-55	9.00702630684663e-54	Gpr20	239530
ENSMUSG00000108521	2.77400222822376	-4.67880593839791	1.27303402360745	-3.6753188458698	0.000237552550865747	0.000513047198758901	NA	NA
ENSMUSG00000055333	23.0705885188155	4.67812792416855	1.11900915453387	4.18059843855098	2.90742911831074e-05	6.87082598587243e-05	Fat2	245827
ENSMUSG00000045273	296.470472314581	-4.67637033457128	0.164201093211894	-28.4795322801941	2.10025957942667e-178	2.17683979899728e-176	Cenph	26886
ENSMUSG00000111765	30.7215399068886	4.67629340749154	1.10343288719412	4.23795000290659	2.25569983536585e-05	5.38451846632197e-05	Gm10635	100038575
ENSMUSG00000087361	9.50845753305686	4.67535861861135	1.09761519651838	4.259560758125	2.04829017405116e-05	4.9080785162951e-05	0610043K17Rik	68400
ENSMUSG00000021624	19.7765035261892	-4.67381271746796	0.629700609432298	-7.42227758312256	1.15123214784208e-13	4.53903175749756e-13	Cd180	17079
ENSMUSG00000048096	227.318275460996	4.67048504978743	0.3753562923634	12.4428047292883	1.53034279484716e-35	1.34397371027885e-34	Lmod1	93689
ENSMUSG00000082532	2.89421627502124	4.66997345890774	1.27166383859674	3.67233329844543	0.000240345931852024	0.000518876121102821	NA	NA
ENSMUSG00000059742	69.9851829967934	-4.66874558939377	1.19493252338802	-3.90712069343997	9.34025043528832e-05	0.000210625331295762	Kcnh7	170738
ENSMUSG00000091476	61.8437684518606	4.66515551107515	0.338519084281852	13.7810709283112	3.31320449145519e-43	3.53746561179518e-42	Catspere2	545391
ENSMUSG00000058656	36.1697097250781	4.66478685646291	1.09233945285188	4.27045534635236	1.95074277000401e-05	4.67944005298013e-05	Samd12	320679
ENSMUSG00000043631	814.289192335071	4.6639640402847	0.215263860473187	21.6662659028436	4.27012764110644e-104	1.66360841592255e-102	Ecm2	407800
ENSMUSG00000023092	8034.48261823556	4.6604154131494	0.149664392145207	31.1391062787184	7.12329507421649e-213	1.18575880807393e-210	Fhl1	14199
ENSMUSG00000000290	83.64406616756	4.66010629347582	0.533098064192175	8.74155545947718	2.29922611204582e-18	1.10986149736342e-17	Itgb2	16414
ENSMUSG00000090666	5.4643822548417	4.65762571303379	1.19819279416662	3.88720891638587	0.000101403475310269	0.000228082563516486	NA	NA
ENSMUSG00000020044	14460.2612829723	4.65452821439004	0.221717926883112	20.9930170276392	7.5967428800657e-98	2.66650529239111e-96	Timp3	21859
ENSMUSG00000089983	1.9053712494021	4.65075953091548	1.44316217116524	3.2226174049174	0.00127025096977266	0.00253530970649601	NA	NA
ENSMUSG00000032355	20.3611630635311	-4.65022329762979	0.726079924827306	-6.40456117656169	1.50802479135876e-10	5.10882342592137e-10	Mlip	69642
ENSMUSG00000086827	4.5080152939652	4.64985192243487	1.15047543218207	4.04167858988144	5.30699405130051e-05	0.000122477240089514	NA	NA
ENSMUSG00000022303	3.11857956078474	4.64700346961354	1.3068224223186	3.55595633366061	0.000376606631212076	0.000797376903798704	Dcstamp	75766
ENSMUSG00000022123	31.4401283371083	4.64521087408067	1.09983688356565	4.22354527611494	2.40489030647994e-05	5.72323781049321e-05	Scel	64929
ENSMUSG00000079019	6.49546211908755	4.6440671453304	0.835600326478167	5.55776128631245	2.73256748335625e-08	8.12815829318897e-08	Insl3	16336
ENSMUSG00000046807	1216.89317750347	4.64400315757349	0.13810863256206	33.6257268747242	7.05956799573675e-248	1.782987213452e-245	Lrrc75b	192734
ENSMUSG00000111269	5.12922950520609	-4.64032952853694	1.16658577404599	-3.97770111017488	6.95847627120419e-05	0.000158756722154677	NA	NA
ENSMUSG00000110537	28.5954627420597	-4.63935525948473	0.541573460505499	-8.56643760784437	1.06735687285595e-17	5.00705221333556e-17	NA	NA
ENSMUSG00000110456	8.48536423399321	4.63642150759087	0.682531930518965	6.79297377935938	1.09845351064708e-11	3.97044234075479e-11	NA	NA
ENSMUSG00000074802	583.734808348466	-4.63376834788679	0.166454890089016	-27.8379826835292	1.50583396839391e-170	1.43859520815302e-168	Gas2l3	237436
ENSMUSG00000085272	35.9088194318874	4.63290401563804	1.05599473012271	4.3872416059308	1.1479724811831e-05	2.8105180310904e-05	Sbk3	381835
ENSMUSG00000009876	52.3750839084158	4.63255207174122	0.78003822206584	5.93887830197916	2.86978789869487e-09	9.06785296203945e-09	Cox4i2	84682
ENSMUSG00000023243	243.103164968953	-4.63079276918786	0.197477323093867	-23.4497444903418	1.32986391877455e-121	6.8755529146431e-120	Kcnk5	16529
ENSMUSG00000025931	7743.63248657359	4.62613613639388	0.162310557692084	28.5017573851852	1.11413152453655e-178	1.16022805633372e-176	Paqr8	74229
ENSMUSG00000032420	364.268487088718	-4.62570437356564	0.237607295880868	-19.4678549596595	2.05706887555436e-84	5.56649931065961e-83	Nt5e	23959
ENSMUSG00000051669	47.746971671686	-4.62272192201641	1.13678881820684	-4.06647377945556	4.77298526830765e-05	0.000110606206813461	AU021092	239691
ENSMUSG00000038453	3575.65273892249	4.62192444550685	0.290109889549047	15.9316335361448	3.82239406429239e-57	5.81241970759146e-56	Srcin1	56013
ENSMUSG00000035296	46.7107778104193	4.62055411281131	0.904000728476413	5.11122830686067	3.20070890988012e-07	8.87278790581476e-07	Sgcg	24053
ENSMUSG00000087367	5.48444644420589	-4.6193029172605	1.11483515874126	-4.14348514310949	3.42067241111786e-05	8.03618463482227e-05	NA	NA
ENSMUSG00000084850	15.2930214983723	4.61878568122144	0.648211715814661	7.12542764738004	1.03758025143282e-12	3.92675695224482e-12	NA	NA
ENSMUSG00000040265	855.057361400149	4.61684882941341	0.28581394347993	16.1533365839361	1.07581618776517e-58	1.69454545475012e-57	Dnm3	103967
ENSMUSG00000010154	457.831186779308	4.61452869376492	0.145881834011704	31.6319624374527	1.34266329831549e-219	2.43820997139556e-217	Spire2	234857
ENSMUSG00000031506	12.4579065288726	-4.60366811328297	0.899387070519219	-5.11867277636675	3.07693280973447e-07	8.54733813252786e-07	Ptpn7	320139
ENSMUSG00000046159	695.565167635537	-4.60279959328923	0.205564355356747	-22.3910394645088	4.81234375897457e-111	2.14051881408802e-109	Chrm3	12671
ENSMUSG00000103659	3.94497048029055	4.60263454448596	1.15134318207588	3.99762174835428	6.39820844136373e-05	0.000146639547495518	NA	NA
ENSMUSG00000026479	421.307700455089	4.60097389370029	0.268155731870691	17.1578428012829	5.49158077237253e-66	1.02957768183739e-64	Lamc2	16782
ENSMUSG00000092483	3.73887004539246	4.59896089905079	1.18617239826598	3.87714374889674	0.000105689919303491	0.000237189724936739	NA	NA
ENSMUSG00000078190	110.334737672152	4.59748398448665	0.319773728084717	14.3773036391178	7.18393021104917e-47	8.52335305223452e-46	Dnm3os	474332
ENSMUSG00000022070	528.490843916159	-4.59634360684119	0.156891693761932	-29.2962839308479	1.15656871255326e-188	1.4118491289407e-186	Bora	77744
ENSMUSG00000034413	491.112057862982	-4.59607733411439	0.21686249919807	-21.1935090258117	1.09615805276812e-99	3.94850506450391e-98	Neurl1b	240055
ENSMUSG00000053279	4965.3629027637	4.59485487782848	0.204672867489439	22.4497508350273	1.28690969987053e-111	5.77087078270514e-110	Aldh1a1	11668
ENSMUSG00000073412	13.664615725975	4.58871701897364	0.672399455506383	6.82439133672095	8.82988796826129e-12	3.20216419089957e-11	Lst1	16988
ENSMUSG00000101028	4.2233887013733	4.58656973057015	1.1518312043778	3.98198079122864	6.8343304407011e-05	0.000156086418016345	NA	NA
ENSMUSG00000020101	692.381596171866	4.5812789655137	0.442865660803037	10.3446245012688	4.426481308045e-25	2.74444339113072e-24	Vsir	74048
ENSMUSG00000029283	476.421931651712	-4.58053686671887	0.150418275393268	-30.451996971399	1.12715380464629e-203	1.69636647599267e-201	Cdc7	12545
ENSMUSG00000025876	117.77327458479	-4.58013121190375	0.344582045806485	-13.2918452010002	2.58133062676229e-40	2.5514879829891e-39	Unc5a	107448
ENSMUSG00000061578	41.903230510147	4.57953518870621	0.686375783271101	6.67205239509071	2.522504707559e-11	8.92256856715934e-11	Ksr2	333050
ENSMUSG00000085519	15.9057425568268	-4.57953141763623	0.611552185087017	-7.48837389401956	6.9732141469767e-14	2.77727813035198e-13	NA	NA
ENSMUSG00000069270	40.6617829850936	4.57746654266496	0.340325481938954	13.4502609577911	3.06787700401574e-41	3.09364210230555e-40	Hist1h2ac	319164
ENSMUSG00000035455	668.813077383366	-4.57724180793992	0.156273138099984	-29.2900101936354	1.39020163318419e-188	1.68767405999758e-186	Fignl1	60530
ENSMUSG00000020357	230.833673025166	-4.56923501093959	1.10273250095417	-4.1435570339914	3.4195997476566e-05	8.03452365860334e-05	Flt4	14257
ENSMUSG00000022429	29.1636959593411	4.56875996893323	1.1046855629546	4.13580128332046	3.53718191411037e-05	8.29925234369965e-05	Dmc1	13404
ENSMUSG00000085049	8.92884596212438	4.56772970212216	1.1230252337091	4.06734378268241	4.75520653958124e-05	0.000110229088821836	NA	NA
ENSMUSG00000024397	8.74808487915894	4.56657171996272	1.17743788497933	3.87839713518553	0.000105146969298912	0.000236091800164009	Aif1	11629
ENSMUSG00000057606	28.4418176577888	-4.56571098988389	0.580959732740553	-7.85891126799121	3.87486593457585e-15	1.63358459670827e-14	Colq	382864
ENSMUSG00000097097	5.48145815661573	-4.5650980838261	1.15480059410636	-3.95314836788666	7.71295780160865e-05	0.000175151738088825	NA	NA
ENSMUSG00000085995	8.48723139338728	-4.56468832109629	1.13544401040407	-4.02017913632911	5.81539048898223e-05	0.000133718684820434	NA	NA
ENSMUSG00000086712	27.0100204523774	4.56042064912567	0.530570581159999	8.5953138207458	8.30375520481209e-18	3.92024695136536e-17	AI427809	381524
ENSMUSG00000100400	3.84165271059282	-4.5573978321631	1.36825003815453	-3.33082236804469	0.000865898380164555	0.00176137614398776	NA	NA
ENSMUSG00000032531	5584.2012969383	4.55555973048308	0.122291664439286	37.2515964303093	9.98360732384895e-304	5.62486676222905e-301	Amotl2	56332
ENSMUSG00000047361	2671.89193949579	4.55370626564953	0.155718349958463	29.2432219251244	5.47601730091584e-188	6.6112378106057e-186	Gm973	381260
ENSMUSG00000086124	5.90634873997103	4.55261453069739	1.23051736160845	3.69975643801281	0.000215806480870686	0.000468244870561034	NA	NA
ENSMUSG00000033031	1157.19538568172	-4.55126380573691	0.174959307525511	-26.0132705719203	3.50498206770034e-149	2.61955683583604e-147	Cip2a	224171
ENSMUSG00000029925	27.5945892810743	4.54866610899258	1.14098185598593	3.98662440171939	6.70199947861054e-05	0.000153207484959956	Tbxas1	21391
ENSMUSG00000053101	16.6755997592462	4.54814108474296	0.789836631181853	5.75833141334235	8.4949448704795e-09	2.61098648257163e-08	Gpr141	353346
ENSMUSG00000030077	3701.71537329014	-4.5481162066757	0.532636115111198	-8.53888063096546	1.35528292513549e-17	6.33339679157849e-17	Chl1	12661
ENSMUSG00000017754	6088.6392025848	4.54635067711463	0.20260669612437	22.4392913170247	1.628186501396e-111	7.28638329840617e-110	Pltp	18830
ENSMUSG00000027454	295.906842437351	-4.54557647097656	0.179162364321696	-25.3712686154037	5.23565193384976e-142	3.58389345615205e-140	Gins1	69270
ENSMUSG00000025083	3194.62316682122	4.53948948336613	0.212642353210376	21.3480024784857	4.06965250412167e-101	1.4978638940212e-99	Afap1l2	226250
ENSMUSG00000034384	88.5036166332709	-4.53750191722558	0.859707562715206	-5.27795975516934	1.30630144340217e-07	3.71468378618817e-07	Barhl2	104382
ENSMUSG00000106980	3.14681232084235	4.53249132342321	1.26652165179219	3.57869233187566	0.000345317696575961	0.000734029771390499	NA	NA
ENSMUSG00000070348	20402.736647454	-4.52859947689015	0.374642570195083	-12.0877866990183	1.22543622222063e-33	1.00359709693828e-32	Ccnd1	12443
ENSMUSG00000035864	102.95948894232	4.52846379150021	0.563069717906504	8.04245663989366	8.80550499019393e-16	3.81172894305617e-15	Syt1	20979
ENSMUSG00000056492	287.602417953846	4.52641105961141	0.687285137525908	6.58592891431583	4.52050081008735e-11	1.57690052865613e-10	Adgrf5	224792
ENSMUSG00000034206	372.165585068439	-4.52610266319383	0.16822149795599	-26.9056138376436	1.88796369956967e-159	1.60170758187816e-157	Polq	77782
ENSMUSG00000096549	11.2815115009845	4.52538428995406	1.13826776682723	3.97567639340959	7.01795030141371e-05	0.000160013927542766	Prickle4	381104
ENSMUSG00000066392	523.54161167864	4.5249261816016	0.387925258293336	11.6644278372305	1.93700879162219e-31	1.4768179798166e-30	Nrxn3	18191
ENSMUSG00000101581	1.49089215069006	4.52357976946074	1.58320734934473	2.857225095205	0.00427362649170538	0.00796933167830728	C430002N11Rik	319707
ENSMUSG00000024301	468.984429385775	-4.52148302056451	0.17895202541169	-25.2664534540057	7.46954269329424e-141	5.05010035691552e-139	Kifc5b	16580
ENSMUSG00000056328	11.7096081336755	4.51712178760914	1.15108742653463	3.92422129152086	8.70107272865901e-05	0.00019677714189669	Myh1	17879
ENSMUSG00000021569	374.300322899732	-4.51576254352355	0.182366868856713	-24.7619678499367	2.30420811671457e-135	1.42620746333998e-133	Trip13	69716
ENSMUSG00000031530	1080.90421157564	-4.51457842669037	0.167657084317534	-26.9274540057012	1.04794178674681e-159	9.02997054125005e-158	Dusp4	319520
ENSMUSG00000036995	1403.67424366046	4.51155762314429	0.157131317289848	28.7120206268121	2.70072699438181e-181	3.01233879429196e-179	Asap3	230837
ENSMUSG00000053141	3663.11494765924	4.51016349183576	0.264836175070064	17.0300129528852	4.919333508194e-65	9.0002094234427e-64	Ptprt	19281
ENSMUSG00000025175	283.680479554683	4.5094914241323	0.388446834908996	11.6090311951924	3.70792834514641e-31	2.80173003878618e-30	Fn3k	63828
ENSMUSG00000030711	269.596711407878	4.50521763657123	0.331245517207281	13.6008410756908	3.95854768808848e-42	4.11258479197958e-41	Sult1a1	20887
ENSMUSG00000096950	27.1415672492405	4.502135606933	0.503565759476512	8.94051178462423	3.87372142402151e-19	1.93316558823585e-18	Gm9530	671336
ENSMUSG00000029436	424.68568461609	-4.50177850415991	0.26498169172111	-16.9890171465053	9.9034742640164e-65	1.7969367465172e-63	Mmp17	23948
ENSMUSG00000053475	823.719282875471	-4.49936949268753	0.230176451024184	-19.5474796516643	4.33410288872206e-85	1.19941111805907e-83	Tnfaip6	21930
ENSMUSG00000054568	1.96414282215801	-4.49752976539085	1.50289418320153	-2.99257912876475	0.00276630944271485	0.00528511584947164	Usp17la	13531
ENSMUSG00000087060	167.935350376724	-4.49740245283915	0.279515951661062	-16.0899670523729	2.99996965925649e-58	4.67837709885328e-57	NA	NA
ENSMUSG00000053263	86.1214761984653	4.49673964324508	0.239419476256593	18.7818456274033	1.06319399251899e-78	2.59284812404216e-77	NA	NA
ENSMUSG00000059956	1.74603799808236	4.49292497014651	1.43903639356487	3.12217605491989	0.0017951954960219	0.00351160247788563	Serpinb12	71869
ENSMUSG00000086855	2.97773579887334	4.48897003417698	1.22260378856458	3.67164741035797	0.000240992011032218	0.000520205889748695	NA	NA
ENSMUSG00000031285	260.775340269677	-4.4849866158594	0.75754004479586	-5.92046142863379	3.21039585564572e-09	1.01135524209467e-08	Dcx	13193
ENSMUSG00000021579	120.615751919578	4.48296084270541	0.227581902579384	19.698230799093	2.23287217083615e-86	6.35529795463506e-85	Lrrc14b	432779
ENSMUSG00000086453	12.9469911941603	-4.48177314493773	0.594842757000377	-7.53438298137483	4.90649274212662e-14	1.96806069775006e-13	NA	NA
ENSMUSG00000038840	9.80230944980881	4.4806394129158	1.13804794392889	3.93712711034585	8.24629315941505e-05	0.000186838316757916	Birc7	329581
ENSMUSG00000103032	8.09457473772172	4.47992750927154	0.939545943821599	4.76818354518083	1.85894386889392e-06	4.85921646814254e-06	NA	NA
ENSMUSG00000001507	4948.1926361131	4.47834660059935	0.215518293789244	20.7794267570564	6.64472487965491e-96	2.27067713500245e-94	Itga3	16400
ENSMUSG00000056481	403.373634574941	-4.47762993460316	0.48717875789524	-9.19093836099892	3.8942920008044e-20	2.01481700338298e-19	Cd248	70445
ENSMUSG00000026628	1155.57525128456	4.47601539475942	0.293985743453983	15.2252804580643	2.40325821333819e-52	3.25565923068311e-51	Atf3	11910
ENSMUSG00000040675	1147.66113796616	-4.47450280021171	0.195954537548437	-22.834392386069	2.0887794812851e-115	9.84908831379345e-114	Mthfd1l	270685
ENSMUSG00000020644	6605.51632282776	4.47382768112307	0.153442398919709	29.1563981834256	6.93094552134165e-187	8.27682967067609e-185	Id2	15902
ENSMUSG00000022577	363.917897518474	4.47021880162702	0.755149918575326	5.91964415497863	3.22638934323958e-09	1.0159566213672e-08	Ly6h	23934
ENSMUSG00000035498	33.1224924737684	4.46830930394286	1.1029707088437	4.05115862834401	5.09646402769874e-05	0.000117804128004023	Cdcp1	109332
ENSMUSG00000022836	583.09333158188	4.46817107797942	0.290278141056774	15.3927232057942	1.83158723844578e-53	2.54557029667104e-52	Mylk	107589
ENSMUSG00000038917	232.578071232878	-4.45922280678857	0.220361198577872	-20.2359709221347	4.72233540654354e-91	1.45940753710241e-89	3930402G23Rik	665306
ENSMUSG00000012428	537.655642831613	4.45831668356533	0.642616909397964	6.93775189909352	3.98388556093971e-12	1.47196767160801e-11	Steap4	117167
ENSMUSG00000025395	618.961442551644	-4.45373308848658	0.157175538671312	-28.3360446933176	1.24370439683541e-176	1.2770054538161e-174	Prim1	19075
ENSMUSG00000028838	314.839091174723	4.45296295765264	0.228342042236794	19.5012837497304	1.07061128680293e-84	2.93323463901754e-83	Extl1	56219
ENSMUSG00000027400	229.883301058934	4.44860226907527	1.07221921755822	4.14896711066802	3.339787853891e-05	7.85287945570325e-05	Pdyn	18610
ENSMUSG00000025787	9.03651803382976	4.44854658211459	1.12104835410183	3.96820223305952	7.24168687229214e-05	0.000164892834865156	Tgm4	331046
ENSMUSG00000038801	3.19558166584992	4.44579974913949	1.21203460279062	3.66804688488545	0.000244410372785626	0.000527132815196168	Scgb1c1	338417
ENSMUSG00000108228	115.30851943555	4.44571789307131	0.241249584832668	18.4278779014475	7.8502527796393e-76	1.78935274198148e-74	6430584L05Rik	330324
ENSMUSG00000030554	2093.27908290322	4.44460350473271	0.231778759267379	19.1760604758671	5.86601031666966e-82	1.51639817280215e-80	Synm	233335
ENSMUSG00000028545	116.317145862112	-4.44387745809072	0.297630524808885	-14.9308524753777	2.07595084526242e-50	2.70230260207056e-49	Bend5	67621
ENSMUSG00000109572	236.481758532587	4.44332222758649	0.87209770518618	5.0949821346427	3.48774143909734e-07	9.64340539087529e-07	Cfap99	100862066
ENSMUSG00000097373	15.3229445309293	4.43784898566097	0.905877981639473	4.89894784464159	9.63512136254935e-07	2.57526483030406e-06	NA	NA
ENSMUSG00000031779	4.88382866780993	4.4367444200973	1.18443873899982	3.74586230085977	0.000179775186596231	0.000393563831331969	Ccl22	20299
ENSMUSG00000028066	739.773498164374	-4.43507054907977	0.154340684835926	-28.7355894124387	1.37124246367424e-181	1.53726074766908e-179	Pmf1	67037
ENSMUSG00000039985	265.742739604412	-4.43210990394763	0.187285981667201	-23.6649313765687	8.28543924261999e-124	4.38689051754432e-122	Sinhcaf	56306
ENSMUSG00000030222	40.3377597533477	-4.43057117401574	0.46722339548809	-9.48276823635359	2.47625020942032e-21	1.34049386182786e-20	Rerg	232441
ENSMUSG00000000049	28.9166263334421	4.42785669263985	0.432589175836241	10.2357084734733	1.37187364267971e-24	8.36873391188262e-24	Apoh	11818
ENSMUSG00000089726	64.3519318107617	-4.4277990788768	0.318704981510509	-13.8930965493264	6.97532831937867e-44	7.6101732453678e-43	NA	NA
ENSMUSG00000108391	18.4020456705537	4.42449230890698	0.587504205059982	7.53099683508693	5.03544089905323e-14	2.0175737212782e-13	NA	NA
ENSMUSG00000086040	51.6807646112898	-4.42346740040189	0.773707553377006	-5.71723434919919	1.08271750650766e-08	3.30608001257542e-08	Wipf3	330319
ENSMUSG00000001517	1961.87970068704	-4.42277800285495	0.165445610202965	-26.7325195115734	1.97189158441087e-157	1.61673036508433e-155	Foxm1	14235
ENSMUSG00000039109	41.6766587129051	4.42212535330554	1.15840218779931	3.81743525683988	0.000134846157184992	0.000299502134016561	F13a1	74145
ENSMUSG00000110836	41.3673778837735	4.41680005766403	0.710203151202788	6.2190656999815	5.00123877324520e-10	1.64706564095499e-09	NA	NA
ENSMUSG00000026646	244.95499732239	-4.41545125909574	0.188639867862554	-23.4067766751879	3.64576122555035e-121	1.86298398625623e-119	Suv39h2	64707
ENSMUSG00000018698	23.3306642250524	-4.4152482689546	0.704242880602785	-6.26949649128926	3.62217456692412e-10	1.20190337902482e-09	Lhx1	16869
ENSMUSG00000030972	48.5343316568176	4.41208610353023	1.05413675880754	4.18549686904122	2.84542991003802e-05	6.72865168029116e-05	Acsm5	272428
ENSMUSG00000035042	29.911268957356	4.40909324567678	1.01161523949207	4.35846858919461	1.30975715919671e-05	3.18748649364962e-05	Ccl5	20304
ENSMUSG00000064970	1.95188692742721	-4.40467094973052	1.35248744901538	-3.25671853955996	0.00112708131594624	0.00226374385331689	NA	NA
ENSMUSG00000096914	8.8011320761492	-4.40207349459061	0.904012107348078	-4.86948510845071	1.1188941488489e-06	2.97680846744847e-06	Galntl6	270049
ENSMUSG00000054556	254.927018367297	4.39631562227102	0.227563424402445	19.3190783352607	3.71219282398821e-83	9.80384770691021e-82	NA	NA
ENSMUSG00000097249	2.43436036265898	-4.39479062945595	1.2837248964002	-3.42346763062689	0.000618276148229177	0.00127862416988609	NA	NA
ENSMUSG00000020154	335.224835409334	-4.39387035654614	0.750967167299219	-5.85094868041737	4.88777033286994e-09	1.52533699082732e-08	Ptprb	19263
ENSMUSG00000040752	11.9532464910579	-4.39062755425033	1.11445478808662	-3.93970899599121	8.15805056605328e-05	0.000184934328987815	Myh6	17888
ENSMUSG00000020614	1300.29582010887	4.38977085569884	0.2864850583927	15.3228614445978	5.37961347799911e-53	7.40640645063123e-52	Fam20a	208659
ENSMUSG00000084901	3.01593307995331	4.3889213248566	1.25754275108706	3.49007723281189	0.000482880971932287	0.00101070142848811	Gm13266	102634777
ENSMUSG00000022053	15.0278601736637	-4.38404120787263	0.717061328053704	-6.11389993624686	9.72252824841611e-10	3.15372177742024e-09	Ebf2	13592
ENSMUSG00000106840	22.3580235843813	4.38058298268598	1.06220320275979	4.12405363804634	3.72262144345494e-05	8.71480513286122e-05	NA	NA
ENSMUSG00000086911	1.22534377433621	4.37898280445939	1.59089411603935	2.75252938602929	0.00591368388022332	0.0108302530338512	NA	NA
ENSMUSG00000025329	4.02488707491853	4.37765171054773	1.26907424300229	3.44948432661542	0.000561658334750458	0.0011665865005645	Padi1	18599
ENSMUSG00000099784	10.2497906202239	4.37720497212966	1.13928678528999	3.84205717879499	0.000122007403166701	0.000272252327590324	Dalir	104940697
ENSMUSG00000031262	552.780060994757	-4.37553757761018	0.192081371795549	-22.7796039600732	7.30480654687029e-115	3.43701315319873e-113	Cenpi	102920
ENSMUSG00000020256	801.081607320868	4.37533152240925	0.22214422899891	19.6959045126971	2.33783958428473e-86	6.64545267600108e-85	Aldh1l2	216188
ENSMUSG00000031629	183.44358864338	-4.37430225752794	0.223903381087933	-19.536561870006	5.36784193050606e-85	1.47803998419812e-83	Cenpu	71876
ENSMUSG00000019773	372.815809945777	-4.3728862024823	0.150480503666031	-29.0594867504383	1.16770471925658e-185	1.36478594660771e-183	Fbxo5	67141
ENSMUSG00000057836	20.1646009793163	4.3724124656035	1.12496876433015	3.88669677260505	0.000101617559271527	0.00022854069906584	Xlr3a	22445
ENSMUSG00000067642	8.41620153937408	4.37235812504424	0.940781070592124	4.64758301555993	3.35846949851538e-06	8.58188746259779e-06	Adgrf3	381628
ENSMUSG00000020810	48.797442779523	4.37054411721672	1.11577386024364	3.91705189818873	8.96384565873398e-05	0.000202428140451554	Cygb	114886
ENSMUSG00000022026	19.7024065995962	-4.37006642562508	1.07962571323018	-4.04776060080126	5.1709994935823e-05	0.000119413948368349	Olfm4	380924
ENSMUSG00000036872	932.422356091403	4.36875474516061	0.160305934471551	27.2526077063973	1.5477066674495e-163	1.41111031551319e-161	Abcc12	244562
ENSMUSG00000059854	1824.69973942239	-4.36870629914778	0.33445826740716	-13.0620371056023	5.4256240075947e-39	5.1833581008208e-38	Hydin	244653
ENSMUSG00000044052	2.59317941290406	4.35833299282964	1.24690508622714	3.49532056687409	0.000473492697405559	0.000992374574598661	Ccr10	12777
ENSMUSG00000029516	1148.69205305684	-4.35617930448598	0.141296764090809	-30.8300004781875	1.0386332363879e-208	1.67808000758465e-206	Cit	12704
ENSMUSG00000104999	2.94837520342792	4.35600631985455	1.24145725598721	3.50878477599346	0.000450159023675135	0.00094626846141909	NA	NA
ENSMUSG00000057182	56.5750823934216	4.35496046614607	0.341299058810969	12.759954514138	2.74361242644097e-37	2.51293855132086e-36	Scn3a	20269
ENSMUSG00000040148	1.47289214303312	-4.35437782242066	5.11275689060665	-0.851669249210868	0.394397692649873	0.491442695962099	Hmx3	15373
ENSMUSG00000045092	10107.3556717016	4.35272688724763	0.179488707074912	24.2507005492605	6.50059319339303e-130	3.76880037568404e-128	S1pr1	13609
ENSMUSG00000084744	2.6601800312422	-4.35223689294665	1.23622898564801	-3.5205750257225	0.000430612153595763	0.000906393414212062	NA	NA
ENSMUSG00000079173	25.3910132285678	-4.35119270576808	0.66142163270985	-6.57854610521463	4.75070568644755e-11	1.6540525439441e-10	Zan	22635
ENSMUSG00000104850	22.018167097541	4.35116604342691	0.489060786728618	8.8969840999364	5.73847181357203e-19	2.84823675535618e-18	NA	NA
ENSMUSG00000085274	3.80282764371861	4.35057025343609	1.15597355463942	3.76355517474891	0.000167514746135811	0.000368043347349483	NA	NA
ENSMUSG00000037313	1790.05035047113	-4.34994610222605	0.121486123160858	-35.8061150446488	8.87098043948401e-281	3.82200104307416e-278	Tacc3	21335
ENSMUSG00000087110	4.11244404477986	4.34962517373191	1.21759739811226	3.57230163309769	0.000353857502319755	0.00075102008098831	Gm11264	102635575
ENSMUSG00000104713	94.427209302402	4.34819631431787	0.600017771827836	7.24677920967566	4.26798846568763e-13	1.64152827860239e-12	Gbp6	100702
ENSMUSG00000017466	20154.4850766104	4.34730112403322	0.119147709744828	36.4866528558844	1.80553351349192e-291	8.81621953154619e-289	Timp2	21858
ENSMUSG00000005864	3.41862042623365	-4.3456594444413	1.14744424745695	-3.78725106171604	0.000152323169420457	0.000336347804409176	Cnga2	12789
ENSMUSG00000069833	7045.19260741653	4.34513746548445	0.490577220724355	8.8571936933164	8.20538909360797e-19	4.03891161634964e-18	Ahnak	66395
ENSMUSG00000057969	524.500875391116	4.34354201667446	0.223014613363966	19.4764905812951	1.7379158377137e-84	4.73199810434735e-83	Sema3b	20347
ENSMUSG00000101955	2.23335865724744	-4.33788342728046	1.28579941620026	-3.37368595181011	0.000741689324379002	0.00152011375101015	NA	NA
ENSMUSG00000030428	34419.6085678972	4.33430299875323	0.240493816114936	18.0225132968982	1.29714473311839e-72	2.77528346843334e-71	Ttyh1	57776
ENSMUSG00000026576	6895.20337681366	4.33224685105044	0.125423336920517	34.5409949808294	1.94598347041709e-261	6.19697026021371e-259	Atp1b1	11931
ENSMUSG00000069515	4.24858642199708	4.33038867075785	1.17488011356834	3.68581323383336	0.000227973495835167	0.000493328897378975	Lyz1	17110
ENSMUSG00000064288	72.3700281050875	4.32710721735956	0.269806859197096	16.0377954446242	6.95808122493602e-58	1.07215931806114e-56	Hist1h4k	319160
ENSMUSG00000086129	3.38932902332869	4.32376770135588	1.1852394123614	3.64801208621764	0.000264277209038231	0.000567918152977707	NA	NA
ENSMUSG00000098659	23.6015841117907	-4.32306547222397	1.1836195984517	-3.65241119518382	0.000259789450498551	0.00055871132385286	1110015O18Rik	100503859
ENSMUSG00000026701	44327.7501386746	4.32222970396885	0.126273286117364	34.2291694218805	8.90513440197625e-257	2.57463839756084e-254	Prdx6	11758
ENSMUSG00000038408	1.53496666855625	4.3214342532088	1.58310389030625	2.72972246462791	0.00633876647182868	0.0115557716490078	1700018A04Rik	71307
ENSMUSG00000087455	4.9765300113322	4.31956900762748	1.02575212575648	4.21112362252416	2.54103636988977e-05	6.03286787202462e-05	5330411J11Rik	76676
ENSMUSG00000087684	4.51320907326874	4.31942641678353	1.26037458907337	3.42709735203339	0.000610070311944771	0.00126224811340513	NA	NA
ENSMUSG00000021381	10.7254043927145	-4.31747373474943	0.599323383353819	-7.20391337075622	5.85085464327322e-13	2.23622941514424e-12	Barx1	12022
ENSMUSG00000004105	1784.64302038679	4.31599415600135	0.273226594892624	15.7963911152115	3.29444593491513e-56	4.89113922485745e-55	Angptl2	26360
ENSMUSG00000039994	856.957916437264	-4.31421845042168	0.171438057441789	-25.1648817934521	9.71296380674346e-140	6.38990879417886e-138	Timeless	21853
ENSMUSG00000071890	1.05006063931454	4.31365764781686	2.51249609984846	1.71688133091113	0.086000856644307	0.128796130251183	Mroh9	78258
ENSMUSG00000006386	137.932312250932	-4.3136160524661	0.442554600109121	-9.7470821711095	1.89846407964118e-22	1.07263952743522e-21	Tek	21687
ENSMUSG00000070034	8.56241746522249	-4.3134003204942	1.19027325221938	-3.62387402426412	0.000290223003777006	0.000621244039161437	Sp110	109032
ENSMUSG00000001655	2.40069236453047	-4.3122706102051	1.34066983600036	-3.21650453706779	0.00129762481812822	0.00258736026576511	Hoxc13	15422
ENSMUSG00000041329	35294.7975207587	4.31079339945285	0.146878568625814	29.3493696172582	2.43419016444607e-189	3.03900343655531e-187	Atp1b2	11932
ENSMUSG00000027556	7.8759034596022	-4.30872377295487	1.13298498843044	-3.80298399092109	0.000142963597536896	0.000316794990790461	Car1	12346
ENSMUSG00000029001	1959.18705176117	4.30783827400408	0.135079145897886	31.8912164077541	3.53435544277516e-223	6.63764035419645e-221	Fbxo44	230903
ENSMUSG00000057719	56.6084775033959	4.30778453143266	1.07876085741906	3.99327107746481	6.51679936509609e-05	0.000149206660882834	Sh3rf2	269016
ENSMUSG00000095205	1.43134859126456	-4.30737960306109	1.43669232529566	-2.99812251184308	0.0027164844936591	0.00519489240897923	NA	NA
ENSMUSG00000030519	2808.8093961866	-4.30658362151952	0.271268840291867	-15.8757032945101	9.3358563171212e-57	1.40312428766145e-55	Apba2	11784
ENSMUSG00000020053	320.003920652902	4.30580243338749	0.813425513448968	5.29341944922609	1.20050133817636e-07	3.42223870053828e-07	Igf1	16000
ENSMUSG00000005716	101.483887671006	4.303473739239	1.07808869343404	3.99176224131535	6.55841098627237e-05	0.000150049942317121	Pvalb	19293
ENSMUSG00000038252	4517.55380396027	-4.30242260319496	0.140848399948588	-30.5464783750857	6.29757029672292e-205	9.67667916992257e-203	Ncapd2	68298
ENSMUSG00000050936	25.7277016631065	4.30097004105587	0.335539897891843	12.8180585023669	1.29912871229331e-37	1.1978915314822e-36	NA	NA
ENSMUSG00000056509	2.98224100316723	-4.30057518426157	1.05387671150914	-4.08071944023051	4.48965205079234e-05	0.000104345360498683	Gm9999	629141
ENSMUSG00000037833	25.8250034479196	4.29633292156821	0.537843834625934	7.9880676229305	1.3707026233279e-15	5.87906475549171e-15	Sh2d4b	328381
ENSMUSG00000086591	2.38702726148207	-4.29248998695628	1.36741755384948	-3.13912160544691	0.00169455110050886	0.00332955122341778	NA	NA
ENSMUSG00000007033	25.8339801131971	4.28874647071049	0.560333199241068	7.65392176747566	1.94940898531612e-14	7.96918393197232e-14	Hspa1l	15482
ENSMUSG00000027220	54.470826449601	-4.28829005394287	1.08309449264079	-3.95929448730478	7.51714990194798e-05	0.000170899466937923	Syt13	80976
ENSMUSG00000085057	3.78812461056339	4.28805470735781	1.05071891993216	4.08106737778613	4.48293562302968e-05	0.00010420347449998	NA	NA
ENSMUSG00000085914	5.85647341309287	4.2871606764512	1.17804886118877	3.63920446570019	0.000273481596652813	0.000586837023755103	NA	NA
ENSMUSG00000043681	12.1454677878989	4.28519188601844	1.14503781915564	3.74240205374035	0.000182269584923882	0.000398548073393617	Fam25c	69134
ENSMUSG00000104266	3.42321979464239	4.28515562937779	1.2073744133761	3.54915226122402	0.000386473540325119	0.000817086798957359	NA	NA
ENSMUSG00000026278	541.437499272084	-4.28254656032625	0.238424487997742	-17.9618570067635	3.87620057025057e-72	8.17387285317809e-71	Bok	51800
ENSMUSG00000025507	599.872300290597	-4.28220553045112	0.153415291689824	-27.9125078294602	1.88110347717548e-171	1.82085844510911e-169	Pidd1	57913
ENSMUSG00000047428	106.44795980519	4.28177677676793	0.309062099946849	13.8540985048128	1.2015590920063e-43	1.30058413441648e-42	Dlk2	106565
ENSMUSG00000093921	22.2452412274611	4.28164270921096	0.475287922402426	9.00852411222369	2.08848066865031e-19	1.05180347770464e-18	NA	NA
ENSMUSG00000045667	91.791530466814	-4.28158913256672	0.50792962530525	-8.42949282588826	3.47166558318025e-17	1.59821721892352e-16	Smtnl2	276829
ENSMUSG00000024193	924.628712944323	-4.27919141399142	0.195880002422571	-21.845984077333	8.4876889527439e-106	3.3970854163687e-104	Phf1	21652
ENSMUSG00000063018	111.616476756497	-4.27678836961706	0.348479627132183	-12.2727070297134	1.26937230733177e-34	1.07690801965255e-33	NA	NA
ENSMUSG00000029490	79.016847423211	4.27603077923895	1.11329349206789	3.84088365709965	0.000122592210081506	0.000273446211767428	Mfsd7a	243197
ENSMUSG00000020310	33.1435207464866	4.2741299224179	0.957146588400428	4.46549146621394	7.98851567140282e-06	1.98161723693536e-05	Madcam1	17123
ENSMUSG00000111758	19.0534092370888	4.27305694752172	0.505241341764363	8.45745704933744	2.73271142403419e-17	1.26120285906959e-16	NA	NA
ENSMUSG00000039934	730.202701959097	-4.27263506884564	0.457058327986179	-9.34811775046541	8.9221308478821e-21	4.74572696975341e-20	Gsap	212167
ENSMUSG00000030641	387.778840567646	-4.27235020431819	0.209206342885304	-20.4217049320559	1.07255014302319e-92	3.4254570192803e-91	Ddias	74041
ENSMUSG00000104116	2.95982282548989	4.27030784833527	1.18652575187058	3.59900140523966	0.000319441463528822	0.00068086984946346	NA	NA
ENSMUSG00000024011	31.5308927953416	-4.26989392876425	0.791694918269672	-5.39335775717309	6.91530725135384e-08	2.0038249536331e-07	Pi16	74116
ENSMUSG00000027796	412.815075467847	4.26875347508606	0.237578489642829	17.9677608082433	3.48500036245183e-72	7.36306855424559e-71	Smad9	55994
ENSMUSG00000108398	53.120444724531	4.26831881516335	0.441768649266796	9.66188710368533	4.37725207274726e-22	2.43991272943875e-21	NA	NA
ENSMUSG00000071713	18.5838623681933	4.2680163009485	1.25054848836068	3.4129154852231	0.000642718709466401	0.00132679990634209	Csf2rb	12983
ENSMUSG00000108176	31.6665057923995	-4.26667998234791	0.483107871772	-8.83173351470775	1.03065759557705e-18	5.05167061066573e-18	NA	NA
ENSMUSG00000085541	26.5991206929688	-4.26585769254316	0.43218888581293	-9.87035491326726	5.59662339518748e-23	3.22007347112999e-22	NA	NA
ENSMUSG00000053647	315.575421468498	-4.26428833014028	0.392491219776224	-10.8646719092762	1.69832523992331e-27	1.14190026000107e-26	Gper1	76854
ENSMUSG00000079484	237.794164068295	4.26337303990401	0.265828800427215	16.0380403968731	6.93069481026727e-58	1.06868882151581e-56	Phyhd1	227696
ENSMUSG00000025747	804.734283497914	-4.26071400330159	0.171875500460269	-24.7895365650818	1.16252257607732e-135	7.23629137794532e-134	Tyms	22171
ENSMUSG00000000901	536.547993456861	4.26033582558923	0.192746961319921	22.1032580561306	2.94064467636132e-108	1.24020701485004e-106	Mmp11	17385
ENSMUSG00000106062	35.6491888294808	-4.25452717475468	0.400573423965406	-10.6210919652076	2.37763354202831e-26	1.53748504470242e-25	NA	NA
ENSMUSG00000086943	21.2618031702876	4.25407949685425	1.06182396584716	4.00638866109996	6.16541673481756e-05	0.00014147769642874	4732414G09Rik	100043309
ENSMUSG00000020297	4679.9501886912	4.2486181072518	0.175915837056551	24.1514247855126	7.21365357535523e-129	4.07469434476299e-127	Nsg2	18197
ENSMUSG00000110303	6.40216482753628	4.24560478673316	1.11414872199494	3.81062662723447	0.000138614988458882	0.000307562066182673	NA	NA
ENSMUSG00000068794	31.3245114474405	-4.24297293012159	0.544147728955478	-7.79746510798864	6.31630939486956e-15	2.64006593748276e-14	Col28a1	213945
ENSMUSG00000100111	3.99210490027427	-4.2399854081221	1.38704360925581	-3.05685082994396	0.00223675558180454	0.00432680961343351	NA	NA
ENSMUSG00000052471	2.08694545787864	4.2392842399736	1.40010713298479	3.02782847119433	0.00246317857257577	0.00473603629464537	NA	NA
ENSMUSG00000056031	32.5826069955316	4.23927523651153	0.416478407880177	10.1788595910384	2.46432382347915e-24	1.49005468831336e-23	NA	NA
ENSMUSG00000110901	2.34892616531784	4.23904695708214	1.25711909281397	3.37203291343968	0.000746155309236392	0.00152869656035909	NA	NA
ENSMUSG00000039059	15.2600440510974	4.23790555055118	1.14426447733799	3.70360667003333	0.000212555742959371	0.000461647458737399	Hrh3	99296
ENSMUSG00000019982	919.284870481604	-4.23330308593899	0.364810865494062	-11.6041036228618	3.92781775399229e-31	2.96583984565198e-30	Myb	17863
ENSMUSG00000100929	16.7655605047366	4.22916616151312	1.12449436476855	3.76094918215405	0.00016926981932383	0.000371713545872727	NA	NA
ENSMUSG00000087344	7.03975335215568	4.22883254868282	1.10731378982273	3.81900107047327	0.000133993181363107	0.000297688753285617	NA	NA
ENSMUSG00000037306	3565.70865408651	4.22826097975115	0.126461815609336	33.4350804579071	4.2408156313039e-245	1.01286349855044e-242	Man1c1	230815
ENSMUSG00000085211	5.87714426284299	4.22806889812555	0.961975868592343	4.39519226642606	1.10674750946654e-05	2.71230905928043e-05	NA	NA
ENSMUSG00000022231	522.599550722583	-4.22751237966091	0.286105187269563	-14.7760773581425	2.08988450796178e-49	2.6543949302569e-48	Sema5a	20356
ENSMUSG00000103738	1.96378041794338	4.22748430440945	1.54791700630894	2.7310794358995	0.00631272540052739	0.011513073972924	NA	NA
ENSMUSG00000031965	12.5501987208618	-4.22445663049862	0.545741213955333	-7.74076892577216	9.88173508778726e-15	4.09604537038199e-14	Tbx20	57246
ENSMUSG00000067610	4.50836803693903	-4.223811486465	1.18185378685883	-3.57388666299509	0.000351721219042871	0.000746991141120143	Klri1	503550
ENSMUSG00000060981	159.256262383732	4.22014296917035	0.313225392274747	13.4731828046324	2.24955814391208e-41	2.27785903669032e-40	Hist1h4h	69386
ENSMUSG00000086555	9.66688973730003	4.21955487569864	1.12748688915556	3.74244252086948	0.000182240226143664	0.000398523535932994	Gm13446	100042194
ENSMUSG00000108713	40.3654100790887	-4.21764984741492	1.10193742553997	-3.82748579879498	0.000129458850734979	0.000288089865019211	NA	NA
ENSMUSG00000085071	3.93624912186784	4.21583874151184	1.21583931185218	3.46743085242864	0.000525458914152607	0.00109637344228233	NA	NA
ENSMUSG00000008999	1299.43837754119	-4.21578111123071	0.205038742785435	-20.5609001204341	6.14818954125819e-94	2.00436452210781e-92	Bmp7	12162
ENSMUSG00000108993	3.76370302606326	-4.21355291936384	1.25383579648122	-3.3605300879021	0.000777930569863438	0.00159068196646281	NA	NA
ENSMUSG00000097823	80.8597771461247	4.21188783215743	0.261657539158664	16.0969481166121	2.68001453456216e-58	4.18238347783624e-57	NA	NA
ENSMUSG00000047992	435.444207584011	-4.21075162648376	0.541594821632022	-7.77472652673309	7.56105720843329e-15	3.15075118605926e-14	Fam69c	240479
ENSMUSG00000035104	851.334560137091	4.21068088670055	0.415368332511455	10.1372217309908	3.77688536397399e-24	2.26623435561443e-23	Eva1a	232146
ENSMUSG00000095224	19.8208418886503	4.21059972530453	1.08139641855262	3.89366901264583	9.87393519546713e-05	0.000222317837944461	NA	NA
ENSMUSG00000024986	24.8927252348738	-4.2090411477132	0.488986932739241	-8.60767612773352	7.45565463997515e-18	3.5238352205673e-17	Hhex	15242
ENSMUSG00000004651	1.34433285874832	-4.20875714392281	1.87623475996118	-2.24319324731512	0.0248843555670234	0.0413290963623738	Tyr	22173
ENSMUSG00000104835	10.090523400577	-4.2079798299955	1.13382786143424	-3.71130395814457	0.000206194326855676	0.000448362983077661	Gm5547	433637
ENSMUSG00000043068	9.55872776925556	-4.20663359797582	1.16204130322745	-3.62003793349885	0.000294559829232143	0.000630159003769631	Fam89a	69627
ENSMUSG00000030737	92.0439701918172	-4.20544320749654	1.14816498352327	-3.66275166709201	0.000249520409751587	0.000537573484015259	Slco2b1	101488
ENSMUSG00000004864	69.1225743435742	4.2046073060553	1.06260575465475	3.95688362088856	7.59339013955006e-05	0.000172507817965605	Mapk13	26415
ENSMUSG00000022490	1633.09023622825	4.20289176017949	0.261289659010416	16.0851821541546	3.2409767649522e-58	5.0470575801768e-57	Ppp1r1a	58200
ENSMUSG00000029410	47.7855171681635	4.20271436071279	0.480087828411675	8.7540531377708	2.05824112269292e-18	9.95065614717964e-18	Ppef2	19023
ENSMUSG00000018417	1083.72409494534	-4.20197246199452	0.179707884676165	-23.3822376217188	6.47979822515633e-121	3.28065913367189e-119	Myo1b	17912
ENSMUSG00000079502	336.612681811757	-4.19698412254435	0.860429852934992	-4.87777604208886	1.07288641713654e-06	2.8595988893427e-06	Cfap77	329375
ENSMUSG00000044933	8.01538858090688	4.19432360402874	0.779610168112968	5.38002680773266	7.44747476788929e-08	2.15433600677766e-07	Sstr3	20607
ENSMUSG00000101102	5.52819245822036	4.19282878968154	1.14802931563497	3.65219662301262	0.000260006678646016	0.000559123776657753	NA	NA
ENSMUSG00000062248	888.75504396451	-4.1887849209096	0.11451816225699	-36.577472414459	6.52550401675899e-293	3.33453255256384e-290	Cks2	66197
ENSMUSG00000064246	734.763738626254	4.18714970164442	0.264719090310766	15.8173318619709	2.3629624958683e-56	3.51770832802941e-55	Chil1	12654
ENSMUSG00000049225	1986.12504041709	4.18522789212463	0.192323270485797	21.76142222183	5.38520533281515e-105	2.10925341850173e-103	Pdp1	381511
ENSMUSG00000073535	16.1029830083333	4.18428277223682	0.65574880645361	6.38092319964114	1.76023573391213e-10	5.93488718447924e-10	Gm5532	433367
ENSMUSG00000035459	49.4094839928708	4.1836421491061	0.593140453661392	7.05337517156507	1.74629170965272e-12	6.54353133291256e-12	Stab2	192188
ENSMUSG00000025020	287.842274096482	-4.18123964736226	0.754143908187686	-5.5443524796353	2.95043958034048e-08	8.75371440707823e-08	Slit1	20562
ENSMUSG00000056598	1518.35684022148	4.17633707890954	0.218848861183189	19.0832022443732	3.4825380941864e-81	8.86695359716777e-80	Drc3	74665
ENSMUSG00000049409	105.346475047902	-4.1751332108636	1.11030909714534	-3.76033414622837	0.000169686546582599	0.000372442561987758	Prokr1	58182
ENSMUSG00000031821	739.166925841305	-4.17295107903996	0.186534300937791	-22.3709583602623	7.54973978830054e-111	3.35132186602683e-109	Gins2	272551
ENSMUSG00000055541	193.020305657496	4.16951676210324	0.451250775740915	9.23991045834159	2.46703601296334e-20	1.2851631653116e-19	Lair1	52855
ENSMUSG00000041481	3.15678791843623	4.16513533782095	1.30826842699696	3.18370087657144	0.00145405184689953	0.00288070338399814	Serpina3g	20715
ENSMUSG00000033327	143.036208222364	4.163654922047	0.511670337135083	8.1373779558141	4.03930228722723e-16	1.77121510990309e-15	Tnxb	81877
ENSMUSG00000069378	6.37461485389253	-4.1630118120641	0.978713916787948	-4.25355330158861	2.10404825964635e-05	5.03564452774308e-05	Prdm6	225518
ENSMUSG00000042306	7.10681379751539	4.16193870828188	1.18908895270262	3.50010711883448	0.000465071231608122	0.000975561830274488	S100a14	66166
ENSMUSG00000102548	3.85577607392538	4.16013463864664	0.941413112030779	4.41903196958089	9.91439822005632e-06	2.44198040678509e-05	Gm16701	100503962
ENSMUSG00000047502	422.599969680958	4.15944169597469	0.299325210357368	13.8960620490626	6.69234110271178e-44	7.30868842196253e-43	Mroh7	381538
ENSMUSG00000074768	5.94588976331445	4.15751130788607	1.15565165604291	3.59754713814186	0.000321232291690245	0.000684620479661469	Bhmt	12116
ENSMUSG00000110684	13.0893148124077	4.15591314130669	0.599820432107282	6.92859549099751	4.25039226889301e-12	1.56780039154585e-11	NA	NA
ENSMUSG00000040605	2462.44482650768	4.15498856116314	0.164687572102989	25.2295210142801	1.90061341828689e-140	1.26169723987969e-138	Bace2	56175
ENSMUSG00000036964	85.3896360613796	4.1537357550498	0.542347663064919	7.65880640395163	1.87669042940982e-14	7.68334615342315e-14	Trim17	56631
ENSMUSG00000037887	906.632848087688	4.15275411120965	0.250298410949998	16.5912124469669	8.06751574288715e-62	1.37630064765885e-60	Dusp8	18218
ENSMUSG00000051378	949.47047441714	-4.15177479362444	0.187042471337201	-22.1969628819735	3.67454128599737e-109	1.57696671244571e-107	Kif18b	70218
ENSMUSG00000105328	3.69012791563116	4.14571296307609	1.20089269873398	3.4521926625473	0.000556050534662821	0.00115570359422495	NA	NA
ENSMUSG00000103843	2.22339176410174	4.1453837122198	1.46459467647775	2.83039654506266	0.00464903436359348	0.00862926440878862	NA	NA
ENSMUSG00000022091	5343.00285811321	4.14405124854107	0.20933480017906	19.7962844448049	3.20477832115772e-87	9.29005198559349e-86	Sorbs3	20410
ENSMUSG00000053559	13.2135687579389	-4.14275356591913	0.882757464276013	-4.69296917168158	2.69268080309823e-06	6.93951152785331e-06	Smagp	207818
ENSMUSG00000090637	2.82550634483912	-4.14210875306435	1.07039278606337	-3.86970914508681	0.000108965270988053	0.000244066656413914	NA	NA
ENSMUSG00000001986	959.31051066449	-4.14204660959185	0.613536540385881	-6.7511001170146	1.4672830209042e-11	5.25604985626476e-11	Gria3	53623
ENSMUSG00000022565	11218.4154864489	4.13902323899416	0.124031028178768	33.3708693684979	3.62890452492374e-244	8.57396979851069e-242	Plec	18810
ENSMUSG00000049420	153.716877146933	4.13682842309702	0.778637509640548	5.31290667592774	1.07890298763732e-07	3.08400355761089e-07	Tmem200a	77220
ENSMUSG00000047557	6688.48445591351	4.1351330963813	0.0964409002969001	42.877379655841	0	0	Lxn	17035
ENSMUSG00000060843	133.5202792937	4.13481092714558	0.764274061057245	5.4101154779815	6.2984121877479e-08	1.82892838643299e-07	Ctnna3	216033
ENSMUSG00000020034	1502.99370663331	4.13455579477414	0.188581094245482	21.924550874607	1.51525883804115e-106	6.17713960079371e-105	Tcp11l2	216198
ENSMUSG00000006585	748.424618670624	-4.13368180812229	0.188575843223564	-21.9205267093604	1.65531115486337e-106	6.73558370478015e-105	Cdt1	67177
ENSMUSG00000077787	2.68122735214288	4.13204611978093	1.26118902152131	3.27630993393571	0.001051730756719	0.00212132182094608	NA	NA
ENSMUSG00000000325	10651.1523080108	4.12728403246124	0.177603972593938	23.2386920865649	1.85107746674974e-119	9.14016296109935e-118	Arvcf	11877
ENSMUSG00000029730	3272.26046141774	-4.12673846365364	0.108609692112223	-37.9960423733603	0	0	Mcm7	17220
ENSMUSG00000074232	11.0266288357464	4.1263275651638	0.753438081748398	5.47666446005545	4.33417952369016e-08	1.27183395665123e-07	NA	NA
ENSMUSG00000002870	2778.35680273277	-4.12513815401569	0.17194755484343	-23.9906764465008	3.4793379311541e-127	1.92573028617756e-125	Mcm2	17216
ENSMUSG00000029591	400.853884008592	-4.12478536124642	0.27049028040264	-15.2492923409538	1.66427051219664e-52	2.2643353538388e-51	Ung	22256
ENSMUSG00000037482	23.5610144517675	4.1245403204684	1.06778299583623	3.86271399390311	0.000112134263234268	0.000250908978212483	Erv3	71995
ENSMUSG00000097572	43.0490188394594	4.12365144726449	0.336631477142248	12.2497500301257	1.68514524227041e-34	1.42469012729541e-33	NA	NA
ENSMUSG00000043088	20.2546898818696	4.12232837253156	0.790525197461994	5.21467043146306	1.84144330126786e-07	5.18212521244349e-07	Il17re	57890
ENSMUSG00000057092	6.32975886661264	4.12194353429162	1.17021093544866	3.52239362103659	0.000427668639980064	0.000900456403438286	Fxyd3	17178
ENSMUSG00000036449	2.44891969610919	4.12193402004439	1.43184785198562	2.87875140806915	0.00399252911140095	0.00747637993564113	Lcn8	78076
ENSMUSG00000034115	2.9246450763828	-4.1213176564608	1.25111790588459	-3.2941081228846	0.000987345111968455	0.00199640509296796	Scn11a	24046
ENSMUSG00000090336	320.900440324705	4.12046666328007	0.251818676242406	16.3628318787349	3.52354498362122e-60	5.75634601673673e-59	Cfap97d2	403185
ENSMUSG00000027520	234.12144206761	-4.12028505868649	1.04632287511317	-3.93787152769726	8.22075865738757e-05	0.000186298195110125	Zdbf2	73884
ENSMUSG00000010066	719.445092298434	4.11877017026613	0.35288979296319	11.6715480367996	1.78151644847343e-31	1.35968256069144e-30	Cacna2d2	56808
ENSMUSG00000067795	61.5176078318748	-4.11812406940408	1.10883647956245	-3.7139146711958	0.000204077629593329	0.000443892076326887	4930444P10Rik	75799
ENSMUSG00000056602	1021.59609301663	4.11811767608576	0.239648640937494	17.1839809313163	3.50043954609466e-66	6.57956870370726e-65	Fry	320365
ENSMUSG00000031520	145.316842395815	-4.11606990033729	1.09615367553552	-3.75501172162416	0.000173333366110419	0.000380105194964495	Vegfc	22341
ENSMUSG00000030681	1164.58780671293	4.11467103584423	0.177932977014128	23.1248366935238	2.60503212273563e-118	1.27200824073045e-116	Mvp	78388
ENSMUSG00000016942	5.22533621792307	4.11386207342521	0.909105906435163	4.52517362862234	6.0345941821403e-06	1.51091770697549e-05	Tmprss6	71753
ENSMUSG00000078612	3.63342030597761	4.11169188458893	1.16982719148137	3.51478570042661	0.000440108983014441	0.0009256738473989	Fyb2	242594
ENSMUSG00000038065	1104.3332590939	4.11168556285788	0.204911150827173	20.0656994324617	1.47204823101664e-89	4.44303788188579e-88	Mturn	68235
ENSMUSG00000046005	2.13937373524202	-4.10458477075226	1.29136899779866	-3.17847553855573	0.00148051710073743	0.00292943739347173	NA	NA
ENSMUSG00000097519	49.2475828154812	-4.103489914208	0.352806306517795	-11.6309993285254	2.86721092613301e-31	2.1709588449318e-30	4930558J18Rik	75323
ENSMUSG00000030158	20.5946922722698	4.10344210005311	0.41203886523682	9.9588714712498	2.30666121687576e-23	1.34262958724268e-22	Clec12b	71183
ENSMUSG00000009356	310.242513494798	-4.10141323929084	0.329316848317091	-12.4543073342597	1.32496823204588e-35	1.16594020675788e-34	Lpo	76113
ENSMUSG00000018102	2084.03531016874	4.10042863208455	0.119538298494035	34.3022168103652	7.2722484903235e-258	2.18894679558737e-255	Hist1h2bc	68024
ENSMUSG00000020826	19.9384224701179	4.09982439632685	0.938968662396374	4.36630588486685	1.26365485694205e-05	3.08069323994093e-05	Nos2	18126
ENSMUSG00000020534	854.108855256439	-4.09872369553517	0.172678619242646	-23.736138923926	1.52783059620574e-124	8.22819159079134e-123	Shmt1	20425
ENSMUSG00000053111	370.940692379253	4.09851455957862	0.767764002040785	5.33824788435561	9.38490915020651e-08	2.69702601043013e-07	Fank1	66930
ENSMUSG00000032609	1997.17710823742	4.09766154013352	0.214086977741407	19.1401718281204	1.16883991861612e-81	2.99684008538531e-80	Klhdc8b	78267
ENSMUSG00000021565	178.674977016223	4.09657881208643	0.648932448865422	6.31279699335238	2.74036874008983e-10	9.15247337376407e-10	Slc6a19	74338
ENSMUSG00000037946	1632.82412110912	4.09496206655366	0.14348259779008	28.5397820336703	3.76157623572754e-179	3.95469447979145e-177	Fgd3	30938
ENSMUSG00000107017	3.61795029011946	4.09442185795934	1.30423108179839	3.13933774091137	0.00169330161414807	0.00332739370127666	NA	NA
ENSMUSG00000039701	1098.20404602791	4.0933015289359	0.220419310597028	18.5705214205088	5.56598224855998e-77	1.31365550964134e-75	Usp53	99526
ENSMUSG00000096999	27.8987326878576	4.0931791544936	0.553110528000131	7.40029152815661	1.35885843164484e-13	5.34135891208088e-13	NA	NA
ENSMUSG00000031323	21.5478795233635	4.09218729766063	1.0946105391525	3.73848702464439	0.000185131045853146	0.000404322082350779	Dmrtc1a	70887
ENSMUSG00000030361	11.7058611772556	-4.09096730623891	0.681875112861273	-5.99958442400466	1.97823157324575e-09	6.30606156375e-09	Klrb1a	17057
ENSMUSG00000048583	2119.97587280735	4.08837514181432	0.344156587874657	11.8794039860231	1.51443305407551e-32	1.20045589816743e-31	Igf2	16002
ENSMUSG00000024660	2139.78300301517	-4.07957309215884	0.127345821900645	-32.0353901782637	3.50759057450795e-225	6.94344934177146e-223	Incenp	16319
ENSMUSG00000021259	835.196384256626	4.07909961535277	0.239761295286026	17.0131697465455	6.55910417820511e-65	1.19505137734412e-63	Cyp46a1	13116
ENSMUSG00000039960	3463.89135012841	4.07468762884876	0.151591954255952	26.87931327786	3.8334339343714e-159	3.21496350534133e-157	Rhou	69581
ENSMUSG00000047787	358.576915428974	4.07146663404212	0.303923901242435	13.3963357847081	6.35227722108073e-41	6.36473266661226e-40	Flrt1	396184
ENSMUSG00000048458	3875.93742904123	-4.06699310874147	0.194281004236748	-20.93356025577	2.64949070815927e-97	9.21159166619995e-96	Inka2	109050
ENSMUSG00000025350	728.975380972192	4.06452102764482	0.287532695437478	14.1358568682448	2.28337633953098e-45	2.57163650991872e-44	Rdh5	19682
ENSMUSG00000038644	1637.7356061868	-4.06390098889366	0.162620352401296	-24.990113038651	7.83030501456953e-138	5.00160732805629e-136	Pold1	18971
ENSMUSG00000027961	4.76573425368668	4.06321993350776	0.9980581200648	4.07112557056693	4.67865189145987e-05	0.000108500282861264	Lrrc39	109245
ENSMUSG00000030657	5418.70936386122	-4.06267586137523	0.126562936241936	-32.1000443100425	4.40258451725049e-226	8.87504491720597e-224	Xylt1	233781
ENSMUSG00000086713	1.8755722995907	4.0619832587948	1.40068015917632	2.9000077085289	0.00373153483125744	0.00701514500746233	4930407G08Rik	77223
ENSMUSG00000051228	35.1933111793912	4.06149072248536	0.391679715132574	10.3694180872008	3.41598565531452e-25	2.12693263826087e-24	Nyx	236690
ENSMUSG00000038393	5025.54536288646	4.0609750067094	0.220793714844994	18.3926205035336	1.50525464112949e-75	3.40627808749108e-74	Txnip	56338
ENSMUSG00000100393	24.8235584993937	4.0575848104273	0.361023214830708	11.2391243658112	2.6196782389681e-29	1.86647827317919e-28	NA	NA
ENSMUSG00000002297	924.892441082998	-4.05644735822892	0.133377047974725	-30.4133838604496	3.6548776885621e-203	5.3898407685084e-201	Dbf4	27214
ENSMUSG00000079045	63.465390157887	4.05623240381646	0.37789029115969	10.7338889056093	7.05626673155151e-27	4.64352647176943e-26	LOC102632463	102632463
ENSMUSG00000000093	568.375175293945	4.05481861518941	0.358644355330868	11.3059596642714	1.22606344506591e-29	8.83577962559302e-29	Tbx2	21385
ENSMUSG00000099696	390.252244696454	4.04668943223329	1.06331687551602	3.80572294620027	0.000141390585865979	0.000313383730783614	2900052N01Rik	73040
ENSMUSG00000073945	4.68998439991269	-4.04263404705014	1.18218165883034	-3.41963861209786	0.00062704377443456	0.00129541489804913	Olfr618	259049
ENSMUSG00000051855	7378.0749170957	-4.04248243658477	0.216833358560366	-18.6432680996331	1.43217786693072e-77	3.42429208597049e-76	Mest	17294
ENSMUSG00000086095	36.4679322520709	4.03862856159681	0.423258969384982	9.54174359840538	1.40450755189416e-21	7.66929533741809e-21	Gm15328	328906
ENSMUSG00000104586	2.25324534718832	4.03797992850354	1.29643117647232	3.11468900299913	0.00184138943983315	0.00359715950937534	NA	NA
ENSMUSG00000046687	7.16036832658627	4.03729106618162	1.19346893705131	3.38282039929462	0.000717455349437112	0.00147333143861511	Gm5424	432466
ENSMUSG00000027203	1230.73654528727	-4.03337202217158	0.133671392782504	-30.1737861648097	5.23032070951089e-200	7.41457012581179e-198	Dut	110074
ENSMUSG00000033762	330.489414770905	-4.03085779748078	0.18168202389708	-22.1863325331745	4.65438766756261e-109	1.98584194600686e-107	Recql4	79456
ENSMUSG00000038526	1004.28551622723	4.03013515209982	0.264698359637219	15.2253877115948	2.39932020619618e-52	3.25232960461127e-51	Car14	23831
ENSMUSG00000037820	2891.79607940094	4.02947208394558	0.383715163283278	10.5012062840238	8.52832473167798e-26	5.40816390560347e-25	Tgm2	21817
ENSMUSG00000032815	604.155227861649	-4.02808472749053	0.159252524055987	-25.2936947239493	3.74753474728968e-141	2.54936783288533e-139	Fanca	14087
ENSMUSG00000023911	61.3622324228504	4.02776581544429	1.12520867811264	3.57957229960246	0.000344157023361192	0.000731774944292188	Flywch2	76917
ENSMUSG00000061718	1664.26327111773	4.02673730396236	0.198828948881272	20.2522687295745	3.39250137476565e-91	1.05436255597915e-89	Ppp1r1b	19049
ENSMUSG00000033715	318.778286658963	4.02662051348351	0.783275952877172	5.14074318085817	2.73653887540539e-07	7.6249009268682e-07	Akr1c14	105387
ENSMUSG00000073610	9.79685415729839	4.02489640271728	0.928324960780134	4.3356546174681	1.45326978938936e-05	3.52185916866135e-05	NA	NA
ENSMUSG00000086315	3.26917277073619	4.02418304447134	1.24950866970403	3.22061234310968	0.00127917046348467	0.00255195320448054	NA	NA
ENSMUSG00000078772	6.54634243311972	4.02350149638463	1.15122828722613	3.49496406666586	0.000474125582514004	0.000993606239826439	NA	NA
ENSMUSG00000026832	17.2648686113283	-4.02341034129049	0.795643443667464	-5.05680072312901	4.26348336201594e-07	1.1710189989197e-06	Cytip	227929
ENSMUSG00000025154	799.519394187545	-4.02296271632806	0.128589347775375	-31.2853497270671	7.38374416803446e-215	1.25769775662187e-212	Arhgap19	71085
ENSMUSG00000082031	2.42832193125908	4.02273071088502	1.45443391024197	2.7658394668588	0.00567764770071718	0.0104223018319013	NA	NA
ENSMUSG00000041205	1199.3669316363	-4.02191123598325	0.278741843833277	-14.4288032994029	3.4094545238664e-47	4.09153163587747e-46	Map6d1	208158
ENSMUSG00000037466	679.949606809395	-4.02166814514867	0.182212726814967	-22.0712801759044	5.96777883029492e-108	2.49296586003936e-106	Tedc1	104732
ENSMUSG00000045532	139.837498165879	4.02137247997614	0.26258709495761	15.3144330288787	6.12435881886619e-53	8.42118500168629e-52	C1ql1	23829
ENSMUSG00000040907	228.820181338839	-4.02115905604635	0.343271346989372	-11.7142286745268	1.07767550081611e-31	8.28833173938828e-31	Atp1a3	232975
ENSMUSG00000016283	3.0319110622919	4.02073102094426	1.31557872255048	3.05624509732825	0.00224127961867594	0.00433441621731793	H2-M2	14990
ENSMUSG00000032400	926.795590655287	-4.02069559618021	0.117938260354805	-34.0915287717859	9.84863494755426e-255	2.77441097054628e-252	Zwilch	68014
ENSMUSG00000052135	157.013676312427	-4.02050441689109	0.41463408587517	-9.69651206654897	3.11981762239898e-22	1.75144999021392e-21	Foxo6	329934
ENSMUSG00000096937	23.8955255047178	-4.01982109135031	0.826065856304291	-4.86622351071918	1.13750870107669e-06	3.02450129341217e-06	Gm10825	100038752
ENSMUSG00000107761	1.92363651934032	-4.01971547206832	1.3324529119429	-3.01677863137918	0.00255476305597739	0.00490311892994944	NA	NA
ENSMUSG00000104667	2.54451556753948	-4.01925347922907	1.29871618637747	-3.09478970185168	0.00196952488280949	0.00383621755606532	Gm4961	242914
ENSMUSG00000058385	41.9684325301707	4.01885884803645	0.28536972737584	14.0829894081354	4.83216591521404e-45	5.4061701453665e-44	Hist1h2bg	319181
ENSMUSG00000031877	21.615814890924	-4.01674725440853	1.14491459789099	-3.5083378811028	0.000450915965306597	0.000947678288443984	Ces2g	72361
ENSMUSG00000027068	1.64018821277904	4.01616354783521	1.50685966106596	2.66525387307412	0.00769302220935448	0.0138499612458948	Dhrs9	241452
ENSMUSG00000037347	1569.76186657959	-4.014872127371	0.163606852896682	-24.5397552503892	5.56381450065281e-133	3.34941632939299e-131	Chst7	60322
ENSMUSG00000042604	17.0519919737622	4.01482540209568	1.14841136764701	3.49598194096745	0.000472320664651747	0.000990172701862143	Kcna4	16492
ENSMUSG00000085007	9.4892731593572	-4.01464838839983	1.15347444297982	-3.4804831722397	0.000500510264157013	0.00104620548271709	Gm11549	100503068
ENSMUSG00000002985	114545.447952125	4.01414227488566	0.198841120447708	20.1876868619905	1.25609145886576e-90	3.8547622382203e-89	Apoe	11816
ENSMUSG00000034683	2.14867938146065	4.01378723026678	1.39822221133973	2.87063615333424	0.00409646739367745	0.00766122036269253	Ppp1r1c	75276
ENSMUSG00000078202	3074.24785771224	-4.01358523651432	0.224594353165296	-17.8703746552364	2.00642309380697e-71	4.18284009869264e-70	Nrarp	67122
ENSMUSG00000039742	7.07112069349853	-4.01301873100401	1.19872676087528	-3.34773433111129	0.000814750748555399	0.00166225795710379	Fam71f1	330277
ENSMUSG00000057228	17.0122941716814	4.01270006785532	0.897402744797004	4.47145954380049	7.76875577993869e-06	1.92841019828957e-05	Aadat	23923
ENSMUSG00000032584	23.4622077260446	4.01217271555494	1.09890791664724	3.6510545194688	0.000261165787773376	0.000561506443712759	Mst1r	19882
ENSMUSG00000037813	845.292081392265	4.01064330462247	0.252860726101331	15.8610764370551	1.17856390667264e-56	1.76768496391249e-55	D630003M21Rik	228846
ENSMUSG00000101429	32.2364812882144	4.01016382430041	0.431402574056658	9.29564185626239	1.46320662424809e-20	7.70269265802665e-20	BC055402	407809
ENSMUSG00000100596	4.7102807517991	-4.00915887278429	1.23680633104206	-3.24154135709058	0.00118885182706447	0.00238149705498109	NA	NA
ENSMUSG00000085586	149.774659326694	4.00760739483012	0.229346278193093	17.4740459117283	2.25892581400469e-68	4.45960259758535e-67	NA	NA
ENSMUSG00000111147	16.2932223690757	-4.00640941199827	1.13209483544467	-3.53893444838886	0.000401745601889295	0.000847988098973437	NA	NA
ENSMUSG00000032625	418.811441931693	4.00585180486798	0.23901080083603	16.7601287927408	4.77588516170974e-63	8.33522832869326e-62	Thsd7a	330267
ENSMUSG00000073802	1370.65885774892	4.00443889361566	0.270940215434907	14.7797878110779	1.97788313605744e-49	2.5135931838398e-48	Cdkn2b	12579
ENSMUSG00000028584	16.838432144486	4.00392416096265	1.18120835848919	3.38968492068904	0.000699729973919847	0.00143827565172505	Lrrc38	242735
ENSMUSG00000105078	11.2491170915332	4.0032101857306	1.13152437016967	3.53789126532938	0.000403336117662002	0.000851181762714865	Vamp9	102639650
ENSMUSG00000026380	998.550249025927	4.0004418450371	0.356387315496427	11.224983805792	3.07442770707107e-29	2.18128511486835e-28	Tfcp2l1	81879
ENSMUSG00000083472	10.2171150425009	-4.00023315554469	1.15638596105764	-3.4592543409002	0.000541673142967211	0.00112784838154255	NA	NA
ENSMUSG00000111673	2.55181015877365	4.00022171034103	1.33622829339726	2.99366637430701	0.00275647176294081	0.00526815291355122	NA	NA
ENSMUSG00000036853	2.59753304175644	4.0001171758133	1.44392871279541	2.77030101303905	0.00560045086960641	0.010287469232391	Mcoln3	171166
ENSMUSG00000027323	671.947333385697	-3.99934170456581	0.178352402015038	-22.423817450065	2.30540604369806e-111	1.02751900604823e-109	Rad51	19361
ENSMUSG00000097593	8.08758096385205	3.99851689400634	1.22040765354826	3.27637808758482	0.00105147696508499	0.00212100462258445	NA	NA
ENSMUSG00000087213	137.564430992681	-3.99804359064107	0.280966412414052	-14.2296139822908	6.001211868709e-46	6.90029452596248e-45	2810408I11Rik	69941
ENSMUSG00000026107	446.181275953876	3.99681677235325	0.170482239863887	23.4441826640963	1.5154628612684e-121	7.81672897902593e-120	Nabp1	109019
ENSMUSG00000044770	198.159221967118	-3.99629369334153	0.249352355828119	-16.0266931510212	8.31936262970504e-58	1.27922571772224e-56	Scml4	268297
ENSMUSG00000098004	3.07951490438149	3.98950056650163	1.29197144539613	3.08791698200296	0.00201564770814379	0.00392118876414728	NA	NA
ENSMUSG00000107244	5.90863704034505	3.98822969875927	0.806401455747269	4.94571242441954	7.58658885555084e-07	2.04640457798943e-06	NA	NA
ENSMUSG00000005667	1098.71856877819	-3.98787037194932	0.194846061315468	-20.466774360364	4.25893846630984e-93	1.37216502815581e-91	Mthfd2	17768
ENSMUSG00000102758	104.975981249131	3.98777612948443	0.413412459968926	9.64599888881959	5.11111348154706e-22	2.84032616413843e-21	Naaladl2	635702
ENSMUSG00000021798	291.940487178672	3.98725848871339	0.218134746718295	18.2788783020554	1.21907508826557e-74	2.71670759781536e-73	Ldb3	24131
ENSMUSG00000042462	922.479173872256	-3.98674431146185	0.173361325954269	-22.996734072705	5.02558202751057e-117	2.40581947473834e-115	Dctpp1	66422
ENSMUSG00000074577	48.7349541906994	3.98585360618237	1.06193420648781	3.75339035302856	0.000174458861461641	0.000382420646737494	Ripor3	69553
ENSMUSG00000037379	62.4790757429002	3.98554490664695	0.413271353299521	9.64389347296086	5.21707937465114e-22	2.89774734831167e-21	Spon2	100689
ENSMUSG00000030994	246.598594384123	-3.98465755913492	0.578090322315283	-6.8927940934492	5.47070344147439e-12	2.00580288202097e-11	D7Ertd443e	71007
ENSMUSG00000017386	3503.83889290058	-3.98361289729425	0.164767482672444	-24.1771788503538	3.86740753167532e-129	2.19582805409565e-127	Traf4	22032
ENSMUSG00000110332	1970.43566095193	3.98217054555586	0.286632817698271	13.8929330477006	6.99127244580431e-44	7.62378309933787e-43	Gm19935	100503868
ENSMUSG00000029384	8.60571957913283	3.98162400623625	1.10141749093142	3.61499979709708	0.000300347856911054	0.000642166338416522	2010109A12Rik	75610
ENSMUSG00000021779	430.970214978367	3.97858801055448	0.206954167521162	19.2244884855853	2.30904702121745e-82	6.00656832040597e-81	Thrb	21834
ENSMUSG00000086275	17.5760745053968	3.97789169274288	0.389502808064414	10.2127420146482	1.73880292247237e-24	1.0566016763132e-23	NA	NA
ENSMUSG00000038292	30.6338708099959	-3.97675823943105	1.09256383174517	-3.63984064260931	0.000272806822122833	0.000585446264528274	Ccdc155	384619
ENSMUSG00000105590	4.91291335822858	3.97336273681745	0.820170797608253	4.84455524191352	1.26895609350088e-06	3.36342246592216e-06	NA	NA
ENSMUSG00000025887	451.410165292056	3.97245897539736	0.250872605013577	15.8345666127331	1.79692944594835e-56	2.68233224971624e-55	Casp12	12364
ENSMUSG00000072812	277.196168897251	3.96664975452584	0.510817593964222	7.76529587350836	8.14548509182956e-15	3.38850329274462e-14	Ahnak2	100041194
ENSMUSG00000062036	3.1803555306415	-3.96626189428429	1.29761896582808	-3.05656899192531	0.00223885950426149	0.00433025404258646	4932415M13Rik	211496
ENSMUSG00000075590	9273.01369196179	3.96510168747294	0.152696838110781	25.9671499196091	1.16422436686849e-148	8.5843966487253e-147	Nrbp2	223649
ENSMUSG00000029359	65.9465658586256	-3.96486910382389	0.334138404943785	-11.8659484966744	1.77875128708808e-32	1.40692951876121e-31	Tesc	57816
ENSMUSG00000054320	664.144443556427	3.96418912513567	0.254243819092378	15.5920766895627	8.24103780447769e-55	1.18353152730581e-53	Lrrc36	270091
ENSMUSG00000050114	28.171862458307	3.96383474243875	0.427732710835448	9.26708348935152	1.91305272938652e-20	1.0017995143663e-19	Prdx6b	320769
ENSMUSG00000035547	805.603921462469	-3.961457842646	0.374425002776408	-10.5801103379083	3.68523985872983e-26	2.3677127314582e-25	Capn5	12337
ENSMUSG00000042606	1317.84352742665	-3.9527604771678	0.12935278739086	-30.5579845390104	4.42933342662941e-205	6.85392559037522e-203	Hirip3	233876
ENSMUSG00000073705	170.499480418591	-3.95242609808796	0.226686692904451	-17.4356335056417	4.42627444704271e-68	8.66831804143221e-67	Cenps	69928
ENSMUSG00000108461	102.938500935175	3.95068993044283	0.203541947519579	19.4097088024709	6.38881101017846e-84	1.70988239131122e-82	NA	NA
ENSMUSG00000031373	783.019388393698	3.94970517375634	0.153472289930022	25.735624167446	4.66961306240033e-146	3.30985186516524e-144	Car5b	56078
ENSMUSG00000005883	17.4002693493124	-3.94913857364892	1.0774730585103	-3.66518544705789	0.000247159422663081	0.000532800352612172	Spo11	26972
ENSMUSG00000029005	576.017831766429	3.94667165173266	0.306104185482605	12.89322994885	4.91417008792329e-38	4.58899529714995e-37	Draxin	70433
ENSMUSG00000071637	2076.00275092547	3.94375006445058	0.284573428344824	13.8584620756364	1.13070957499815e-43	1.22510263764469e-42	Cebpd	12609
ENSMUSG00000021714	166.234561612551	-3.9427184907183	0.241779639645897	-16.3070740633607	8.79037315155763e-60	1.42231862488348e-58	Cenpk	60411
ENSMUSG00000028100	66.7256991767252	-3.9413875894512	0.445261672623927	-8.85184562647083	8.60837178470273e-19	4.23442474200298e-18	Nudt17	78373
ENSMUSG00000086277	1.96450348682496	3.93977474867018	1.45151099633617	2.71425759681791	0.00664244928773147	0.012070694198599	4930558K02Rik	75368
ENSMUSG00000048249	923.046603972519	3.93962653119264	0.186258389596164	21.1514044534281	2.6784773983033e-99	9.60100878840432e-98	Crebrf	77128
ENSMUSG00000040254	89.8811043386618	-3.93952126157312	0.908006812292153	-4.33864725268776	1.43362413849218e-05	3.47655040228327e-05	Sema3d	108151
ENSMUSG00000086942	17.1574953042559	-3.93726710003392	0.773800380965635	-5.08822067924102	3.61438638825341e-07	9.98226647927252e-07	NA	NA
ENSMUSG00000111820	5.29989996538938	3.93340753634538	1.16179993422707	3.38561521692823	0.000710188890463734	0.00145881840611009	NA	NA
ENSMUSG00000028186	152.44779040808	-3.93246484115501	0.875155415277464	-4.49344741803173	7.00793311817412e-06	1.74566732122934e-05	Uox	22262
ENSMUSG00000032548	73.1103115194827	-3.93036716552198	0.929567496713487	-4.2281675934431	2.35602273670474e-05	5.6136291036232e-05	Slco2a1	24059
ENSMUSG00000046727	2100.36845238636	3.93010788266597	0.180241651521133	21.8046597415092	2.09558791054291e-105	8.28171819394954e-104	Cystm1	66060
ENSMUSG00000037606	3895.42580597105	3.93006468036903	0.0853066201804141	46.0698674036948	0	0	Osbpl5	79196
ENSMUSG00000044816	4.22382523448674	3.92840436153889	1.15539172173139	3.40006275590416	0.000673703889796298	0.00138698543713052	D630023F18Rik	98303
ENSMUSG00000085923	13.2523002624627	3.92646679633672	0.655141542635581	5.99331066770833	2.05611518023568e-09	6.54863296931708e-09	NA	NA
ENSMUSG00000026979	19.8619457068697	3.92522292098831	0.533090019894321	7.36315214035791	1.79617458133281e-13	7.0139228853076e-13	Psd4	215632
ENSMUSG00000106820	7.04447943849953	-3.92363827346956	0.76066363923927	-5.15817776881454	2.49364808856645e-07	6.95694888903893e-07	D5Ertd605e	100039805
ENSMUSG00000085599	24.9472075764301	3.92283084474133	0.421890637328995	9.29821735219563	1.42820038894006e-20	7.52562281682971e-20	NA	NA
ENSMUSG00000028583	3396.70535409813	3.92141601979106	0.164881208106517	23.7832804891734	4.97480849385998e-125	2.69240066590112e-123	Pdpn	14726
ENSMUSG00000065944	5.53782123377497	3.92110822298156	0.748358474221304	5.23961224206304	1.6091435080074e-07	4.54937085710842e-07	Rnu2-10	19848
ENSMUSG00000024691	954.160494321337	-3.92094081828778	0.156417184032736	-25.0671998894135	1.13377295351952e-138	7.34878852734052e-137	Fam111a	107373
ENSMUSG00000092626	5.32706112321568	3.91600017703815	0.787830486373885	4.970612644177	6.67416719221672e-07	1.80605265658347e-06	NA	NA
ENSMUSG00000016206	62.2948931435303	-3.91281287122182	1.0373966042313	-3.77176178836751	0.000162098970516631	0.000356714652611092	H2-M3	14991
ENSMUSG00000083737	15.2094107997902	3.91214448795056	0.609432570450135	6.41932295325306	1.36881745944854e-10	4.64940887872357e-10	NA	NA
ENSMUSG00000110884	2.89966942726801	3.91033171604542	1.32396606597765	2.95349844420517	0.0031419419227847	0.00596363952209015	NA	NA
ENSMUSG00000036353	43.1419767616906	-3.91013823169321	0.664318163238001	-5.88594208027449	3.95792915546456e-09	1.24186173544228e-08	P2ry12	70839
ENSMUSG00000026959	138.44072074904	-3.90781333286276	0.775475897811432	-5.0392453767957	4.67370961399528e-07	1.27762405260411e-06	Grin1	14810
ENSMUSG00000041617	934.276132266296	3.90710096716224	0.140830856540443	27.7432166724075	2.1038464105218e-169	1.97554774266648e-167	Ccdc74a	72315
ENSMUSG00000027716	152.680072551979	3.90660377439253	0.272995882089546	14.3101197882213	1.89187180450355e-46	2.20999995536186e-45	Trpc3	22065
ENSMUSG00000025963	258.885548708089	3.90533580192097	0.875284604744355	4.46178966333083	8.12779847596e-06	2.01525745782294e-05	Mdh1b	76668
ENSMUSG00000042371	8.42219727076662	-3.90405089338873	0.692755180879697	-5.6355419651011	1.74508640417468e-08	5.25919401439175e-08	Slc5a10	109342
ENSMUSG00000031778	6247.70108268757	3.90298838975081	0.0940505330496514	41.4988439001226	0	0	Cx3cl1	20312
ENSMUSG00000105006	30.9137475433528	3.90256592883474	0.513203514519689	7.60432424646815	2.8639638362386e-14	1.16192535771179e-13	NA	NA
ENSMUSG00000022360	1699.95234530041	-3.90256074797086	0.131699598203265	-29.6322904641489	5.73628750554189e-193	7.63899668844072e-191	Atad2	70472
ENSMUSG00000049154	616.951050024916	3.90255533606783	0.63800340928976	6.11682520695657	9.54579705613706e-10	3.09868220881223e-09	Fam183b	75429
ENSMUSG00000035273	10.5894987150629	-3.90016590607798	1.17456496265635	-3.32051953708676	0.000898500701267219	0.00182532876377077	Hpse	15442
ENSMUSG00000025481	14.7567862604696	3.89897612379237	1.15692442191884	3.37012172093804	0.000751349868373953	0.00153876509066836	Urah	76974
ENSMUSG00000024065	1064.29745750513	3.89842416766764	0.223368272316397	17.4529002138029	3.27189642196455e-68	6.4305348908611e-67	Ehd3	57440
ENSMUSG00000111329	55.0350608842889	3.8973392787542	0.430355559866804	9.05609138629565	1.35208800558369e-19	6.86130017244582e-19	A830035O19Rik	100101457
ENSMUSG00000039115	1709.52087780512	-3.89729245276908	0.132031032674163	-29.5180032590303	1.69140311945269e-191	2.18618827904317e-189	Itga9	104099
ENSMUSG00000057554	3196.74225229096	3.89725804427001	0.144455197866481	26.9790087295593	2.60631986274166e-160	2.29250899172518e-158	Lgals8	56048
ENSMUSG00000019214	535.226162204181	-3.89654119370455	0.186980575763122	-20.8392833202146	1.90671815597457e-96	6.56682100959706e-95	Chtf18	214901
ENSMUSG00000086256	26.1078369619887	3.89440021751183	0.53631534117391	7.26139999834351	3.83104185765572e-13	1.47579738320949e-12	NA	NA
ENSMUSG00000093507	17.4998616502452	3.89436424449675	0.566530368736804	6.87406087899583	6.23995574154843e-12	2.28061456269201e-11	NA	NA
ENSMUSG00000034402	114.485432747189	3.89388303208925	0.319658165662339	12.1813970371163	3.90534349797042e-34	3.25910036767581e-33	Kcnh5	238271
ENSMUSG00000033316	8.287019965072	3.89381508893808	1.1768187274534	3.30876370175053	0.000937088905571843	0.00190020805852068	Galnt9	231605
ENSMUSG00000078494	3.59615530533773	3.8904232188523	1.22970751407754	3.16369801299512	0.0015577834192276	0.00307705637097159	NA	NA
ENSMUSG00000089737	2.57568703652746	3.88808056391513	1.29226970547086	3.00872220981025	0.00262348872056627	0.00502799107344113	Gm15688	433658
ENSMUSG00000034919	10.1445040489983	3.88437001174786	0.672303822458254	5.77770032237033	7.57285335357863e-09	2.33475946033651e-08	Ttc22	230576
ENSMUSG00000068696	14.2141197634403	3.88282179815511	0.540165316941737	7.18821012081735	6.56461833658691e-13	2.50258472239393e-12	Gpr88	64378
ENSMUSG00000013846	879.302358441485	3.88167956273104	0.134759559962266	28.8044838066994	1.88479521759329e-182	2.13477346990605e-180	St3gal1	20442
ENSMUSG00000054892	6.19699651243842	3.88071564652951	1.1809628550355	3.28606071730585	0.00101599107257162	0.00205206102009525	Txk	22165
ENSMUSG00000026580	10.031311739886	3.88027054507229	1.24391184910863	3.11940958505446	0.00181213866752036	0.00354253762824064	Selp	20344
ENSMUSG00000040035	1049.23680151126	-3.87934419719173	0.181107631551728	-21.4201034155964	8.6795989365661e-102	3.24348345974774e-100	Disp2	214240
ENSMUSG00000040569	35.2048558345775	-3.87433805200993	0.769214705002579	-5.03674465245297	4.7351577925586e-07	1.29409977830709e-06	Slc26a7	208890
ENSMUSG00000033491	265.165330080291	3.87360820803921	0.508198874813788	7.62222901311727	2.49332164903601e-14	1.0141754275133e-13	Prss35	244954
ENSMUSG00000030283	724.389415423512	-3.87299427678171	0.151597525252464	-25.5478726999784	5.79781980377073e-144	4.01878531697963e-142	St8sia1	20449
ENSMUSG00000045238	31.6979224416991	-3.87092074985484	1.05197107889209	-3.67968362203607	0.00023352349080255	0.00050484176145262	NA	NA
ENSMUSG00000032725	21.2279083219235	3.86558796348876	1.14049254212101	3.389402228181	0.000700451826476368	0.00143962472950755	Folr2	14276
ENSMUSG00000096919	3.31214590795247	3.86541673305592	1.20333053334546	3.21226514739007	0.00131692771675936	0.00262370593166682	NA	NA
ENSMUSG00000049932	2244.08400510117	-3.86405981897411	0.140867265336296	-27.4305021095521	1.18713845842333e-165	1.09600812382083e-163	H2afx	15270
ENSMUSG00000040616	389.215625708409	-3.8634560823797	0.234189373040044	-16.4971451617452	3.84653029894821e-61	6.45189391288466e-60	Tmem51	214359
ENSMUSG00000039385	566.560398539389	3.86114874820114	0.211188445676181	18.2829545235704	1.13128450822276e-74	2.52362583748008e-73	Cdh6	12563
ENSMUSG00000004633	1781.50987042035	-3.86087367139768	0.174536779866466	-22.1206881114201	1.99856785229775e-108	8.4451021958728e-107	Chn2	69993
ENSMUSG00000038540	233.268280385642	-3.86059459803828	0.457368438045509	-8.44088545885657	3.14942656477535e-17	1.4513915668584e-16	Tmc3	233424
ENSMUSG00000028944	3389.19353114568	3.86041269942822	0.138712407013759	27.8303345932517	1.86357950498198e-170	1.77265941398134e-168	Prkag2	108099
ENSMUSG00000106287	2.18626330237811	3.86012584632287	1.52916415560426	2.52433712376519	0.0115916706380286	0.0203145460942258	NA	NA
ENSMUSG00000000560	491.504360379617	-3.85976667941447	0.183603727071097	-21.0222675813103	4.1035328811045e-98	1.44267084794415e-96	Gabra2	14395
ENSMUSG00000109992	19.9579772842642	3.85851111843553	0.576510166924967	6.69287610141612	2.18826409388697e-11	7.77534394162004e-11	NA	NA
ENSMUSG00000060487	204.43645448687	3.85654063043285	0.460147648612391	8.38109385555381	5.24380639316166e-17	2.39248666688001e-16	Samd5	320825
ENSMUSG00000097820	409.158287756987	3.85510462654475	0.169709891765123	22.7158510706034	3.1235579013732e-114	1.46029654823135e-112	NA	NA
ENSMUSG00000088583	2.83128717729582	3.85276905291727	1.21911034651672	3.16031199630577	0.00157600277645557	0.00311192568359618	NA	NA
ENSMUSG00000041859	2844.48559732738	-3.84915689136255	0.164098696778379	-23.4563525910323	1.13861859700776e-121	5.90067604529514e-120	Mcm3	17215
ENSMUSG00000081219	17.2458482463658	-3.84710534376191	0.710671795910437	-5.41333617838796	6.18611910645936e-08	1.79727085979415e-07	NA	NA
ENSMUSG00000027111	7544.54366583092	3.8448061888171	0.152368397974254	25.2336195689789	1.71360918987467e-140	1.14100408270049e-138	Itga6	16403
ENSMUSG00000074575	129.378604634329	-3.84390978073408	0.298044580032207	-12.8970967374032	4.6737589192294e-38	4.36820522042652e-37	Kcng1	241794
ENSMUSG00000104985	2.94280725329094	3.84380525928676	1.23930266191104	3.10158718884658	0.00192486178341354	0.00375354880785815	NA	NA
ENSMUSG00000022122	11668.6920261013	3.84358231863383	0.283170312738666	13.5733943345291	5.75919701400592e-42	5.94954565062304e-41	Ednrb	13618
ENSMUSG00000110618	2.60614852531615	-3.84272500259315	1.22089431965632	-3.14746734481891	0.00164691500546695	0.00324233163830529	Gm39822	105244162
ENSMUSG00000019865	5.15293424198083	-3.84144329036185	1.17998152528568	-3.25551138559718	0.00113188358092314	0.00227276596213325	Nmbr	18101
ENSMUSG00000020323	5.48498803791183	3.84024616597272	1.22898490566021	3.12473013157939	0.00177968251023296	0.00348373842292639	Prss57	73106
ENSMUSG00000099375	2.71692164516557	3.83860737114931	1.04552976309523	3.67144724774293	0.000241180863131236	0.000520525204359361	NA	NA
ENSMUSG00000048905	4.66168602260218	3.83798793121275	0.778866753929795	4.92765663940343	8.32216994679213e-07	2.23658317320039e-06	4930539E08Rik	207819
ENSMUSG00000018927	94.7738925810606	-3.83665005831778	1.09444481617658	-3.50556739052504	0.000455635138216736	0.000956498604379129	Ccl6	20305
ENSMUSG00000064330	25.2395336805947	3.83636289344134	1.10753854618548	3.46386399521201	0.000532475653337997	0.00111027590916643	Pde6h	78600
ENSMUSG00000032246	949.411858620339	3.83487576603693	0.182332640636475	21.0323053110535	3.3211357933138e-98	1.16947623055263e-96	Calml4	75600
ENSMUSG00000086416	7.59040968748929	-3.83487475436995	0.62765478563419	-6.10984707221685	9.97266540453692e-10	3.23295038261862e-09	NA	NA
ENSMUSG00000055022	3756.96388644169	3.83436473248248	0.165797375510572	23.1268119937036	2.48849836543667e-118	1.21781235153096e-116	Cntn1	12805
ENSMUSG00000029843	403.186795977505	3.8314921739285	0.27160200399193	14.107009954324	3.43850834252795e-45	3.85875096069289e-44	Slc13a4	243755
ENSMUSG00000031119	7526.28100106008	3.83142362282704	0.151828559355568	25.2351971137012	1.64663046110563e-140	1.09973893987459e-138	Gpc4	14735
ENSMUSG00000101583	5.39127856323801	3.83062850450649	0.977928460624121	3.91708459130206	8.96263055254511e-05	0.000202421503886395	Gm20753	626049
ENSMUSG00000092029	5.31956267880281	-3.8298314939335	0.99054988801416	-3.86636911504931	0.000110467705590159	0.000247280653517988	NA	NA
ENSMUSG00000109123	6.80119194878087	3.82636281974195	0.629619596439194	6.07726131998098	1.22252449779042e-09	3.94688962532308e-09	NA	NA
ENSMUSG00000040554	9.77066207434424	-3.82634292663252	1.13519571652998	-3.37064602245745	0.000749921501161734	0.00153612614384514	Aipl1	114230
ENSMUSG00000051860	4.17471203994783	3.82439546736756	1.45812072293001	2.62282498782587	0.00872040549236187	0.0155697336709709	Samd7	75953
ENSMUSG00000032586	452.207921184726	-3.82172826157977	0.174693350647939	-21.8767814997248	4.32295670495691e-106	1.73653249868406e-104	Traip	22036
ENSMUSG00000053117	63.9266791237585	-3.81977505101362	0.281245421592439	-13.5816434962236	5.14586648374938e-42	5.32595969135304e-41	E330013P04Rik	107376
ENSMUSG00000039372	451.546273165175	3.81859403363998	0.275417476599486	13.8647484567329	1.03588603885125e-43	1.12458122192087e-42	March4	381270
ENSMUSG00000024598	1612.85987748177	-3.81753664875435	0.233708367931475	-16.3346168669223	5.59828430553694e-60	9.11193341078246e-59	Fbn2	14119
ENSMUSG00000073739	6.45259724282327	3.81727216379881	1.1031104797873	3.46046224176461	0.000539248852415766	0.00112333286254566	Gm16287	100038595
ENSMUSG00000035226	139.946260055877	-3.81624531938603	0.29465161265136	-12.9517204574119	2.297466801933e-38	2.16198021579759e-37	Rims4	241770
ENSMUSG00000020407	273.205775688173	-3.81589521310113	0.282841608670196	-13.4912795576361	1.76018922941864e-41	1.78810161525731e-40	Upp1	22271
ENSMUSG00000097203	69.1313128814576	3.81478811758895	0.265377964671608	14.3749241664038	7.43514542052941e-47	8.81189052455732e-46	NA	NA
ENSMUSG00000032489	1273.34076258941	3.81268714944145	0.293847078567453	12.9750725037963	1.69435939818372e-38	1.60060872984914e-37	Kif9	16578
ENSMUSG00000071347	7.63133596944758	3.81178053017348	0.979871972473847	3.89008017093296	0.000100211109222194	0.000225516049051543	C1qtnf9	239126
ENSMUSG00000075254	10870.700044551	3.80837595524592	0.132949710315229	28.6452369562606	1.83771520143253e-180	2.00896100104861e-178	Heg1	77446
ENSMUSG00000097635	35.1074625839052	3.80779804159178	0.374838154220847	10.1585124105277	3.03674300088739e-24	1.82912154491498e-23	NA	NA
ENSMUSG00000019997	6186.16506679728	3.80705241728048	0.275608243060322	13.8132748680061	2.11971644181533e-43	2.28540379666381e-42	Ctgf	14219
ENSMUSG00000020121	2678.42084138314	3.80416250395945	0.116621890286167	32.6196265094384	2.16120674438218e-233	4.52268531374377e-231	Srgap1	117600
ENSMUSG00000037962	176.477789236327	-3.8035241045825	0.566507094311195	-6.71399200959192	1.89370683551939e-11	6.74945990216829e-11	Rflna	73121
ENSMUSG00000064380	6.34610972785715	-3.80033386089372	0.876471600838751	-4.33594637550942	1.45134325881199e-05	3.51757836155702e-05	NA	NA
ENSMUSG00000088088	17.7999987740231	-3.79763530619511	0.896316939529805	-4.23693354293549	2.26593167536635e-05	5.40776764449059e-05	Rmrp	19782
ENSMUSG00000085768	13.7054380842188	3.79641227644669	0.79425880635235	4.77981766910686	1.75454240517649e-06	4.59396571364908e-06	NA	NA
ENSMUSG00000069306	5.74077849993213	3.79553874225824	1.20802314989372	3.14194205847146	0.00167831244911088	0.00330059603010055	Hist1h4m	100041230
ENSMUSG00000063681	90.8437138417381	-3.78908679160977	0.355062751079197	-10.6715975699873	1.38229048282322e-26	9.01545526241455e-26	Crb1	170788
ENSMUSG00000101641	4.44027435390978	-3.78851366334317	1.37380254483692	-2.75768426662282	0.00582123938940042	0.0106716246540377	NA	NA
ENSMUSG00000043333	106.945311381079	-3.7866339332102	0.625759987257822	-6.05125608910186	1.43720764534642e-09	4.62285517765084e-09	Rhbdl2	230726
ENSMUSG00000043687	60.6409162454268	3.78146009047515	0.432962137459688	8.73392789647161	2.45977950473269e-18	1.18553926425732e-17	1190005I06Rik	68918
ENSMUSG00000090002	136.21735734807	3.7802899019049	0.765399354961507	4.938977120114	7.85334252499676e-07	2.11679950075753e-06	NA	NA
ENSMUSG00000059602	43.5696596137918	3.77911893971345	0.54855686349884	6.88920181512129	5.61062962008315e-12	2.0560767952316e-11	Syn3	27204
ENSMUSG00000025229	3.17835766844774	-3.77861578996016	1.199765653819	-3.14946154520458	0.00163571634261158	0.00322143902448726	Pitx3	18742
ENSMUSG00000094017	9.9014342370466	-3.77842417365014	0.702577408627582	-5.37794715180343	7.53399224337331e-08	2.17821594162686e-07	NA	NA
ENSMUSG00000022096	1811.48052971344	3.77753726091961	0.2489290336883	15.1751573729632	5.16537060442778e-52	6.92910184927299e-51	Hr	15460
ENSMUSG00000070683	4.98579649081227	3.77513194151966	1.20384036443778	3.13590742845937	0.00171323272502814	0.00336535514634752	Lactbl1	242707
ENSMUSG00000037594	928.298242337076	3.77400379753087	0.203377061156688	18.5566837089029	7.20152212150474e-77	1.68339410187046e-75	Clba1	217887
ENSMUSG00000064329	7.60440444160663	-3.77239518736098	1.1602306757442	-3.25141824486002	0.00114830795650283	0.00230364016509054	Scn1a	20265
ENSMUSG00000105837	2.49376525700237	-3.7704280639316	1.37376565446515	-2.74459333851927	0.00605859226336231	0.011078093351324	NA	NA
ENSMUSG00000030930	226.135837431787	3.77011510806205	0.275267923210039	13.6961657722296	1.07028666970939e-42	1.1236220254909e-41	Chst15	77590
ENSMUSG00000030592	115.340931964905	-3.76957125288637	1.12360569798168	-3.35488798219661	0.000793971280728521	0.00162242452817333	Ryr1	20190
ENSMUSG00000062329	2.72837717041198	-3.7694475622458	1.2469644193578	-3.02289905287523	0.00250365744735061	0.00481134030878388	Cytl1	231162
ENSMUSG00000042189	69.1517813712354	3.76896447355889	1.05948879542335	3.55734245594631	0.000374625639614343	0.000793259051676395	Tekt3	71062
ENSMUSG00000106674	3.0022802586436	-3.76760945059367	1.28709967139707	-2.9272087735864	0.00342019207143088	0.00646134299592045	NA	NA
ENSMUSG00000018427	1081.93335336089	3.76669648093812	0.206442536248495	18.2457382542721	2.23694291339221e-74	4.95987352532462e-73	Ypel2	77864
ENSMUSG00000000732	402.046958970554	3.76489624983493	0.208648421021027	18.0442115565088	8.76057956338599e-73	1.87801185118322e-71	Icosl	50723
ENSMUSG00000067586	1810.32208748178	3.76479118600078	0.305401013566294	12.3273696509313	6.45185751868577e-35	5.54859746606976e-34	S1pr3	13610
ENSMUSG00000065593	4.76476444796456	3.7646727338224	1.24369349260116	3.0270100762115	0.0024698572516858	0.00474846210440914	Mir339	723898
ENSMUSG00000044976	95.4788301780226	3.7640519355472	0.324465218333812	11.6007871502416	4.08305274582032e-31	3.07988046632029e-30	Wdr72	546144
ENSMUSG00000020681	1402.76100728842	-3.76384608599151	0.478487153583484	-7.86613821876582	3.65756418813152e-15	1.54404722201371e-14	Ace	11421
ENSMUSG00000032454	56.9550905097898	3.76371778955752	1.09585630717933	3.43449936355717	0.000593649466050318	0.00123024235758971	Rbp2	19660
ENSMUSG00000058975	2969.8027272531	-3.76175854211831	0.210710235299879	-17.8527565913666	2.75115291069811e-71	5.71911853422607e-70	Kcnc1	16502
ENSMUSG00000056486	1100.44848364605	-3.7597144628932	0.13448092647407	-27.9572320139997	5.38427375268329e-172	5.32921834088784e-170	Chn1	108699
ENSMUSG00000064052	76.8190955810496	3.75881231039455	0.296991101007345	12.6563129253546	1.03235138472799e-36	9.30810708930165e-36	Gm5089	328479
ENSMUSG00000109877	4.58094271361919	3.7583455473617	1.19098639679904	3.15565782905902	0.00160136601110758	0.00315746727943888	NA	NA
ENSMUSG00000067297	25.6783772584103	3.7568817085554	1.13979183490368	3.29611214390992	0.000980328742916645	0.00198313049789242	Ifit1bl2	112419
ENSMUSG00000030617	8.18679004563266	3.75529759544592	1.11717190428877	3.36143218517179	0.000775393945393277	0.00158593792815103	Ccdc83	75338
ENSMUSG00000036306	177.57220118499	-3.75506423611994	0.307200777979059	-12.2234854378393	2.32881643449371e-34	1.95608117412577e-33	Lzts1	211134
ENSMUSG00000084021	5.17802084722262	-3.75424357979863	0.818437238959755	-4.58708792939374	4.49471409747103e-06	1.13729102791031e-05	NA	NA
ENSMUSG00000021707	1090.85694800082	-3.75383502213749	0.134422032937882	-27.92574208331	1.29939264753138e-171	1.26895798418698e-169	Dhfr	13361
ENSMUSG00000024987	5.35185755720282	3.75190338971787	1.22049352089763	3.07408710122319	0.00211147776105323	0.00409818044727696	Cyp26a1	13082
ENSMUSG00000004446	149.810094172842	3.75175197939786	1.09155325945289	3.43707642930617	0.00058802964890656	0.00121928616357685	Bid	12122
ENSMUSG00000085154	33.6641552115811	3.7512486211284	1.14795527440517	3.26776548247681	0.00108400147261589	0.0021819603624997	NA	NA
ENSMUSG00000034701	16.0916074987129	-3.75059401568116	0.63996057035631	-5.86066421809854	4.61019364369848e-09	1.44096422379782e-08	Neurod1	18012
ENSMUSG00000083603	3.24651713506087	3.74987645086413	1.28195412171817	2.92512531247084	0.00344317539799288	0.00650252625871057	NA	NA
ENSMUSG00000071745	8.06378056674488	-3.74976960553611	1.19587302841373	-3.13559175300576	0.00171507769052499	0.00336837701947673	DXBay18	574405
ENSMUSG00000089694	8.52682415376488	3.74609614096833	1.17735600965015	3.18178708076708	0.00146369380590978	0.00289831693699819	Nat8f7	100043497
ENSMUSG00000039798	17.604076340702	3.74536654252117	1.15183594305654	3.25164930396458	0.00114737495991256	0.00230197863350609	NA	NA
ENSMUSG00000087593	3.99874421817606	3.74522610069738	1.27265059768227	2.94285494189696	0.00325200756327552	0.00616003122309077	NA	NA
ENSMUSG00000066687	454.213064167746	3.74446938354071	0.196306148763401	19.074641355497	4.10226873975159e-81	1.04086779467161e-79	Zbtb16	235320
ENSMUSG00000048582	8.62325993457927	3.7441386274061	1.19140715333241	3.14261889139545	0.00167443696735634	0.00329356400355572	Gja3	14611
ENSMUSG00000032739	5.10174388457059	3.74252273248101	1.14469662085864	3.2694450776606	0.00107758654555123	0.00217008607509828	Pram1	378460
ENSMUSG00000103403	4.71114449594618	3.7421211485277	0.881715695299137	4.24413580077887	2.19437439657348e-05	5.2432567002946e-05	NA	NA
ENSMUSG00000035373	109.97812662193	3.73972961910676	0.744565147687358	5.02270302433907	5.09492936676174e-07	1.3889687714126e-06	Ccl7	20306
ENSMUSG00000084783	6.65818327012981	3.73964511191655	1.1830206908367	3.16109865269698	0.00157175255388022	0.00310381224646446	NA	NA
ENSMUSG00000025784	766.451194291733	3.73903987385049	0.194124444221497	19.2610461235074	1.14050949480092e-82	2.98745567999405e-81	Clec3b	21922
ENSMUSG00000033355	253.681226670244	3.73489977522921	0.555898142271304	6.71867648265391	1.83382545679806e-11	6.53921563814081e-11	Rtp4	67775
ENSMUSG00000030433	9.32630667751451	3.73469486490292	1.17497769721056	3.17852404668549	0.00148026938921098	0.00292921103108185	Sbk2	381836
ENSMUSG00000107497	9.74643909953755	3.73465265080025	1.16618090156883	3.202464253853	0.00136257209700676	0.00271025026362895	NA	NA
ENSMUSG00000016756	16.7616378319708	3.73258935382088	1.1778090472145	3.16909550206666	0.00152914140902121	0.00302292615208484	Cmah	12763
ENSMUSG00000074758	84.913303337807	3.73196240311058	1.15110282371982	3.24207562192458	0.0011866253082879	0.0023776872058189	Gm5535	433481
ENSMUSG00000031562	624.975474777149	-3.73152373211022	0.173039724897622	-21.564549610316	3.8666309530407e-103	1.48016519043839e-101	Dctd	320685
ENSMUSG00000022587	861.181020162233	-3.73148981095262	0.778955226106117	-4.79037778539056	1.66467591664549e-06	4.36699187159162e-06	Ly6e	17069
ENSMUSG00000041757	812.418054542682	3.73030711150615	0.228494201758433	16.3256095025548	6.48893861134591e-60	1.05459650966793e-58	Plekha6	240753
ENSMUSG00000041750	8.00493451893883	-3.7255456163151	0.66404424747742	-5.61038760665084	2.01873947424259e-08	6.05484063165882e-08	Cd1d2	12480
ENSMUSG00000022218	105.388916738363	3.72523404340779	0.508548001160328	7.32523583793096	2.38478947821332e-13	9.25485326824115e-13	Tgm1	21816
ENSMUSG00000025475	1101.4285756703	3.72384197018914	0.122424476899852	30.4174627859376	3.22801231130398e-203	4.79250773758665e-201	Adgra1	52389
ENSMUSG00000087704	2.20875463750136	3.72364712212752	1.3228441299062	2.8148797261485	0.00487954922290665	0.00903347671033178	NA	NA
ENSMUSG00000075571	10.236298559607	3.72327121918193	1.23736492239541	3.00903246228612	0.00262081111306535	0.00502373572253206	Defb30	73670
ENSMUSG00000103467	5.25624936541123	-3.72119796227134	0.856650215601805	-4.34389426921134	1.39978905258865e-05	3.39787503894504e-05	NA	NA
ENSMUSG00000039830	6658.58806925349	-3.7181742109528	0.218540470980272	-17.0136643079187	6.5039584581907e-65	1.18598737926825e-63	Olig2	50913
ENSMUSG00000034059	263.676089813426	3.71801382131676	0.209642880830768	17.7349872630213	2.25147309511671e-70	4.59346502497675e-69	Ypel4	241525
ENSMUSG00000027276	1698.55402837203	-3.71784574450573	0.20024208671461	-18.5667548990562	5.97040241352415e-77	1.40608416111861e-75	Jag1	16449
ENSMUSG00000052769	33.8297987840478	3.71648647102645	0.895659396091918	4.14944172666843	3.33287117041338e-05	7.83745486167521e-05	NA	NA
ENSMUSG00000074213	24.0731139199441	3.7151838989286	0.468259229838305	7.9340323952856	2.12142722569935e-15	9.02325211581335e-15	NA	NA
ENSMUSG00000029814	148.161461661145	-3.71435962961911	0.382112886353495	-9.72058195960168	2.46369344411071e-22	1.38629285652867e-21	Igf2bp3	140488
ENSMUSG00000026175	66.2207993449332	-3.70953149144997	0.400909176384612	-9.25279766580157	2.1869214790518e-20	1.14249228861639e-19	Vil1	22349
ENSMUSG00000104693	8.1498927230358	3.7067618795447	0.640186190772022	5.79013095405041	7.03315677473125e-09	2.17294085786234e-08	NA	NA
ENSMUSG00000055137	96.1528403004112	3.70440720246949	0.324824375117147	11.4043387326875	3.97788493292355e-30	2.9067530971443e-29	Sugct	192136
ENSMUSG00000018411	7363.53771377144	3.70295308887478	0.180876918265338	20.4722256680795	3.80824838578619e-93	1.23056826148353e-91	Mapt	17762
ENSMUSG00000100211	5.6855648300581	3.70256850803187	1.21815241310048	3.03949527843397	0.00236974917121431	0.0045684783953705	1700064M15Rik	73457
ENSMUSG00000054944	8.19897753763378	-3.69909201994086	0.587805578296389	-6.29305361589418	3.11280760186963e-10	1.03617211688958e-09	NA	NA
ENSMUSG00000015966	93.089819784533	3.69826100810706	1.07611964391774	3.43666341285537	0.000588926970214354	0.00122103154524627	Il17rb	50905
ENSMUSG00000027309	11698.5499902545	3.69757271282797	0.121537139540389	30.4233975458934	2.69428790607137e-203	4.02731892245621e-201	4930402H24Rik	228602
ENSMUSG00000101823	2.87972320610492	3.69467418441553	1.22225101623344	3.02284402740876	0.00250411271425868	0.00481143519866765	NA	NA
ENSMUSG00000026202	837.701066351401	3.69449640617819	0.275042834474252	13.4324401260635	3.9033430344445e-41	3.92711339266707e-40	Tuba4a	22145
ENSMUSG00000086804	4.13367112714186	3.69404382100757	1.06676380531697	3.46285072908894	0.000534484822303024	0.00111435952182032	NA	NA
ENSMUSG00000037211	1876.69935533009	-3.69373310807701	0.260129415142141	-14.1995979426574	9.21395179510393e-46	1.05227735339823e-44	Spry1	24063
ENSMUSG00000050100	37.2806259016102	-3.69328979498536	0.263123206856587	-14.0363514077964	9.33988665988133e-45	1.03964199380736e-43	Hmx2	15372
ENSMUSG00000054115	963.103305840174	-3.68912723001602	0.141493362695709	-26.0727935200024	7.42114665589862e-150	5.60360328075809e-148	Skp2	27401
ENSMUSG00000033044	12.01466439917	3.68625391964683	0.599709385090196	6.14673375353701	7.90947276127507e-10	2.57932390892694e-09	Dhrs7c	68460
ENSMUSG00000068105	34.6830335738441	3.68439992129426	0.370234760753215	9.95152349768194	2.48351663947225e-23	1.44404104575612e-22	Tnfrsf13c	72049
ENSMUSG00000086992	5.75488093386832	-3.68412398515083	0.809442598549764	-4.55143328477088	5.32816934884189e-06	1.34015413349477e-05	Gm15941	100503538
ENSMUSG00000075416	43.6354641303619	3.680482093776	0.573818556874362	6.41401720053094	1.41734206072586e-10	4.80902672951348e-10	NA	NA
ENSMUSG00000028116	14.1681544091448	3.67435148416313	1.13800905168997	3.22875418144227	0.00124330715200797	0.00248491795989368	Myoz2	59006
ENSMUSG00000076437	1711.67515132532	-3.67290099972519	0.14849859727531	-24.7335736977756	4.65793707165271e-135	2.87496773245576e-133	Selenoh	72657
ENSMUSG00000021509	112.57425346754	3.67175597402901	0.312797674213892	11.7384375803199	8.09684359208462e-32	6.25569424222487e-31	Slc25a48	328258
ENSMUSG00000104414	3.26354755281718	3.67149888926393	0.896809951839876	4.0939542226662	4.24078073759098e-05	9.87837115944945e-05	NA	NA
ENSMUSG00000033453	228.98339557564	3.67029507913917	0.29320863838098	12.5176908136321	5.97482175359021e-36	5.30229234215015e-35	Adamts15	235130
ENSMUSG00000101716	2.25143800159986	3.6693091197287	1.12613543950523	3.25831955110196	0.00112074127370718	0.00225162732076143	NA	NA
ENSMUSG00000086018	4.08862801249493	3.66845672464898	1.16163985239501	3.15799833923186	0.00158856462922747	0.00313447652640222	NA	NA
ENSMUSG00000111290	2.08629567157178	-3.66752551040181	1.32216803710258	-2.77387246362336	0.00553933895335017	0.0101879881829717	Gm5122	330956
ENSMUSG00000019913	5.49501961373756	-3.66454947308399	0.703284540010078	-5.21062139803539	1.88209178980437e-07	5.29448251150576e-07	Sim1	20464
ENSMUSG00000032503	355.579134215621	-3.66448824857807	0.299204853064128	-12.2474224968292	1.73420365855572e-34	1.4650387154727e-33	Arpp21	74100
ENSMUSG00000024511	142.475219217719	3.66136666552848	0.341753805178637	10.7134627619279	8.80071054614254e-27	5.77592630915144e-26	Rab27b	80718
ENSMUSG00000001988	117.95411728602	3.66102798872033	0.477337227141947	7.66968880814243	1.72414135300949e-14	7.07197273654611e-14	Npas1	18142
ENSMUSG00000050534	201.487603393196	3.65629172717117	1.10217461800405	3.31734342947618	0.000908778349531931	0.00184484355822848	Htr5b	15564
ENSMUSG00000029343	52.8902279607383	3.65557484818672	0.415068992455807	8.8071499308056	1.28367942135832e-18	6.26945719615612e-18	Crybb1	12960
ENSMUSG00000079355	173.497424578013	-3.65370832054398	0.246751318391081	-14.8072494378861	1.31512711015066e-49	1.68105223917047e-48	Ackr4	252837
ENSMUSG00000074281	32.124573220893	-3.65229472432008	0.487009842178308	-7.49942692735739	6.40974423985357e-14	2.55610363307264e-13	Gm12522	100038453
ENSMUSG00000030708	595.719596279186	3.64964638650062	0.497016820250039	7.34310437353921	2.08695650137068e-13	8.11766599479872e-13	Dnajb13	69387
ENSMUSG00000036551	192.024954839529	3.64796022330298	1.10497662560204	3.3013913043775	0.000962066037678271	0.00194851848519722	Akap14	434756
ENSMUSG00000027238	1111.86080187429	3.64765220413965	0.164838269688166	22.1286732203639	1.67431380122422e-108	7.10225813789573e-107	Frmd5	228564
ENSMUSG00000043410	21.608393195578	-3.64594374253542	1.19803230086697	-3.04327666282203	0.00234017076092087	0.00451651929114749	Hfm1	330149
ENSMUSG00000028644	29.7656325617065	3.64435557230894	1.10552322679625	3.29649842172026	0.000978981646765679	0.00198095254852033	Ermap	27028
ENSMUSG00000039601	2501.59809616704	3.64297272571934	0.376363566702502	9.67939792269784	3.68881902017063e-22	2.06245344351677e-21	Rcan2	53901
ENSMUSG00000108170	4.16171489254681	3.64202223241551	0.989335593300725	3.68128090920555	0.000232065153318394	0.000501787799042025	NA	NA
ENSMUSG00000080712	7.65119639805821	3.64139978464059	0.822415446083478	4.42768895207614	9.52481226685671e-06	2.34971033950424e-05	Hist3h2bb-ps	382522
ENSMUSG00000042228	1169.00563341279	-3.64025151892861	0.17785993114456	-20.4669567535698	4.24303177972576e-93	1.36904753738493e-91	Lyn	17096
ENSMUSG00000039903	332.692484896127	-3.64000801571124	0.208672760671403	-17.4436184387437	3.84913751814281e-68	7.54479024854166e-67	Eva1c	70967
ENSMUSG00000031654	24.0668769402136	-3.6399744722565	0.749420427620767	-4.85705264775416	1.19145923074109e-06	3.16297374375666e-06	Cbln1	12404
ENSMUSG00000086361	8.28198699122214	-3.63915366521054	0.86431881757899	-4.21042975253511	2.5488537042371e-05	6.05012017318806e-05	NA	NA
ENSMUSG00000013698	84952.7139048509	3.6377606558285	0.124937316830596	29.1166862560445	2.20745256691781e-186	2.62185704069648e-184	Pea15a	18611
ENSMUSG00000074595	2.91933549013093	-3.63676938867747	1.25212436251325	-2.90447937725433	0.00367864437162629	0.00692282055307849	Wfdc6a	209351
ENSMUSG00000056394	2340.20526598918	-3.63541982175648	0.116160118031904	-31.2966264441811	5.18651287906063e-215	8.90337871028119e-213	Lig1	16881
ENSMUSG00000033220	26.0047069098851	-3.63478304909936	1.23346693257748	-2.94680218261224	0.00321078531743776	0.00608666946597015	Rac2	19354
ENSMUSG00000062175	1297.07046202853	-3.63217411487594	0.148947729979095	-24.3855620719143	2.43359886349279e-131	1.42977186704618e-129	Tgif2	228839
ENSMUSG00000022676	39.1797503534261	3.63147786229755	0.674378202792797	5.38492769674129	7.24737755406922e-08	2.09755831132196e-07	Snai2	20583
ENSMUSG00000023885	901.551548428133	3.63135129286545	0.232867558418548	15.5940626402695	7.98873864820418e-55	1.14804809886848e-53	Thbs2	21826
ENSMUSG00000049122	236.10448536236	3.63086351339122	0.207869577834419	17.4670269272564	2.55464684088555e-68	5.0388918343607e-67	Frmd3	242506
ENSMUSG00000029151	2.5151581548543	-3.63081655741509	1.39167640780677	-2.60895171970121	0.00908200550900132	0.016173021075394	Slc30a3	22784
ENSMUSG00000040592	2.1318097088864	-3.6281085526441	1.55446851097179	-2.33398652146125	0.0195964276977886	0.0331581938859934	Cd79b	15985
ENSMUSG00000039959	11583.4654538535	-3.62640475179456	0.179781229303719	-20.1712090068545	1.75300508526093e-90	5.35727131271744e-89	Hip1	215114
ENSMUSG00000062380	1455.89526431022	3.62489837446215	0.262936455104719	13.7862145171862	3.08530067640374e-43	3.30376762975728e-42	Tubb3	22152
ENSMUSG00000070526	409.655289261698	-3.62421415302281	0.181809085902293	-19.9341750993155	2.05667764419419e-88	6.09870146772994e-87	Peg12	27412
ENSMUSG00000028789	565.197143477493	3.62328079312881	0.263848635979364	13.7324219231976	6.49263091327741e-43	6.87862001241295e-42	Azin2	242669
ENSMUSG00000097722	2.63939186210242	3.61959540015161	1.06488004436658	3.39906397842644	0.000676168972976141	0.00139179961060466	NA	NA
ENSMUSG00000027800	3224.08313128526	3.61845633430505	0.363998856009942	9.94084534761893	2.76470880640958e-23	1.60456805608129e-22	Tm4sf1	17112
ENSMUSG00000078504	1.07325043035449	3.61519805081776	1.93163891490223	1.87157031416544	0.0612660735812853	0.0944635067575316	Gm438	329993
ENSMUSG00000044548	325.581062225385	-3.61242943305759	0.23720716887979	-15.2290061473153	2.27016199772019e-52	3.08105432834501e-51	Dact1	59036
ENSMUSG00000039126	6165.14644836461	3.60885784740217	0.168534782047696	21.4131338561369	1.00801056425518e-101	3.75407053023373e-100	Prune2	353211
ENSMUSG00000069310	8.67183889853748	-3.60764073171261	0.879765243816342	-4.10068567389977	4.11927769580212e-05	9.60654731584166e-05	Hist1h3c	319148
ENSMUSG00000055184	298.544655092038	-3.60586342673964	0.195858050019585	-18.4105959718228	1.08027258106766e-75	2.4521517999793e-74	Fam72a	108900
ENSMUSG00000085766	25.0310153546991	3.60580086687925	0.732828447413762	4.92038877530552	8.63724727668172e-07	2.31842455913178e-06	NA	NA
ENSMUSG00000086938	126.290956423815	3.60514440388811	0.347717918669988	10.3680144459558	3.46652620392543e-25	2.15717871081431e-24	4930481A15Rik	74931
ENSMUSG00000086363	15.1822837111117	3.60507199643358	0.928282781435914	3.88359244459655	0.000102924373828936	0.000231314029471536	A330102I10Rik	77920
ENSMUSG00000079652	15.9993901204283	-3.60481886304674	0.6839133897319	-5.27087043062552	1.35778298054722e-07	3.85509309104071e-07	Fam71f2	245884
ENSMUSG00000083199	7.86120718159976	-3.60351545880597	0.717767856579267	-5.02044696732391	5.15513827510965e-07	1.40503415181077e-06	NA	NA
ENSMUSG00000069601	2773.21795993201	-3.6033036159585	0.235359541698382	-15.3097834485767	6.57825861625993e-53	9.03400478594247e-52	Ank3	11735
ENSMUSG00000083841	1.80262236094883	-3.60069280355576	1.26589320626004	-2.84438907306695	0.004449667643805	0.00827669069138468	NA	NA
ENSMUSG00000039103	498.14189694406	3.60011677426559	0.182053528015106	19.7750453590049	4.88388201645452e-87	1.41202025720467e-85	Nexn	68810
ENSMUSG00000086340	6.66862391738792	3.59879304080536	0.887307705335061	4.05585685683457	4.99508448567692e-05	0.000115533675161873	NA	NA
ENSMUSG00000097489	7.98859668385444	3.59823331641526	0.830236611556986	4.33398535589427	1.46433919859856e-05	3.54751104860046e-05	NA	NA
ENSMUSG00000102424	6.35660896001137	3.59798790748348	1.2182180597262	2.95348429516153	0.00314208595764064	0.00596363952209015	Paupar	103164605
ENSMUSG00000089809	256.465219433958	3.59755174671034	0.218596218247114	16.4575205168621	7.40731025262564e-61	1.23024057581968e-59	A930011G23Rik	319818
ENSMUSG00000020937	482.646939623664	3.59727898693704	0.191993475693996	18.7364647362834	2.49675111708963e-78	6.06200135865309e-77	Plcd3	72469
ENSMUSG00000087172	1.51206142532253	3.59646482442355	1.64160339507867	2.19082443128792	0.0284644999333787	0.0467871377196387	Gm12153	102638460
ENSMUSG00000080929	3.58398004842029	-3.59592497468479	0.99641261957195	-3.60887136920202	0.0003075320391999	0.000656887479084223	NA	NA
ENSMUSG00000078689	2.650575118815	-3.59356036779489	1.24207307985067	-2.89319559862526	0.00381343733346798	0.00715748343113452	Mup6	620807
ENSMUSG00000085355	19.3747658393293	-3.59270121190434	0.583395171213461	-6.1582635393288	7.35468942290386e-10	2.40268496416097e-09	NA	NA
ENSMUSG00000021559	3553.98177763739	3.5916009965377	0.122495995248967	29.3201503382861	5.7416602863636e-189	7.04812857386969e-187	Dapk1	69635
ENSMUSG00000046826	5.10967043953201	3.59112040182636	1.32625845330534	2.70770783241868	0.00677496360781238	0.0122999483891978	Fam187b	76415
ENSMUSG00000064540	2.27933950027395	-3.59056796023673	1.23252855108159	-2.91317224017721	0.00357777201103745	0.00674338517743403	NA	NA
ENSMUSG00000101968	3.48881992022985	3.59014408260164	1.34829373460471	2.66273141412631	0.00775092533339055	0.0139450652870376	1700027A15Rik	69449
ENSMUSG00000089607	2.17525038288383	3.58727190728767	1.38977084364446	2.58119669418348	0.00984584664181066	0.0174441854749642	NA	NA
ENSMUSG00000022245	5.4543672087071	3.58717972623825	1.14883726291682	3.12244374554028	0.00179356378196803	0.00350903543595259	Skor1	207667
ENSMUSG00000037254	58.9046176384777	3.58702239898801	1.1825992195747	3.03316824467213	0.00242000637416941	0.00465931712109019	Itih2	16425
ENSMUSG00000056073	381.987919028969	3.58674270105484	1.06717142652428	3.36098082454911	0.000776662173554143	0.00158838402266429	Grik2	14806
ENSMUSG00000033538	27.6613851561725	3.58670529150986	0.569214226270525	6.30115187916129	2.95441713095885e-10	9.84492077927796e-10	Casp4	12363
ENSMUSG00000109816	4.63344321309387	3.58590082335172	1.14395695290754	3.13464664403466	0.00172061231111099	0.00337834101617744	4930483O08Rik	74970
ENSMUSG00000096986	9.97911113688202	-3.58527696437313	0.559988458659101	-6.40241224427753	1.52941038190337e-10	5.17807924831475e-10	4930509E16Rik	75115
ENSMUSG00000085204	8.47676623304716	3.58296057490916	0.6348477418193	5.64381085241223	1.66326800797693e-08	5.02019065099959e-08	NA	NA
ENSMUSG00000026489	430.974490212373	3.58274720492742	0.165612815071606	21.6332727837417	8.73601950325469e-104	3.37951684058126e-102	Coq8a	67426
ENSMUSG00000021250	26352.5018568911	3.58233825579729	0.378017557465807	9.47664515852896	2.62589729601458e-21	1.42010438802186e-20	Fos	14281
ENSMUSG00000096948	53.121899412768	3.58124685075284	0.311245716969332	11.5061723117806	1.22809163479877e-30	9.11958685077167e-30	NA	NA
ENSMUSG00000014030	5.95462092280845	-3.5807732978903	1.2037797412695	-2.97460837321788	0.00293362810640134	0.00558777829247197	Pax5	18507
ENSMUSG00000083468	3.54668156644551	-3.57826604387075	1.25331706079098	-2.85503657120287	0.00430318734704965	0.00801848164660125	NA	NA
ENSMUSG00000030724	2.83328898176307	-3.577340174061	1.25237983042557	-2.85643387665018	0.00428429232742534	0.0079863548228137	Cd19	12478
ENSMUSG00000028681	86.4797133647253	-3.57589986538898	0.702586981458734	-5.08961873726237	3.58784146344334e-07	9.91019993415971e-07	Ptch2	19207
ENSMUSG00000064128	436.794034314182	-3.57566206706239	0.140383788180616	-25.4706196021865	4.17278778374074e-143	2.87425285179107e-141	Cenpj	219103
ENSMUSG00000037259	1006.36397998375	3.57548850489206	0.176065704606463	20.3076942944902	1.0994589527485e-91	3.4462783978235e-90	Dzank1	241688
ENSMUSG00000026639	113.069227961355	-3.57515402437171	0.298570074682196	-11.9742543795696	4.84776194239341e-33	3.89469371700952e-32	Lamb3	16780
ENSMUSG00000102564	11.033124734424	3.57486486751408	0.67177174509858	5.32154692958914	1.02888560306121e-07	2.94639689248845e-07	NA	NA
ENSMUSG00000038233	484.932726113535	3.57322273431892	0.267496323772659	13.3580255755431	1.06347682523327e-40	1.05840442009194e-39	Fam198a	245050
ENSMUSG00000035041	4.07766400826574	3.57243601051288	1.23288876655075	2.89761421097824	0.00376012803075631	0.00706466808206997	Creb3l3	208677
ENSMUSG00000053024	8544.38504506398	3.57196885726171	0.25992157781926	13.742486819411	5.65011942021023e-43	5.99469213038529e-42	Cntn2	21367
ENSMUSG00000084408	29.7709940255304	3.56984914712076	0.361191146885325	9.88354553511289	4.90654934232711e-23	2.82821638769553e-22	NA	NA
ENSMUSG00000009108	16.8200761560767	-3.56940095913937	0.68093959631401	-5.24187604665799	1.58952139385686e-07	4.49620926714944e-07	Gnat2	14686
ENSMUSG00000108961	22.3076273234024	3.56706956761938	1.12194688291067	3.17935690356867	0.00147602227621595	0.00292106975369657	Gm32540	102635120
ENSMUSG00000036264	34.6935165625385	3.56584376902271	1.15517211928318	3.08685061688941	0.002022892267425	0.00393458544676725	Fstl4	320027
ENSMUSG00000030306	654.129454026896	3.56583566253046	0.163233472529518	21.8450027881729	8.6719895028012e-106	3.46453864263729e-104	Tmtc1	387314
ENSMUSG00000074736	61.2296639746635	3.56426598740376	1.15108947669285	3.09642826172307	0.00195867249499016	0.00381575589435401	Syndig1	433485
ENSMUSG00000105602	5.68095583185008	3.56401034547053	1.21088068770461	2.94332082562701	0.00324711722407354	0.00615182848461526	Gm10636	100038607
ENSMUSG00000059479	12.5258852472498	3.56398073730137	1.22869579530495	2.90062092742559	0.00372424107149886	0.00700203209241418	B3gnt8	232984
ENSMUSG00000079037	27724.7811279376	3.56337985835385	0.105537854358578	33.7639975723482	6.66217173052503e-250	1.72221058158619e-247	Prnp	19122
ENSMUSG00000050201	5.96889305586134	-3.5630705060296	0.807663609130073	-4.41157737670928	1.02620268261176e-05	2.52420816579293e-05	Otop2	237987
ENSMUSG00000097414	4.23447079626221	3.56219793104422	1.25297902330545	2.84298289499442	0.00446934689731592	0.00831118478120537	NA	NA
ENSMUSG00000111055	48.348138396936	-3.56196593704927	0.311733630682136	-11.4263126800114	3.08951464923355e-30	2.26739830953937e-29	NA	NA
ENSMUSG00000102386	3.28049743212217	-3.56183324910316	1.16971052500856	-3.045055313217	0.00232637520360916	0.00449186663874378	NA	NA
ENSMUSG00000097464	2.52921463936131	-3.56134378607053	1.21956146016775	-2.92018393692162	0.00349824843860833	0.00660085984899448	NA	NA
ENSMUSG00000109480	6.44986447027662	-3.5612879954101	1.11372036068679	-3.19765007547675	0.00138552295482026	0.00275362661778814	NA	NA
ENSMUSG00000018470	82.8525998177205	-3.56048842000369	0.300422916530428	-11.8515872927526	2.11152863648666e-32	1.6649263338526e-31	Kcnab3	16499
ENSMUSG00000048120	370.449678376666	-3.55975235361465	0.191987695891017	-18.5415650575617	9.54044894409791e-77	2.22303589235062e-75	Entpd1	12495
ENSMUSG00000040340	5.14911824492853	3.5589128431865	0.94616926769801	3.76139129084713	0.000168970856562015	0.000371131210639459	Tex45	76406
ENSMUSG00000026589	264.930386932133	-3.55846226448373	0.150133578504124	-23.7019746011449	3.44054410401334e-124	1.83492901935643e-122	Sec16b	89867
ENSMUSG00000082653	1.84819957949486	3.55666411328444	1.4258279549792	2.49445530988788	0.0126150610876678	0.0219808396664943	NA	NA
ENSMUSG00000105813	325.683727676238	3.55603079270183	0.206879966497446	17.1888600569052	3.21797357684964e-66	6.06419668988997e-65	NA	NA
ENSMUSG00000086881	58.8825229070605	3.55491855610587	0.319907188837503	11.1123434550625	1.09254054365584e-28	7.61865863717859e-28	NA	NA
ENSMUSG00000058952	3.42551780065282	3.55398569639772	1.18741579851804	2.99304228631057	0.00276211475866644	0.00527847865647745	Cfi	12630
ENSMUSG00000024451	112.339008783986	-3.55343711581777	0.554496947203999	-6.40839797898917	1.47056630958548e-10	4.98499745765531e-10	Arap3	106952
ENSMUSG00000019359	3635.37247499052	3.55316746388562	0.185569225733174	19.1473960719902	1.01748819344227e-81	2.6148851549131e-80	Gdpd2	71584
ENSMUSG00000097852	5.14643234570192	3.55304462720736	1.164450851046	3.0512619953137	0.00227881634306749	0.00440468257443894	4933405D12Rik	74057
ENSMUSG00000021062	145.024828847989	-3.5517089227098	0.385799193635753	-9.20610768840303	3.38165162670547e-20	1.75371798899219e-19	Rab15	104886
ENSMUSG00000026779	451.977445974699	-3.55134880678529	0.189146994856981	-18.7756025913632	1.19583468500292e-78	2.9130904139212e-77	Mastl	67121
ENSMUSG00000097786	7.41352306934297	3.55045779361815	0.604028073895967	5.87796817243574	4.15332747295241e-09	1.30094176141387e-08	NA	NA
ENSMUSG00000006542	13.9108554963849	3.5493106792069	1.12246891286435	3.16205699643802	0.00156658898313059	0.00309389355800184	Prkag3	241113
ENSMUSG00000019558	6096.61561572249	3.54926033478682	0.171165241710938	20.735870783747	1.64451658761467e-95	5.55068555755103e-94	Slc6a8	102857
ENSMUSG00000090576	2.78924866932669	3.54765005948851	1.26339005227784	2.80804020349236	0.00498440037641892	0.00921826693637345	NA	NA
ENSMUSG00000078630	9.03630523066486	3.54690282921991	0.603163088298258	5.8805037941347	4.09019631366646e-09	1.28171539646596e-08	Tomt	791260
ENSMUSG00000030237	420.337385035172	3.54439625525748	1.12614473352556	3.14737186947653	0.00164745292385694	0.00324310008026415	Slco1a4	28250
ENSMUSG00000045179	1016.94019685267	-3.54422592495955	0.248939165155158	-14.237317469714	5.37510492566807e-46	6.19010380145202e-45	Sox3	20675
ENSMUSG00000073650	835.561078964755	3.542168780081	0.274618981214488	12.8984848913791	4.59033573150054e-38	4.29937966872384e-37	Catip	241112
ENSMUSG00000038521	266.092020442009	3.54172275380187	0.253605987938952	13.9654539807413	2.53286327783007e-44	2.78970450144161e-43	C1s1	50908
ENSMUSG00000110593	2.2048314580838	3.54069718211979	1.3743129654508	2.57633979386811	0.00998524658499757	0.0176726398076642	NA	NA
ENSMUSG00000084974	3.26155921803772	3.54003777895488	0.882785471517009	4.01007707214705	6.06989316220742e-05	0.000139357596648252	NA	NA
ENSMUSG00000055134	57.6704951811239	3.53976019652725	1.11509550771765	3.17440091187556	0.0015014614617351	0.00296980940667074	NA	NA
ENSMUSG00000009214	5.30320638431525	3.53882033717763	1.19146648424821	2.97013838321315	0.00297665627014204	0.00566580632569569	Mymk	66139
ENSMUSG00000036867	449.952231585642	3.53642363740961	0.221914253902196	15.9359913805636	3.56501579919064e-57	5.4285580149422e-56	Smad6	17130
ENSMUSG00000022788	918.298129042133	3.5300672913465	0.217296881744216	16.2453656168974	2.40900920035945e-59	3.88073014365822e-58	Fgd4	224014
ENSMUSG00000058056	7390.52438029118	3.52930729595917	0.110635352173373	31.9003575857789	2.63973846301299e-223	5.00025631446417e-221	Palld	72333
ENSMUSG00000046070	3.61453556603062	3.52877958466758	1.23451624297026	2.85843106946676	0.00425741595503083	0.00793992537598815	Igfals	16005
ENSMUSG00000108720	13.8618735180722	3.52873154267138	0.516834348156364	6.82758712778856	8.63546824989605e-12	3.13476199991683e-11	NA	NA
ENSMUSG00000085171	2.25617420812002	3.52864486123553	1.5302069868208	2.3059918636019	0.0211110869742738	0.0355322798993272	D830026I12Rik	319682
ENSMUSG00000087264	35.8886126501645	-3.52823728896461	0.408084756874194	-8.64584434858543	5.34088773503643e-18	2.54180910119028e-17	Gad1os	68986
ENSMUSG00000050830	20.2015580875879	-3.52819228048643	0.525533555990616	-6.71354329379765	1.89954222745376e-11	6.76916013036676e-11	Vwc2	319922
ENSMUSG00000064293	34.218467852412	-3.5251382346197	0.396267427195648	-8.89585666822736	5.79703603474919e-19	2.87665476042331e-18	Cntn4	269784
ENSMUSG00000035298	5.00902165161358	3.5245624547057	1.25170076506336	2.81581872687223	0.00486531100831719	0.00900787654076117	Klhl35	72184
ENSMUSG00000030528	628.702764062085	-3.52152756194528	0.146828751350598	-23.9839100281972	4.09362627644502e-127	2.26003141136499e-125	Blm	12144
ENSMUSG00000037010	2572.85822414784	-3.52039451183957	0.230555602913279	-15.2691778788119	1.22710357947423e-52	1.6778560642058e-51	Apln	30878
ENSMUSG00000021614	5002.31781189302	-3.52003921074668	0.22347273295474	-15.7515378462732	6.70311915481575e-56	9.86521347546996e-55	Vcan	13003
ENSMUSG00000048385	65.3557222184702	-3.51548961031501	0.306556938425049	-11.467656313297	1.91783215042777e-30	1.41648826357477e-29	Scrt1	170729
ENSMUSG00000031284	343.044220564905	3.51545346436605	0.295158399785655	11.9103961361729	1.04479710663406e-32	8.32390385209218e-32	Pak3	18481
ENSMUSG00000085148	693.904094300743	3.51432161510532	0.18057345148621	19.4620061043342	2.30580203942986e-84	6.23190506917495e-83	Mir22hg	100042498
ENSMUSG00000008489	124.631938483381	-3.51367381487398	0.247061548394121	-14.2218562043044	6.70505416264473e-46	7.69750026728279e-45	Elavl2	15569
ENSMUSG00000043439	242.742446589249	-3.51238965312343	0.216568358189163	-16.2183879606988	3.73879425758187e-59	5.99216092063066e-58	Epop	103551
ENSMUSG00000000214	7.78853964260542	3.51047381565768	1.3114754221302	2.6767362593465	0.00743431303926756	0.0134127728394635	Th	21823
ENSMUSG00000027242	373.432823776266	-3.50974400800551	0.149916688697624	-23.4112962238949	3.27911816470107e-121	1.68345942600413e-119	Wdr76	241627
ENSMUSG00000111639	3.37831500373117	3.50883315336767	1.2000530953608	2.92389825661232	0.00345677713492742	0.00652709151720893	NA	NA
ENSMUSG00000021086	26.1009582629258	3.5080660178714	0.312151957678553	11.2383277809967	2.64342096258201e-29	1.88217397313074e-28	Ccdc175	73936
ENSMUSG00000054412	32.2256500324356	3.50793172398491	0.355043911239004	9.88027568686704	5.06932513649259e-23	2.91821538444201e-22	NA	NA
ENSMUSG00000060470	41.2214083267339	3.50685161795321	0.399124552972951	8.7863590245997	1.54485337050418e-18	7.51495751828388e-18	Adgrg3	54672
ENSMUSG00000020439	2020.29604006119	-3.50505203836521	0.157165311390339	-22.3016899044599	3.55807453060669e-110	1.56051041239563e-108	Smtn	29856
ENSMUSG00000018451	1173.17541521221	3.50499335985295	0.234185202630726	14.9667584479272	1.21080689145383e-50	1.58269243461719e-49	6330403K07Rik	103712
ENSMUSG00000057143	444.232966719654	3.50438152525339	0.225320156030062	15.5528985377848	1.52065018668803e-54	2.17392625582929e-53	Trim12c	319236
ENSMUSG00000097296	121.238049330577	3.50431951623444	0.300965177329097	11.6436045768929	2.47336836673549e-31	1.87728231855886e-30	NA	NA
ENSMUSG00000078653	57.1585951052259	-3.50140559290597	0.405499772796558	-8.63479051728753	5.88347541768078e-18	2.79458723200821e-17	Cntd1	68107
ENSMUSG00000104621	12.7665433376639	3.50022667082462	0.473959693782449	7.3850724370483	1.52370411239738e-13	5.97223518760392e-13	NA	NA
ENSMUSG00000096943	54.4451637872271	3.49935927280516	0.429637317335615	8.1449146328963	3.79549587629408e-16	1.66696843673416e-15	NA	NA
ENSMUSG00000029381	4204.51313708515	3.49714256118898	0.116405245225117	30.0428262869585	2.70911660584513e-198	3.79155536179842e-196	Shroom3	27428
ENSMUSG00000029096	734.477088204596	3.49556301012817	0.164304157133364	21.2749517182993	1.93712509534228e-100	7.05878104808556e-99	Htra3	78558
ENSMUSG00000050777	257.720838294546	-3.49515903538166	1.11690638647832	-3.12932138064151	0.0017521056034807	0.00343557169599156	Tmem37	170706
ENSMUSG00000038963	76.7595099160474	-3.49390548797417	1.11732783253822	-3.12701911312557	0.00176588446761538	0.0034607366577696	Slco4a1	108115
ENSMUSG00000102206	7.3676405494153	3.49366342067373	0.9704670329102	3.59998155753634	0.000318239751022548	0.000678571766057103	Pcdha11	12942
ENSMUSG00000025425	239.513307515709	-3.49193596074144	1.09749941333964	-3.1817201160187	0.00146403224775801	0.00289864665525201	St8sia5	225742
ENSMUSG00000051079	1.879563222772	-3.49112528098122	1.46993364282039	-2.37502236786876	0.0175478867662078	0.0299595738860827	Rgs13	246709
ENSMUSG00000041731	301.936823117557	3.49093518883052	0.494485372854467	7.05973397894207	1.66821657923237e-12	6.25631044469583e-12	Pgm5	226041
ENSMUSG00000042662	844.187783166464	3.48930918914697	0.527131452647065	6.61942893300126	3.60589144009686e-11	1.26427720780674e-10	Dusp15	252864
ENSMUSG00000086108	24.5297191401894	3.48739314011412	0.66220445186113	5.26633901405038	1.39171177107273e-07	3.94989443887639e-07	NA	NA
ENSMUSG00000027489	182.871913485192	-3.48687262630108	0.286505978915126	-12.1703311027028	4.47264533650863e-34	3.72263015072364e-33	Necab3	56846
ENSMUSG00000028813	26.0209481826264	3.48670247572911	0.747074117504094	4.66714398750403	3.05415307862225e-06	7.83433406450696e-06	CK137956	635169
ENSMUSG00000025140	389.840579774937	-3.48358026893306	0.252765764786118	-13.7818516359633	3.277564071554e-43	3.50281689417588e-42	Pycr1	209027
ENSMUSG00000027894	362.794487419841	3.48314437130216	0.410334112048402	8.48855668838787	2.0921917411874e-17	9.6884571399601e-17	Slc6a17	229706
ENSMUSG00000003436	36.1553298136108	-3.48187142504241	0.65297107002654	-5.33235174553888	9.69489133153763e-08	2.78137938670683e-07	Dll3	13389
ENSMUSG00000054855	821.400200337115	3.48139649706396	0.194160149445352	17.930540880861	6.81138307393291e-72	1.42947965886846e-70	Rnd1	223881
ENSMUSG00000034949	444.744072731874	3.4794491443989	0.178009652237448	19.5464071788515	4.42616177105031e-85	1.22334657352564e-83	Zfr2	103406
ENSMUSG00000039546	58.691888599554	-3.47934010342104	0.36140752479943	-9.62719330581722	6.1383172271272e-22	3.40083823579592e-21	Ajap1	230959
ENSMUSG00000039942	31.1889843375165	-3.47931391681738	1.16865017043437	-2.9772073840747	0.00290887172675473	0.00554254582483365	Ptger4	19219
ENSMUSG00000111360	17.1805183596332	-3.47909813703678	1.20928130484983	-2.87699654586888	0.00401479989980154	0.00751552208198495	NA	NA
ENSMUSG00000039200	11.5072243423466	-3.47887532523916	1.21190169521581	-2.87059201168924	0.00409703940282849	0.00766163802539152	Atf7ip2	75329
ENSMUSG00000035842	651.043727384934	-3.47882171763606	0.142443785216872	-24.4224183760599	9.88491793467319e-132	5.87030545347497e-130	Ddx11	320209
ENSMUSG00000071550	2457.73855232273	3.47828492790399	0.295869009381483	11.7561651190687	6.56488907008045e-32	5.08460724486703e-31	Cfap44	212517
ENSMUSG00000045954	465.347467369709	-3.47735620704987	0.359737571194342	-9.66636927998631	4.18978937316949e-22	2.33660512428054e-21	Cavin2	20324
ENSMUSG00000045246	157.292528504059	-3.4769630731637	0.45190634552161	-7.69399037570591	1.42615786892833e-14	5.87604853815156e-14	Kcng4	66733
ENSMUSG00000068614	3.38408811383534	-3.47591555508996	1.2622197061614	-2.75381182699226	0.00589056255301883	0.0107915066681243	Actc1	11464
ENSMUSG00000111008	3.08792702576897	-3.47590769522523	1.37149504670141	-2.53439318179469	0.0112642263678532	0.019775395172646	Gm31562	102633831
ENSMUSG00000043155	37.9718809173307	-3.47531350836626	0.598284423743609	-5.80879824117833	6.29228609571253e-09	1.94870193630855e-08	Hpdl	242642
ENSMUSG00000028217	13.2669636521562	3.47451656469053	1.13248257464667	3.06805300361869	0.00215458398529152	0.00417704904789223	Cdh17	12557
ENSMUSG00000020908	12.9690344111278	-3.47438115924017	0.824627402172409	-4.21327395874454	2.51695466970552e-05	5.97892377918263e-05	Myh3	17883
ENSMUSG00000079505	9.15756244732988	-3.47341592243885	1.17183122236354	-2.96409231649683	0.00303577199693465	0.00577232762968545	NA	NA
ENSMUSG00000062727	3.2868097216257	-3.47331346994073	0.920878983637924	-3.77173714641574	0.000162114982977944	0.000356714652611092	Hist1h2bk	319184
ENSMUSG00000047293	2.89730565391839	-3.47243354695962	1.28314644078353	-2.70618647770182	0.00680608154108093	0.0123513404114776	Gpr15	71223
ENSMUSG00000050335	989.289419014175	3.47034987330115	0.276557435999876	12.5483875013316	4.0568728825877e-36	3.61923133776287e-35	Lgals3	16854
ENSMUSG00000029771	38.1488953892355	-3.46880149535753	1.18926818497899	-2.91675295712952	0.00353695791544068	0.00666931916896747	Irf5	27056
ENSMUSG00000041660	544.133694894099	3.46846851860103	0.404402964908113	8.57676332662181	9.7580116351244e-18	4.58931484714444e-17	Bbox1	170442
ENSMUSG00000047363	47.7968158627336	3.46794030002897	0.337246537520974	10.2831012751711	8.39809587729017e-25	5.15738850507817e-24	Cstad	78617
ENSMUSG00000027695	1673.02110152227	-3.46690144066408	0.108545124919431	-31.9397250059589	7.50391103325352e-224	1.44634593976912e-221	Pld1	18805
ENSMUSG00000026679	1137.91292142825	3.46221178470833	0.307637018733479	11.254210559451	2.20794257884566e-29	1.57618980782897e-28	Enkur	71233
ENSMUSG00000070498	4660.04637107986	3.46116255472897	0.263554324524694	13.1326342717806	2.14077736084587e-39	2.06675311730519e-38	Tmem132b	208151
ENSMUSG00000052143	20.2240775578287	3.45801843050243	0.562619000932687	6.14628802932334	7.9317197561856e-10	2.58619495774842e-09	NA	NA
ENSMUSG00000049404	85.8994880563975	3.45765055323558	1.08713376477028	3.18051988199096	0.00147011050982322	0.00290963233942944	Rarres1	109222
ENSMUSG00000049871	60.3007369289631	3.45620712431449	0.469216735181716	7.36590761831201	1.75945638518959e-13	6.87298402698148e-13	Nlrc3	268857
ENSMUSG00000056133	2.70254176188183	3.45601151315638	0.934447595301784	3.69845407118871	0.000216916589887058	0.000470421262296518	Unc93a2	667055
ENSMUSG00000055945	1467.15614228012	-3.45478506078478	0.200674145926423	-17.2158951759111	2.01803116574389e-66	3.82260334524918e-65	Prr18	320111
ENSMUSG00000057751	2240.89842597652	-3.45417539633319	0.228830281579027	-15.0949226321704	1.74892923400452e-51	2.31501337703502e-50	Megf6	230971
ENSMUSG00000048230	20.8391906383056	-3.45403887849709	1.22358417671432	-2.82288619306289	0.00475934628200342	0.00882358385542197	Fbxo43	78803
ENSMUSG00000021939	35522.144439213	3.45395814655377	0.193689141605085	17.8324820789184	3.95468020680702e-71	8.1900271615618e-70	Ctsb	13030
ENSMUSG00000026980	126.9841819567	-3.45302751674633	1.08916048645759	-3.17035694893508	0.00152251779116719	0.00301010288152929	Ly75	17076
ENSMUSG00000004837	39.5240902088565	-3.45119577475218	0.781989976837179	-4.41335039703554	1.01783060356411e-05	2.50417555168674e-05	Grap	71520
ENSMUSG00000073728	10.7202700762831	-3.4498895626301	0.788873139296369	-4.37318675307821	1.22445891576871e-05	2.98978061520011e-05	Tmem51os1	100038693
ENSMUSG00000047497	1053.31464213871	-3.4464903423729	0.185092544241843	-18.6203628919255	2.1972009410262e-77	5.21372529991022e-76	Adamts12	239337
ENSMUSG00000038135	170.624545866474	3.44638670997939	1.0756374380248	3.20404123931203	0.00135513064572938	0.00269639461003456	Crygn	214301
ENSMUSG00000086867	8.75185310586799	3.44611414320208	0.679991403932431	5.06787898092976	4.02273017898506e-07	1.10683008042623e-06	NA	NA
ENSMUSG00000085016	15.896307233749	-3.44472744340813	1.09399810220101	-3.14875084013191	0.0016396993273242	0.00322899384471183	Gm11335	100034675
ENSMUSG00000026360	987.494955382269	3.44381589182352	0.222520208815096	15.4764185696283	5.00575372341726e-54	7.0597834765499e-53	Rgs2	19735
ENSMUSG00000089827	4.41931852320264	3.44341348550892	0.801863857489456	4.29426199141816	1.75275398715093e-05	4.22144098889124e-05	NA	NA
ENSMUSG00000046997	828.954413368711	-3.4384926570953	0.154867782540232	-22.2027629032658	3.2297618797935e-109	1.39152074087652e-107	Spsb4	211949
ENSMUSG00000024998	4675.26624667088	3.43680168350207	0.129506796124623	26.5376164521503	3.56932467430487e-155	2.89405059293361e-153	Plce1	74055
ENSMUSG00000075020	79.1807749885645	3.43231758993051	0.267940782822054	12.8099856758648	1.44161173071124e-37	1.32815658527958e-36	NA	NA
ENSMUSG00000097781	14.293363814664	3.43014049669792	0.545531295493339	6.28770617750894	3.22190963711319e-10	1.07135321513753e-09	9330136K24Rik	319870
ENSMUSG00000040026	51.9673125893239	3.42968656919778	1.11368450485773	3.07958542499064	0.00207288915037089	0.00402790885223731	Saa3	20210
ENSMUSG00000099583	27.4876324623525	3.42954531975664	0.417113986394517	8.22208180886287	2.00000679351806e-16	8.88518990577685e-16	Hist1h3d	319149
ENSMUSG00000095071	1.52308571045134	-3.42861777276914	4.85837983506039	-0.705712169317556	0.480367151563181	0.581772993512527	AF067061	236546
ENSMUSG00000050896	136.860675069684	3.42373180726858	0.281575967745753	12.1591762062592	5.12731222727833e-34	4.25462354871551e-33	Rtn4rl2	269295
ENSMUSG00000054910	50.2748409545953	3.42187266537442	0.785109657076359	4.35846462278531	1.30978089251183e-05	3.18748649364962e-05	4931415C17Rik	70966
ENSMUSG00000029102	32.8071209333841	3.42073238779564	0.455535030854653	7.50926307769969	5.94611259044044e-14	2.37336842778833e-13	Hgfac	54426
ENSMUSG00000027368	33.3927100286601	-3.4203406076907	0.953424568345387	-3.58742654767802	0.000333957766661032	0.000710707409863714	Dusp2	13537
ENSMUSG00000044641	295.424827558567	3.41978530333313	0.180379919456837	18.9587916084609	3.73629938160439e-80	9.31869538161104e-79	Pard6b	58220
ENSMUSG00000085971	44.8332623064632	3.41943862428084	0.782049609988494	4.3724062778206	1.22884574918475e-05	2.99915890779035e-05	NA	NA
ENSMUSG00000019880	151.615700009138	3.41916542614674	1.12367190957914	3.04285031689308	0.00234348869414022	0.00452214827262972	Rspo3	72780
ENSMUSG00000048826	120.744873178425	-3.41795561684836	0.642128768162405	-5.32285078369812	1.0215353813561e-07	2.92572952744234e-07	Dact2	240025
ENSMUSG00000029618	1.95983767164873	3.414662206291	1.36793019230226	2.49622548395107	0.0125522783195344	0.0218792624743725	Ocm	18261
ENSMUSG00000109870	12.1834942752738	3.41451439743528	0.933282505602679	3.65860752444975	0.000253589344262413	0.000545804551031247	NA	NA
ENSMUSG00000097756	222.805301710445	3.41384199447145	0.234210138529835	14.5759787168077	3.99357894416166e-48	4.91601737479351e-47	A730056A06Rik	319783
ENSMUSG00000022269	15.7091154846521	-3.41364146804039	0.89374215287395	-3.81949252036884	0.000133726514276598	0.000297195579872528	March11	211147
ENSMUSG00000103921	15.5173333464995	-3.41328131160707	0.436371318670762	-7.82196529782096	5.20049470920374e-15	2.18031807375184e-14	NA	NA
ENSMUSG00000070732	4.56931495319446	-3.41303009011645	1.2249274337988	-2.78631206710083	0.00533115209760659	0.00982812358760883	Rbm44	329207
ENSMUSG00000026185	34223.3316013367	3.41251919660713	0.618998617424453	5.51296739693222	3.5283361206093e-08	1.04106525551428e-07	Igfbp5	16011
ENSMUSG00000062563	53.8611545453762	3.41245514039464	0.42554419924115	8.01903808459823	1.06576461539486e-15	4.59537792269844e-15	Cys1	12879
ENSMUSG00000079685	63.2610108266247	-3.41229324505289	0.340116911938473	-10.0327067701654	1.09473609995272e-23	6.45069357046425e-23	Ulbp1	77777
ENSMUSG00000022894	629.776732795982	-3.412066997241	0.197857603580932	-17.2450638008729	1.21878119297098e-66	2.32266081120134e-65	Adamts5	23794
ENSMUSG00000025006	3717.0014004712	3.41158322651234	0.0900245933632876	37.8961248149731	0	0	Sorbs1	20411
ENSMUSG00000084894	1.95936781855338	3.41117674277046	1.5052696907697	2.26615653240596	0.0234418009592811	0.0391343787021944	NA	NA
ENSMUSG00000034127	10.4165279136326	-3.40964422021993	0.621866797390365	-5.48291729760834	4.18368630701281e-08	1.22915014338805e-07	Tspan8	216350
ENSMUSG00000064495	2.63090500272747	-3.40939417102085	1.31954389979786	-2.58376714222476	0.00977277507874016	0.0173258985642373	NA	NA
ENSMUSG00000004880	1696.08996889291	-3.40785040916192	0.11106817516324	-30.6825101263553	9.74112737255103e-207	1.5398690054465e-204	Lbr	98386
ENSMUSG00000056606	5.55446355631206	3.40768792987866	0.624085156289633	5.46029319161882	4.75348918356816e-08	1.39171775923442e-07	NA	NA
ENSMUSG00000051043	417.491699472127	-3.40748493785107	0.778659467369586	-4.37609132187399	1.20826408540404e-05	2.95253411349898e-05	Gprc5c	70355
ENSMUSG00000028803	2077.5477574007	3.4052825607059	0.156160450268239	21.8063059811661	2.02154466860705e-105	8.0179424193687e-104	Nipal3	74552
ENSMUSG00000037627	603.947389681517	3.40493528731902	0.698203934479261	4.87670595820762	1.07872050215848e-06	2.8744513211167e-06	Rgs22	626596
ENSMUSG00000058152	92.9420602232835	-3.40378045311958	0.219135383612251	-15.5327742923635	2.08175254549178e-54	2.96450736760148e-53	Chsy3	78923
ENSMUSG00000046747	15.9394158502855	3.40345246541658	0.510168718897389	6.67122922152567	2.53669647663216e-11	8.97132330291943e-11	NA	NA
ENSMUSG00000083907	3.12016550516756	-3.40283280604757	1.07484787303089	-3.16587387985628	0.00154617816665613	0.00305605584743503	NA	NA
ENSMUSG00000048126	307.465046349288	-3.40172753970664	0.605627942955353	-5.61686028406621	1.94458535661109e-08	5.83800711037239e-08	Col6a3	12835
ENSMUSG00000015829	3315.79905591447	3.4013070027846	0.159885621792282	21.2733763340111	2.00329570320002e-100	7.28781729907517e-99	Tnr	21960
ENSMUSG00000085772	17.1551985589765	3.40127771957136	0.426946331706074	7.96652287883557	1.63201284752146e-15	6.97533909717742e-15	D630024D03Rik	414116
ENSMUSG00000091405	52.0729729521087	3.40120876177907	0.29970541434838	11.3485062296055	7.54404928320744e-30	5.47261125453671e-29	Hist2h4	97122
ENSMUSG00000039672	42.2615816584511	3.40034365858736	1.1560283664677	2.94140157561815	0.00326730656672135	0.00618634443692961	Kcne2	246133
ENSMUSG00000028862	140.809786585648	-3.40024980284812	0.58850889134526	-5.77773735087598	7.57118741317918e-09	2.33457340765908e-08	Map3k6	53608
ENSMUSG00000074342	2.96875286980333	-3.39854601243494	1.19451546109063	-2.84512517680764	0.00443939732240621	0.00826178346448986	I830077J02Rik	433638
ENSMUSG00000047415	24.5385634813195	3.39724161136809	1.19606183814272	2.84035616138662	0.00450631902070267	0.00837639352355128	Gpr68	238377
ENSMUSG00000026475	932.087046700218	-3.39641970055161	0.688114315144445	-4.93583642397943	7.9807978058344e-07	2.1493083734232e-06	Rgs16	19734
ENSMUSG00000044707	364.144347468441	-3.39592436746773	0.186542022616286	-18.20460784031	4.74438815540596e-74	1.04352793732468e-72	Ccnjl	380694
ENSMUSG00000028312	2068.71645874044	-3.39542584558468	0.126823676125862	-26.7728073283019	6.70109007911585e-158	5.53545309430123e-156	Smc2	14211
ENSMUSG00000111069	3.91183369169633	-3.3953903495017	1.13709097162761	-2.98603228257243	0.002826228058285	0.00539302727960889	NA	NA
ENSMUSG00000031966	10.1311454993452	3.39470327494843	1.21044453505787	2.80450956374151	0.00503931925837996	0.00931278066142833	Glb1l3	70893
ENSMUSG00000025795	2425.15836979337	-3.39420669492922	0.174588531907684	-19.4411778244631	3.46127480579275e-84	9.3090075040005e-83	Rassf3	192678
ENSMUSG00000096956	169.217955797332	-3.39283020598902	1.04648826163606	-3.24211014147901	0.00118648158256826	0.00237761603408776	Snhg18	100616095
ENSMUSG00000040471	8.59408119229444	-3.3926957004503	1.2364482867286	-2.74390424319864	0.00607132450733354	0.011096757062023	Ggt6	71522
ENSMUSG00000033737	403.877798849815	-3.39046804004672	0.470204161125131	-7.21062959530987	5.56937625718409e-13	2.13087070344952e-12	Fndc3c1	333564
ENSMUSG00000033615	94.353184433227	3.39035382479593	0.499754288549219	6.78404148294172	1.16859750089556e-11	4.21496928548559e-11	Cplx1	12889
ENSMUSG00000018593	100287.120149686	3.38974925499453	0.158932687620864	21.328206964453	6.21446751406641e-101	2.27964097974259e-99	Sparc	20692
ENSMUSG00000052727	6240.33198111443	3.38969787041722	0.15314823616648	22.1334437487901	1.50623307263909e-108	6.40163622922607e-107	Map1b	17755
ENSMUSG00000099579	4.54840883238947	3.38854043664479	1.24617342251576	2.71915639943922	0.00654486537397423	0.0119058139632698	1700120K04Rik	68232
ENSMUSG00000012819	67.715031029554	3.38821805736528	0.488573380438368	6.93492153486797	4.06446692183083e-12	1.50123603418035e-11	Cdh23	22295
ENSMUSG00000065608	7.25578754715373	3.38736091492745	0.775853776527821	4.36597850961931	1.26554922845803e-05	3.08496929186913e-05	Mirlet7c-2	723966
ENSMUSG00000072663	1062.71448705223	3.38731871456361	0.542712871227499	6.24145638356104	4.33515328630449e-10	1.43307241101201e-09	Spef2	320277
ENSMUSG00000044217	16.664321881829	3.38368241496727	0.476646692523378	7.09893190919668	1.25724729123117e-12	4.73931973412635e-12	Aqp5	11830
ENSMUSG00000036766	4981.19005251958	3.37921006892291	0.131416785857392	25.7136867781098	8.21743579791469e-146	5.78723451242242e-144	Dner	227325
ENSMUSG00000108288	8.19549013926411	3.37864125044412	1.22219192255949	2.76441137278067	0.00570255960916879	0.0104654090280018	NA	NA
ENSMUSG00000071748	2.7785512040808	-3.37856799873237	1.3315058281224	-2.53740383810157	0.011167804458799	0.0196123854997755	NA	NA
ENSMUSG00000057899	34.2801802660757	3.37757930696624	0.28627584731729	11.7983383461014	3.9809474978186e-32	3.10850601881905e-31	Adgrf2	435529
ENSMUSG00000097007	10.7441898835722	3.37647744271475	0.853180716336842	3.95751729740419	7.57328048675798e-05	0.000172086548227025	NA	NA
ENSMUSG00000022129	21.061946475159	3.37551924684755	1.25318553981791	2.69355106613983	0.00706953148509635	0.0127956190545323	Dct	13190
ENSMUSG00000038811	28.2041908931262	3.37494064755162	0.410983425571881	8.21186558279182	2.17777994047582e-16	9.66323881907817e-16	Gngt2	14710
ENSMUSG00000037973	3.61632380466413	-3.37483133166686	1.04333219880052	-3.23466613562466	0.00121785045533892	0.00243625528542991	Itprid1	232016
ENSMUSG00000040543	617.408631421767	3.37401397509916	0.433971145666492	7.77474265003807	7.56009425811264e-15	3.15075118605926e-14	Pitpnm3	327958
ENSMUSG00000060441	23.3663330919528	3.37388987128577	1.20100955993346	2.80921150325622	0.00496630079576938	0.00918788645158209	Trim5	667823
ENSMUSG00000095105	7.6507609171643	3.37277370632623	1.15548962624859	2.91891301289849	0.00351254225462307	0.00662555506574236	Edaradd	171211
ENSMUSG00000030159	9.61862488911261	3.37033777476007	1.23127924332817	2.73726515981053	0.00619523352164224	0.0113109984354836	Clec1b	56760
ENSMUSG00000097383	32.7342446052374	3.36938730686537	0.402756889735974	8.36580923314351	5.97037271750942e-17	2.7177750097749e-16	1500026H17Rik	69002
ENSMUSG00000086171	13.1385239170908	3.36838768880195	1.20200010606455	2.80231896137707	0.00507366836782087	0.00937468172268147	Pcsk2os1	378776
ENSMUSG00000049892	60.7278515345506	3.36766551112423	1.17235467546633	2.87256542887473	0.0040715375889865	0.00761589303165066	Rasd1	19416
ENSMUSG00000101895	4.39191093965455	3.36647345886132	1.17350255860503	2.86873976897258	0.00412110710983375	0.00770467850968919	NA	NA
ENSMUSG00000105728	21.6350318702605	3.36492460060671	0.597995875696825	5.6270030235337	1.83367514768602e-08	5.51332019979542e-08	NA	NA
ENSMUSG00000071280	3.42058017670358	3.36458870385052	1.23443989824142	2.72559944687764	0.00641848377787075	0.0116884919651213	NA	NA
ENSMUSG00000099630	1.69272621733769	3.36333968824616	1.46259800090863	2.2995653529929	0.0214728568794494	0.0360969385825217	1700096J18Rik	67927
ENSMUSG00000099703	2.49957874762283	-3.36248465537352	1.14263204512365	-2.94275367973742	0.00325307139033295	0.00616151518487941	NA	NA
ENSMUSG00000099050	3.94573589811301	3.3620133082059	0.697736785940878	4.81845500473695	1.44674142650987e-06	3.81440477138247e-06	Mir7655	102466840
ENSMUSG00000034459	245.431403931319	3.36134422649609	0.849746012382687	3.95570461939666	7.63094006021316e-05	0.000173325042322787	Ifit1	15957
ENSMUSG00000108824	3.09853987176321	3.36005827989656	1.29628474217368	2.59206806234735	0.00954008954713276	0.0169379757287612	NA	NA
ENSMUSG00000035686	939.197902352162	3.35907898250212	0.258200463968809	13.0095776392869	1.07937002328568e-38	1.02626557860909e-37	Thrsp	21835
ENSMUSG00000022657	2.10199346263998	3.35831888775941	1.40044338397835	2.39803973954246	0.0164830768702951	0.0282623993812715	Cd96	84544
ENSMUSG00000091722	22.2831496367972	3.35822294190256	1.19662543390889	2.80641113479645	0.00500967283496459	0.00926110896875964	Siah3	380918
ENSMUSG00000046805	175.655630286076	3.35596849140773	0.938145316372582	3.57723737766327	0.000347244809805697	0.000737983383872772	Mpeg1	17476
ENSMUSG00000104094	8.11727156109543	3.35269652831433	0.67838006516177	4.94220968523717	7.72420745856594e-07	2.08301436532977e-06	NA	NA
ENSMUSG00000108763	7.72361452271428	3.35216277536046	0.721492365756445	4.64615141401517	3.3818482437647e-06	8.63760914335019e-06	Gm36028	102639802
ENSMUSG00000071047	13.2756093253663	3.35118136005525	0.571758499964306	5.86118327976665	4.5958037133381e-09	1.43667086346818e-08	Ces1a	244595
ENSMUSG00000098985	13.0981740349679	-3.34998644237253	0.565356182385807	-5.92544407710475	3.11454564623666e-09	9.81723016565173e-09	NA	NA
ENSMUSG00000085828	28.3606530830824	3.34958290545296	0.456106555299692	7.34386047850609	2.07519450157104e-13	8.07334433127135e-13	Gm15612	100038356
ENSMUSG00000014599	10836.0802193533	3.3464050991759	0.140351434787264	23.8430416065798	1.19576357018253e-125	6.5359484894579e-124	Csf1	12977
ENSMUSG00000028756	5993.07611984682	3.34585071341465	0.126121428347408	26.5288044803801	4.51099381267257e-155	3.63077168666133e-153	Pink1	68943
ENSMUSG00000086184	4.27815067584152	3.34544506685456	0.975555704443699	3.4292711852495	0.000605204495985738	0.0012528884859897	NA	NA
ENSMUSG00000029521	528.77851840521	-3.34521922081491	0.133285542620425	-25.098140091169	5.21137403934888e-139	3.38785567356843e-137	Chek2	50883
ENSMUSG00000074178	56.6232503192898	3.34396180052396	0.270215624808005	12.3751607735486	3.56180362455711e-35	3.08731798983801e-34	NA	NA
ENSMUSG00000085569	3.03498648462154	3.34321487668099	1.33378330058297	2.50656525330594	0.0121910553139709	0.0212885685777543	NA	NA
ENSMUSG00000029368	4.72213909921107	3.34241839229336	0.78784690835688	4.24247192803517	2.21071201118981e-05	5.27884970896258e-05	Alb	11657
ENSMUSG00000110148	322.194576387608	3.34223320487068	0.298421676083358	11.1996998634144	4.09117192100568e-29	2.8914545069237e-28	NA	NA
ENSMUSG00000032177	412.530786139736	3.33885385485873	0.215617165502014	15.4851022509502	4.37366643349538e-54	6.18022974554302e-53	Pde4a	18577
ENSMUSG00000049916	9.79595251429753	-3.33860395912907	0.725467394666802	-4.60200414749507	4.18444869741053e-06	1.06086178871814e-05	2610318N02Rik	70458
ENSMUSG00000026686	98.6992350691885	3.33759259091469	0.614776471066818	5.42895303901756	5.66855957138197e-08	1.65214563552163e-07	Lmx1a	110648
ENSMUSG00000027204	2763.30308741011	-3.3366350489104	0.135249688289189	-24.670186609052	2.23518853395524e-134	1.37189378929046e-132	Fbn1	14118
ENSMUSG00000074657	723.905834703231	3.33646490389771	0.204195341283502	16.3395740712097	5.16121830354549e-60	8.40677907960007e-59	Kif5a	16572
ENSMUSG00000000958	195.804613701727	-3.33579336848424	0.213477042752776	-15.6260051454215	4.84224992231552e-55	6.99071994369507e-54	Slc7a7	20540
ENSMUSG00000024663	424.546470133819	3.33405556323916	0.195316581657688	17.0700077532711	2.48166927075158e-65	4.57464084615977e-64	Rab3il1	74760
ENSMUSG00000086528	1.58792068651572	3.33404201902241	1.5289932094403	2.18054730291632	0.0292169164686632	0.047941401356578	NA	NA
ENSMUSG00000043621	977.123338562457	-3.33394917485577	0.283054763405373	-11.7784598808574	5.04056395938535e-32	3.91919008774148e-31	Ubxn10	212190
ENSMUSG00000024049	144.86029855253	3.33330823299085	0.248931377254422	13.3904703768381	6.87439966763334e-41	6.88160291102084e-40	Myom1	17929
ENSMUSG00000108511	6.930078447962	3.33249987977405	1.15205477465143	2.89265749606596	0.00381997608274253	0.00716791925415044	NA	NA
ENSMUSG00000111793	5.0349347213168	3.33098996198038	1.32976648296988	2.50494354056886	0.0122470941410832	0.0213830273787859	NA	NA
ENSMUSG00000083793	4.11407838197118	-3.33087330523214	0.916205706581926	-3.63550814113413	0.000277433231644754	0.000595083990524226	NA	NA
ENSMUSG00000029413	3993.12660412106	3.33039035818525	0.126813323767839	26.2621486389104	5.19316762107709e-152	4.03213682466173e-150	Naaa	67111
ENSMUSG00000107524	19.0455553565002	3.33018822648285	0.621893223802996	5.35491962127857	8.5594458410855e-08	2.46593291551294e-07	NA	NA
ENSMUSG00000025666	6846.44012799076	3.32982937693541	0.187577325012139	17.7517691795632	1.6700890037283e-70	3.42641136124387e-69	Tmem47	192216
ENSMUSG00000087195	9.59288002405823	3.32774778599503	0.651068011608866	5.11121376977465	3.20095525096225e-07	8.87278790581476e-07	NA	NA
ENSMUSG00000038242	5.23753139750483	-3.32513790743696	1.25327115098829	-2.65316719754928	0.00797403612677883	0.0143241903052413	Aox4	71872
ENSMUSG00000050737	307.746020811034	-3.32495240554809	1.05234432805338	-3.15956699429223	0.00158003769844998	0.00311933228643678	Ptges	64292
ENSMUSG00000024968	555.720917227825	-3.32395588080524	0.201523014979701	-16.4941750258156	4.0404037677406e-61	6.76675243815276e-60	Rcor2	104383
ENSMUSG00000011034	2.80494476131539	-3.32263298255409	1.28756762562345	-2.58055026891907	0.00986429937266393	0.0174740607961581	Slc5a1	20537
ENSMUSG00000029245	1536.03367360706	3.32153993908453	0.227920751970618	14.5732229749432	4.15801993458322e-48	5.10985302139805e-47	Epha5	13839
ENSMUSG00000006127	1665.94346737874	3.31896325874996	0.0996738535867046	33.2982335820181	4.09514522137681e-243	9.57261978184177e-241	Inpp5k	19062
ENSMUSG00000051107	677.732517562572	3.31812487804509	0.494601454472023	6.70868402841056	1.96387389348106e-11	6.99387375388318e-11	NA	NA
ENSMUSG00000087341	10.7055905803478	3.31791042092156	0.807912942489918	4.1067672597199	4.01235153032075e-05	9.37011373958315e-05	0610040F04Rik	75394
ENSMUSG00000038224	24.4172246776121	3.31782270154881	0.521499911996638	6.36207720313134	1.99043344859247e-10	6.69152297520233e-10	Serpinf2	18816
ENSMUSG00000021700	42.7803594716753	-3.31692347012628	0.700583902253128	-4.73451282488624	2.19581887369554e-06	5.70450793470229e-06	Rab3c	67295
ENSMUSG00000049313	8456.4571625869	3.31667112069707	0.133226885734924	24.8949084293401	8.4474376071841e-137	5.3184970356062e-135	Sorl1	20660
ENSMUSG00000085596	16.0385832697856	3.31651174127998	0.483957702956005	6.85289586470632	7.23697696162896e-12	2.63580465403403e-11	Gm11476	102634096
ENSMUSG00000030789	3.93920899098761	-3.31610498803269	1.27339805676994	-2.60413856484453	0.00921055108188958	0.0163819098375713	Itgax	16411
ENSMUSG00000017607	15.9403506809276	-3.31564874136018	0.787261753345107	-4.21162177290064	2.53543813696322e-05	6.02022716484685e-05	Tns4	217169
ENSMUSG00000092569	38.8462536897045	3.31443864389965	0.318285664402172	10.4134085024692	2.153695381882e-25	1.34862207540875e-24	NA	NA
ENSMUSG00000064263	2.27343774268537	3.31355498527203	1.1516666307487	2.87718242137299	0.00401243564275736	0.00751173625102731	Platr26	381371
ENSMUSG00000042073	1026.97784333668	3.31208540689707	0.190689352332579	17.3690107307119	1.41646971153949e-67	2.7470511007641e-66	Abhd14b	76491
ENSMUSG00000002835	1367.58227621456	-3.31010163489123	0.139003303966775	-23.8131147996484	2.44277529717742e-125	1.32859162388315e-123	Chaf1a	27221
ENSMUSG00000022097	5.42597717455774	3.30906559610643	1.18243763577558	2.79851173202548	0.00513387043691627	0.00948193116839213	Sftpc	20389
ENSMUSG00000080801	15.435483618997	-3.30884546840293	0.467389753703181	-7.07941379156597	1.44765522200062e-12	5.44400619425288e-12	NA	NA
ENSMUSG00000099032	17.1944884545073	-3.30870838808469	1.16311590731017	-2.84469360902856	0.00444541606611598	0.00827088291454416	Tcf24	100039596
ENSMUSG00000078143	5.30814398707652	3.30867818859731	0.752866409737042	4.39477461845183	1.10887741610614e-05	2.71722576827259e-05	NA	NA
ENSMUSG00000014686	1.48480452291366	-3.30846614084806	1.50865212826683	-2.19299471286922	0.0283077600234456	0.0465573660924528	Ceacam16	330483
ENSMUSG00000097184	24.5067678852115	3.30682022794919	0.374710875434002	8.82499133263514	1.09468288321028e-18	5.36189634257231e-18	4632428C04Rik	100043102
ENSMUSG00000091002	320.554538724549	3.30379701136042	0.704864285438927	4.68713918354242	2.77050557706127e-06	7.13255056177706e-06	Tcerg1l	70571
ENSMUSG00000040658	441.762611618429	-3.30355682685036	0.184660425714638	-17.8899014992821	1.41358007152115e-71	2.9525280334158e-70	Dnph1	381101
ENSMUSG00000000739	8.61417447286064	-3.30259340093813	0.867014315594773	-3.80915671348811	0.000139441560332772	0.000309271162328857	Sult5a1	57429
ENSMUSG00000030047	18.5942602198894	-3.3011698185337	1.19958301637864	-2.75193110727713	0.00592449829413959	0.0108482500847608	Arhgap25	232201
ENSMUSG00000103947	4.78428488590817	3.29957415304517	1.17989897217954	2.79648870864775	0.0051661216114765	0.00953909161083808	NA	NA
ENSMUSG00000037989	3733.49611011358	3.29950656668814	0.127757672248497	25.8262890096368	4.49393498896038e-147	3.22696841543878e-145	Wnk2	75607
ENSMUSG00000031970	256.267645971394	3.29840479708025	0.204670244511627	16.1157026266849	1.97901721699308e-58	3.1038504860092e-57	Dbndd1	72185
ENSMUSG00000052013	17.8389529468354	-3.29774331814161	0.501906299634578	-6.57043619604415	5.01680779530819e-11	1.74393794789285e-10	Btla	208154
ENSMUSG00000097360	20.6410217784754	3.29701836119038	0.904761017459509	3.64407649928168	0.000268353601498845	0.000576283589301614	9430065F17Rik	77857
ENSMUSG00000066878	3.10179748859889	-3.29701105602294	0.917481335566102	-3.59354564307145	0.000326208474134556	0.000694754172933857	NA	NA
ENSMUSG00000027641	848.369235610063	-3.29624139253618	0.150483918153904	-21.9042767690633	2.36505848110271e-106	9.58808671683946e-105	Rbl1	19650
ENSMUSG00000104737	29.9676126808209	3.29617603640026	0.350653659508922	9.4000902229751	5.45163040679203e-21	2.91669527461508e-20	NA	NA
ENSMUSG00000027993	3576.08428784723	3.29600196219886	0.174479456878527	18.8904872881027	1.36579216064922e-79	3.35688491565384e-78	Trim2	80890
ENSMUSG00000089840	36.161481876624	3.29550560289318	1.13133431027586	2.91293702750835	0.00358046797302535	0.00674730898553054	NA	NA
ENSMUSG00000078519	3.44029444223273	3.29543416123512	1.33519266643292	2.46813380876271	0.0135819538330807	0.0235452679743024	NA	NA
ENSMUSG00000053914	22.3650353699082	3.29511973383334	0.56249503049816	5.85804239179694	4.68355113216329e-09	1.46306040698072e-08	Kdm4d	244694
ENSMUSG00000092035	8413.73607085768	-3.29482192322315	0.198276794622597	-16.6172845869057	5.22460023875478e-62	8.9477896372688e-61	Peg10	170676
ENSMUSG00000058831	25.3872138462963	3.29469138459051	0.381166230939664	8.64371268270099	5.44152878928217e-18	2.58802407114496e-17	Opn1sw	12057
ENSMUSG00000075510	3.71887702638861	3.29224807738044	1.25774874819143	2.6175721360204	0.00885577681598171	0.0157931973035927	Fam187a	66784
ENSMUSG00000057604	606.091445176769	-3.29144907095486	0.23041827377996	-14.2846702952825	2.72697018639574e-46	3.17203366361427e-45	Lmcd1	30937
ENSMUSG00000110289	15.9104238163871	3.29052141626879	0.547440922174778	6.01073336497532	1.84685945341634e-09	5.90441477810522e-09	4930412F12Rik	74849
ENSMUSG00000086914	83.099721897722	3.28990862138226	0.223050508652101	14.7496127279119	3.0943522846126e-49	3.90984489648032e-48	Gm16124	102636154
ENSMUSG00000037860	57.1737389699267	-3.28905327960013	1.11361723509055	-2.95348632901922	0.0031420652529451	0.00596363952209015	Aim2	383619
ENSMUSG00000102652	6.58155338784226	3.28865543751508	0.802562548015009	4.09769362605938	4.17287078695494e-05	9.72843393122131e-05	NA	NA
ENSMUSG00000081660	4.03760701066466	-3.28840336802346	0.87665195989407	-3.75109338536221	0.000176065103200151	0.000385749178643625	NA	NA
ENSMUSG00000033208	4258.30405208637	3.28735365496334	0.211629030785672	15.5335666508468	2.05618366143806e-54	2.92999504492727e-53	S100b	20203
ENSMUSG00000087207	9.44905760203897	3.28666261896681	0.504438831089878	6.51548298108956	7.24561385685038e-11	2.49698672014701e-10	NA	NA
ENSMUSG00000043629	84.5031216013421	-3.2864045873968	1.10328465348229	-2.9787458540495	0.00289430731895907	0.00551766568796527	1700019D03Rik	67080
ENSMUSG00000015085	1067.4463822601	3.28639085787627	0.41869843444795	7.84906411749388	4.19153301353459e-15	1.76269004605542e-14	Entpd2	12496
ENSMUSG00000111583	16.7298674188673	3.2862055929324	0.457011558266934	7.19064000349193	6.44883114648967e-13	2.45921844466882e-12	NA	NA
ENSMUSG00000103255	10.8788837170534	3.28615681847021	0.730455015658299	4.49878055188472	6.83443608067631e-06	1.70322177612227e-05	Pcdhac1	353236
ENSMUSG00000033059	22453.9174257476	3.28569871314047	0.123657456038723	26.570971281437	1.47021685539035e-155	1.19648425790712e-153	Pygb	110078
ENSMUSG00000081217	3.65993565241496	3.28520690768339	1.20992851357436	2.71520744475908	0.00662342675010724	0.0120397547965012	NA	NA
ENSMUSG00000045333	1884.49395344557	3.2838057905973	0.155032979525263	21.1813370332743	1.41945997761026e-99	5.10471261669889e-98	Zfp423	94187
ENSMUSG00000108010	2.82333422387498	3.28314513509577	1.07284033131145	3.06023649491478	0.00221162278641418	0.00428120760161033	NA	NA
ENSMUSG00000105622	4.6969550044528	3.28268142327542	1.29040978366445	2.5439061799062	0.0109620523706583	0.0192803311246679	NA	NA
ENSMUSG00000108472	5.36449406969632	3.28168972636876	0.940543902562896	3.48914039783412	0.000484576562950213	0.00101415380681065	NA	NA
ENSMUSG00000028702	592.438985585293	-3.28116991961713	0.136470634778681	-24.0430472455728	9.86972295472088e-128	5.47645006272934e-126	Rad54l	19366
ENSMUSG00000056553	380.943633476716	3.27844391561953	0.146127709613134	22.4354704819439	1.77422901463135e-111	7.92380775172654e-110	Ptprn2	19276
ENSMUSG00000031438	76.7087281767675	-3.27840923976856	0.702207385451056	-4.66871939500139	3.03083002760833e-06	7.7781392427748e-06	Rnf128	66889
ENSMUSG00000028896	1284.47534675297	-3.27663783914879	0.139887835841519	-23.4233221168775	2.4730415477822e-121	1.27260285548989e-119	Rcc1	100088
ENSMUSG00000096052	3.53441054460417	3.27572096427307	1.17705715319558	2.78297528321359	0.00538629093363898	0.009922281244538	NA	NA
ENSMUSG00000107689	30.5920668771144	3.27441143461024	0.493021487904449	6.64151870647239	3.10467339239996e-11	1.09290273071458e-10	NA	NA
ENSMUSG00000045761	1327.516892902	3.27341306316317	0.244525156531983	13.3868151219648	7.22114312192527e-41	7.22212916786819e-40	Togaram2	320159
ENSMUSG00000040260	11429.7648973974	3.26832927308372	0.183531756907392	17.807976821869	6.128534512322e-71	1.26324848817309e-69	Daam2	76441
ENSMUSG00000067389	2.41795732341244	3.26605489935451	1.05726386440786	3.08915778672121	0.00200724803307952	0.00390519399954456	NA	NA
ENSMUSG00000020363	1451.12532404298	-3.26437063915168	0.149977798756506	-21.7656924305943	4.90632465090656e-105	1.92511913489946e-103	Gfpt2	14584
ENSMUSG00000039616	146.870309540081	-3.26329038446922	1.06065995608488	-3.07666030545238	0.00209333708964988	0.00406476633712238	Mocos	68591
ENSMUSG00000001773	1070.52639457556	3.26131178753584	0.186909621334056	17.4486030427884	3.52754894796758e-68	6.92679473044608e-67	Folh1	53320
ENSMUSG00000057054	132.130125761813	3.25844547178353	0.287447661405711	11.3357870293628	8.7244264512114e-30	6.30598100041014e-29	Inca1	103844
ENSMUSG00000105326	15.5458757007297	3.25605478603734	0.492218964019382	6.61505351083776	3.71417367625845e-11	1.30078957903135e-10	NA	NA
ENSMUSG00000084945	1.88110805302958	3.25479598817224	1.18522924528972	2.74613202560374	0.00603024909706425	0.01102993951634	NA	NA
ENSMUSG00000050910	2278.73896890877	-3.25343834045332	0.15736693421824	-20.6742182315211	5.91167517914948e-95	1.97712692102666e-93	Cdr2l	237988
ENSMUSG00000056531	199.84440727964	-3.25310054101268	0.20441109168297	-15.9145010881213	5.02660946786321e-57	7.62247686938291e-56	Ccdc18	73254
ENSMUSG00000100320	21.5318917415212	3.25224537140164	0.386027514685194	8.42490560304711	3.61041202566197e-17	1.65965655731946e-16	NA	NA
ENSMUSG00000108634	106.412616964541	3.25046876364412	0.205716604393397	15.8007117278106	3.07623746332183e-56	4.57335357114821e-55	NA	NA
ENSMUSG00000049907	434.694382152609	3.25001996895633	0.168821276350602	19.2512462837136	1.37807617035088e-82	3.60053123556716e-81	Rasl11b	68939
ENSMUSG00000044966	77.3736810719518	-3.24807223904489	0.238581308982846	-13.6141102288882	3.30141992270446e-42	3.43313298445741e-41	Fbxo48	319701
ENSMUSG00000025875	1850.25200464623	3.24790503104501	0.150758601544805	21.5437460799193	6.0602254800473e-103	2.30782208792165e-101	Tspan17	74257
ENSMUSG00000046814	82.898607692125	-3.24756254353211	0.306283523735495	-10.6031251825896	2.88185839848653e-26	1.85970850484419e-25	Gchfr	320415
ENSMUSG00000044469	167.589873892403	-3.24740608070168	0.191151650189197	-16.9886374378012	9.96778741591416e-65	1.8071138027218e-63	Tnfaip8l1	66443
ENSMUSG00000034990	32.3296812092318	-3.24432014531663	0.390536246409114	-8.3073470776333	9.78653816326541e-17	4.41469109138639e-16	Otoa	246190
ENSMUSG00000074398	16.443129905869	3.24411215141165	0.485616027497348	6.68040585095674	2.38281423975743e-11	8.45295080564902e-11	Gm15441	100038464
ENSMUSG00000030098	14.142310543232	3.24406780900117	1.13392873274999	2.86090978674973	0.0042242723599774	0.00788212776543677	Grip2	243547
ENSMUSG00000052837	6085.91211810317	3.24302867615007	0.267232432855832	12.1356103429992	6.83980995564552e-34	5.66281628317253e-33	Junb	16477
ENSMUSG00000064147	10.1980659175387	-3.24279231853267	0.697382071283345	-4.64995079750929	3.32014226217775e-06	8.48691088027358e-06	Rab44	442827
ENSMUSG00000024180	307.433557634224	3.24252722885618	0.191036093682319	16.973374854745	1.2928385580103e-64	2.33422692154152e-63	Tmem8	60455
ENSMUSG00000007646	163.463099245558	-3.24213007645404	0.180785632289485	-17.9335605124999	6.45128699432512e-72	1.35520199929547e-70	Rad51c	114714
ENSMUSG00000039179	65.3584306347411	3.24153726468273	0.898716462812044	3.60685199260743	0.000309934327787315	0.000661890075271715	Tekt5	70426
ENSMUSG00000104493	2.97004931907854	3.24025974616679	0.848331925095443	3.81956596270055	0.000133686706487003	0.000297137163831571	NA	NA
ENSMUSG00000029420	159.711540103282	-3.23699141806729	0.367714558054233	-8.80300044468154	1.33206032557617e-18	6.49708358132858e-18	Rimbp2	231760
ENSMUSG00000045877	29.1267372499098	-3.23673627414328	0.317179995648904	-10.204730180166	1.88845308680682e-24	1.1453209957606e-23	NA	NA
ENSMUSG00000100783	18.7816280793788	3.23598585652955	0.429609737425843	7.53238480095699	4.98218756543947e-14	1.99805817440046e-13	NA	NA
ENSMUSG00000021360	560.696434569664	3.23515439194916	0.391173920373827	8.27037341563431	1.33540092392873e-16	5.97612311639226e-16	Gcnt2	14538
ENSMUSG00000026274	605.015108354353	-3.23249154549758	0.105943530881064	-30.5114575530477	1.83652103244386e-204	2.80235254485339e-202	Pask	269224
ENSMUSG00000052430	1997.74502774533	3.23165975462121	0.16240223373907	19.8991090221917	4.14226304863155e-88	1.221717395538e-86	Bmpr1b	12167
ENSMUSG00000079915	3.10783906162032	3.23082038602927	0.948321850095248	3.40688173082247	0.000657095932579365	0.00135469777881088	NA	NA
ENSMUSG00000030525	69.2511723266902	-3.22954272524508	0.467937792013108	-6.90164970722137	5.14020612294382e-12	1.88683175976352e-11	Chrna7	11441
ENSMUSG00000020601	4350.63667567922	-3.22623590190518	0.139571527444507	-23.1152869140013	3.24997732547152e-118	1.58340913021254e-116	Trib2	217410
ENSMUSG00000071234	31.6616107206757	-3.22474098867924	0.624682039351729	-5.16221179021852	2.44048946510184e-07	6.81296849405194e-07	Syndig1l	627191
ENSMUSG00000021493	3652.3932524356	3.22448169882035	0.17299981514143	18.6386424527927	1.56153526516991e-77	3.72952330234548e-76	Pdlim7	67399
ENSMUSG00000074215	191.588431870668	3.22159866640832	0.223627629736299	14.4060851076731	4.73817249146239e-47	5.66441045456491e-46	NA	NA
ENSMUSG00000040972	457.885038944441	-3.21812825539965	0.270478309354249	-11.8979161881141	1.213392348048e-32	9.64262931777893e-32	Igsf21	230868
ENSMUSG00000022177	371.310805746225	-3.21636065107825	0.157042306934114	-20.4808545790636	3.1901236632941e-93	1.03235032774022e-91	Haus4	219072
ENSMUSG00000021306	1556.27057416922	3.21149235447246	0.159856174367832	20.0898862191132	9.04691519313683e-90	2.73812489722859e-88	Gpr137b	83924
ENSMUSG00000006442	2429.77120249938	-3.21140903632629	0.155617972446349	-20.6364919542533	1.29099314452094e-94	4.28504416383059e-93	Srm	20810
ENSMUSG00000099517	3.33335719164388	-3.21019770524029	0.966128964725375	-3.32274243134072	0.00089137178049106	0.00181168366781334	Hist1h3g	97908
ENSMUSG00000097316	92.8857041772175	3.20982892519536	0.363673051378622	8.8261390637207	1.0835128896974e-18	5.30836760876724e-18	Gm10516	100038712
ENSMUSG00000042961	163.952275903231	3.20899308283627	1.11531895472988	2.87719765653356	0.00401224191407839	0.00751173625102731	Egflam	268780
ENSMUSG00000021194	216.615330832341	-3.20884264177563	0.57161454184476	-5.61364767141823	1.98105383999322e-08	5.94262061790731e-08	Chga	12652
ENSMUSG00000027115	599.22549405264	-3.20815478527993	0.159475449393398	-20.1169195476977	5.24682850940888e-90	1.59018707361712e-88	Kif18a	228421
ENSMUSG00000067242	505.10383876296	3.20751577976901	0.62168860510489	5.15936073692045	2.4779446090367e-07	6.91489419537255e-07	Lgi1	56839
ENSMUSG00000043794	18.450105312207	3.20619320096053	0.557681526283356	5.74914722803903	8.96946889532731e-09	2.75375352853189e-08	NA	NA
ENSMUSG00000104519	12.0278449816534	3.20572163670638	0.532512517459211	6.01999301725698	1.74424595207316e-09	5.58367079034144e-09	NA	NA
ENSMUSG00000045744	24.7042217603255	-3.20501767494751	0.513962940448687	-6.2358925570578	4.49209351237006e-10	1.48405910009483e-09	Bricd5	319259
ENSMUSG00000029544	138.98060746808	3.20404337981649	0.341362840350338	9.38603445099121	6.23018307924818e-21	3.32998814887668e-20	Cabp1	29867
ENSMUSG00000101179	22.5645041053491	-3.20391057182071	0.528998188538689	-6.05656246323116	1.39061157029277e-09	4.47443374345336e-09	NA	NA
ENSMUSG00000030406	77.5892547886505	-3.20348627249959	1.07421610805287	-2.98216182803872	NA	NA	Gipr	381853
ENSMUSG00000069554	2.3106180126668	3.20301589520222	1.09741312617565	2.9186965408044	0.00351498216093744	0.00662958824225565	NA	NA
ENSMUSG00000005718	181.954075470191	-3.20263973439717	0.185281035941977	-17.2853077926448	6.06964964518553e-67	1.16887302062806e-65	Tfap4	83383
ENSMUSG00000089812	25.191611609687	3.20207041932146	0.505245038491539	6.33765831502587	2.33283457803132e-10	7.82227593210472e-10	NA	NA
ENSMUSG00000105199	4.90722300040657	3.19941946274643	1.00463091100616	3.18467153229651	0.00144918395989869	0.00287261336498458	NA	NA
ENSMUSG00000020437	12.9424148462543	-3.19917018301243	0.803250696294637	-3.98277922169265	6.81140260166367e-05	0.000155595123574546	Myo1g	246177
ENSMUSG00000105987	2590.30719785499	-3.19813905104814	0.184381558528894	-17.3452219222182	2.14348792469753e-67	4.14237996212655e-66	AI506816	433855
ENSMUSG00000049252	895.912019043909	3.19738691714021	0.290124318543927	11.0207477028718	3.03527255700467e-28	2.08745051314753e-27	Lrp1b	94217
ENSMUSG00000037747	5867.31496242671	3.19737994309061	0.13833669410544	23.1130284250798	3.42447589403427e-118	1.66473470839856e-116	Phyhipl	70911
ENSMUSG00000097501	5.14088516904492	3.19692758086455	0.822614733201988	3.88629993097822	0.000101783738446885	0.00022886758953064	NA	NA
ENSMUSG00000087261	4.9973541278191	3.19680664941832	0.80095373575896	3.9912500643862	6.57259319741045e-05	0.000150358761402082	NA	NA
ENSMUSG00000026796	3468.46949384312	3.19618672320707	0.196951761719349	16.2282718128795	3.1829533141052e-59	5.11250242476854e-58	Fam129b	227737
ENSMUSG00000009246	19.7069670583292	3.19559230113768	0.731804562196067	4.36672913263625	1.26120972486211e-05	3.07541463593332e-05	Trpm5	56843
ENSMUSG00000072999	2.62972567554039	3.19453717339061	1.31817074232404	2.42346235644586	0.0153733464554819	0.0264773900036294	NA	NA
ENSMUSG00000056888	8.21657032548306	3.19273574777159	1.1675199431615	2.73463058723095	0.00624503184812002	0.0113952902174673	Glipr1	73690
ENSMUSG00000052374	14.9996446341682	3.19170556850548	0.724320790249266	4.40648068020675	1.05063674524997e-05	2.58315331804606e-05	Actn2	11472
ENSMUSG00000045967	131.945389177786	-3.19128854372148	0.251599954921258	-12.6839789964201	7.25531179269343e-37	6.5794868353633e-36	Gpr158	241263
ENSMUSG00000009248	11.5552986787341	3.18596019648762	0.745580916605005	4.27312465425598	1.92752626249168e-05	4.62526313920822e-05	Ascl2	17173
ENSMUSG00000086247	49.458169246272	3.1854899905352	0.273458750326541	11.6488866665681	2.32476121012956e-31	1.76754249377775e-30	Gm15787	100504007
ENSMUSG00000044313	36.7027077665108	-3.18407057831302	0.41506490133472	-7.6712595260983	1.7031554331063e-14	6.98980842951898e-14	Mab21l3	242125
ENSMUSG00000057967	92.6286087788725	3.18375997896409	0.456384614464781	6.97604581323978	3.03603760830728e-12	1.1272533688296e-11	Fgf18	14172
ENSMUSG00000079429	5.29505434696301	3.18293169070336	0.846365342509623	3.76070655405785	0.000169434100694818	0.000371999949497125	Mroh2a	100040766
ENSMUSG00000035355	16.5376385589218	-3.18272665247522	0.926795871624761	-3.43411828852409	0.000594484708238307	0.00123185708167864	Kcnh4	380728
ENSMUSG00000033036	2.67690183619973	-3.1823169552449	1.19037039352427	-2.67338382452808	0.00750902801783897	0.0135375674955674	NA	NA
ENSMUSG00000110615	37.8047828845602	3.18198501233906	0.350498438078923	9.07845703900845	1.10124854436976e-19	5.60262428002702e-19	NA	NA
ENSMUSG00000045031	521.532785253608	3.18175691105476	0.232703614474603	13.6730016774278	1.47195672991215e-42	1.54309662339503e-41	Cetn4	207175
ENSMUSG00000103320	4.07538884891515	3.18040775975	0.951015174357907	3.34422398874686	0.000825130889584099	0.00168179521509009	NA	NA
ENSMUSG00000045027	14.4911431015222	3.18015835995016	1.31722573431251	2.41428502124577	0.0157661237881183	0.0271071234738907	Prss22	70835
ENSMUSG00000023345	347.265740457913	-3.17849238176976	0.166769260225319	-19.0592221700531	5.50876812268838e-81	1.39612643552286e-79	Poc1a	70235
ENSMUSG00000026463	3867.67464629489	3.17774286857773	0.251938389745531	12.6131744820128	1.78649402444828e-36	1.60157622191767e-35	Atp2b4	381290
ENSMUSG00000055254	34351.0728756015	3.17691660877397	0.216216913946677	14.6931919005997	7.12756955443293e-49	8.90865107050938e-48	Ntrk2	18212
ENSMUSG00000017390	45536.4930507938	3.17530779399273	0.142550271679742	22.2750034537042	6.45728504283896e-110	2.82079372259047e-108	Aldoc	11676
ENSMUSG00000067780	406.266151547881	3.1753046860225	1.14732070034787	2.76758249464141	0.00564737508145693	0.0103693300463653	Pi15	94227
ENSMUSG00000109603	111.535132111717	3.17455797078057	0.305695318797812	10.3847124099412	2.91045147851982e-25	1.81628373579995e-24	NA	NA
ENSMUSG00000028024	57.5072807870345	3.1741162241857	0.602721778172392	5.2663041873324	1.39197568355691e-07	3.950133242257e-07	Enpep	13809
ENSMUSG00000026235	1525.38825862421	3.17401541303168	0.125682979095842	25.2541389125673	1.02000103183918e-140	6.83307398554948e-139	Epha4	13838
ENSMUSG00000107045	2.01536890691284	3.17317117385463	1.3635233897525	2.32718499565351	0.0199554212578983	0.0337033413758494	NA	NA
ENSMUSG00000041449	5.55008733078933	3.17307441953262	1.3548162248324	2.34206998807174	0.0191771183939716	0.0325211288955902	NA	NA
ENSMUSG00000042029	1279.12812822627	-3.17279240029642	0.141032764162879	-22.4968461699592	4.45645648374592e-112	2.02317599829234e-110	Ncapg2	76044
ENSMUSG00000025537	2206.97450051553	3.17261133792543	0.24431816895767	12.9855726713272	1.4772903584503e-38	1.39915952785468e-37	Phkg1	18682
ENSMUSG00000066952	11.646904337969	3.1720067766844	0.929057921665124	3.41421853548086	0.000639652467547465	0.0013208423709633	Myo1h	231646
ENSMUSG00000034855	489.957657143423	3.17146900713289	0.537256844930821	5.90307789850729	3.56781702542175e-09	1.12121915760286e-08	Cxcl10	15945
ENSMUSG00000027314	128.395670086289	3.17094720891397	0.415401257822758	7.63345596384048	2.28542793915917e-14	9.30819427379877e-14	Dll4	54485
ENSMUSG00000025321	5029.91020285161	3.17080914591666	0.133684969974484	23.7185163487104	2.32268891829934e-124	1.24176261804845e-122	Itgb8	320910
ENSMUSG00000002289	1048.10603318904	3.17080420244363	0.314574477485658	10.0796613501113	6.79599437531086e-24	4.03917728992982e-23	Angptl4	57875
ENSMUSG00000015243	10915.4196448996	3.17030136183877	0.176955665590567	17.9157946215414	8.87920989928391e-72	1.85635470139834e-70	Abca1	11303
ENSMUSG00000085675	4.17402643920649	3.17025805165727	1.2093711023666	2.62141045494922	0.00875667629555423	0.0156304182162643	NA	NA
ENSMUSG00000025491	53.2625566792277	3.16900405234712	0.537489264196492	5.89593925579993	3.72556019418689e-09	1.17012198609017e-08	Ifitm1	68713
ENSMUSG00000100075	27.0214516720364	3.16830619973992	0.611734392463776	5.17921869159504	2.22817136807072e-07	6.23848234844775e-07	NA	NA
ENSMUSG00000087026	11.6372304913029	3.16759219106823	0.775827147070078	4.08285815085318	4.44851783212563e-05	0.000103436277592906	A230103J11Rik	320466
ENSMUSG00000021219	632.122433125293	3.16750211598256	0.320351747650167	9.8875755765864	4.71303451127226e-23	2.71809730488675e-22	Rgs6	50779
ENSMUSG00000081593	5.54153064032079	3.16732088268809	0.96430900366889	3.28454973523782	0.00102145468101573	0.0020627170026614	NA	NA
ENSMUSG00000029330	748.821824325627	3.16704628936436	0.265958281286109	11.9080566848654	1.07452373754112e-32	8.55453263948951e-32	Cds1	74596
ENSMUSG00000102278	4.27075130131986	-3.16605104347025	1.28468525422557	-2.46445659203802	0.0137221183597902	0.023771373913566	NA	NA
ENSMUSG00000040274	933.817336373749	-3.16566459934071	0.331987500913087	-9.53549332620649	1.49174607382826e-21	8.13353262536681e-21	Cdk6	12571
ENSMUSG00000052026	2.66842005820845	3.16512783272923	1.33534904146722	2.37026255641111	0.0177754572996893	0.0303221895230241	Slc6a7	240332
ENSMUSG00000103952	4.76139672077941	3.16448240069424	1.18752849606208	2.66476333931174	0.00770425196918614	0.0138690421529516	NA	NA
ENSMUSG00000030157	58.8617252192322	3.16408416382775	0.277108972401128	11.4181945694909	3.3920733850175e-30	2.48695457087052e-29	Clec2d	93694
ENSMUSG00000097008	3.36550767647112	-3.16401785664147	1.19585212030761	-2.64582702402	0.00814914754628821	0.0146160492232953	NA	NA
ENSMUSG00000057465	1.37917472740481	3.16233358001921	2.35355181295487	1.34364306857936	0.179063835358417	0.247690881607207	Saa2	20209
ENSMUSG00000017002	33.4547064807717	-3.16127896112987	0.617951316794077	-5.1157411194308	3.12511442942375e-07	8.67569669712294e-07	Slpi	20568
ENSMUSG00000053861	127.704683868267	3.16089771577261	0.714870678603718	4.42163570332254	9.7956512058862e-06	2.41408528428597e-05	NA	NA
ENSMUSG00000025652	20.378548642673	3.16066837359104	0.576354120368899	5.48390002238213	4.1604996006992e-08	1.22250144057453e-07	Tmem89	69384
ENSMUSG00000027360	1027.71408736717	3.15985242345374	0.38714440691686	8.16194775644098	3.29664793993477e-16	1.45223025629885e-15	Hdc	15186
ENSMUSG00000036557	8.20153405959739	-3.15858132169031	0.568192191905237	-5.55900163129502	2.71322161955532e-08	8.07279873344469e-08	Stpg4	75467
ENSMUSG00000090863	6.95146660615848	3.15835399932302	1.35312357957223	2.33412087927806	0.0195893933018029	0.0331539504752765	NA	NA
ENSMUSG00000105541	14.662578626436	3.15811647149111	0.492500941107508	6.41240697812539	1.43239828638647e-10	4.85936198035665e-10	NA	NA
ENSMUSG00000059791	434.393229699799	-3.15784496779395	0.154300224308051	-20.4655889643394	4.36377766754474e-93	1.40388413893061e-91	Nrm	106582
ENSMUSG00000085035	5.36205000189694	3.15774131991518	0.976799316606146	3.23274317071252	0.00122607736717285	0.00245204314088369	NA	NA
ENSMUSG00000086498	6.97519697282562	3.15764600290332	0.683852799172402	4.6174352239615	3.88511896788521e-06	9.8759508423579e-06	NA	NA
ENSMUSG00000031790	12247.7682329186	-3.15717723087146	0.119966505919424	-26.3171558317451	1.22034979115229e-152	9.6455920722983e-151	Mmp15	17388
ENSMUSG00000027514	18.6843556699705	3.15683225379889	1.21288311832056	2.6027505916399	0.00924792029217696	0.0164444891624184	Zbp1	58203
ENSMUSG00000001020	121.993378360315	3.15654271886228	0.333745680445419	9.4579283083141	3.14104522127507e-21	1.69619529729853e-20	S100a4	20198
ENSMUSG00000019838	31.2667964680124	-3.15632283375849	0.470822735186928	-6.70384541329626	2.03005022440836e-11	7.22603168328605e-11	Slc16a10	72472
ENSMUSG00000027737	3384.86930827328	-3.1531900370646	0.239240749860291	-13.1799872676622	1.14410132233968e-39	1.1133453656231e-38	Slc7a11	26570
ENSMUSG00000026365	300.196006776693	3.15300376270101	1.2089775828572	2.60799191598694	0.00910751052292156	0.0162144975466015	Cfh	12628
ENSMUSG00000049511	62.3165313353159	-3.1526756639352	0.446040126827343	-7.06814359138492	1.57020029197826e-12	5.89777966079288e-12	Htr1b	15551
ENSMUSG00000097545	36.8500040059531	3.15142737433209	1.23171729779163	2.55856386849674	0.010510551102365	0.0185292313360291	Mir124a-1hg	268755
ENSMUSG00000056758	817.880308385989	-3.15057116396292	0.524591513513922	-6.00576083066831	1.90436743117132e-09	6.08118958946771e-09	Hmga2	15364
[truncated: 19,983 more rows]
