# Supplementary material for: Diverse but unique astrocytic phenotypes during embryonic stem cell differentiation, culturing and development
Source: Commun Biol. 2023 Jan 13;6:40. doi: 10.1038/s42003-023-04410-3 (PMC9839673; doi:10.1038/s42003-023-04410-3)
Supplement: Supplementary file 8 — Suppplementary Data 5 [file 42003_2023_4410_MOESM8_ESM.zip › contrasts_full.neoAC_CellC_vs_AdAC_CellC_ID5.csv]

gene_id	baseMean	log2FoldChange	lfcSE	stat	pvalue	padj	symbol	entrez
ENSMUSG00000028298	41.4207197097337	-10.4122764676898	1.13136538814345	-9.20328355172342	3.47175254171229e-20	3.09597478080536e-19	Cga	12640
ENSMUSG00000047501	156.140037685064	-10.3746925468578	0.899202947479456	-11.5376540701284	8.52176781311245e-31	1.29494332059142e-29	Cldn4	12740
ENSMUSG00000063011	133.336000396503	-10.1162207888896	0.897964283932525	-11.265727345621	1.93745487553108e-29	2.76439584286003e-28	Msln	56047
ENSMUSG00000035557	111.121603432743	-9.85958291773621	0.932299978083323	-10.5755477308989	3.86910046223192e-26	4.68923025133051e-25	Krt17	16667
ENSMUSG00000023906	93.7155703970529	-9.62632678486897	0.916839691032503	-10.4994655870845	8.68705289145134e-26	1.03234512268178e-24	Cldn6	54419
ENSMUSG00000050063	631.998836911153	-9.45886052903372	0.487708203045039	-19.3945077609453	8.58708903139967e-84	8.65523427921766e-82	Klk6	19144
ENSMUSG00000078926	223.829927058194	9.29585867132023	0.565082918650949	16.4504329621442	8.32708512865963e-61	4.03019915268806e-59	Cdc20b	238896
ENSMUSG00000026981	28.5432177359822	-9.21305751386187	1.13156048178834	-8.14190461945208	3.89107736490331e-16	2.69202276256362e-15	Il1rn	16181
ENSMUSG00000022156	17.146684355993	-9.21008364297511	5.10086539638016	-1.80559237056345	0.0709820352794678	0.110459508583268	Gzme	14942
ENSMUSG00000026535	18.8050955073015	-9.03065825453826	1.11679032169997	-8.08626120684129	6.15241656571927e-16	4.20488488953498e-15	Ifi202b	26388
ENSMUSG00000023349	25.6328931871487	-8.97632545289174	1.0488683875664	-8.55810467671612	1.1473816378788e-17	8.75356622952091e-17	Clec4n	56620
ENSMUSG00000090063	82.3421149513717	8.72902389553823	0.669740620142157	13.0334395630437	7.89660491355013e-39	1.68294956125545e-37	NA	NA
ENSMUSG00000085081	80.404522130214	8.60836459920234	1.05073448586383	8.19271158890844	2.55405683367911e-16	1.79012091886543e-15	Rptoros	319454
ENSMUSG00000021795	10.5717213862658	-8.5124603913819	5.10114751693501	-1.66873440987971	0.0951700265350219	0.143025168802	Sftpd	20390
ENSMUSG00000025902	55.1160515051118	-8.37367714809239	1.09891761402702	-7.61993168660459	2.53810004154976e-14	1.55955459208537e-13	Sox17	20671
ENSMUSG00000050121	1533.09799144765	-8.33871141525477	0.391613627878842	-21.2932105055205	1.31223178604396e-100	2.12012272314294e-98	Opalin	226115
ENSMUSG00000086496	10.5352475175122	8.33768157491274	1.06220576629783	7.84940342017967	4.18020943370051e-15	2.6983472939689e-14	Gm14204	100045469
ENSMUSG00000074651	239.551642367643	8.24702152995886	0.396062611868916	20.8225196795106	2.70576951648985e-96	3.99019285810949e-94	Mcidas	622408
ENSMUSG00000059256	8.05821856191573	-8.12076670794238	5.10137703062831	-1.59187738118274	0.111412258745778	0.164200252291971	Gzmd	14941
ENSMUSG00000080356	8.84625043578215	8.07449697872825	1.08282842245413	7.45685725576739	8.86106119820531e-14	5.26654308109725e-13	Mir1247	100526515
ENSMUSG00000042258	7.95859160156929	-8.05865631213979	1.13023023611113	-7.13010150911185	1.00294933548681e-12	5.50257322063712e-12	Isl1	16392
ENSMUSG00000109917	7.32869802693253	-7.97682272352707	1.30875344456443	-6.09497744335019	1.09452883947405e-09	4.72125680992606e-09	NA	NA
ENSMUSG00000026830	3859.79581309437	-7.77409813299681	0.248764796363361	-31.2507969240208	2.17754509206843e-214	7.97453305133662e-211	Ermn	77767
ENSMUSG00000037280	1542.61150983465	-7.75087717786422	0.464366807564833	-16.6912816583732	1.51679332225628e-62	7.76888104194339e-61	Galnt6	207839
ENSMUSG00000042002	183.627997671124	7.74480310595944	0.382596856577065	20.2427253983448	4.11757810136893e-91	5.14065588757838e-89	Foxn4	116810
ENSMUSG00000021933	27.3713605201866	7.74124706445367	1.03870754777551	7.45276866528241	9.14014723474022e-14	5.42654566843953e-13	Gucy1b2	239134
ENSMUSG00000005800	9.72273538400807	-7.63275209498789	1.10646635419096	-6.89831377707719	5.26234135602171e-12	2.72582335256636e-11	Mmp8	17394
ENSMUSG00000034923	39.1751596559909	-7.58839544504213	1.04602561972484	-7.25450247293015	4.03140910880806e-13	2.27191978322235e-12	Ly6g6f	433099
ENSMUSG00000004609	13.2378416610115	-7.5876636894218	1.11323837546594	-6.81584812079984	9.37092575531676e-12	4.76196465359794e-11	Cd33	12489
ENSMUSG00000065485	38.3915871366011	-7.58346493459171	1.05606317346714	-7.18088190661418	6.92631621103599e-13	3.83838451715243e-12	Mir219a-2	723904
ENSMUSG00000074934	212.694257822529	-7.57922356558881	0.32890235350888	-23.0439931022998	1.68974221487414e-117	4.42008401040827e-115	Grem1	23892
ENSMUSG00000045545	8.83611769612244	-7.50509019633231	1.34212888225421	-5.59192957961454	2.24559901611646e-08	8.66570902373147e-08	Krt14	16664
ENSMUSG00000073538	19.3009808333358	-7.46288008773971	1.05835815764031	-7.05137484306709	1.77158534211578e-12	9.51528837015647e-12	NA	NA
ENSMUSG00000048764	5.20408963717976	-7.44403491607162	4.72658391729235	-1.57492917640526	0.115272793182682	0.169084718598336	Tmprss11f	243083
ENSMUSG00000027356	61.9836173515859	-7.4413793051126	0.644534579886358	-11.5453530924976	7.79208208892212e-31	1.18899597041587e-29	Fermt1	241639
ENSMUSG00000038246	24.4659227348405	7.4223403906813	0.878580109136844	8.44810884459168	2.96059304322319e-17	2.20294991326594e-16	Fam50b	108161
ENSMUSG00000029373	60.5958483333165	-7.40883394888911	0.634492722490735	-11.6767831785451	1.67515708119661e-31	2.62915903893807e-30	Pf4	56744
ENSMUSG00000001029	27.2398131761328	-7.37849733857958	1.08367264021356	-6.808788064563	9.84243475313722e-12	4.98657640836256e-11	Icam2	15896
ENSMUSG00000020911	64.1593413852257	-7.37139198107989	0.527043863387444	-13.9862969539235	1.88999679894933e-44	5.06449995894069e-43	Krt19	16669
ENSMUSG00000025804	7.82205414548779	-7.33514129369031	1.12407683317945	-6.52548035612731	6.77839418999258e-11	3.21896813349270e-10	Ccr1	12768
ENSMUSG00000079421	9.95510016721888	7.31202329607105	1.0972078897649	6.66420954887391	2.6609357812689e-11	1.30046134167752e-10	4930402F06Rik	74854
ENSMUSG00000045539	18.7453684721405	-7.30589295249253	0.895970202746372	-8.15416955842743	3.51587314724106e-16	2.44012257309942e-15	Sprr3	20766
ENSMUSG00000110205	40.8342905939232	-7.3025608614269	1.05036006104982	-6.95243577152779	3.59032314855026e-12	1.87968002247069e-11	NA	NA
ENSMUSG00000047797	1075.80508360478	-7.3008781284983	0.30657607836614	-23.8142459366283	2.37774115369314e-125	8.29303275715862e-123	Gjb1	14618
ENSMUSG00000046338	24.0944716819852	7.29570111143829	0.875696274232658	8.33131455062002	7.99495974946893e-17	5.79397264429686e-16	Gpat2	215456
ENSMUSG00000029372	4.66827805546039	-7.26131545918851	1.19067479692837	-6.09848757857375	1.07076716515465e-09	4.62239035755267e-09	Ppbp	57349
ENSMUSG00000026070	7.56246022712382	-7.26102316702999	1.24390202667465	-5.83729506932395	5.30550889332629e-09	2.16889203559179e-08	Il18r1	16182
ENSMUSG00000022491	751.744276856555	7.22166400693984	0.291310437002955	24.790268694927	1.14158016575374e-135	5.22582103793892e-133	Glycam1	14663
ENSMUSG00000104651	40.2275581642936	-7.21048144615609	1.04335080303319	-6.91088886421904	4.81626273592586e-12	2.50420589438e-11	NA	NA
ENSMUSG00000047109	56.6016286744014	-7.20449146140955	0.869494621177812	-8.28583787171723	1.17280459420386e-16	8.40784187551104e-16	Cldn14	56173
ENSMUSG00000062345	93.7016210130137	-7.20434576832344	0.401108233096834	-17.9611017024031	3.92930913450671e-72	2.77616429622238e-70	Serpinb2	18788
ENSMUSG00000084946	12.9351834849769	7.17388999168675	1.05526011728525	6.79821958034592	1.05919935558194e-11	5.34906629285265e-11	NA	NA
ENSMUSG00000026387	205.373736284029	7.10103640887637	0.364828151711963	19.4640582848517	2.21528713329103e-84	2.30694332605705e-82	Sctr	319229
ENSMUSG00000076439	4000.01796513507	-7.06149070372883	0.347765630042693	-20.3053151136929	1.15401555327229e-91	1.47425486930535e-89	Mog	17441
ENSMUSG00000040728	20.3027406023633	-6.99241657018066	0.9353605694061	-7.47563752299334	7.68304632914162e-14	4.58873544414865e-13	Esrp1	207920
ENSMUSG00000015579	3.66197028520241	-6.96777676245006	1.29617797755719	-5.37563273184268	7.63142083152838e-08	2.80785683072962e-07	Nkx2-5	18091
ENSMUSG00000023039	141.919676066448	-6.9544541798072	0.567359499931276	-12.2575795076131	1.53002068570134e-34	2.74441996138087e-33	Krt7	110310
ENSMUSG00000035498	33.1224924737684	-6.91605377995049	0.913417292178397	-7.57162562957012	3.68582379571431e-14	2.24594027352276e-13	Cdcp1	109332
ENSMUSG00000047884	6.53846887349256	-6.91419243763417	1.15640967664596	-5.97901641370557	2.24488940011834e-09	9.45685482914115e-09	Klk9	101533
ENSMUSG00000086631	5.67373468479941	6.905504396143	1.11729330728605	6.18056543533475	6.3872414552777e-10	2.81594816406134e-09	NA	NA
ENSMUSG00000028386	4.29469565220368	6.88893704163595	1.19419144353268	5.76870407081211	7.98834383262352e-09	3.21597433188415e-08	Slc46a2	30936
ENSMUSG00000085183	3.6052189189127	-6.85855653062675	1.20915156257999	-5.67220582008142	1.40970463697321e-08	5.55812668010271e-08	Wincr1	100040617
ENSMUSG00000058925	53.2859659300404	6.85576624000903	0.559551327848143	12.2522562253121	1.63386180962479e-34	2.92114284319654e-33	Ccdc192	75444
ENSMUSG00000027315	55.8554340534167	-6.83714170688537	0.54793993365325	-12.4779036660104	9.85471467012868e-36	1.86188861089198e-34	Spint1	20732
ENSMUSG00000081225	213.931111999712	-6.82678795728923	0.545194159542188	-12.5217554843614	5.6765580278683e-36	1.08179539936123e-34	Cyp2j12	242546
ENSMUSG00000033579	2769.73137529497	-6.8038616360039	0.446249056274302	-15.246781007917	1.72951860438761e-52	6.24018264272726e-51	Fa2h	338521
ENSMUSG00000046916	9.7714114308626	-6.79220861634262	1.17744657866964	-5.76859174708116	7.99366905797619e-09	3.21716682732287e-08	Myct1	68632
ENSMUSG00000054986	32.8495827013374	6.77990569580411	0.656755780056881	10.3233285517745	5.52730686120869e-25	6.30916954084876e-24	Sec14l3	380683
ENSMUSG00000028280	27.7059096557926	6.73985834401907	0.700127601611894	9.62661424646306	6.17299481242439e-22	6.03109004061365e-21	Gabrr1	14408
ENSMUSG00000054385	19.508625655835	-6.72229960474183	0.870156799752556	-7.72538881113546	1.1151244151151e-14	7.02282280691434e-14	Ceacam2	26367
ENSMUSG00000111110	105.484266247951	-6.70921051824208	1.17451049555778	-5.71234615920214	1.11429135431985e-08	4.4347625300616e-08	NA	NA
ENSMUSG00000037166	1080.76563479918	-6.69875545085815	0.480995205779601	-13.9268653208315	4.3503366487806e-44	1.1475383815565e-42	Ppp1r14a	68458
ENSMUSG00000097289	32.9091730776759	-6.6985835483903	0.601015917959018	-11.1454345021974	7.53754858523993e-29	1.04824401938909e-27	NA	NA
ENSMUSG00000049593	4.88809030065955	-6.65270470244983	1.2147060599501	-5.47680210200247	4.33081096101984e-08	1.6317028334446e-07	Lce1h	67718
ENSMUSG00000075555	126.246946953681	-6.64533241477402	0.555692623149561	-11.9586478890246	5.85068077778379e-33	9.85866631366897e-32	Gm10863	100041655
ENSMUSG00000030142	4.97850284553984	-6.64484582544362	1.17170444433252	-5.67109381344793	1.41888669473287e-08	5.58931469045632e-08	Clec4e	56619
ENSMUSG00000049723	55.3140903633046	-6.63614567522716	0.452078080514526	-14.6792024680213	8.76148829694561e-49	2.84366591357143e-47	Mmp12	17381
ENSMUSG00000027971	30.2899273152383	-6.63019396240083	0.716227637455092	-9.25710432783536	2.10051349455547e-20	1.89624416663383e-19	Ndst4	64580
ENSMUSG00000037600	2.97992044469365	-6.62118727297952	3.05821470085763	-2.16504984791379	0.0303838680656918	0.0516537511030906	Kdf1	69073
ENSMUSG00000000303	174.20385109699	-6.6100278786287	0.470416111622643	-14.0514487393474	7.54740900440313e-45	2.06267684146455e-43	Cdh1	12550
ENSMUSG00000090793	2.81784045387856	-6.60540598197559	1.57547885938526	-4.19263384121383	2.75734303187048e-05	7.68481715363903e-05	NA	NA
ENSMUSG00000104045	2.81067261802427	-6.60132935845489	5.10317868064841	-1.29357205999617	0.195813278535947	0.266978442204605	NA	NA
ENSMUSG00000089876	6.42661120290019	-6.57604965228534	1.16834471284227	-5.62851834736992	1.81764171109085e-08	7.08013496149604e-08	Tmem102	380705
ENSMUSG00000074874	10.0969447607135	-6.5671802658359	1.19577168805222	-5.49200180222789	3.97403336354648e-08	1.50295069014125e-07	Ctla2b	13025
ENSMUSG00000073680	4267.28364600012	-6.56692327482093	0.218698750241572	-30.0272556087641	4.32670307420871e-198	9.50706466495881e-195	Tmem88b	320587
ENSMUSG00000052212	6.029030664972	6.55682253661748	1.12364270006987	5.83532695598855	5.36851880790527e-09	2.19424225755399e-08	Cd177	68891
ENSMUSG00000050359	48.7265081800016	-6.53853640027636	0.486571418435888	-13.4379787890026	3.62194970676644e-41	8.63178968620164e-40	Sprr1a	20753
ENSMUSG00000023945	4.78001705556691	-6.53796994021684	1.29172927630015	-5.06140881078681	4.1616977779897e-07	1.41709259686607e-06	Slc5a7	63993
ENSMUSG00000032517	12312.7518938896	-6.51079271521285	0.379031134338759	-17.1774614942155	3.9167965390649e-66	2.21813841115652e-64	Mobp	17433
ENSMUSG00000036634	16194.9113698105	-6.50718836554092	0.350373250947459	-18.5721608254756	5.39860050114733e-77	4.51039729322092e-75	Mag	17136
ENSMUSG00000045087	968.112591214472	-6.50050640311233	0.29785082628252	-21.8247049512846	1.35207329901348e-105	2.51772089823924e-103	S1pr5	94226
ENSMUSG00000036098	5957.66036543061	-6.44936611249226	0.194726271677217	-33.1201643052196	1.52338878788485e-240	1.11578072787313e-236	Myrf	225908
ENSMUSG00000027186	17.6327446784573	6.44773380389173	1.06047446267676	6.08004627251175	1.20147869930365e-09	5.1693932758565e-09	Elf5	13711
ENSMUSG00000056758	817.880308385989	-6.43570190900319	0.536918467223413	-11.986367208199	4.18875792472109e-33	7.12380633745328e-32	Hmga2	15364
ENSMUSG00000021208	2.50218490597103	-6.43361456819037	5.10351968852541	-1.26062305248974	0.207444689053438	0.280722846143954	Ifi27l2b	217845
ENSMUSG00000028940	4.53841554201559	6.43328483211025	1.17173997741714	5.49036898637792	4.01094918232002e-08	1.51638999282722e-07	Hes2	15206
ENSMUSG00000048572	19.6643104132925	-6.42412634691916	0.944989340514758	-6.79809398000171	1.06012295818019e-11	5.35250040443321e-11	Tmem252	226040
ENSMUSG00000022157	13.5689228362236	-6.42223040598013	0.849135806344342	-7.56325473263082	3.93106685910169e-14	2.39073711860065e-13	Mcpt8	17231
ENSMUSG00000090129	115.713222501658	6.41873168233509	0.59670610621391	10.7569398326788	5.49651806700591e-27	6.96109461016259e-26	Olfr287	634104
ENSMUSG00000097593	8.08758096385205	6.39647730835358	1.14742107591446	5.57465558426819	2.48020059883155e-08	9.53085829977714e-08	NA	NA
ENSMUSG00000110523	3.68038964389611	6.38751336864665	1.15689596352357	5.52125132254081	3.36593932710881e-08	1.27869614167638e-07	NA	NA
ENSMUSG00000086847	2.84346532814107	-6.38449506125877	1.24457885019274	-5.12984377026017	2.89982745348914e-07	1.00485583717894e-06	Tbx3os2	433944
ENSMUSG00000078771	673.768710586872	-6.37387029966462	0.417571642024054	-15.2641359187352	1.32572295647629e-52	4.7990297401406e-51	Evi2a	14017
ENSMUSG00000021506	24.2455481479767	-6.37232048527459	0.673632142688541	-9.45964433918183	3.08992392919915e-21	2.90895023548813e-20	Pitx1	18740
ENSMUSG00000106647	5.17061236878727	6.36703433334008	1.2147806798354	5.24130358593026	1.59446137549843e-07	5.66911000061925e-07	NA	NA
ENSMUSG00000025216	76.3350268136761	-6.36299085375212	1.05737330555248	-6.01773358598972	1.76875978053886e-09	7.50288777177225e-09	Lbx1	16814
ENSMUSG00000041607	42787.4170967641	-6.35708286183475	0.296191177203501	-21.4627691542178	3.4700857174214e-102	5.95689011475785e-100	Mbp	17196
ENSMUSG00000026832	17.2648686113283	-6.3398728065208	1.25978730187166	-5.03249461008352	4.84138222669286e-07	1.63459882709161e-06	Cytip	227929
ENSMUSG00000047867	42.3705553307416	-6.33722009773106	0.94309541449139	-6.71959591824408	1.82229196308496e-11	9.03457159405815e-11	Gimap6	231931
ENSMUSG00000102389	35.7782454616321	6.29988384237117	0.577382911635874	10.9111020007883	1.02012148616329e-27	1.34142007273884e-26	NA	NA
ENSMUSG00000104674	357.25824611192	-6.27386641570135	1.04175528818052	-6.02239939348806	1.7185019133089e-09	7.30379933097419e-09	NA	NA
ENSMUSG00000050854	584.432566358218	-6.27268502018518	0.334697759830063	-18.741341511727	2.27810993626892e-78	1.97074447360775e-76	Tmem125	230678
ENSMUSG00000057058	4.92118617070175	-6.2507985481188	1.17169390944616	-5.33483915698894	9.56292869317807e-08	3.47603361745578e-07	Skap1	78473
ENSMUSG00000100671	14.4529090361409	-6.24419358965686	1.07154333970239	-5.82728981488616	5.6334732793251e-09	2.29868724914783e-08	NA	NA
ENSMUSG00000092624	26.6702053112871	-6.22518909822793	1.06070391013563	-5.86892255109341	4.38636261958241e-09	1.80725071600827e-08	NA	NA
ENSMUSG00000033191	182.563019228305	-6.22129332779658	0.680668600456075	-9.13997402499258	6.24673323295041e-20	5.48598998111988e-19	Tie1	21846
ENSMUSG00000026166	26.7012590235344	-6.21268623849729	0.551197678224771	-11.2712489256238	1.81970201881037e-29	2.59807098501107e-28	Ccl20	20297
ENSMUSG00000097767	2760.100455757	6.20152532749131	0.226028172669022	27.4369573237772	9.94237140618937e-166	9.10265528784163e-163	Miat	330166
ENSMUSG00000052142	5.75148474597941	-6.1914792149767	1.26145413746643	-4.90820794120349	9.1912374657148e-07	3.01927135347812e-06	Rasal3	320484
ENSMUSG00000025584	1094.93619590005	-6.18765855093962	0.294526306229437	-21.0088485139233	5.44388598559741e-98	8.42383850433324e-96	Pde8a	18584
ENSMUSG00000026068	54.8651587119481	-6.18657190321974	0.440114257458027	-14.0567404904163	7.00385525464866e-45	1.92129477541067e-43	Il18rap	16174
ENSMUSG00000043740	3.92597118440265	-6.16730229669549	1.15269916855255	-5.35031382423899	8.78018388501205e-08	3.21009950924076e-07	B430306N03Rik	320148
ENSMUSG00000085569	3.03498648462154	-6.15544186376745	1.31011606717689	-4.69839430107251	2.62214832513133e-06	8.20513602223166e-06	NA	NA
ENSMUSG00000087474	6.98586344900235	6.14100220019473	1.13085474136732	5.43040761607421	5.62254800315087e-08	2.09539089676448e-07	NA	NA
ENSMUSG00000078612	3.63342030597761	-6.1394525658338	1.16485513375543	-5.27057175430951	1.35999445426394e-07	4.87808653991865e-07	Fyb2	242594
ENSMUSG00000074445	3.43589228414176	-6.13644768226677	1.44502576244722	-4.24660088542256	2.17038076645746e-05	6.12270850961225e-05	Sprr2a3	100042514
ENSMUSG00000030468	4.48423684498792	-6.11540837296702	1.27801750357705	-4.78507403525428	1.70924316942672e-06	5.45572344012395e-06	Siglecg	243958
ENSMUSG00000083472	10.2171150425009	6.11158048318296	0.915073845119931	6.67878392085609	2.40933087792829e-11	1.18249335226085e-10	NA	NA
ENSMUSG00000103530	2.97011913446569	6.10562540363686	1.23131662465996	4.95861525894934	7.09974125782313e-07	2.35867273447456e-06	NA	NA
ENSMUSG00000085336	4.19989172861544	6.09098751879545	1.19657855860697	5.09033650568368	3.57428639618933e-07	1.22542978598016e-06	Gm11732	102637448
ENSMUSG00000056617	20.6575408733521	6.08608402164598	1.03496936025102	5.88044849962502	4.09156300532777e-09	1.68897076678691e-08	4931429L15Rik	74361
ENSMUSG00000058669	40.280705005303	-6.05836167699989	0.676024676635355	-8.96174634800758	3.19576304359205e-19	2.68941023963417e-18	Nkx2-9	18094
ENSMUSG00000037625	8600.25471631803	-6.05005069207352	0.243147089717155	-24.8822665289202	1.15768626936404e-136	5.41230646739067e-134	Cldn11	18417
ENSMUSG00000078721	7.24691777492543	-6.04918759502127	1.11127357852022	-5.44347288727627	5.22516898749184e-08	1.95292801772679e-07	Fam205a1	433698
ENSMUSG00000085193	24.4681045441579	6.04000679327454	1.06314847789937	5.68124482970501	1.33717900124714e-08	5.28070348569435e-08	NA	NA
ENSMUSG00000110730	2.52985524256928	-6.03980275594855	1.42090656588532	-4.25066848233287	2.13133439647305e-05	6.02028675841397e-05	NA	NA
ENSMUSG00000048721	36.3300062126371	6.03844785914076	0.484100801171698	12.4735341162947	1.04104399413053e-35	1.96350726892963e-34	Fndc9	320116
ENSMUSG00000106589	2.13642205515395	6.03528305895261	1.25773839014099	4.79852019009778	1.59842197573549e-06	5.11909722676518e-06	4931419H13Rik	70970
ENSMUSG00000039977	761.82820894845	6.0154538258298	0.236285397283306	25.4584239863849	5.69516363721766e-143	3.38215758379956e-140	Deup1	234964
ENSMUSG00000026208	137.563002399176	-6.01381832877797	0.357041546604077	-16.8434692992373	1.17161507173378e-63	6.20337063576863e-62	Des	13346
ENSMUSG00000024207	7.39130371354426	5.99991223263101	1.10028919078536	5.45303206000637	4.95181372457336e-08	1.85581106890756e-07	Acsbg2	328845
ENSMUSG00000104494	55.8184008550701	-5.98606089637708	0.546322898403967	-10.9570016447504	6.1503397295437e-28	8.17552419100204e-27	NA	NA
ENSMUSG00000027482	2.0812952224602	5.9684118724728	1.54918010059658	3.85262621832956	0.000116857705432022	0.000299966631011428	Bpifa3	73388
ENSMUSG00000037358	12.4301198615197	-5.96461353767241	1.13549964818384	-5.25285370824417	1.49760486267126e-07	5.34029075746114e-07	4930578C19Rik	75905
ENSMUSG00000044258	58.2423998604034	-5.95304521287514	0.707113460093243	-8.41879775855227	3.80367367806347e-17	2.80934862951558e-16	Ctla2a	13024
ENSMUSG00000037996	3002.63232720995	-5.93425317859849	0.22255855888649	-26.6637832680481	1.23875422436797e-156	1.00811653970509e-153	Slc24a2	76376
ENSMUSG00000001583	6.69528275433771	-5.93079743234169	1.11012911271892	-5.34243932925605	9.17040691997979e-08	3.34275632469668e-07	Tnk1	83813
ENSMUSG00000033717	1106.38714986625	5.92585361290479	0.269672121677494	21.9742907648111	5.07411833188133e-107	9.86669045189632e-105	Adra2a	11551
ENSMUSG00000110937	26.7409639627371	5.91941421488897	0.526637863522853	11.2400087895163	2.59356524678467e-29	3.68380149758239e-28	NA	NA
ENSMUSG00000054958	40.0166694553066	5.91651984384388	0.571262789590581	10.3569144562771	3.89318792121485e-25	4.47411183017019e-24	Nt5c1a	230718
ENSMUSG00000026327	3.04971601549724	-5.89855071414224	1.19669359957096	-4.92904007864418	8.26346230021259e-07	2.72837050522271e-06	Serpinb11	66957
ENSMUSG00000022997	2.8515690081532	-5.89640323070723	1.3855947471105	-4.25550345294216	2.08579145345536e-05	5.89770886716956e-05	Wnt1	22408
ENSMUSG00000031230	3.03653214013192	-5.89539281868312	1.49305038412277	-3.94855584337624	7.86240761585026e-05	0.00020657740349525	Fgf16	80903
ENSMUSG00000026069	50.9121958249449	-5.88923790907166	0.412283392342686	-14.2844412810511	2.73594915664807e-46	7.9101330025037e-45	Il1rl1	17082
ENSMUSG00000048521	2.94858768086054	-5.88663511240794	1.25383735178247	-4.69489531799273	2.66743288315195e-06	8.34089977821228e-06	Cxcr6	80901
ENSMUSG00000059077	2.78787536591495	5.87391589676451	1.30506062821944	4.5008758748462	6.76740184619516e-06	2.02671556176157e-05	Pth	19226
ENSMUSG00000075277	11.7776494531762	-5.86290965701489	1.08490054883144	-5.40409871054991	6.51350692346302e-08	2.41310550715314e-07	NA	NA
ENSMUSG00000066392	523.54161167864	5.86249330850827	0.274137133838305	21.3852579051409	1.83271526970672e-101	3.02783854295231e-99	Nrxn3	18191
ENSMUSG00000086211	20.9777603945252	5.85851242488891	0.648483824985601	9.0341689324618	1.65253301495502e-19	1.41508604589269e-18	NA	NA
ENSMUSG00000065408	2.32563159208245	-5.85777897276377	1.31052750841698	-4.46978711636472	7.82974889949768e-06	2.32679297496163e-05	Mir31	723895
ENSMUSG00000030587	100.564346996824	-5.85339363919224	0.325384364582693	-17.9891668940493	2.3689248740128e-72	1.6955174676444e-70	2200002D01Rik	72275
ENSMUSG00000024261	442.806939928774	-5.85211768512759	0.200525864033994	-29.1838547277647	3.10851871780812e-187	5.25411398356907e-184	Syt4	20983
ENSMUSG00000004894	2667.95003766606	-5.84484753601314	0.279240522900497	-20.9312297345034	2.78225475178433e-97	4.20024036319989e-95	Hapln2	73940
ENSMUSG00000041782	68.386049920757	-5.84445378306593	0.479279087428694	-12.1942599549275	3.33520140967355e-34	5.90051373387736e-33	Lad1	16763
ENSMUSG00000018569	25.0100453693482	-5.82329087319954	0.615323669099499	-9.46378494056905	2.96993758789074e-21	2.7983893061202e-20	Cldn7	53624
ENSMUSG00000032554	1211.05601949841	-5.81857746079452	0.238705829128123	-24.375514758257	3.1103672961789e-131	1.2204303678382e-128	Trf	22041
ENSMUSG00000027261	2.34821792380306	-5.81227495730019	1.3453593589273	-4.32023973277632	1.55859784952805e-05	4.47148068255385e-05	Hao1	15112
ENSMUSG00000021675	8.53179239181294	-5.80258608151173	0.9090560640217	-6.38308935077212	1.73550573056623e-10	8.01645310442124e-10	F2rl2	14064
ENSMUSG00000101389	3.18619995859106	-5.80132641288222	1.25484944301451	-4.62312546351838	3.78000935090155e-06	1.16332491262433e-05	Ms4a4a	666907
ENSMUSG00000025597	418.069259852152	-5.78497502232803	0.448653328262366	-12.8940869439958	4.85984912842902e-38	1.00080098312063e-36	Klhl4	237010
ENSMUSG00000041378	347.761606104673	-5.77863270322177	0.585500101676619	-9.86956737782667	5.64073641025417e-23	5.82716977632886e-22	Cldn5	12741
ENSMUSG00000067341	1.64768860563156	5.76886114723231	1.76896087097383	3.26115814198676	0.00110958138208142	0.00247873441525772	H2-Eb2	381091
ENSMUSG00000037033	1.6879388063989	-5.75803368654815	1.57597935243661	-3.65362254121267	0.000258566299000351	0.000634943818499632	Clca3b	229927
ENSMUSG00000029755	21.6296151701429	5.75740436420573	0.546726087335453	10.5306926037959	6.23738418582253e-26	7.48520167750292e-25	Dlx5	13395
ENSMUSG00000086096	17.27995809921	-5.75175528449909	1.09523799448259	-5.25160313418121	1.50781067131137e-07	5.37319556936826e-07	NA	NA
ENSMUSG00000074465	2.77588246423278	-5.74281319270689	1.26008718776045	-4.55747288639095	5.17727712835981e-06	1.56867499091906e-05	NA	NA
ENSMUSG00000086433	1.95704309022732	5.72446293705415	1.27057169146116	4.50542301196008	6.62408524343259e-06	1.98704471063405e-05	Rsf1os1	75448
ENSMUSG00000104358	8.34482394401093	5.71499430587491	1.18917636107386	4.8058425082669	1.54101174050455e-06	4.94388246081273e-06	NA	NA
ENSMUSG00000055547	2.56130504609961	5.71251838140167	1.29954536507662	4.39578219808037	1.10374565040299e-05	3.22508020961501e-05	Apobec4	71281
ENSMUSG00000036492	11.7650994251626	-5.70767697047598	0.747290642195207	-7.63782743713928	2.20917670673564e-14	1.36278045415784e-13	Rnf39	386454
ENSMUSG00000072952	10.8068070449693	5.70477714385443	0.80687844100945	7.07018164559886	1.54731021008485e-12	8.34947132765087e-12	Gm5878	545861
ENSMUSG00000094151	4.43224021586989	-5.69928176044801	1.17492981786871	-4.85074229436645	1.23000275050675e-06	3.99097023580699e-06	Gm7233	638262
ENSMUSG00000107978	62.7558336383155	5.6924190696187	1.06746093383015	5.33267203437017	9.6778009488764e-08	3.51371976618739e-07	NA	NA
ENSMUSG00000034552	32.106124289498	5.67851088116578	0.447587576574347	12.6869269353425	6.98739866558527e-37	1.37206533403847e-35	Zswim2	71861
ENSMUSG00000011148	848.763120458622	-5.66821177488332	0.243032899838195	-23.3228166995377	2.60196843691124e-120	7.62307366190008e-118	Adssl1	11565
ENSMUSG00000097429	2.56049771513797	-5.65611585618868	1.26876839866843	-4.45795770301716	8.27442235056328e-06	2.45230485984525e-05	NA	NA
ENSMUSG00000028287	1.45576220541546	-5.65225620699458	5.10575240004163	-1.10703688	0.268277983524379	0.34847908086907	1700009N14Rik	75471
ENSMUSG00000026437	848.860214332186	-5.651514341379	0.194939394666386	-28.9911351733231	8.51062313017273e-185	1.33574230028061e-181	Cdk18	18557
ENSMUSG00000100147	729.592430839481	-5.6492359405574	0.365261717318864	-15.4662689044572	5.86069158068841e-54	2.24350132582694e-52	1700047M11Rik	67330
ENSMUSG00000108847	4.98388456474986	5.64679834494665	1.23966931204862	4.55508440038336	5.23645490398923e-06	1.58616795706307e-05	NA	NA
ENSMUSG00000014725	1.47882288080796	-5.63673851425547	1.92041656879289	-2.93516448767079	0.00333370915996893	0.00688260747646315	Adam28	13522
ENSMUSG00000040752	11.9532464910579	5.6185556475972	0.742505194331322	7.56702537637748	3.81867326086247e-14	2.32495726131701e-13	Myh6	17888
ENSMUSG00000084894	1.95936781855338	-5.6139579666868	1.42466245415647	-3.94055304139449	8.12939724568117e-05	0.000213286263497734	NA	NA
ENSMUSG00000029909	1.41325131370832	-5.60952612450567	5.10591286163998	-1.09863334461684	0.271928027214526	0.352490976460668	Prss37	67690
ENSMUSG00000021732	37.9679316459258	-5.60891861894657	0.408096642021504	-13.7440940243047	5.52604660200725e-43	1.40862902535853e-41	Fgf10	14165
ENSMUSG00000075707	158.378368700505	5.60537699177224	0.300175769577157	18.6736491078819	8.11163564330884e-78	6.82900268162549e-76	Dio3	107585
ENSMUSG00000090671	59.5660504714444	-5.60395314597425	0.483365736002558	-11.5936085836763	4.44023054178211e-31	6.85630257867732e-30	NA	NA
ENSMUSG00000001988	117.95411728602	5.60117316009844	0.399813697179492	14.0094579040494	1.36442468417546e-44	3.68310854857338e-43	Npas1	18142
ENSMUSG00000110836	41.3673778837735	5.59763501781075	0.455826026273205	12.2802005483902	1.15711072367313e-34	2.08574191396797e-33	NA	NA
ENSMUSG00000065600	6.62542712244727	-5.58197722122413	1.17486666208867	-4.75115806869568	2.0225494388168e-06	6.40921240541123e-06	Mir338	723844
ENSMUSG00000056329	9.48339761254336	5.57041219739614	1.08682046607507	5.12542077672961	2.96873979505307e-07	1.0276011266021e-06	NA	NA
ENSMUSG00000028310	14.3801872444566	5.56919562612322	1.09752170264415	5.07433758503904	3.8884819072894e-07	1.3285898452631e-06	Ppp3r2	19059
ENSMUSG00000022996	12.0230215663474	-5.56030485525589	0.798424154517946	-6.96409899900005	3.30512136393677e-12	1.73615662753485e-11	Wnt10b	22410
ENSMUSG00000028262	5.8154038677904	-5.55648856987406	2.02597297489524	-2.74262719134315	0.00609498401750415	0.012020921265292	Clca3a2	80797
ENSMUSG00000107439	9.8588264271691	5.55342477595387	1.07614403770491	5.16048463902439	2.46311373301099e-07	8.6126667815803e-07	NA	NA
ENSMUSG00000067261	47.8360926817324	-5.54448666540979	1.3211614887596	-4.19667596473414	2.70861031006336e-05	7.56146542282076e-05	Foxd3	15221
ENSMUSG00000020703	33.1104038600337	5.529363772899	0.497273227986796	11.119367506038	1.0098535950879e-28	1.39556685816769e-27	5530401A14Rik	71388
ENSMUSG00000048489	40.0730749057895	-5.52416047098359	1.10089636986819	-5.01787508995508	5.22461267765261e-07	1.75912372611187e-06	Depp1	213393
ENSMUSG00000026065	1.41032082370978	-5.52157492499709	1.73592214656479	-3.18077336355418	0.00146882488699292	0.00321849436581175	Slc9a4	110895
ENSMUSG00000043298	281.101136269885	-5.5211915333119	0.382889645879173	-14.4197984791007	3.88475132170033e-47	1.16611531136231e-45	Smco3	654818
ENSMUSG00000027399	14.1188831371146	-5.51401432274527	1.00202124959736	-5.50289160530375	3.73612144862357e-08	1.41638710473785e-07	Il1a	16175
ENSMUSG00000021099	30.015173022981	-5.50935821564029	0.527768417297665	-10.4389691293956	1.64588265143416e-25	1.92469289515501e-24	Six6	20476
ENSMUSG00000027913	20.1336341947136	-5.50828331746405	0.546098951233646	-10.0866029957039	6.33230510721837e-24	6.84406001578501e-23	Crct1	74175
ENSMUSG00000023968	136.647064137024	5.50359593884443	0.300152925162388	18.335973023974	4.27301571193393e-75	3.38956585697922e-73	Crip3	114570
ENSMUSG00000029832	250.100010186564	-5.49484916498466	0.321222264522149	-17.106065711724	1.33733093784164e-65	7.43928422713784e-64	Nfe2l3	18025
ENSMUSG00000051062	9.87754467244655	5.48733372896121	0.9025700730372	6.07967613029316	1.20425536440238e-09	5.18032559162363e-09	Fbll1	237730
ENSMUSG00000058755	4.08316046708742	-5.48396094330073	1.25762003614954	-4.36058649327103	1.29714294558545e-05	3.75819118451333e-05	Osm	18413
ENSMUSG00000110665	2.50198054130362	5.45031309095481	1.48811679899717	3.66255733059914	0.000249709842886622	0.000614638106614511	NA	NA
ENSMUSG00000106764	2.56786610438717	5.44956883887497	1.19115375563994	4.57503392242358	4.76142831261257e-06	1.44907014283983e-05	NA	NA
ENSMUSG00000106263	24.5517231914909	5.44801290135807	0.57890644892138	9.41086925445178	4.92050554264094e-21	4.58128255459531e-20	NA	NA
ENSMUSG00000095187	1.25835263665719	-5.44231134100319	2.46162687463237	-2.21085957302768	0.0270455629449269	0.0464529160157022	Olfr1381	258461
ENSMUSG00000005364	5.53288181040757	5.43810917489624	1.13282512443743	4.80048425620579	1.58282419222815e-06	5.07136132630931e-06	Il5ra	16192
ENSMUSG00000109083	1.30352624647052	5.43732878017803	1.8995346547481	2.86245305743004	0.00420375526701637	0.00851485199872333	NA	NA
ENSMUSG00000092042	5.99918075208702	5.43351285049599	1.13012610126346	4.80788192080639	1.52537813717697e-06	4.89730184222524e-06	NA	NA
ENSMUSG00000024518	123.865863203853	-5.42235614204831	0.374971190105146	-14.4607273442203	2.14518886051884e-47	6.53761925550355e-46	Rax	19434
ENSMUSG00000021604	1.19250881501397	5.41250503308888	5.10711968245034	1.05979600432861	0.289237415002618	0.371487825570057	Irx4	50916
ENSMUSG00000054568	1.96414282215801	-5.40712148428434	1.48630479765056	-3.63796274682791	0.000274803160793057	0.000672186335534438	Usp17la	13531
ENSMUSG00000090796	1.22800434234474	-5.40679878685058	5.1067423172964	-1.05875692386865	0.28971049607163	0.371964983649757	NA	NA
ENSMUSG00000059383	1.22877659511778	5.40114036506503	2.1532507529532	2.50836571525974	0.0121291060122695	0.0225304629645445	Gfral	404194
ENSMUSG00000109992	19.9579772842642	5.39734622339376	1.07138260878001	5.03773925315045	4.71062555365941e-07	1.59338939794578e-06	NA	NA
ENSMUSG00000085830	1.46137666578832	-5.38955675361259	1.55188647418953	-3.47290658385774	0.000514854523622824	0.00120954757271082	Grin1os	320354
ENSMUSG00000022132	1888.33846429656	5.38696478345109	0.231705002062609	23.249238192948	1.44799885808004e-119	4.07908703956317e-117	Cldn10	58187
ENSMUSG00000039639	7.35834995099177	5.38600331590049	0.847001320771584	6.35890781255696	2.03193301344184e-10	9.33856182898088e-10	Kcne1	16509
ENSMUSG00000102880	6.79895781874143	5.38551260326544	0.94628610577409	5.69120963565235	1.26142521443191e-08	4.99230839998421e-08	NA	NA
ENSMUSG00000023151	1.84495502146331	-5.3843830351377	1.28125781451319	-4.20241966460394	2.64076979148823e-05	7.38239626315152e-05	Lrrc69	73314
ENSMUSG00000037578	161.291979406129	-5.38388491662942	0.706509206859953	-7.62040305257711	2.52884836640051e-14	1.55430447985786e-13	Pkd2l1	329064
ENSMUSG00000095959	1.38093273345682	5.38309189941198	1.57529854499348	3.41718839042936	0.000632714798223774	0.00146389831118995	Gm10845	100038734
ENSMUSG00000090634	2.7612516955596	-5.37494604510701	1.24935368627437	-4.30218128313636	1.69124846719162e-05	4.83499903325546e-05	Gm8126	108168152
ENSMUSG00000071713	18.5838623681933	-5.37358217857858	0.775905075473023	-6.92556647512922	4.34234365474284e-12	2.26207484887777e-11	Csf2rb	12983
ENSMUSG00000031425	93655.1071028471	-5.37158990923447	0.253240464876308	-21.2114201885474	7.49169171419658e-100	1.2015689199711e-97	Plp1	18823
ENSMUSG00000064023	39.9460023543568	-5.36466203904003	0.501958475939985	-10.6874618044729	1.16516047578113e-26	1.45383708883241e-25	Klk8	259277
ENSMUSG00000097871	20.8172919591505	5.35317023380754	1.06122339989378	5.0443386702021	4.55092619952573e-07	1.54221933038524e-06	NA	NA
ENSMUSG00000085203	3.55363945943663	5.35209703988026	1.18900618755935	4.50131975416076	6.75328207499443e-06	2.0230384053695e-05	Gm12927	102639193
ENSMUSG00000076617	20.9210514718458	-5.34720048770139	0.88140686670154	-6.06666533891669	1.30593278931166e-09	5.60563805031161e-09	NA	NA
ENSMUSG00000013418	3.24513314168376	-5.34091244484111	1.56313957407461	-3.41678538079554	0.000633652118259267	0.0014659126126038	B4galnt2	14422
ENSMUSG00000087116	9.48690792759303	-5.33860270380901	1.10472519682694	-4.83251646576261	1.34817957364448e-06	4.35512345952516e-06	NA	NA
ENSMUSG00000024011	31.5308927953416	5.33779737439989	0.525142916384426	10.1644661060084	2.85682844604678e-24	3.14967844681314e-23	Pi16	74116
ENSMUSG00000085591	5.73974993734971	5.33752454917273	1.16698581046343	4.57376987904687	4.79025955975669e-06	1.45744078242224e-05	NA	NA
ENSMUSG00000042379	174.181399701777	-5.33591630991268	0.538933919006896	-9.90087304162499	4.12656795361714e-23	4.2952665866807e-22	Esm1	71690
ENSMUSG00000027776	8.63064135692713	-5.33507229641967	1.1320793520234	-4.71263104205913	2.44538724170768e-06	7.67497412684515e-06	Il12a	16159
ENSMUSG00000027674	5497.59256133348	-5.33459367781224	0.181816518232752	-29.3405336856312	3.15568161878963e-189	5.77831601747205e-186	Pex5l	58869
ENSMUSG00000048191	1.37680918559855	5.32869318228959	1.43317071196354	3.71811476316656	0.00020071508813367	0.000500432614496894	Muc6	353328
ENSMUSG00000082082	1.92117994779432	-5.32701881675965	1.30794398263672	-4.07281878083246	4.64475634726106e-05	0.000125781650503287	NA	NA
ENSMUSG00000027895	371.375558942828	5.32526716389207	0.501682678936713	10.614811687696	2.54306688782214e-26	3.10956086400199e-25	Kcnc4	99738
ENSMUSG00000038067	12.0318817653689	-5.32432694250345	0.712085065731496	-7.47709395791637	7.59840911319547e-14	4.54065388752363e-13	Csf3	12985
ENSMUSG00000018927	94.7738925810606	-5.32183582576722	0.291759047944173	-18.2405168349245	2.46120163525811e-74	1.91772991246548e-72	Ccl6	20305
ENSMUSG00000029552	244.457549629183	-5.31369634669489	0.320331982842361	-16.5880918275645	8.4977578833984e-62	4.26304187150486e-60	Tes	21753
ENSMUSG00000085794	267.615050371023	5.30607943034451	0.669397363733359	7.92665122066133	2.25134447798719e-15	1.48065825246371e-14	Vax2os	574519
ENSMUSG00000020826	19.9384224701179	-5.30469218874833	0.863903464586123	-6.14037610242678	8.2326325387601e-10	3.59204993594471e-09	Nos2	18126
ENSMUSG00000026668	455.706601075929	5.30419309457141	0.364135785191169	14.5665252092341	4.58632960555548e-48	1.43146904009759e-46	Ucma	68527
ENSMUSG00000085533	3.62447341768141	5.3016883084094	1.13367140889324	4.6765652435261	2.91719815222638e-06	9.08698539819539e-06	NA	NA
ENSMUSG00000108778	82.206771416628	5.2999813882516	0.516951093300632	10.2523845232868	1.1545942261652e-24	1.3050359532679e-23	NA	NA
ENSMUSG00000026413	11.4447310500096	-5.29647664252941	0.767339069729115	-6.90239406733085	5.11333512852053e-12	2.6523917086634e-11	Pkp1	18772
ENSMUSG00000101360	1.3968997128476	5.29630674634154	1.49343483203912	3.54639294110345	0.000390543392603716	0.000934488725436289	4933417O13Rik	71153
ENSMUSG00000038179	3.23665345424608	-5.29467901219203	1.26690880738614	-4.17921083295325	2.92522405074417e-05	8.12693742154529e-05	Slamf7	75345
ENSMUSG00000063600	46.2566061072362	5.29392364905072	0.385920741426654	13.7176447927634	7.96096284424264e-43	2.0222686309427e-41	Egfem1	75740
ENSMUSG00000032854	3122.48900659355	-5.2930898488947	0.257752950605155	-20.5355160298555	1.0370702774928e-93	1.44224969666768e-91	Ugt8a	22239
ENSMUSG00000029379	6.43967714148699	-5.28493073514092	0.873564078280356	-6.04984896533807	1.44981691483132e-09	6.20023882241897e-09	Cxcl3	330122
ENSMUSG00000042808	1.16570523922024	-5.27954862827683	2.82577395806268	-1.86835490263221	0.0617126186250478	0.0975828561491203	Gpx2	14776
ENSMUSG00000074758	84.913303337807	-5.27857911553666	1.06557551196517	-4.95373538173914	7.28021960911829e-07	2.41497985312736e-06	Gm5535	433481
ENSMUSG00000047686	4.784901391119	-5.2746677058102	1.27009710770513	-4.15296411102039	3.28196226841107e-05	9.04938598617097e-05	Rtl3	213436
ENSMUSG00000048217	34.2449784974663	5.2743041768118	0.405843510334715	12.9959061621113	1.29069856307333e-38	2.72173891808159e-37	Nags	217214
ENSMUSG00000047171	2.28264738184162	5.27394744566343	1.3064225642181	4.03693842261512	5.41532753377823e-05	0.000145430202761805	Helt	234219
ENSMUSG00000042124	1.1189257449301	-5.27362316882399	2.60401279901007	-2.02519095560083	0.0428477600298625	0.0704658207571416	Lce1f	67828
ENSMUSG00000045394	97.7895087911796	-5.26724362560856	0.391328216003164	-13.4599127029623	2.69234108518593e-41	6.43030550704244e-40	Epcam	17075
ENSMUSG00000043448	1450.5702166453	-5.26201614475828	0.238401152850759	-22.072108636372	5.85942745122339e-108	1.18118531546543e-105	Gjc2	118454
ENSMUSG00000104155	8.74482430443276	-5.26183072464911	1.09872324734327	-4.78904104138352	1.67580208138418e-06	5.35598532861886e-06	NA	NA
ENSMUSG00000030577	4.97233903200654	-5.2604025351715	1.13807639931285	-4.62218752479856	3.7971452008588e-06	1.16838918216595e-05	Cd22	12483
ENSMUSG00000101102	5.52819245822036	-5.25681435395401	1.12185796525731	-4.68581096426794	2.78853555098296e-06	8.70471539448055e-06	NA	NA
ENSMUSG00000001622	40.364120856833	-5.25121675476626	0.416041791556832	-12.6218492020145	1.60019025991435e-36	3.11710820754415e-35	Csn3	12994
ENSMUSG00000018604	185.965278431303	-5.24826802310749	0.328447536160785	-15.9790147444988	1.78952043872294e-57	7.78636289110083e-56	Tbx3	21386
ENSMUSG00000099491	1.63722295725435	5.24735783916692	1.32876442246987	3.94905052425567	7.84617912233003e-05	0.000206175668326905	NA	NA
ENSMUSG00000040856	268.946542933251	5.2436097168534	0.212856231566614	24.6345135317892	5.39349226721301e-134	2.27906164591291e-131	Dlk1	13386
ENSMUSG00000044734	817.017859306379	-5.24256564406866	0.381040817414619	-13.7585408294044	4.52569116597347e-43	1.15631409290622e-41	Serpinb1a	66222
ENSMUSG00000060508	1.87153382463471	5.24160756410609	1.44374591431292	3.63056096792528	0.000282805889191481	0.000690685095387843	Nlrp9b	243874
ENSMUSG00000087195	9.59288002405823	5.24135470936379	0.898664300436453	5.83238335696459	5.46412010689072e-09	2.23207122343762e-08	NA	NA
ENSMUSG00000073945	4.68998439991269	5.24127483449694	1.43158700781611	3.66116401300157	0.000251071960836478	0.00061764489425212	Olfr618	259049
ENSMUSG00000069515	4.24858642199708	-5.23564005369975	1.17612618072177	-4.45159723464938	8.52339220935921e-06	2.52133140840401e-05	Lyz1	17110
ENSMUSG00000097783	40.847158301312	-5.22976238085471	1.08000510443825	-4.84234968831456	1.28312693459345e-06	4.15475215647242e-06	NA	NA
ENSMUSG00000026228	5.69111046571199	-5.22798993757541	0.936715760436165	-5.58119139058906	2.38876604142847e-08	9.19074701949008e-08	Htr2b	15559
ENSMUSG00000065575	1.13778458832695	5.22584513727735	2.25923030664654	2.31310863788574	0.0207166669215721	0.0364778686006654	Mir449a	723868
ENSMUSG00000030666	9.12573089309216	-5.22212263648855	0.780843858583051	-6.68779369791653	2.26560210063885e-11	1.11444089897778e-10	Calcb	116903
ENSMUSG00000045776	16.8926795374141	-5.2208502960927	0.534014575069521	-9.77660636961646	1.41888376650417e-22	1.43145697894381e-21	Lrtm1	319476
ENSMUSG00000068011	15.4626076129025	5.21320880227367	0.590017452788968	8.83568575409291	9.94860747153157e-19	8.11435604944184e-18	Mkrn2os	70291
ENSMUSG00000024803	17.8180087757494	-5.20631379824869	0.526838725011742	-9.88217750722986	4.97401155322277e-23	5.15294464210109e-22	Ankrd1	107765
ENSMUSG00000110946	4.19122412428283	5.19863788193585	1.22102508663769	4.25760120641848	2.06632124779325e-05	5.84641730334293e-05	NA	NA
ENSMUSG00000099159	1.1558184031389	-5.19751271519956	1.87643684138901	-2.76988417651839	0.00560762295392265	0.0111340449609377	NA	NA
ENSMUSG00000045629	236.251974280554	-5.19653812225987	0.483166016297811	-10.7551813392788	5.60237184522006e-27	7.09106662183297e-26	Sh3tc2	225608
ENSMUSG00000061451	2577.83427631738	-5.19522616599174	0.227952946653011	-22.7907831079714	5.65943890639885e-115	1.41312330784434e-112	Tmem151a	381199
ENSMUSG00000106275	38.2307301325232	-5.19353246909288	1.07315462292567	-4.83950062567319	1.301657816778e-06	4.21227204831562e-06	NA	NA
ENSMUSG00000054753	5.37893893146105	-5.19351883480298	1.1693334439335	-4.44143529952636	8.9360816721191e-06	2.63737437987203e-05	AU018091	245128
ENSMUSG00000032034	36.7259624470756	5.18824385702629	0.65669720948098	7.9005115022901	2.77761205678471e-15	1.81320468579116e-14	Kcnj5	16521
ENSMUSG00000027718	1.87298582466787	5.18275073420816	1.3026784662976	3.97853412664316	6.93414596405887e-05	0.000183504744391504	Il21	60505
ENSMUSG00000056824	2.36992688464065	5.17981397518535	1.29788134552181	3.99097651958532	6.58017955544861e-05	0.000174705516399072	Zfp663	381405
ENSMUSG00000104445	5.23527810373261	5.17713699651088	1.14001437303833	4.54129098628201	5.59107988893883e-06	1.68916263439644e-05	Rhbg	58176
ENSMUSG00000028699	10.6495023896822	-5.17622361801453	0.78711981662537	-6.57615716017243	4.82762287219666e-11	2.31913767754213e-10	Tspan1	66805
ENSMUSG00000100111	3.99210490027427	5.17284280218435	1.36693339259989	3.78426837049147	0.000154161405653182	0.000389399766228	NA	NA
ENSMUSG00000046223	260.250806064622	-5.16545747561714	0.571927929638738	-9.03165802530388	1.69090116664652e-19	1.44625034389739e-18	Plaur	18793
ENSMUSG00000010311	398.663310306692	-5.16453145279431	0.241451895139637	-21.3894840204404	1.67400068541744e-101	2.78657705005132e-99	Optc	269120
ENSMUSG00000047798	7.18593866670915	-5.15608904292842	0.950332797720196	-5.42556150360972	5.7772631837458e-08	2.15055465353537e-07	Cd300lf	246746
ENSMUSG00000105954	3.08754970192485	-5.15159551870201	1.36437568356286	-3.77578960162161	0.000159501585981059	0.000402102839463264	NA	NA
ENSMUSG00000001946	184.170140195904	-5.15157257404915	0.404005937950443	-12.7512298462333	3.06865571806999e-37	6.10204272336215e-36	Esam	69524
ENSMUSG00000049128	107.758077290337	-5.14673108042192	1.15160791311501	-4.46916960348111	7.85238499448053e-06	2.33320426617607e-05	Ivl	16447
ENSMUSG00000031111	1614.29997223478	5.1463058763138	0.172624907981384	29.8120702075553	2.72508980320489e-195	5.4434907496201e-192	Igsf1	209268
ENSMUSG00000020591	5380.63340936113	5.14408535850192	0.264305338640552	19.4626615752841	2.27649749272852e-84	2.35950374564735e-82	Ntsr2	18217
ENSMUSG00000051965	2.27014473268812	5.13830330340457	1.2437798639604	4.1311999432467	3.60874520348978e-05	9.8908517345991e-05	Nanos2	378430
ENSMUSG00000031075	286.345299305208	-5.13711911007331	0.288318088799263	-17.8175401046375	5.16587067697985e-71	3.51423146703648e-69	Ano1	101772
ENSMUSG00000108307	2.30939592018317	5.13067000722673	1.21058900146585	4.23816010306901	2.25359042612129e-05	6.34522583715569e-05	Ceacam-ps1	100038912
ENSMUSG00000035296	46.7107778104193	5.12998443624958	0.532917502653135	9.62622621833567	6.19634069361647e-22	6.05120862492599e-21	Sgcg	24053
ENSMUSG00000053024	8544.38504506398	-5.12757429621644	0.220125536254529	-23.2938639626412	5.11586310801128e-120	1.45988129964067e-117	Cntn2	21367
ENSMUSG00000029306	2.50765640425284	5.10788332706521	1.34570479430199	3.7956937871464	0.000147231135957483	0.000373224475126184	Ibsp	15891
ENSMUSG00000087401	5.27958822790412	5.10643351048924	1.1363336231302	4.49378017735917	6.99698572872093e-06	2.09205017576793e-05	NA	NA
ENSMUSG00000019982	919.284870481604	5.10516776448174	0.196449143355477	25.9872233458605	6.90619323408475e-149	4.89515432040465e-146	Myb	17863
ENSMUSG00000044206	1.3464806119246	-5.0973484682629	3.33145372871546	-1.53006731695725	0.126000067117202	0.182697602927694	Vsig4	278180
ENSMUSG00000040522	3.65505603398556	-5.09065777951382	1.16960177370312	-4.35247098112384	1.34611694055251e-05	3.89136002299176e-05	Tlr8	170744
ENSMUSG00000091712	1153.19848490997	-5.08797113475447	0.224806451511853	-22.6326740204171	2.06683841250843e-113	4.83134472745188e-111	Sec14l5	665119
ENSMUSG00000054065	8.71192392736445	-5.08327644796347	0.753122340835788	-6.74960251786215	1.48250728750141e-11	7.38665138963004e-11	Pkp3	56460
ENSMUSG00000009551	1.98334470225954	5.08089877722449	1.30784736472344	3.88493253438554	0.000102358308590262	0.000264945118936721	6330409D20Rik	70730
ENSMUSG00000030187	2.43293721659864	-5.07535106834458	1.27188593944107	-3.99041369273642	6.59581479551493e-05	0.000175099478678083	Klra2	16633
ENSMUSG00000067855	4.03481776392802	-5.07382893046082	4.56693907067091	-1.1109911588366	0.266572154895691	0.346652657840032	Speer3	71026
ENSMUSG00000110081	2.96915417218545	5.07113822564453	1.2777117535943	3.96892195080699	7.21985227528087e-05	0.000190583630519878	NA	NA
ENSMUSG00000054932	1.92536994682011	-5.06067497885593	1.40934675241889	-3.59079479210507	0.000329671125373322	0.000797255518140877	Afp	11576
ENSMUSG00000101840	2.12825798720275	-5.05186187225423	1.33188245526129	-3.79302381550117	0.000148823876910201	0.000377087989777197	NA	NA
ENSMUSG00000045404	446.018787384044	-5.05137341004651	0.250160121305827	-20.1925606034987	1.13810342714051e-90	1.4049183485707e-88	Kcnk13	217826
ENSMUSG00000110353	43.8228394502242	5.05017349909274	0.549410136713277	9.1919918502128	3.85633299852878e-20	3.42918676554727e-19	Gm33543	102636491
ENSMUSG00000001943	14.7072187039981	-5.04664054807716	0.975828271147273	-5.1716482267355	2.32038100072283e-07	8.13299277857436e-07	Vsig2	57276
ENSMUSG00000098922	1.51773150731137	5.04270562364444	1.48358448851868	3.39900131247627	0.000676323918052228	0.00155839612535252	Mir8106	102465896
ENSMUSG00000042417	457.416735302932	5.0425846129156	0.179088107525352	28.1570042957864	1.96701242338261e-174	2.27479810415716e-171	Ccno	218630
ENSMUSG00000024786	5.84855706443615	5.03836862068196	1.17734832909375	4.27942053866096	1.87380519979569e-05	5.33112683403151e-05	Majin	622554
ENSMUSG00000087597	5.17026334490715	5.02010005177006	1.14141432552119	4.39814004391244	1.09182522643846e-05	3.19279687257549e-05	NA	NA
ENSMUSG00000052821	7.20152594935502	-5.01137150394552	0.861056344445964	-5.8200273841197	5.88379867771517e-09	2.39638013615265e-08	Cysltr1	58861
ENSMUSG00000024810	3739.97051951997	-5.00048603212166	0.222837008582601	-22.4401057253831	1.59864371418237e-111	3.54818164966962e-109	Il33	77125
ENSMUSG00000020928	46.4522588255648	-4.99877736936428	1.13537912734289	-4.40273847649715	1.0689298965759e-05	3.12959315355926e-05	Higd1b	75689
ENSMUSG00000027919	8.54769750430899	-4.99847199071318	4.78236664313862	-1.04518795059024	0.295936111310102	0.37860630974567	Lce1g	66195
ENSMUSG00000048782	452.100011019846	-4.9980010070791	0.269859292322588	-18.5207667450062	1.40422890492059e-76	1.15131051223209e-74	Insc	233752
ENSMUSG00000030148	3.45152086110703	-4.98611940558471	1.23743397781758	-4.02940237213994	5.59188329348879e-05	0.000149842014155889	Clec4a2	26888
ENSMUSG00000028328	1138.95512387359	-4.97929146660392	0.21732768726188	-22.9114455196124	3.57290479782793e-116	9.12877175845035e-114	Tmod1	21916
ENSMUSG00000036136	16.6729436040548	-4.9729911587828	0.516047972501508	-9.63668384293142	5.59667810745038e-22	5.48509402564706e-21	Fam110c	104943
ENSMUSG00000111837	6.50813819988751	-4.96793015915915	1.17753948659615	-4.21890748948018	2.45488967281553e-05	6.88641526628057e-05	NA	NA
ENSMUSG00000017737	173.46939696861	-4.96072601360538	0.460410536852513	-10.7745709894439	4.53893088842226e-27	5.76830123836334e-26	Mmp9	17395
ENSMUSG00000037754	3283.5682468932	-4.95898256885021	0.259128818905977	-19.1371326037245	1.23903932066848e-81	1.14875151869403e-79	Ppp1r16b	228852
ENSMUSG00000071715	5.54231571166216	-4.94530523701466	1.02205025756201	-4.83861258330987	1.30748625862798e-06	4.23051031671809e-06	Ncf4	17972
ENSMUSG00000100674	1.45564962145049	4.93845125385961	1.95404928359043	2.52729104395235	0.0114946202163751	0.0214789769550481	NA	NA
ENSMUSG00000101930	1.87990698178971	4.93457628047176	1.28401303027709	3.84308894389248	0.000121495412204751	0.000311253199530721	Gm5441	432713
ENSMUSG00000013523	3307.25908816368	-4.93377146922086	0.226885442736298	-21.7456501823929	7.59488559142703e-105	1.37919356281344e-102	Bcas1	76960
ENSMUSG00000079243	8.34088203156275	-4.93031390180497	1.0873213036796	-4.53436705886318	5.77764781284157e-06	1.74361015508265e-05	Xirp1	22437
ENSMUSG00000108175	109.601839436551	4.92997074866135	0.452602864546696	10.8924868462752	1.25174709094558e-27	1.63815597554182e-26	NA	NA
ENSMUSG00000079293	21.4268625707932	-4.92951869116049	0.522970911773945	-9.42599020362204	4.26066191429851e-21	3.98380954225027e-20	Clec7a	56644
ENSMUSG00000021566	2.37379911311888	4.92804071621027	1.26495952682139	3.89580900552092	9.78714936705668e-05	0.00025407967041864	Slc6a19os	71390
ENSMUSG00000085638	2.7858836062485	4.92652157632096	1.27822231758791	3.85419774677198	0.000116109724599429	0.000298185948880699	NA	NA
ENSMUSG00000085649	4.31831459443807	4.92097715391837	1.11680141400002	4.40631350590169	1.05144753070379e-05	3.08210466811023e-05	NA	NA
ENSMUSG00000096546	17.5077498661236	4.91727285250971	0.87600160317152	5.61331490114512	1.98486906849571e-08	7.70012853849865e-08	Smlr1	100504474
ENSMUSG00000032494	30.1206209890294	4.91547426513597	0.659819822290035	7.44972202877422	9.35370996803664e-14	5.54683686829812e-13	Tdgf1	21667
ENSMUSG00000000983	19.664236944853	-4.91058021115774	1.09622388895428	-4.47954132421078	7.48036076412578e-06	2.22955667801833e-05	Wfdc18	14038
ENSMUSG00000097169	0.966968409909299	4.9105687566324	1.90544588721804	2.57712317603617	0.00996264416731813	0.0188422430959271	NA	NA
ENSMUSG00000022144	48.4728597854866	-4.9101421807009	0.376330010880333	-13.0474371927309	6.57212058638485e-39	1.40475880977271e-37	Gdnf	14573
ENSMUSG00000045027	14.4911431015222	-4.90435655965589	1.21037280333907	-4.05193882919889	5.07949470670471e-05	0.000136846171150592	Prss22	70835
ENSMUSG00000010505	128.751162167004	4.9032359846345	0.413784425502466	11.8497354719922	2.15871161943132e-32	3.56373932485082e-31	Myt1	17932
ENSMUSG00000051279	323.046863043759	-4.90227300873561	0.210287756284419	-23.3122132042018	3.33331897548918e-120	9.63723919058208e-118	Gdf6	242316
ENSMUSG00000031285	260.775340269677	4.90025685934723	0.210055278683806	23.3284156915834	2.28286024076817e-120	6.77855244194581e-118	Dcx	13193
ENSMUSG00000081287	1.90296843098728	4.89693653182687	1.46789384037838	3.33602907589324	0.000849842749769759	0.00193108528859265	NA	NA
ENSMUSG00000051397	16.688981338278	-4.89693287703134	0.527613082531302	-9.28129540218673	1.67430405331253e-20	1.51959863541661e-19	Tacstd2	56753
ENSMUSG00000097393	4.06203529268415	4.89631652977544	1.21105565118249	4.04301530238896	5.27681753291828e-05	0.000141918618911644	D030068K23Rik	628686
ENSMUSG00000105422	23.8736858474153	-4.89428831655842	0.787630041728446	-6.21394316780751	5.16712230556748e-10	2.29368037212594e-09	NA	NA
ENSMUSG00000044562	107.62737644214	-4.89239690138401	0.38498962985705	-12.7078667111127	5.34733552952069e-37	1.05473073240717e-35	Rasip1	69903
ENSMUSG00000030278	9.31198425433715	4.88804358342882	0.925193938763357	5.28326373383113	1.26902495300881e-07	4.56445986126412e-07	Cidec	14311
ENSMUSG00000102771	5.64412878301981	-4.88594379517962	1.1969981388653	-4.08183073685583	4.46823346139666e-05	0.000121315326636932	NA	NA
ENSMUSG00000034607	1.53355801885707	-4.88493803900391	1.56790092199724	-3.11559102394132	0.00183576681825581	0.00395308744585798	Pof1b	69693
ENSMUSG00000048070	6.64087972075489	4.87991493255116	0.932168234525793	5.23501525991565	1.64971233402995e-07	5.85418751867574e-07	Pirt	193003
ENSMUSG00000101386	1.96195700391359	-4.87921592247297	1.50949622464131	-3.23234721811403	0.00122777770847253	0.00272642340457473	NA	NA
ENSMUSG00000026678	1653.05777805783	-4.87839372890151	0.365662657997015	-13.3412412293446	1.33222701915252e-40	3.10095596311847e-39	Rgs5	19737
ENSMUSG00000027793	274.873502165536	4.87770978195406	0.23729380573717	20.5555714646706	6.86175611482707e-94	9.60339917905065e-92	Ccna1	12427
ENSMUSG00000100444	3.07934622538182	4.87528182705389	1.19348575727142	4.08490993491191	4.40939164024552e-05	0.000119821373375111	NA	NA
ENSMUSG00000021541	97.2599478820677	4.87508244025455	0.254322075031005	19.1689315198463	6.72764022105873e-82	6.29048674797121e-80	Trpc7	26946
ENSMUSG00000008028	108.395363549495	4.87393880512781	0.311957329890855	15.6237354859816	5.01777546080282e-55	1.99738369927935e-53	1700008O03Rik	69349
ENSMUSG00000021403	58.6574999924427	-4.86855711454988	0.670562299810802	-7.2604098320522	3.85919234020243e-13	2.17989802805316e-12	Serpinb9b	20706
ENSMUSG00000025105	1.6914362775514	-4.86573863642492	1.43840017051442	-3.3827433673654	0.000717656605349641	0.00164655618558501	Bnc1	12173
ENSMUSG00000034488	2410.12669516815	-4.86219619222618	0.210289719511849	-23.1214165082008	2.81983323944455e-118	7.64940688522407e-116	Edil3	13612
ENSMUSG00000026380	998.550249025927	4.84722189506384	0.192512897404792	25.1786865213072	6.85806364957363e-140	3.58791029933527e-137	Tfcp2l1	81879
ENSMUSG00000028776	2033.54982985155	-4.84420618429476	0.25185427378053	-19.2341631197256	1.91611130267383e-82	1.81477214024363e-80	Tinagl1	94242
ENSMUSG00000026414	17.112847563709	-4.84245457758074	0.664455477551668	-7.28785410186373	3.14930740030061e-13	1.7978626008523e-12	Tnnt2	21956
ENSMUSG00000019122	50.0924339014416	-4.84179929926991	0.428957310923322	-11.2873686401289	1.51504632408333e-29	2.16873699538e-28	Ccl9	20308
ENSMUSG00000047562	4.73005521434569	-4.83651088548745	0.927198982202483	-5.21625991650543	1.82571945143997e-07	6.45167795215349e-07	Mmp10	17384
ENSMUSG00000020723	2253.31843400234	4.83536480757613	0.121201314779905	39.8953164522753	0	0	Cacng4	54377
ENSMUSG00000085357	2.41278760337135	4.83535048936012	1.63172309082371	2.96334011362136	0.00304320112128055	0.00632204389126382	NA	NA
ENSMUSG00000040113	22.4682726235635	4.83100325539028	0.889254063653222	5.43264681360422	5.55242373277802e-08	2.07031065128681e-07	Mettl11b	240879
ENSMUSG00000028023	26.0378147620267	-4.82949873247175	0.519870641736128	-9.28980854995668	1.54566095963842e-20	1.40516376773418e-19	Pitx2	18741
ENSMUSG00000029377	221.581433298739	-4.82939247751039	0.288830207150365	-16.72052423172	9.28984475595132e-63	4.80295903111808e-61	Ereg	13874
ENSMUSG00000028356	10.7734340515422	4.82836423903416	1.1230973818153	4.29915011575392	1.71454316798876e-05	4.89749236987245e-05	Ambp	11699
ENSMUSG00000085476	3.4029383662852	4.82702429305534	1.12351319379148	4.29636636198795	1.7362055477813e-05	4.95643036266059e-05	NA	NA
ENSMUSG00000020717	206.255670054489	-4.82690405421906	0.387817586693869	-12.4463258496559	1.46432376766182e-35	2.74535717976393e-34	Pecam1	18613
ENSMUSG00000048706	335.789880436959	-4.82666841164108	0.220182840359821	-21.921183339053	1.6316067812915e-106	3.09062894873432e-104	Lurap1l	52829
ENSMUSG00000107458	2.5357103182737	-4.81728786565229	1.38085743764877	-3.4886207180481	0.000485519531663335	0.00114528402246253	NA	NA
ENSMUSG00000028475	12.0489030220486	-4.81589968119452	1.14591524852458	-4.20266654745645	2.63789031489426e-05	7.37528488219514e-05	Spaar	71406
ENSMUSG00000030786	12.4369605853427	-4.81406671260701	0.837552048264993	-5.74778214987289	9.0421633804641e-09	3.62362677291515e-08	Itgam	16409
ENSMUSG00000031304	16.8534242001396	-4.81124895550673	0.650604477716097	-7.39504433230507	1.41361103389864e-13	8.25878097523394e-13	Il2rg	16186
ENSMUSG00000028427	13.1587360423371	4.81017234530959	0.568379936226444	8.46295239984194	2.60692135343326e-17	1.94770088061847e-16	Aqp7	11832
ENSMUSG00000085733	3.59013776963433	-4.80910331589358	1.16768534762482	-4.11849247374368	3.81359022640036e-05	0.000104197983144361	NA	NA
ENSMUSG00000020159	2.42930410271569	-4.80798007635232	1.59635478671455	-3.01184931843854	0.00259661454425829	0.00545723686092658	Gabrp	216643
ENSMUSG00000055170	2.27400896332524	4.80794313646384	1.258032099391	3.82179686733852	0.000132482801199378	0.00033790418929239	Ifng	15978
ENSMUSG00000040148	1.47289214303312	-4.80535870887788	5.11001359502183	-0.94038080711943	0.347022263448532	0.432901112453423	Hmx3	15373
ENSMUSG00000022112	1253.59757618392	4.80428989699729	0.283687991578443	16.9351190026274	2.47856653091488e-64	1.33812143449122e-62	Gpc5	103978
ENSMUSG00000032561	8.49087179150236	-4.80270614038727	0.688568219707386	-6.97491694058757	3.06051577477856e-12	1.61229233083695e-11	Acpp	56318
ENSMUSG00000105437	2.64687642601811	4.79841333683971	1.27820004449838	3.75403940681509	0.000174007489365818	0.000436867751809313	NA	NA
ENSMUSG00000025961	7.62041703032221	4.79757422295998	0.941659623775934	5.09480719128885	3.49096354601254e-07	1.19892063139315e-06	4933402D24Rik	74426
ENSMUSG00000041669	220.320924180452	-4.79726899885995	0.306223408040711	-15.6659121180644	2.58691599022988e-55	1.04106785811944e-53	Prima1	170952
ENSMUSG00000084128	10.0485031346582	-4.79380151716494	0.665814627833949	-7.19990417266785	6.02548913816654e-13	3.35100159030457e-12	Esrp2	77411
ENSMUSG00000041911	272.137956146949	4.7926901149242	0.191275324413081	25.0564997321549	1.48311158531764e-138	7.40645701458741e-136	Dlx1	13390
ENSMUSG00000047751	1.62396101409637	-4.78685363861769	1.40378228358684	-3.40996869285646	0.000649703370454828	0.00150051841065839	Utf1	22286
ENSMUSG00000032769	10.7390360640242	-4.78497419764553	0.581158374717277	-8.23351156209928	1.81803823875159e-16	1.28656213269207e-15	Trpa1	277328
ENSMUSG00000101792	17.8290501201132	4.78158338506828	0.919488725968259	5.20026320065325	1.99006513772299e-07	7.01664012695559e-07	NA	NA
ENSMUSG00000050195	451.295828577798	4.780500970231	0.32627960512848	14.6515470016845	1.31682968839217e-48	4.2240436121228e-47	Scd4	329065
ENSMUSG00000104000	2.52037579171619	-4.77686952234442	1.25332681215295	-3.81135189642899	0.000138208852679947	0.000351610874138761	NA	NA
ENSMUSG00000004371	33.4760584030952	-4.7752231787842	0.400392603948864	-11.9263521146211	8.62718211268033e-33	1.44706162261011e-31	Il11	16156
ENSMUSG00000056222	1104.41344198334	-4.76665661783072	0.188303724757824	-25.3136608102739	2.2593930052373e-141	1.24114106260198e-138	Spock1	20745
ENSMUSG00000102498	2.6402866670757	-4.76381685521922	1.6181073937989	-2.9440671697538	0.00323929688088933	0.00670027961628364	NA	NA
ENSMUSG00000034810	579.400658184244	-4.75931045531948	0.240363425399029	-19.8004769129018	2.94888800211538e-87	3.32286749079391e-85	Scn7a	20272
ENSMUSG00000085940	5.76914437735909	4.75489878754882	0.99214804134411	4.7925295312856	1.64691520302287e-06	5.26672504089966e-06	4930405D11Rik	73922
ENSMUSG00000029706	28.391961262876	4.75233825561445	1.13375669460474	4.19167382052042	2.76903915509836e-05	7.71447918790114e-05	Pax4	18506
ENSMUSG00000107842	1.95273583288143	4.74795307045001	1.38416397761869	3.43019551673233	0.000603146475984749	0.0014005006358251	NA	NA
ENSMUSG00000032013	16.6359715197825	4.74705273227424	1.04757203474155	4.53148096249571	5.85716162921166e-06	1.76687826027825e-05	Trim29	72169
ENSMUSG00000018595	7.40270492834391	4.7462356939231	0.803816409850521	5.90462652386721	3.53446528110109e-09	1.4681059663825e-08	Glra4	14657
ENSMUSG00000078956	2.08615012190204	-4.7349782240763	1.30881407995974	-3.61776229074641	0.000297161125971766	0.000723492678224667	NA	NA
ENSMUSG00000054889	94.1221848669291	-4.72752168384823	0.333214426816778	-14.1876260551219	1.09296410236661e-45	3.08288834676527e-44	Dsp	109620
ENSMUSG00000046623	99.9676701566576	-4.72730213474544	0.54765651150343	-8.63187424133427	6.03547227374679e-18	4.66798424044485e-17	Gjb4	14621
ENSMUSG00000031877	21.615814890924	-4.72669406067203	0.474441676825115	-9.96264512911741	2.2207412802511e-23	2.34259952717031e-22	Ces2g	72361
ENSMUSG00000022759	986.838789253835	4.72517795821755	0.183156798860747	25.7985397626985	9.20802696965384e-147	6.131150806188e-144	Lrrc74b	74685
ENSMUSG00000057913	1.97726397198179	4.72227232950543	1.54332035155766	3.05981342417942	0.00221474915370746	0.00470008529596426	NA	NA
ENSMUSG00000056643	2.24825086377074	-4.71945240404689	1.4472297139106	-3.26102508722982	0.00111010218173403	0.00247964574964338	Chst13	71797
ENSMUSG00000029618	1.95983767164873	4.71935837140509	1.28361538897561	3.67661404805326	0.000236350214121044	0.000584175844193667	Ocm	18261
ENSMUSG00000108657	56.5550283437682	4.71862251757775	0.362316700613909	13.0234750691385	8.99807765820442e-39	1.91398606373403e-37	NA	NA
ENSMUSG00000107098	1.68267916232097	4.71625553022671	1.33188201325834	3.54104604107443	0.000398544026197346	0.000952180916346013	NA	NA
ENSMUSG00000097028	1.33521351383379	-4.71620093231153	1.74597922868224	-2.70117814395251	0.00690943190185598	0.0134856055409026	Ptgs2os	320019
ENSMUSG00000110245	1.34627437166943	-4.71562599461074	1.82746050459497	-2.58042566871009	0.00986785972622928	0.0186822748375354	NA	NA
ENSMUSG00000034164	1073.24800888518	4.70397773191683	0.192437768284761	24.4441503029493	5.80744852022471e-132	2.36309382101662e-129	Emid1	140703
ENSMUSG00000054435	2.2133863706133	-4.70198329510749	1.28866320150464	-3.64872938842163	0.00026354052660548	0.000646714157261944	Gimap4	107526
ENSMUSG00000097615	156.729559141355	4.6989398524622	0.633494956826315	7.41748580920512	1.19364472962714e-13	7.00907419671223e-13	Gm2061	100039138
ENSMUSG00000042477	1.71309888386585	4.69600970734041	1.39934407283876	3.35586493592953	0.000791171971286385	0.00180429908926577	Tfap2e	332937
ENSMUSG00000035932	1.78719231216909	4.68882006560928	1.57884569388084	2.96977727702068	0.00298015729593955	0.00620456663480005	Olfr750	404319
ENSMUSG00000025229	3.17835766844774	-4.68734303484826	1.21788842697843	-3.84874585472292	0.000118724102718784	0.00030443747333876	Pitx3	18742
ENSMUSG00000063683	13.8357622321919	-4.68350698747858	0.531168077392272	-8.81737285582352	1.1717653436869e-18	9.51485583770594e-18	Glyat	107146
ENSMUSG00000040133	178.047458332696	-4.68155226824532	0.193524660160672	-24.1909856054443	2.76796315567986e-129	1.03085515965684e-126	Gpr176	381413
ENSMUSG00000038233	484.932726113535	4.6746494329422	0.263024795097967	17.7726568751857	1.15107535644063e-70	7.78233194063694e-69	Fam198a	245050
ENSMUSG00000059498	41.8514727952631	-4.67237546162291	0.523887442635039	-8.91866282979009	4.71951842500505e-19	3.92959372310102e-18	Fcgr3	14131
ENSMUSG00000040485	5.07260043759665	4.6699030106473	1.15184970095693	4.05426420371307	5.02923504785616e-05	0.000135608518476553	Lrrc52	240899
ENSMUSG00000094732	33.7962023585	-4.66829265429169	1.06926053568004	-4.3659075580889	1.26596014979517e-05	3.67171889802657e-05	1500015L24Rik	68994
ENSMUSG00000022705	7.59449196650531	4.66014177792182	1.14893525053704	4.05605257193001	4.99090305045357e-05	0.0001346079694705	Drd3	13490
ENSMUSG00000087579	96.1038519966788	4.65952522134159	0.429121209458782	10.8582962543807	1.82115174730365e-27	2.36502171060892e-26	Hectd2os	668215
ENSMUSG00000031610	896.348539049356	4.65464119746074	0.202132341451855	23.0276914818671	2.46157788277196e-117	6.3633236256645e-115	Scrg1	20284
ENSMUSG00000047880	3.66985861833294	4.65344128840619	1.17067271977364	3.97501471573195	7.03749045506189e-05	0.000186060375128233	Cxcr5	12145
ENSMUSG00000000739	8.61417447286064	4.65068607829765	1.15798730617509	4.01618053453383	5.91489513694994e-05	0.00015790060848524	Sult5a1	57429
ENSMUSG00000110843	4.90440491960949	4.64861716281276	1.27830111859572	3.63655878508463	0.000276304608901195	0.000675633337567991	NA	NA
ENSMUSG00000025389	4.27585584003336	4.64856561498203	1.23286833069394	3.77052885474438	0.000162901965056056	0.000410204547120871	Mip	17339
ENSMUSG00000083140	2.83458334268903	4.64500533264309	1.25770776504493	3.69323102054408	0.000221422698292378	0.000549009360142003	Gm5073	278181
ENSMUSG00000091002	320.554538724549	4.63779989684662	0.205123000695199	22.6098481453971	3.46729697469931e-113	7.85432128093484e-111	Tcerg1l	70571
ENSMUSG00000024172	270.262035774262	4.63637522677292	0.436119746546215	10.630968360158	2.13880045674204e-26	2.62400125270758e-25	St6gal2	240119
ENSMUSG00000030800	2.75326977513749	-4.62850392089209	1.35634980266097	-3.41247067077504	0.000643768540191902	0.00148743702772205	Prss8	76560
ENSMUSG00000062082	2.19541883857183	-4.62781676078858	3.36422081314705	-1.37559839791238	0.168946002982572	0.235250350033971	Cd200r4	239849
ENSMUSG00000045174	8.52568161674015	4.626959622098	0.731896381163291	6.32187798871722	2.58403382698454e-10	1.17798703901102e-09	Amer3	211383
ENSMUSG00000101634	3.20491746665387	-4.62616051332499	1.2562654643368	-3.6824705005858	0.000230984603304351	0.000571814408337822	1700066B17Rik	73426
ENSMUSG00000038255	5.27913950534641	4.62411132433999	0.990233741472767	4.66971698769079	3.0161496668771e-06	9.3805883411593e-06	Neurod2	18013
ENSMUSG00000039167	119.777865050454	-4.62119824838016	0.601922368689223	-7.67739909457679	1.62351036179004e-14	1.01086407423102e-13	Adgrl4	170757
ENSMUSG00000038173	563.526966935169	-4.61866491517644	0.23857394287902	-19.3594692674319	1.69623983621265e-83	1.67889540185138e-81	Enpp6	320981
ENSMUSG00000110101	2.24760491527132	4.61434721074536	1.37850190804198	3.34736367343849	0.000815841040463827	0.00185708848877154	Gm6249	621677
ENSMUSG00000070777	4.55568355150724	4.61100887954088	1.05443049361431	4.37298513981282	1.22559069377281e-05	3.56121453507935e-05	Ceacam20	71601
ENSMUSG00000006403	2111.97448397725	-4.6074915716632	0.264265038452414	-17.4351158921571	4.46653315889389e-68	2.72619814167709e-66	Adamts4	240913
ENSMUSG00000027875	513.806626487023	4.60291537676399	0.497910556664588	9.24446231387034	2.36426393043376e-20	2.12127281924953e-19	Hmgcs2	15360
ENSMUSG00000105904	1.98952276626243	-4.60013163664107	1.36143332902612	-3.37888865988885	0.000727794770673016	0.00166842300427733	Mir24-1	387142
ENSMUSG00000025044	44.0212255308631	-4.59687201845549	0.357184378886737	-12.8697454037125	6.66213863449037e-38	1.36427933099401e-36	Msr1	20288
ENSMUSG00000019935	247.22539601607	4.59479636228579	0.439681471769395	10.450284256453	1.46086714157204e-25	1.71380852652229e-24	Slc17a8	216227
ENSMUSG00000050762	3.04132535255853	-4.59466720788903	1.19009906042783	-3.86074349662733	0.000113042525286171	0.00029088691979307	Prss27	213171
ENSMUSG00000110760	6.63846793576527	4.59220673255412	0.946311694084458	4.85274224260434	1.21765908840811e-06	3.95325401146444e-06	Gm39456	105243569
ENSMUSG00000060284	108.566412680656	-4.58811711288919	0.492670370036479	-9.3127522821181	1.2456192454258e-20	1.13662756145104e-19	Sp7	170574
ENSMUSG00000030108	161.985709290705	4.58746389669792	0.310302437560178	14.7838474385437	1.86217712093694e-49	6.18090904506758e-48	Slc6a13	14412
ENSMUSG00000091947	3.38301591724898	4.58391083845407	1.17852962754929	3.88951684480445	0.000100443996983601	0.000260204662310854	NA	NA
ENSMUSG00000108750	3.93970288606842	-4.58091924402783	1.13652758255085	-4.03062742546581	5.56281612235969e-05	0.000149135869517581	NA	NA
ENSMUSG00000105352	98.6693752311923	4.57774438696601	1.09295523853759	4.1884097587484	2.80915970722168e-05	7.81832378046636e-05	C030018K13Rik	77382
ENSMUSG00000071356	1.71715170496606	4.57103896387033	1.78806469636951	2.55641698712098	0.0105756301476555	0.019905629709991	Reg3b	18489
ENSMUSG00000103378	3.06031071536479	4.57091847104229	1.22084713528802	3.74405471325772	0.000181074195678587	0.000453624820618583	NA	NA
ENSMUSG00000024107	43.9560439256684	4.56826150401814	0.8697970485457	5.25210048902358	1.50374377835031e-07	5.36044160312969e-07	Lhcgr	16867
ENSMUSG00000047976	750.493284400622	-4.56624019241623	0.238401869313044	-19.1535418978629	9.04224499519039e-82	8.41886649488637e-80	Kcna1	16485
ENSMUSG00000046415	69.9562307058735	4.56285216073775	0.760262581851281	6.00167924827624	1.95287192297835e-09	8.25677405495539e-09	B430212C06Rik	338360
ENSMUSG00000054450	6.48619516074524	-4.55963647051603	1.14985739187357	-3.96539301546481	7.32751126558991e-05	0.000193286200526779	NA	NA
ENSMUSG00000043230	4.55074574322912	-4.55614337070292	1.17387026007116	-3.88130062212049	0.000103899312029779	0.000268649044861184	Fam124b	241128
ENSMUSG00000064900	2.16294802816365	4.55264788501712	1.31063389545569	3.473622878824	0.00051348218407425	0.0012068396652758	NA	NA
ENSMUSG00000022097	5.42597717455774	4.54847857560726	0.845734373265078	5.37814084349818	7.52589338404354e-08	2.77042143286294e-07	Sftpc	20389
ENSMUSG00000079434	86.4640931539004	4.545884292448	0.323659487498189	14.0452681538447	8.23560648286238e-45	2.24796249997435e-43	Neu2	23956
ENSMUSG00000071714	10.9196610663122	-4.54238889156913	0.686271276937603	-6.61894070787715	3.61781913015030e-11	1.75445464018523e-10	Csf2rb2	12984
ENSMUSG00000111657	4.24034515060656	4.54142343335649	1.27896934601131	3.55084619308487	0.000383994750595732	0.000919921135503708	Gm31592	102633867
ENSMUSG00000048385	65.3557222184702	4.54095170166191	0.309712166183449	14.6618447625729	1.13156286471499e-48	3.65107647964502e-47	Scrt1	170729
ENSMUSG00000035606	353.091115741912	4.54019463051678	0.177834248272018	25.5304851266447	9.04511691833656e-144	5.67852440133169e-141	Ky	16716
ENSMUSG00000062310	1.50719883318047	-4.53862866959057	1.55856892103787	-2.91204874441372	0.003590665976674	0.00736260764328646	Glrp1	14659
ENSMUSG00000038583	3.75183536345098	-4.5357548387051	1.27251717108871	-3.56439578322114	0.000364695315146158	0.000876745094059796	Pln	18821
ENSMUSG00000029231	543.426340849044	4.53431850140884	0.237589565185701	19.0846702289505	3.38606992768392e-81	3.11305918497903e-79	Pdgfra	18595
ENSMUSG00000028989	49.5990130048636	-4.53348370210469	0.790484125934758	-5.73507241115536	9.74706943165096e-09	3.89900521794405e-08	Angptl7	654812
ENSMUSG00000055882	1.97793475644158	4.53219305130448	1.36674838566571	3.31604053740802	0.000913025839609648	0.00206525805782816	Abhd16b	241850
ENSMUSG00000046245	7.81158762514628	-4.53080870720608	0.833963929237222	-5.43285932204544	5.54581287821437e-08	2.06819664584189e-07	Pilra	231805
ENSMUSG00000031775	2747.27690371859	-4.5302960423647	0.269096984607215	-16.8351795133539	1.34779034330225e-63	7.10191779697371e-62	Pllp	67801
ENSMUSG00000041468	19.2565593528245	4.52929179120883	0.438555595374511	10.3277482695004	5.27851266590474e-25	6.02831386735577e-24	Gpr12	14738
ENSMUSG00000034435	5.61722694327922	-4.52925480309339	0.875894060894361	-5.17100755137972	2.32835157268729e-07	8.15962824667589e-07	Tmem30b	238257
ENSMUSG00000029005	576.017831766429	4.52835390788099	0.345541214658686	13.1051050230114	3.07835813933123e-39	6.69710528668566e-38	Draxin	70433
ENSMUSG00000048582	8.62325993457927	-4.52805841280705	0.647617465322365	-6.99187198503535	2.71242331248523e-12	1.43649258725567e-11	Gja3	14611
ENSMUSG00000031980	5516.26694888409	4.52109735284217	0.215547994219232	20.974898742244	1.11203023904574e-97	1.70871611486377e-95	Agt	11606
ENSMUSG00000109371	3.37106731736657	4.51943723464298	1.25445870944088	3.60269907700455	0.000314930039365048	0.000764720715545165	NA	NA
ENSMUSG00000031340	42.2892472995674	-4.51790944865965	0.313372815065777	-14.4170433153602	4.04294494463464e-47	1.21029467668198e-45	Gabre	14404
ENSMUSG00000055078	82.9095913859383	4.51730489090378	0.512297898650565	8.8177306656981	1.16802799036274e-18	9.48801442966373e-18	Gabra5	110886
ENSMUSG00000040046	26.8150066479726	-4.51715717132083	1.07745586953909	-4.19242894212749	2.75983540849626e-05	7.69078800645382e-05	Tph1	21990
ENSMUSG00000022026	19.7024065995962	4.51624971748297	0.521584184864265	8.65871674897172	4.77104729990372e-18	3.71489093978684e-17	Olfm4	380924
ENSMUSG00000029503	22.6401357896702	-4.51448173944906	0.453499679359756	-9.95476280341044	2.40395449569911e-23	2.5285826775489e-22	P2rx2	231602
ENSMUSG00000085359	4.98818395212699	4.51388836651126	1.14761770745567	3.93326831503742	8.37986074639232e-05	0.000219490618882439	NA	NA
ENSMUSG00000088088	17.7999987740231	-4.51014270719415	0.915788920761263	-4.92487144684501	8.44158319125913e-07	2.78299936176349e-06	Rmrp	19782
ENSMUSG00000021852	4.40966725203798	4.50532632024953	1.28728598673138	3.49986433992749	0.000465494990686523	0.00110064795333638	Slc35f4	75288
ENSMUSG00000100402	2.02310119467408	-4.50517290000661	1.48865384309621	-3.02634015348822	0.00247533662119837	0.00521732101463709	NA	NA
ENSMUSG00000058897	90.6538737870008	-4.50393694309899	0.689150871476446	-6.53548755361753	6.34026549822563e-11	3.02004452184071e-10	Col25a1	77018
ENSMUSG00000048424	118.738088819289	4.50299802321536	0.692660010029184	6.5010220858941	7.97761172378402e-11	3.7737795997138e-10	Ranbp3l	223332
ENSMUSG00000097754	2.73232319386585	-4.50020253737857	1.31774251180324	-3.41508488727465	0.000637621368843378	0.00147457253144699	Ptgs2os2	102639566
ENSMUSG00000111171	3.97447403910129	-4.49883402745579	1.04394421019918	-4.30945828666212	1.63654921834577e-05	4.68410785133667e-05	NA	NA
ENSMUSG00000049625	5.11885571430795	-4.49366062664081	0.98381537668193	-4.56758527376994	4.93374984533576e-06	1.49860775990548e-05	Tifab	212937
ENSMUSG00000039146	5.27062517487146	4.49200675428212	0.934226210748963	4.80826453229235	1.52246217436005e-06	4.88865429741538e-06	Ifi44l	15061
ENSMUSG00000029212	2460.27834375477	4.49173447072362	0.179508458410989	25.0224112584137	3.48705034853879e-138	1.70268794018762e-135	Gabrb1	14400
ENSMUSG00000043430	3.24246395563154	-4.48619086523444	1.07622645694734	-4.16844506681176	3.06684651734184e-05	8.49461975615179e-05	Psapl1	76943
ENSMUSG00000100522	3.03350496225649	4.48566093341945	1.34581564514792	3.33304264190392	0.00085901775550969	0.00195052156058845	NA	NA
ENSMUSG00000069892	30.8125354767311	-4.48153828117048	0.509614025007364	-8.79398537178352	1.44346377392328e-18	1.16222900345974e-17	9930111J21Rik2	245240
ENSMUSG00000024979	15.5442228814017	4.48052527996811	1.11470621798157	4.01946737866155	5.83298570664643e-05	0.00015587128196301	Tectb	21684
ENSMUSG00000091735	552.57423814455	-4.4790484911262	0.279809081294054	-16.0075165195197	1.13240396078734e-57	4.96652938730145e-56	Gpr62	436090
ENSMUSG00000024846	89.5306759222428	-4.47687223194989	0.554479219938255	-8.07401264279736	6.80248284397752e-16	4.6232896854537e-15	Cst6	73720
ENSMUSG00000087015	1.80564032373507	4.47593700731478	1.6275565204215	2.75009620320627	0.00595777704179724	0.0117661544975203	NA	NA
ENSMUSG00000029602	262.178120882668	-4.47201375264718	0.566773267931319	-7.89030465210491	3.01449734566692e-15	1.96375778761753e-14	Rasal1	19415
ENSMUSG00000060777	1.43702052323814	4.47147023089065	1.41799933033404	3.15336554484642	0.0016139956038132	0.00350888744460152	NA	NA
ENSMUSG00000110358	3.65857040931299	4.46411042020054	1.20145205087366	3.71559598816646	0.000202725285771152	0.000505157938789922	NA	NA
ENSMUSG00000051295	41.5430045619824	4.46309079336348	1.16155402128548	3.84234457595371	0.00012186458457005	0.000312126182160823	9630028B13Rik	319562
ENSMUSG00000105843	353.650233922525	-4.46089232568705	0.333832200887841	-13.3626783570402	9.99036774261698e-41	2.34528152145858e-39	NA	NA
ENSMUSG00000044583	7.62984185751922	-4.45483117961039	0.955019197832033	-4.66465091981732	3.09141377352899e-06	9.60243636496358e-06	Tlr7	170743
ENSMUSG00000111633	1.78207651544998	4.45063764021322	1.29359407827926	3.44052103742889	0.000580595299592613	0.00135174970916308	Gm39377	105243461
ENSMUSG00000021613	1050.84757357181	4.44932858980684	0.229050015781422	19.4251398526545	4.73095171684706e-84	4.83503265461769e-82	Hapln1	12950
ENSMUSG00000062393	86.4373293372574	-4.44613885116493	0.35297283284208	-12.5962636142996	2.21385876287928e-36	4.28591353275299e-35	Dgkk	331374
ENSMUSG00000107479	7.19199657540157	4.43635692696974	0.938371608271414	4.72771862220129	2.27056534771892e-06	7.15798169087919e-06	NA	NA
ENSMUSG00000086850	1.95789658293831	4.43454368035119	1.32030877563998	3.35871711388247	0.000783051819950975	0.00178684441774273	NA	NA
ENSMUSG00000079620	2.66728514927487	-4.43228176900048	1.2794345665126	-3.46425044704062	0.000531711227506835	0.0012460847698387	Muc4	140474
ENSMUSG00000037759	2.87815326453346	-4.42978447219999	1.0714430589103	-4.13440960334865	3.55868289437784e-05	9.76338359822253e-05	Ptger2	19217
ENSMUSG00000040747	24.8942702412393	-4.4285437173466	0.520366940662187	-8.51042480083594	1.73297268674281e-17	1.30594291126067e-16	Cd53	12508
ENSMUSG00000033740	499.110473571731	-4.42725450118361	0.258965657041516	-17.0959136117182	1.59181744543691e-65	8.83257695166291e-64	St18	240690
ENSMUSG00000056880	19.6872731983477	4.42544636757608	0.68997022935883	6.41396712389827	1.41780795854536e-10	6.59612413150906e-10	Gadl1	73748
ENSMUSG00000052581	17.0190027972843	4.41933223979571	0.576908941559988	7.66036357114806	1.8540745349051e-14	1.14953667481574e-13	Lrrtm4	243499
ENSMUSG00000024347	3547.6852164393	4.41683295437111	0.173645374819681	25.4359378069107	1.01017445813238e-142	5.84120088645864e-140	Psd2	74002
ENSMUSG00000085987	5.05064840998092	-4.41374496484512	1.14229429185076	-3.86392980892331	0.000111577295864302	0.000287284734242596	NA	NA
ENSMUSG00000020357	230.833673025166	-4.41213555518154	0.440285890340056	-10.0210696095072	1.23162744056135e-23	1.3124417920201e-22	Flt4	14257
ENSMUSG00000097514	5.63854439354284	4.41040242255078	1.12372209259088	3.92481597685959	8.6796063438638e-05	0.000226962977738569	Gm17619	100502923
ENSMUSG00000087704	2.20875463750136	-4.40654020339559	1.3449771682314	-3.27629368548319	0.0010517912713292	0.00235826628621597	NA	NA
ENSMUSG00000055045	4.89411573046518	4.40637538332883	0.93833982424415	4.69592707192008	2.65400226294578e-06	8.30008421914426e-06	Gm11190	791423
ENSMUSG00000021239	2.73529352423685	4.40615208897552	1.19710696637845	3.68066698526135	0.000232624657261012	0.000575615044368943	Vsx2	12677
ENSMUSG00000033737	403.877798849815	-4.40460102828665	0.46966439193508	-9.37818813587104	6.71161107188129e-21	6.19639622195158e-20	Fndc3c1	333564
ENSMUSG00000046480	98.7031826803327	4.40249395009078	0.253967261362721	17.334887679885	2.56567801572118e-67	1.50737013474443e-65	Scn4b	399548
ENSMUSG00000045664	554.630008658325	-4.4015458166497	0.227899013599326	-19.3135799367177	4.12932840613042e-83	3.99708075189003e-81	Cdc42ep2	104252
ENSMUSG00000021216	6.71612991010477	4.40071561195024	0.718382334508145	6.12586835805656	9.0190353283282e-10	3.92115677224684e-09	Tubal3	238463
ENSMUSG00000108776	30.7382085611516	4.3975649912927	1.10726119933165	3.97156966571852	7.14006137183914e-05	0.000188613330756698	NA	NA
ENSMUSG00000100108	4.87169646852132	4.39679886836895	1.01871669507176	4.31601728884914	1.58869541819729e-05	4.55544883518845e-05	NA	NA
ENSMUSG00000090222	2.09585476244217	-4.39498515789924	1.34355612157829	-3.27115859718343	0.00107107825056987	0.00239832899213	NA	NA
ENSMUSG00000078249	21.3799912627148	-4.39416448304258	0.430421927146902	-10.2089698639885	1.80773818906698e-24	2.01529331447838e-23	Hmga1b	111241
ENSMUSG00000049719	1.8797152588218	-4.39029979214207	1.50921472313107	-2.90899613213009	0.00362591345908631	0.00743141464756119	Prss46	74306
ENSMUSG00000044819	21.7717840017122	4.38492012833373	0.736775667589705	5.95149965073982	2.65696588912974e-09	1.11415098247801e-08	Oxgr1	239283
ENSMUSG00000109651	9.2349971410865	4.38467108049796	0.95610633787067	4.58596591908699	4.51892317424214e-06	1.37793920215962e-05	NA	NA
ENSMUSG00000108804	37.1816032767963	4.3845951086803	0.664727702701773	6.59607699642907	4.22179728336359e-11	2.03567153187071e-10	NA	NA
ENSMUSG00000000290	83.64406616756	-4.37646763196498	0.423363747869536	-10.3373698243847	4.7746208768454e-25	5.47275662633928e-24	Itgb2	16414
ENSMUSG00000035441	1492.05988036163	-4.37554938460839	0.416143560451545	-10.5145190276659	7.40577058381924e-26	8.8486675931626e-25	Myo1d	338367
ENSMUSG00000070366	135.331052154505	4.37065752174092	0.433370511924401	10.0852674593221	6.41901315072865e-24	6.93436459985057e-23	Plpp4	381925
ENSMUSG00000029754	2.08905387991104	4.36825679981278	1.36171768729763	3.20790193192078	0.00133707082928471	0.00295092982441471	Dlx6	13396
ENSMUSG00000059430	4.70347381742117	-4.36411269812929	0.97462146781724	-4.47775145760245	7.54333502582727e-06	2.2462352693116e-05	Actg2	11468
ENSMUSG00000105444	1.68932256604014	4.36278917231619	1.60178801735967	2.72369946898945	0.0064555219776509	0.0126728477097224	NA	NA
ENSMUSG00000097834	27.1099436781366	4.35510420775944	0.427024692991698	10.1987174962833	2.00907883037177e-24	2.22957015857368e-23	NA	NA
ENSMUSG00000041309	1342.69147160962	-4.35298097637421	0.224311870934044	-19.4059322774502	6.87599161856265e-84	6.99472980716098e-82	Nkx6-2	14912
ENSMUSG00000047861	2.0229571723672	4.35189743551216	1.23295255748702	3.52965522402753	0.000416101532208248	0.000991540935604798	Foxi1	14233
ENSMUSG00000045314	7.27473059146769	-4.35134867581729	0.838707723581572	-5.18815858429863	2.12383707640021e-07	7.47115508780758e-07	Sowahb	78088
ENSMUSG00000015355	6.37202677345558	-4.34659282469449	0.857930286998327	-5.06637064871795	4.05472052716296e-07	1.38280884903542e-06	Cd48	12506
ENSMUSG00000015619	23.0462664581142	-4.34304829331107	0.622755044290848	-6.97392712130761	3.08213790802254e-12	1.62329377404073e-11	Gata3	14462
ENSMUSG00000086628	2.17455244183298	-4.34194476856544	1.48524044256162	-2.92339519187668	0.00346236765603247	0.00712880477005262	Gm16157	100504026
ENSMUSG00000026224	379.355574453231	4.33964528978562	0.240296042104079	18.0595787254207	6.63268307934199e-73	4.82582600339012e-71	4933407L21Rik	71141
ENSMUSG00000044055	8.1547805332043	-4.33747759712051	0.62051101569281	-6.99017017816783	2.74553009623752e-12	1.45332529040296e-11	Otos	260301
ENSMUSG00000062593	57.3446783399893	-4.33689756948074	0.397517521447761	-10.9099532359875	1.03309478710379e-27	1.35766697111433e-26	Lilrb4a	14728
ENSMUSG00000079110	136.198145361944	4.33462608532376	0.395012937660616	10.973377507569	5.13188638151967e-28	6.83411754309889e-27	Capn3	12335
ENSMUSG00000056738	14.2897508137827	4.33217378821019	0.903835815040963	4.7930981668544	1.64225214398472e-06	5.25334202355165e-06	A730036I17Rik	329513
ENSMUSG00000022367	237.387843877864	-4.33180940322739	0.473583050602124	-9.14688436953101	5.85991859361854e-20	5.16279034713634e-19	Has2	15117
ENSMUSG00000034641	6.34362094861816	-4.32819578174378	0.71598307970019	-6.04510903184495	1.49308995314187e-09	6.37909110254447e-09	Cd300ld	217305
ENSMUSG00000040345	4.22994831279551	-4.32558806317213	1.0729112482397	-4.03163641938608	5.53898300290468e-05	0.000148569425687042	Arhgap9	216445
ENSMUSG00000038663	6.91444514826109	4.32481465765144	1.11170891883721	3.89024013783661	0.000100145069403764	0.000259522067461837	Fsd2	244091
ENSMUSG00000107944	171.941881988579	4.32288331467919	0.268476116621329	16.1015563286636	2.48767708981177e-58	1.11327349683165e-56	NA	NA
ENSMUSG00000085471	3.68830301713188	4.32254028319951	0.928803903115485	4.65387824997335	3.2574919232936e-06	1.00983168778965e-05	NA	NA
ENSMUSG00000111269	5.12922950520609	-4.31924814357266	1.18093864888485	-3.65747039243002	0.00025471667132919	0.000626123255898305	NA	NA
ENSMUSG00000022057	4.41238388517604	-4.3180252598533	1.28301398805389	-3.36553248838931	0.000763960700132357	0.00174626307038595	Adamdec1	58860
ENSMUSG00000104727	38.4323062865607	-4.31683926222414	1.08118137466215	-3.99270590799167	6.53235660500583e-05	0.000173498696581401	NA	NA
ENSMUSG00000031289	8.1360359159002	-4.31602505934594	1.25399260087086	-3.44182657565011	0.000577800552830283	0.00134577184093066	Il13ra2	16165
ENSMUSG00000077574	2.74962612492982	4.3116158258251	1.40250652839086	3.07422157298045	0.00211052619825636	0.0044940975050186	NA	NA
ENSMUSG00000032532	21.663486717043	-4.31118569317779	0.58641450989443	-7.35177186177388	1.95596449525686e-13	1.1330980188315e-12	Cck	12424
ENSMUSG00000045775	1.81242439904393	4.31021657826522	1.42121076281677	3.0327778898343	0.00242313878221415	0.0051146617158109	Slc16a5	217316
ENSMUSG00000095180	18.6066892257589	-4.3085648903893	0.645538395229498	-6.67437432417562	2.48289142342525e-11	1.21642303783552e-10	Rhox5	18617
ENSMUSG00000100211	5.6855648300581	4.30242205495799	0.869835561008072	4.94624759876662	7.5657715895618e-07	2.50516424257748e-06	1700064M15Rik	73457
ENSMUSG00000111272	2.71978833665331	4.30101820225545	1.2588539149124	3.41661423244231	0.00063405056582011	0.0014665255876595	NA	NA
ENSMUSG00000110713	4.58239350658098	4.29756534491766	1.30035608252738	3.30491424823029	0.000950054629476969	0.00214350039773051	NA	NA
ENSMUSG00000070532	1530.75239668466	4.29374706052608	0.475849987607309	9.02332073625995	NA	NA	Ccdc190	78465
ENSMUSG00000042377	17.5427894672664	-4.29262623054175	0.444523569610189	-9.65668982255774	4.60503506731185e-22	4.53141224962129e-21	Fam83g	69640
ENSMUSG00000098758	16.2563516782069	-4.28939557853921	1.14035752227782	-3.76144805005654	0.00016893251084335	0.000424611537492671	7630403G23Rik	77119
ENSMUSG00000058976	1.58747471796064	-4.28598918862102	1.74817157637391	-2.45169824663956	0.0142183840365659	0.0259550180639249	Usp17lc	13532
ENSMUSG00000027359	1.7247553998681	4.28347455839259	1.37430424305604	3.11683135669248	0.00182806113543973	0.00393919656065678	Slc27a2	26458
ENSMUSG00000006469	15.377178900049	-4.28334415182458	0.633157153800273	-6.76505686797586	1.33256847245393e-11	6.66830495222735e-11	Slc34a3	142681
ENSMUSG00000063286	13.0352545458117	-4.27984177081322	0.84803413573011	-5.04678006520164	4.49318070653352e-07	1.52335534122298e-06	NA	NA
ENSMUSG00000002007	390.065435043133	-4.27486801445936	0.268463268418694	-15.9234745208879	4.35506004493616e-57	1.86537493893532e-55	Srpk3	56504
ENSMUSG00000024155	2.07460527920428	4.27279793798953	1.36001251855609	3.14173427059767	0.00167950387743414	0.00363762826011438	Meiob	75178
ENSMUSG00000097732	7.50571800946762	-4.27192148823683	1.1449570867448	-3.73107563391937	0.000190663966801891	0.000476237278906213	NA	NA
ENSMUSG00000030350	41.7769145772011	4.2717475907971	0.366708658970191	11.6488866196758	2.32476248923986e-31	3.63314410925088e-30	Prmt8	381813
ENSMUSG00000030144	27.7714123438389	-4.27171192127329	0.823406592734305	-5.18785246434343	2.12733030181108e-07	7.48140664559778e-07	Clec4d	17474
ENSMUSG00000039661	952.544134262148	-4.26955474331329	0.243192048864777	-17.5563089469562	5.32257007583144e-69	3.38993716742737e-67	Dusp26	66959
ENSMUSG00000030307	35662.2702131255	4.26913759137969	0.172412395181696	24.761198792469	2.34858050624606e-135	1.05317060130091e-132	Slc6a11	243616
ENSMUSG00000067028	73.4484014926331	4.26384541817654	0.878009210436502	4.85626502261493	1.19620578651364e-06	3.88590031742523e-06	Cntnap5b	241175
ENSMUSG00000062007	7.78547592942064	4.2629242245592	0.687302453805456	6.2023992508047	5.56087843967452e-10	2.46200245728326e-09	Hsh2d	209488
ENSMUSG00000097650	12.5725784548352	4.26219620570894	0.572746728119979	7.4416770911978	9.94149941563406e-14	5.88482130010041e-13	NA	NA
ENSMUSG00000051243	186.624367475881	4.26218130736381	0.223764298600356	19.0476377778927	6.87346346517721e-81	6.26683040333356e-79	Islr2	320563
ENSMUSG00000031952	27.3258125922233	4.260738900128	0.442251499441079	9.63419887894729	5.73374887987427e-22	5.61442353553821e-21	Chst5	56773
ENSMUSG00000053168	2.46163148429023	4.25999381709749	1.26443871006098	3.36907893059684	0.000754198279554827	0.00172499206793569	9030619P08Rik	105892
ENSMUSG00000029727	52.1712658831114	-4.25573581734035	0.40766760328702	-10.4392298603725	1.64136870865075e-25	1.92043634905127e-24	Cyp3a13	13113
ENSMUSG00000105489	36.5971496365092	4.25559191418652	0.371975896108121	11.4405045023389	2.6235546824694e-30	3.90036312841002e-29	NA	NA
ENSMUSG00000022886	3.15963057328674	4.25451866608078	1.03297907319191	4.11868814818705	3.81035390259045e-05	0.000104148409381291	Prl2a1	56635
ENSMUSG00000024128	6.47243688339137	4.24847814323426	0.934261433137801	4.54741894778356	5.43078245215718e-06	1.64276683399297e-05	Sbp	20234
ENSMUSG00000024659	1731.62462579678	-4.24759716993658	0.340800223767783	-12.4635985357534	1.17926741290527e-35	2.21849682052803e-34	Anxa1	16952
ENSMUSG00000091722	22.2831496367972	4.24530212134072	0.556161956508755	7.6332120017524	2.28975878904983e-14	1.41050938805135e-13	Siah3	380918
ENSMUSG00000026156	485.042833850705	4.24303624499544	0.285249098167191	14.8748454324946	4.80092606866349e-50	1.60320286484412e-48	B3gat2	280645
ENSMUSG00000085761	3.9055922239946	-4.23942652875447	1.20530036853789	-3.51731953247237	0.000435928667337106	0.00103564283786336	4930455G09Rik	78917
ENSMUSG00000026536	56.5516422687209	-4.23479517608066	0.320663473294727	-13.2063534788335	8.06371597710954e-40	1.80431803630375e-38	Ifi211	381308
ENSMUSG00000079227	4.2005432345879	-4.23356865963083	1.21294241775651	-3.49032946465946	0.00048242540031017	0.00113822971341301	Ccr5	12774
ENSMUSG00000085416	81.0266124060836	4.22121815983864	0.300001173740127	14.0706721484204	5.75200887489294e-45	1.58646950412479e-43	1700019G24Rik	72249
ENSMUSG00000072812	277.196168897251	-4.21367890044294	0.49798507353122	-8.46145622511067	2.64059186992161e-17	1.97151631524932e-16	Ahnak2	100041194
ENSMUSG00000032492	329.003464579024	4.21363550116161	0.329850231951999	12.7743899897417	2.27927645153352e-37	4.5737480794106e-36	Pth1r	19228
ENSMUSG00000037016	1862.72976475451	4.21360216965891	0.247329389698422	17.0363990094211	4.41066583964679e-65	2.41684689512616e-63	Frem2	242022
ENSMUSG00000045362	34.1775981647338	-4.21208128839931	0.344250275245229	-12.2355204666105	2.00813492430439e-34	3.58737794241792e-33	Tnfrsf26	244237
ENSMUSG00000032548	73.1103115194827	-4.2046053623992	0.399824047733455	-10.5161392523399	7.27956345759438e-26	8.70734065616339e-25	Slco2a1	24059
ENSMUSG00000108546	7.99330600579855	-4.19984408004341	1.13995336226068	-3.68422447714402	0.000229400011710742	0.000568147707091991	NA	NA
ENSMUSG00000029304	2214.91910585016	-4.19615392105712	0.541587447681042	-7.7478788310625	9.34402367324318e-15	5.91178324711121e-14	Spp1	20750
ENSMUSG00000084901	3.01593307995331	4.19444465091909	1.2602478640999	3.32826959711999	0.000873872552382829	0.00198220311691008	Gm13266	102634777
ENSMUSG00000034161	97.9019250169041	-4.194219908529	0.299592155656939	-13.9997654455672	1.56386009792872e-44	4.20596057916619e-43	Scx	20289
ENSMUSG00000001260	1627.14780256703	4.19420623805643	0.233009211125331	18.000173545931	1.9420948320271e-72	1.39456371712848e-70	Gabrg1	14405
ENSMUSG00000034911	55.2746844595209	-4.1920932203573	0.657360101306643	-6.37716407190613	1.80397171106656e-10	8.32220667798984e-10	Ushbp1	234395
ENSMUSG00000091685	39.5862711204831	4.19170330953924	0.400921114476852	10.4551822245851	1.38731838521077e-25	1.63013619669712e-24	Gm17359	100233207
ENSMUSG00000084929	13.1300984275736	4.1912383712019	0.529536815841483	7.91491402640557	2.47424008032646e-15	1.62191161351472e-14	Foxo6os	402730
ENSMUSG00000087002	3.74558159600788	4.18976753847604	1.23488281586673	3.39284625605173	0.000691704492357047	0.00159133313899711	NA	NA
ENSMUSG00000087184	34.9510958340441	4.18760011539209	0.39515853913092	10.5972659090247	3.06819098718446e-26	3.74125197344085e-25	LOC108167931	108167931
ENSMUSG00000085967	16.4541984763824	-4.18740783355093	0.695657280084216	-6.01935457793816	1.75113897770816e-09	7.43531918013166e-09	Gm12530	329851
ENSMUSG00000100760	2.50892259470909	4.18710633184869	1.25148751829021	3.34570362920531	0.000820740699441213	0.00186746768031705	NA	NA
ENSMUSG00000105245	2.74939380451855	4.1860142194239	1.27556591488851	3.28169181268048	0.00103186316486604	0.00231500197279982	NA	NA
ENSMUSG00000097084	2.94654960962482	-4.18366093319228	1.10837521439417	-3.77458903705188	0.000160271658525295	0.000403858847795448	Foxl1	14241
ENSMUSG00000027524	83.9854263622288	4.18325240417817	0.316493001222975	13.217519464928	6.951896249575e-40	1.56350067852519e-38	Edn3	13616
ENSMUSG00000090257	30.9648530832625	-4.18195803826746	0.642491085533781	-6.50897441603115	7.56656068282125e-11	3.58164665841515e-10	NA	NA
ENSMUSG00000052551	16.8314658212475	4.18002505554245	0.480932330069945	8.69150355297286	3.57673953113995e-18	2.81488888673847e-17	Adarb2	94191
ENSMUSG00000085606	2.09497955832179	4.17984951337667	1.30738847068644	3.1970983430671	0.00138817590159028	0.00305543314491068	NA	NA
ENSMUSG00000079012	43.1942499632333	-4.17866978014447	1.40098607604821	-2.98266331948947	0.00285752144452812	0.00596563598105619	Serpina3m	20717
ENSMUSG00000000673	4.13403076775552	4.17809326535868	1.18616998655311	3.52233938872437	0.000427756146029514	0.00101732717790957	Haao	107766
ENSMUSG00000033080	20.6523358514139	4.17604168191187	1.16751085257651	3.57687611442414	0.000347724866108794	0.000838056211803063	Vsx1	114889
ENSMUSG00000024529	4314.96167626244	-4.17437572208788	0.327274285237383	-12.7549762092065	2.92464054072118e-37	5.83149969158499e-36	Lox	16948
ENSMUSG00000041134	36.8751188353872	-4.1742676410045	0.544337481643599	-7.66852877446638	1.73980335307179e-14	1.08082270503383e-13	Cyyr1	224405
ENSMUSG00000089941	52.4159059488021	-4.17066122679153	0.689961990210723	-6.04476954667859	1.49623712467668e-09	6.39129438968134e-09	NA	NA
ENSMUSG00000079584	3.87847916163151	4.1699203173021	1.33750059110717	3.11769605563336	0.00182270670780894	0.00392842908197017	Gm364	245423
ENSMUSG00000017692	636.267079736504	4.16794433647675	0.170793453138912	24.4034198025542	1.57304200517647e-131	6.28444581449867e-129	Rhbdl3	246104
ENSMUSG00000044352	41.5677996753958	-4.16314913231582	0.448956741085744	-9.27294046693179	1.81083505885709e-20	1.6401269063589e-19	Sowaha	237761
ENSMUSG00000086804	4.13367112714186	4.16140260723272	1.3110218400748	3.17416726405968	0.00150267069180804	0.00328604529370005	NA	NA
ENSMUSG00000041481	3.15678791843623	-4.16120759769084	1.34714487172531	-3.08890876180341	0.00200893123577947	0.00429441055003232	Serpina3g	20715
ENSMUSG00000085971	44.8332623064632	4.15968485115922	0.34077324640797	12.2066062844009	2.8659609568888e-34	5.08673344957332e-33	NA	NA
ENSMUSG00000087129	6.96895344750485	-4.15894695919158	0.950219343554165	-4.37682834747987	1.20418732955564e-05	3.50180097833855e-05	NA	NA
ENSMUSG00000028024	57.5072807870345	-4.15743223894774	0.503883905567966	-8.25077402355523	1.57371882915229e-16	1.11834811878924e-15	Enpep	13809
ENSMUSG00000097158	1.47698847755193	-4.15304751056352	1.59367131300342	-2.6059623943012	0.00916165197582675	0.0174656410606317	NA	NA
ENSMUSG00000097776	5.34461966448012	4.15162975195377	0.94312906539603	4.40197413512059	1.07270347326822e-05	3.13980463808746e-05	NA	NA
ENSMUSG00000041608	17.6669236186142	-4.14820605598512	0.506572999199012	-8.18876265127479	2.63925435832459e-16	1.84747805082721e-15	Entpd3	215446
ENSMUSG00000008601	9.63821347247181	-4.14674923677243	0.644183310347112	-6.43721929793244	1.21682068994544e-10	5.68997680786786e-10	Rab25	53868
ENSMUSG00000020411	331.930406342242	-4.14659391549396	0.228263215863316	-18.1658437598502	9.62164222523577e-74	7.24028577448991e-72	Nipal4	214112
ENSMUSG00000054690	56.3452739264598	-4.14482085176739	0.478622032867667	-8.65990398923692	4.72161776386297e-18	3.67901089097025e-17	Emcn	59308
ENSMUSG00000084989	2582.03105309553	4.14032270289756	0.179547907764888	23.0597101043314	1.17537907751021e-117	3.11163909278697e-115	Crocc2	381284
ENSMUSG00000096446	10.1258840963654	-4.13811599732121	0.509409942182222	-8.12335145952246	4.534836676159e-16	3.12952155418473e-15	LOC101056159	101056159
ENSMUSG00000024411	19931.6392453179	4.13383358616386	0.214268948828165	19.2927328424009	6.18176460401287e-83	5.93152461327401e-81	Aqp4	11829
ENSMUSG00000027435	882.605163226207	-4.13296395520493	0.408353798144908	-10.121037134907	4.45667805878356e-24	4.85988024742686e-23	Cd93	17064
ENSMUSG00000097805	5.06878505974654	4.13087766709898	0.854798549678833	4.83257449214326	1.3477865502841e-06	4.35449402578922e-06	NA	NA
ENSMUSG00000040298	60.3259628920742	-4.12857205944804	0.315981981432109	-13.0658464787654	5.16073604985692e-39	1.1073911447608e-37	Btbd16	330660
ENSMUSG00000049691	37.0644867080139	-4.12750949557382	0.775517870556904	-5.32226226148706	1.02484674510558e-07	3.71390092028573e-07	Nkx3-2	12020
ENSMUSG00000102778	3.58945276495175	4.1273605182857	0.977939976555747	4.22046405426849	2.43799931126735e-05	6.84252891384309e-05	NA	NA
ENSMUSG00000039097	188.418053647745	4.12458165232039	0.231294974577204	17.8325606073367	3.94912882482996e-71	2.71169398962465e-69	Rln1	19773
ENSMUSG00000022952	385.731116466295	-4.12301268564425	0.304193865029351	-13.5538982196319	7.51317861066582e-42	1.83430081791289e-40	Runx1	12394
ENSMUSG00000020183	894.690159730139	-4.1225905475354	0.285615829257957	-14.4340408521687	3.16011196081386e-47	9.55118846148046e-46	Cpm	70574
ENSMUSG00000024066	87.9347979809304	-4.11424536019632	0.657929066105777	-6.25332664590755	4.01800521119204e-10	1.80068587610693e-09	Xdh	22436
ENSMUSG00000040584	179.313692565451	-4.11395157903866	0.388529402590352	-10.5885205897177	3.36873684681139e-26	4.09862983028719e-25	Abcb1a	18671
ENSMUSG00000060882	731.684102256628	4.11366208528963	0.196533651345079	20.9310825761169	2.79085738418597e-97	4.20024036319989e-95	Kcnd2	16508
ENSMUSG00000003657	80.024338946238	4.11309848393772	0.32910734698319	12.4977413042919	7.68025133312546e-36	1.45858394591846e-34	Calb2	12308
ENSMUSG00000049511	62.3165313353159	-4.11221893176764	0.492966710453323	-8.34177814559958	7.31816552658513e-17	5.31752814535897e-16	Htr1b	15551
ENSMUSG00000023274	3.83226368508603	-4.10707265159362	0.973291770089048	-4.219775382687	2.44545843872117e-05	6.86171092759804e-05	Cd4	12504
ENSMUSG00000037432	7.00784129512425	4.10500145627131	0.846257820715106	4.85076929960008	1.22983527552281e-06	3.99097023580699e-06	Fer1l5	100534273
ENSMUSG00000111219	20.7332065579525	-4.10229518651686	0.795513336036271	-5.15678996276414	2.51219328047089e-07	8.77615429855038e-07	NA	NA
ENSMUSG00000002384	9.68531860193371	4.10204227257998	0.656392045673105	6.24937840063782	4.12089427633196e-10	1.8441631351088e-09	Bmp8b	12164
ENSMUSG00000060257	25.2437149628549	4.1013732445147	0.401686278021583	10.2103892239364	1.78148762757608e-24	1.98703693607763e-23	Scrt2	545474
ENSMUSG00000025537	2206.97450051553	4.10061424433887	0.232518206144387	17.6356695345934	1.31133637657195e-69	8.62694437198071e-68	Phkg1	18682
ENSMUSG00000022658	1588.34087668069	4.0988334031977	0.254578704206695	16.1004566975477	2.53228568059071e-58	1.13093319633374e-56	Tagln3	56370
ENSMUSG00000010064	16944.1199765628	4.09874638165836	0.125488396999847	32.6623534896486	5.3510582804909e-234	2.93947008993066e-230	Slc38a3	76257
ENSMUSG00000034689	8.18698019689188	4.09869427225926	0.648055111542796	6.32460758237317	2.53876924956731e-10	1.15855403366028e-09	4921530L21Rik	66732
ENSMUSG00000026638	17.1378367121796	-4.09779792854339	0.569741360731133	-7.19238273887084	6.36702443324713e-13	3.53646683194487e-12	Irf6	54139
ENSMUSG00000041534	89.2675422982656	-4.09598299418291	1.17144392822058	-3.49652501114986	0.000471360304434102	0.00111372179289129	Rbp3	19661
ENSMUSG00000056494	3.03360368329928	4.09546976938198	1.73007989893618	2.36721423785125	0.0179225547157097	0.0320120545251414	Cngb3	30952
ENSMUSG00000024134	38.5231304942678	-4.09519122473027	0.387938244780054	-10.5562967297851	4.75034545968098e-26	5.73197917548436e-25	Six2	20472
ENSMUSG00000036923	223.820157483236	4.09312806708714	0.211085306532611	19.3908715595739	9.216192986396e-84	9.24691362968399e-82	Stox1	216021
ENSMUSG00000085110	3.74583952575286	-4.09267337672045	1.20795692568814	-3.38809546076237	0.000703797646374405	0.00161610886025549	NA	NA
ENSMUSG00000099964	13.3046330635003	4.09166276123748	1.08002641185767	3.78848398179424	0.000151569363245432	0.000383469616418179	NA	NA
ENSMUSG00000030220	112.309698898484	-4.08546221609009	0.335940864869287	-12.1612540876196	4.9985379840199e-34	8.82191768055175e-33	Arhgdib	11857
ENSMUSG00000041886	15.3276579435603	-4.07909729457796	0.563827843498951	-7.23465033096676	4.66730089923288e-13	2.61685640874825e-12	Macc1	238455
ENSMUSG00000020848	41.0083738456456	4.07902637691413	0.310676445933668	13.1294999357146	2.23125051544137e-39	4.89782892865066e-38	Doc2b	13447
ENSMUSG00000004707	10.1695601097366	-4.07631200995131	0.753939479821951	-5.4066833201439	6.42025117519005e-08	2.37976010581058e-07	Ly9	17085
ENSMUSG00000087038	1.63293206496778	4.07061451336922	1.35400126704986	3.00635945654496	0.00264396244733246	0.00555090644517831	2900079G21Rik	620760
ENSMUSG00000066682	2.482758104373	-4.0686665778017	1.13701639755863	-3.57837106530551	0.000345742357333787	0.000833643895280952	Pilrb2	545812
ENSMUSG00000097930	2.27908164262816	4.067452120775	1.43548252395774	2.83350863064547	0.00460400647086702	0.00926739479092423	NA	NA
ENSMUSG00000106514	3.33103424363508	4.06616594956531	1.17884712649762	3.44927332659832	0.000562097429410496	0.00131183927949409	Mir6976	102466778
ENSMUSG00000085926	2.38921853433385	4.06595848870899	1.23465169264979	3.2932028627302	0.000990529780133473	0.00222886951959783	NA	NA
ENSMUSG00000089840	36.161481876624	4.06517988539098	1.12410290323239	3.61637700045205	0.000298755176371772	0.000727131977228283	NA	NA
ENSMUSG00000027574	1653.91008382475	4.05973009708459	0.328694345825384	12.3510798060435	4.8061967096761e-35	8.80788659730718e-34	Nkain4	58237
ENSMUSG00000018916	8.38813067260901	-4.05891129227769	0.717962659486093	-5.65337380523801	1.5732863311484e-08	6.16877597329118e-08	Csf2	12981
ENSMUSG00000098112	8.76959870421567	-4.05832057756814	0.803587634349518	-5.05025264712198	4.41226108871159e-07	1.4982323118878e-06	Bin2	668218
ENSMUSG00000026390	72.8015365703165	-4.05804738645699	0.338679278318278	-11.9819771868162	4.41662756389305e-33	7.48816029794923e-32	Marco	17167
ENSMUSG00000099877	2.48972083508946	4.05774466260529	1.12670339059007	3.60143112774357	0.000316470265224794	0.000767951533714457	NA	NA
ENSMUSG00000044322	7.12898314406747	4.05560171592035	0.863619611614711	4.69605097125757	2.65239380336976e-06	8.29623473899554e-06	Dsc1	13505
ENSMUSG00000043336	170.869210916359	-4.0518717846733	0.358825592697072	-11.2920367642059	1.436683086875e-29	2.06058991304858e-28	Filip1l	78749
ENSMUSG00000109833	3.63834133332452	4.05051915786209	1.24000913934324	3.26652363224308	0.00108876719992007	0.00243421669554778	NA	NA
ENSMUSG00000110340	1.38284133079964	-4.04694640772691	2.09670756909412	-1.93014346272208	0.0535890644878895	0.086138442867037	1600027J07Rik	69794
ENSMUSG00000025576	42.339385770364	4.04651371496204	0.340377356101959	11.8883164300445	1.36122796721994e-32	2.26764686305714e-31	Rbfox3	52897
ENSMUSG00000056023	2.09925784209269	4.04619082885199	1.32457989803501	3.05469744396275	0.00225287668590885	0.00477592469073566	NA	NA
ENSMUSG00000027375	14387.1606812663	-4.04581404146779	0.235305796921176	-17.1938562262581	2.95226364696397e-66	1.68057225685853e-64	Mal	17153
ENSMUSG00000069855	3.03632207120985	4.04426118539272	1.14563375520136	3.53015190677749	0.000415321132725601	0.000989896002752971	Slc47a2	380701
ENSMUSG00000058818	13.3483105050768	-4.04196720462092	0.656050277198285	-6.16106317625909	7.22581544105349e-10	3.17101742932431e-09	Pirb	18733
ENSMUSG00000092536	137.818736386773	4.03859171875176	0.216224423118353	18.6777777482666	7.50803969133466e-78	6.34515985144987e-76	NA	NA
ENSMUSG00000002588	2.53647930571312	4.03584040137634	1.36422649464551	2.95833603673344	0.00309304740447055	0.0064183143468157	Pon1	18979
ENSMUSG00000021765	178.385882383085	-4.03504361567191	0.202046282380624	-19.9708877002276	9.86839068973743e-89	1.17209810067892e-86	Fst	14313
ENSMUSG00000051648	27.3886579585729	4.03468826342436	0.457945940998912	8.81040293669498	1.24696820170372e-18	1.01068359631265e-17	Kctd19	279499
ENSMUSG00000103075	1.41505251007737	-4.03468577363879	1.5524062203469	-2.59898840957826	0.00934989301670921	0.0177890033125077	NA	NA
ENSMUSG00000043613	45.5402262130954	-4.03310108146237	0.416464877741986	-9.6841325571781	3.52185426249485e-22	3.48427301710038e-21	Mmp3	17392
ENSMUSG00000046711	2116.46542564641	-4.02842125805006	0.343798900382747	-11.7173767966252	1.038376777069e-31	1.65095896689849e-30	Hmga1	15361
ENSMUSG00000042793	782.029784569578	-4.02749965986347	0.184065050411392	-21.88084946524	3.95409662149323e-106	7.42592863795476e-104	Lgr6	329252
ENSMUSG00000018830	195.536175627398	-4.02442592774265	0.259498864758168	-15.5084529232646	3.04118417133628e-54	1.18272459817296e-52	Myh11	17880
ENSMUSG00000029378	55.5558174718873	-4.02426072807376	0.374256292935838	-10.7526868726925	5.75600404263181e-27	7.27713905804079e-26	Areg	11839
ENSMUSG00000047638	14.6534403685589	-4.02097772058159	0.455684894909717	-8.82403117921706	1.10411463289836e-18	8.98544845506508e-18	Nr1h4	20186
ENSMUSG00000049608	49.4618101787072	4.01881101015177	0.311784025167359	12.8897271372212	5.14254373413327e-38	1.0580254070235e-36	Gpr55	227326
ENSMUSG00000071042	628.044226671739	-4.01841432263932	0.427615517111413	-9.39726030005677	5.60022561429528e-21	5.19872232458429e-20	Rasgrp3	240168
ENSMUSG00000086386	153.171023231191	4.0164455942373	0.577892092562095	6.95016534389719	3.6485833029939e-12	1.90972655828216e-11	Gm12108	104692
ENSMUSG00000085928	20.1648581694734	4.0153119265414	1.10576887232748	3.63123978891696	0.000282062958440228	0.000688947241641521	4933427I22Rik	71235
ENSMUSG00000097252	20.8560495741647	-4.01496284911631	0.392545887489482	-10.2280089464035	1.48541868093984e-24	1.66441125325299e-23	Gm6634	625901
ENSMUSG00000092210	2.26726344826862	4.01371441883639	1.24129281124219	3.23349525791563	0.00122285366248636	0.00271631252788241	A930009A15Rik	77798
ENSMUSG00000111631	4.60007522445932	4.01089094635065	1.15812944062569	3.46324927564548	0.00053369371733609	0.00125033074432518	NA	NA
ENSMUSG00000024986	24.8927252348738	-4.00874185852627	0.813999522030255	-4.92474718968849	8.44694890221486e-07	2.78435055848135e-06	Hhex	15242
ENSMUSG00000028174	76.6569217512705	4.00580438480834	0.627713677958229	6.38157893553963	1.75271336931042e-10	8.09253432734985e-10	Rpe65	19892
ENSMUSG00000087265	3.92128363676781	4.00532393408175	1.25092033082601	3.20190170019617	0.00136523577368861	0.003007652461927	NA	NA
ENSMUSG00000020871	140.648081433907	4.0053230944317	0.227434199049756	17.6109094901574	2.03154429479865e-69	1.3237086317464e-67	Dlx4	13394
ENSMUSG00000024910	35.0014267638496	-4.00485676873533	0.503116332558291	-7.96010089430227	1.71899051405313e-15	1.14250993845401e-14	Ctsw	13041
ENSMUSG00000097178	4.353586978114	-4.00458251887315	0.896651892113398	-4.4661507482401	7.96395032929202e-06	2.36411619272539e-05	NA	NA
ENSMUSG00000043366	1.6548679626244	-4.00177723264255	1.41411834070084	-2.82987435878899	0.00465662867721247	0.00936568438667181	Olfr78	170639
ENSMUSG00000077625	3.62935674616458	-3.99666219490584	1.23217514741975	-3.24358286504569	0.00118036470651467	0.00262804272937957	Snord4a	100216539
ENSMUSG00000002228	22.4143807445903	-3.9948316390115	0.485194039411951	-8.23347220805347	1.81863587041358e-16	1.28657070124268e-15	Ppm1j	71887
ENSMUSG00000038147	14.9966248791057	-3.99453189939809	0.516725653211305	-7.73046949493062	1.07150665250372e-14	6.75781161752704e-14	Cd84	12523
ENSMUSG00000028836	10.0433625468768	-3.99366298942694	0.746966218088609	-5.34651084977606	8.96659085182992e-08	3.27280566091792e-07	Slc30a2	230810
ENSMUSG00000020932	296718.260639472	3.99076163709828	0.138330589146558	28.84945160517	5.14776585622037e-183	7.54079061058201e-180	Gfap	14580
ENSMUSG00000097513	9.16841799745553	3.98781204018241	1.01065340933453	3.94577607253925	7.95419251146713e-05	0.000208864091843293	NA	NA
ENSMUSG00000091636	3.19472914928759	-3.98679231005615	0.982523650181492	-4.05770620312265	4.95570557768031e-05	0.000133773610145417	Akain1	320722
ENSMUSG00000083161	2.17653164443364	-3.98427490070699	1.26476251602597	-3.15021583121079	0.00163149885924024	0.00354308405159971	NA	NA
ENSMUSG00000062515	2.92542662338279	-3.98387512676334	1.06023495168738	-3.75753989285389	0.000171592017885823	0.000431049663771029	Fabp4	11770
ENSMUSG00000028357	31.7938493689546	3.98361765805631	0.535606970941765	7.43757619706082	1.02549434301175e-13	6.05730838682721e-13	Kif12	16552
ENSMUSG00000089633	87.9589229636442	-3.98298325547992	0.544306689841902	-7.31753500335778	2.5256726955751e-13	1.45355175850895e-12	A230009B12Rik	319750
ENSMUSG00000099784	10.2497906202239	3.98261921598031	1.09073943234788	3.65130213309285	0.000260914076689708	0.000640565922581335	Dalir	104940697
ENSMUSG00000002633	559.621401123514	-3.97913926391443	0.449758751118878	-8.84727479791202	8.96823688327027e-19	7.33925769221966e-18	Shh	20423
ENSMUSG00000048230	20.8391906383056	3.97204563801557	0.636209642926998	6.24329681603292	4.2844275849638e-10	1.91267223332811e-09	Fbxo43	78803
ENSMUSG00000064263	2.27343774268537	3.96931590998873	1.30917708871701	3.03191672402292	0.00243006234763766	0.00512878301456559	Platr26	381371
ENSMUSG00000033006	3090.48414054921	-3.96873827412423	0.420576342155709	-9.4364277690515	3.857049651129e-21	3.61565494813386e-20	Sox10	20665
ENSMUSG00000035799	212.360123391559	-3.96575417045177	0.182463902633017	-21.734458779104	9.69188964288744e-105	1.74557287805874e-102	Twist1	22160
ENSMUSG00000025955	1.32046062646197	-3.96505459351555	1.95134938834103	-2.03195522913839	0.0421581885644202	0.0694149027595359	Akr1cl	70861
ENSMUSG00000026582	19.4017028677197	-3.9616077660551	1.0693524208587	-3.70467928886706	0.000211658357603165	0.00052604559344128	Sele	20339
ENSMUSG00000041324	123.835806484955	-3.96094796821757	0.257494201332983	-15.3826686104492	2.13944832072488e-53	7.99491461756594e-52	Inhba	16323
ENSMUSG00000081096	5.30855879258009	3.96038072470406	0.825428789506716	4.79796776542144	1.60283565509284e-06	5.13173653640608e-06	NA	NA
ENSMUSG00000108288	8.19549013926411	3.9586922958249	1.17661310686153	3.36448087543764	0.00076687798851081	0.00175235254299705	NA	NA
ENSMUSG00000097049	90.9514709988086	3.95814492634986	0.426190980428139	9.28725643694672	1.58316457569748e-20	1.43806842587023e-19	6530411M01Rik	67791
ENSMUSG00000078087	2.06591522517402	-3.95721217215903	1.33700437347416	-2.95976008057203	0.00307878706139885	0.00639113727917968	NA	NA
ENSMUSG00000069792	16.3194143363985	-3.95631364467626	0.548646720396931	-7.21104036093386	5.55259920201996e-13	3.09820371422002e-12	Wfdc17	100034251
ENSMUSG00000030683	6624.86579994216	-3.95465713205225	0.22658117742203	-17.4535995312899	3.23207579025308e-68	2.00051834758397e-66	Sez6l2	233878
ENSMUSG00000111169	6.85013800957084	3.95434585320775	1.20338174145407	3.28602779732192	0.00101610982018963	0.00228292240071849	NA	NA
ENSMUSG00000082560	1.90994847858325	3.95213333007879	1.33426566561559	2.9620288012548	0.00305619194614565	0.0063472311562059	NA	NA
ENSMUSG00000029878	81.8008437385668	3.95155578340246	0.259748513761876	15.2130063274396	2.89917679909549e-52	1.03583108628496e-50	Dbpht2	386753
ENSMUSG00000023828	14.1535569704843	3.94666093422387	0.953630594487041	4.1385636713415	3.49486887288378e-05	9.59789448117428e-05	Slc22a3	20519
ENSMUSG00000031163	1.97814669210954	3.94608821552799	1.30451668755246	3.024942688109	0.00248680245613664	0.00523997989726605	Glod5	69824
ENSMUSG00000070473	40.0199860713287	-3.94292083807803	0.452649717837323	-8.71075509980781	3.01857187341585e-18	2.38329427864055e-17	Cldn3	12739
ENSMUSG00000085016	15.896307233749	3.94164772829645	0.482064929552885	8.17659092511112	2.91987206490666e-16	2.04130922310512e-15	Gm11335	100034675
ENSMUSG00000069516	1171.19259512834	-3.93943700683424	0.33138261222596	-11.8878808407366	1.36834458595847e-32	2.27777542327768e-31	Lyz2	17105
ENSMUSG00000039457	388.708814231526	-3.93886954033792	0.220916346665586	-17.8296880234961	4.15734440027597e-71	2.83693566792745e-69	Ppl	19041
ENSMUSG00000022044	3701.13170489562	-3.93475002638901	0.176427001666146	-22.3024253046864	3.50007975323485e-110	7.53992670763032e-108	Stmn4	56471
ENSMUSG00000031831	336.989937621129	3.93231370552215	0.154083108061392	25.5207319932526	1.1606446057742e-143	7.08412331185456e-141	Dnaaf1	68270
ENSMUSG00000021367	117.279517025734	-3.93227438343973	0.34731861644364	-11.3218071167741	1.0234023606206e-29	1.4833258621317e-28	Edn1	13614
ENSMUSG00000065911	2.41922854851984	-3.93158988350269	1.37724174048023	-2.85468394396163	0.00430796766310371	0.00871308665881608	NA	NA
ENSMUSG00000030125	2475.95996984779	3.93135782123131	0.16775108117202	23.4356630894075	1.85110218625887e-121	5.57181758063921e-119	Lrrc23	16977
ENSMUSG00000032268	142.469273740366	-3.92646527658406	0.345731871186656	-11.3569664928699	6.84814533207765e-30	1.00182621425927e-28	Tmprss5	80893
ENSMUSG00000103753	1.54179416148417	3.926117320328	1.71182615467105	2.29352572375112	0.0218177561289023	0.0382602997143153	NA	NA
ENSMUSG00000056025	26.5294924101917	-3.92530868346724	0.973547868397496	-4.031962691191	5.53129696160549e-05	0.000148381379730628	Clca3a1	12722
ENSMUSG00000029189	2906.43143628928	3.92513051559745	0.129529627323531	30.3029553678366	1.04804762188941e-201	2.87859379947201e-198	Sel1l3	231238
ENSMUSG00000107350	15.5249635276781	-3.92235163824772	0.544635745232967	-7.20178885168461	5.94276721496878e-13	3.30667065116508e-12	NA	NA
ENSMUSG00000024451	112.339008783986	-3.91995254715874	0.382531142019182	-10.2474076397215	1.21560053834979e-24	1.37116995016221e-23	Arap3	106952
ENSMUSG00000031613	38.9885836077981	3.91975301213657	0.45236094731686	8.66510037037072	4.51115388093906e-18	3.52376765822517e-17	Hpgd	15446
ENSMUSG00000073555	64.9107851651857	3.9193597063924	0.919945278057797	4.26042700568779	2.04036712455178e-05	5.77670233575264e-05	Gm4951	240327
ENSMUSG00000046999	75.7996928717428	3.91818429913124	0.338754926243641	11.5664275131845	6.09687933421235e-31	9.34217082361563e-30	1110032F04Rik	68725
ENSMUSG00000087107	2.39509206304272	-3.91813068242651	1.24796769221904	-3.13960906749085	0.00169173426581391	0.00366195222369512	AI662270	100043636
ENSMUSG00000086451	9.08320045671364	3.91351520303797	0.663691743153781	5.89658564146275	3.71100190276486e-09	1.53765500300683e-08	NA	NA
ENSMUSG00000025652	20.378548642673	3.91321215456487	0.41672822051856	9.39032194578861	5.98171360484759e-21	5.53881976566861e-20	Tmem89	69384
ENSMUSG00000031212	1.49348216638859	3.91295991035882	1.47474183795412	2.65331857390523	0.00797046054139253	0.0153721521527269	Pgr15l	245526
ENSMUSG00000015340	57.1026042384069	-3.91290427363877	0.422852618453243	-9.25358884604245	2.17078809730294e-20	1.95646951854132e-19	Cybb	13058
ENSMUSG00000056492	287.602417953846	-3.91256968718385	0.435293135858523	-8.98835604073364	2.50955914044472e-19	2.12495348720585e-18	Adgrf5	224792
ENSMUSG00000051367	208.209075801491	-3.91216208728158	0.258329898356907	-15.1440546067825	8.29387045369474e-52	2.93464115103115e-50	Six1	20471
ENSMUSG00000020709	57.1274704555605	-3.90905293696773	0.428500869040202	-9.1226254586685	7.33260211446764e-20	6.40888091731096e-19	Adap2	216991
ENSMUSG00000084116	2.7674559400592	-3.90797021764924	1.31359248072929	-2.97502480790663	0.00292964854556759	0.00610635244657149	NA	NA
ENSMUSG00000067279	3872.81188331563	3.90632843055136	0.259247609827352	15.0679438593583	2.63176776522572e-51	9.0781527637841e-50	Ppp1r3c	53412
ENSMUSG00000062591	15196.8275230049	-3.9059006269987	0.200877629192631	-19.4441792383618	3.26456939968572e-84	3.35198053361189e-82	Tubb4a	22153
ENSMUSG00000056966	2655.64859749076	-3.90576442135966	0.227779021553662	-17.1471648034958	6.59946720699907e-66	3.69923706478037e-64	Gjc3	118446
ENSMUSG00000109957	3.82057041147675	-3.90550413279426	1.18267430590798	-3.30226514035566	0.000959073664291325	0.00216229485178261	NA	NA
ENSMUSG00000020787	9.70689855825462	-3.90544171352031	0.799063908403574	-4.88752110118811	1.02113553692802e-06	3.34088909364492e-06	P2rx1	18436
ENSMUSG00000028599	476.016931950092	-3.90462900615869	0.297546690554911	-13.1227438587092	2.43940018740501e-39	5.33342689729854e-38	Tnfrsf1b	21938
ENSMUSG00000036362	7.59045406286193	-3.90431518453492	1.20473428814104	-3.24081021264818	0.00119190508641858	0.00265158757354212	P2ry13	74191
ENSMUSG00000038094	1828.19314479987	3.89802576595035	0.32110517295823	12.1394050741668	6.52990784338563e-34	1.1515382427184e-32	Atp13a4	224079
ENSMUSG00000109621	13.2002413611938	3.89514076284458	0.618686416872052	6.29582395317096	3.05771247919878e-10	1.38644482677331e-09	NA	NA
ENSMUSG00000104516	30.0013503628293	3.89435050713514	0.576953502297439	6.74985157664832	1.47996472900052e-11	7.37565547523894e-11	NA	NA
ENSMUSG00000030798	9.70567377815402	-3.8922365634702	0.7513265176663	-5.18048607622676	2.21308447890385e-07	7.77427741885759e-07	Cd37	12493
ENSMUSG00000084821	7.56386438277095	3.8899258489408	0.58228992995967	6.68039347548089	2.38301547842417e-11	1.16983912214956e-10	Gm15880	100504375
ENSMUSG00000090439	487.893895201363	3.88820917266718	0.149561621217327	25.9973724610625	5.30277588104023e-149	3.8839298144699e-146	Gm17455	100302688
ENSMUSG00000083407	2.39852535684282	3.88781364495438	1.31073911417364	2.96612316128635	0.00301579692340581	0.00627044907248257	NA	NA
ENSMUSG00000029254	2.13764293989604	-3.88749625609368	1.23391516184743	-3.15053771628293	0.00162970213284351	0.00353953197241973	Stap1	56792
ENSMUSG00000024679	16.4110159730789	-3.88715169807379	0.449336949572724	-8.65086145657529	5.11121223991317e-18	3.97271547745356e-17	Ms4a6d	68774
ENSMUSG00000108802	6.36570743260197	3.88322663645021	0.9655119477919	4.02193535287786	5.77219019992048e-05	0.000154409952840093	NA	NA
ENSMUSG00000108509	1.89471956761778	-3.88122844456565	1.52399516826459	-2.54674589879789	0.010873257533398	0.0204133704529523	NA	NA
ENSMUSG00000030218	233.030660520025	-3.87825378710469	0.29322815808511	-13.2260619595033	6.20545339469831e-40	1.40424745048101e-38	Mgp	17313
ENSMUSG00000063193	3.63114001175978	-3.87714045402259	0.955576628896061	-4.05738308868196	4.96256450587632e-05	0.000133942304247169	Cd300lb	217304
ENSMUSG00000039315	8.09814863991545	3.87688272234293	0.554403341598447	6.99289205430321	2.69276698649388e-12	1.42642644634113e-11	Clnk	27278
ENSMUSG00000004709	5.11214073235191	-3.87594802830518	0.705680495062584	-5.49249703714913	3.96290202074896e-08	1.4990262433745e-07	Cd244a	18106
ENSMUSG00000001870	1767.16908167547	-3.86912551120481	0.246118043096849	-15.7206089505688	1.09268411277499e-55	4.43799408687704e-54	Ltbp1	268977
ENSMUSG00000038295	67.3592661890968	-3.86743266890228	0.358076577151176	-10.800574278472	3.42057406923498e-27	4.38508016471997e-26	Atg9b	213948
ENSMUSG00000106361	2.26947153463935	-3.86675621582888	1.50537791039761	-2.56862824219837	0.0102101925585685	0.0192706202619332	NA	NA
ENSMUSG00000044724	3.47058839861441	-3.86446735982371	1.00211367156087	-3.85631637357518	0.000115108492677717	0.000295822094690932	Gpr152	269053
ENSMUSG00000053268	6.08791032278831	3.86425001054907	0.876841311847363	4.40701180286284	1.04806479151944e-05	3.07423944253861e-05	Dspp	666279
ENSMUSG00000017607	15.9403506809276	-3.86361803444907	0.51942710892307	-7.43822948028169	1.02043684456779e-13	6.02905587138692e-13	Tns4	217169
ENSMUSG00000025877	21.513176812517	-3.86002661481753	0.510808265341087	-7.55670351622059	4.1341283668908e-14	2.51006362546813e-13	Hk3	212032
ENSMUSG00000022667	3.21693257998145	-3.85835376499244	0.965792163957243	-3.99501456833445	6.46902749800232e-05	0.000171874601791718	Cd200r1	57781
ENSMUSG00000022577	363.917897518474	3.85573174916163	0.194920426915115	19.7810553269553	4.33522110555777e-87	4.83542199758482e-85	Ly6h	23934
ENSMUSG00000048483	6.35521536812964	3.85025615213218	1.11726265822395	3.44615129109632	0.000568631913897556	0.00132610369816079	Zdhhc22	238331
ENSMUSG00000090958	466.602456275837	-3.85025240598934	0.224367488256566	-17.160473809764	5.2483721102809e-66	2.9569866763898e-64	Lrrc32	434215
ENSMUSG00000037686	134.338947135283	3.84999598582753	0.221149225003087	17.4090412741614	7.04539006356919e-68	4.25297680952763e-66	Aspg	104816
ENSMUSG00000024912	256.532829305109	-3.84891115724304	0.459190398877822	-8.38195042110872	5.20577635818674e-17	3.81034390134701e-16	Fosl1	14283
ENSMUSG00000106961	30.0432324016764	-3.84671072234785	0.470856681070222	-8.16959995896111	3.09413727568973e-16	2.1583326463089e-15	NA	NA
ENSMUSG00000004612	5.24465418225893	3.84670957441465	1.31209369996427	2.93173389561995	0.00337075434673875	0.00695451504797094	Nkg7	72310
ENSMUSG00000089929	5.28603474660185	-3.84657742995496	0.875821823845489	-4.39196343962487	1.12331591730223e-05	3.2787753255688e-05	Bcl2a1b	12045
ENSMUSG00000041731	301.936823117557	3.84638112515269	0.486239247956316	7.91047029074513	2.56418365479747e-15	1.67836781194116e-14	Pgm5	226041
ENSMUSG00000097622	36.0529241853923	3.84439190652724	0.446598434117443	8.60816253000179	7.42409483959949e-18	5.70782490939537e-17	A330033J07Rik	320614
ENSMUSG00000090122	1965.52791235468	3.84408243414184	0.243884410868215	15.7619030279841	5.68936738880264e-56	2.34105748378577e-54	Kcne1l	66240
ENSMUSG00000097524	2.94944122786046	-3.84380331030371	1.30411682284169	-2.94743786981292	0.00320419133704055	0.00663203619525169	NA	NA
ENSMUSG00000047180	20.4628812509473	-3.84362663198158	0.424616261860454	-9.05200054077239	1.40372608639551e-19	1.20815014870226e-18	Neurl3	214854
ENSMUSG00000069893	9.41910315135176	-3.84195117544122	0.584079633923808	-6.57778657617497	4.77502942481422e-11	2.29487579946288e-10	9930111J21Rik1	667214
ENSMUSG00000088030	18.3697088288253	3.83753552992037	1.13238167774948	3.38890641320441	0.000701719556700129	0.00161201085409011	NA	NA
ENSMUSG00000092837	42.6425055283842	-3.83427693643132	0.525339483783595	-7.29866506285827	2.90636803982141e-13	1.66479731332106e-12	Rpph1	85029
ENSMUSG00000070306	2906.19551334147	3.83376671506493	0.178979342422017	21.4201631494726	8.66847635628951e-102	1.46517254597499e-99	Ccdc153	270150
ENSMUSG00000021098	19.1485781739343	-3.82446134675148	0.424082425209795	-9.01820287614963	1.91199987463305e-19	1.63091511045466e-18	4930447C04Rik	75801
ENSMUSG00000070369	12.3861348298706	-3.82269402467746	0.960269900268094	-3.98085374081831	6.86681929672625e-05	0.0001818325143492	Itgad	381924
ENSMUSG00000004031	4740.62867527707	3.82235526930959	0.210119083886908	18.1913760454376	6.04044298269538e-74	4.59261777365971e-72	Brinp2	240843
ENSMUSG00000028360	366.034859842498	3.82187257965942	0.255920937251883	14.9338019026472	1.98611742053863e-50	6.71399355099926e-49	Slc44a5	242259
ENSMUSG00000031383	8.95715386691135	-3.81954236189666	0.576262942815749	-6.62812420877444	3.39979348466342e-11	1.65127458528977e-10	Dusp9	75590
ENSMUSG00000017868	124.759019533383	-3.81556014606229	0.441510307084176	-8.6420635823001	5.52066898939882e-18	4.28187997543453e-17	Sgk2	27219
ENSMUSG00000028591	3.1546813182608	-3.81408500819629	1.15206642895317	-3.31064677551796	0.000930806226846762	0.00210179891301037	Pramef12	77632
ENSMUSG00000027796	412.815075467847	3.81171571599316	0.191872043535101	19.8659254666032	8.02591376895374e-88	9.28175806553792e-86	Smad9	55994
ENSMUSG00000108393	26.9224928542294	-3.81055840894942	0.570928756723453	-6.67431507710021	2.48389459567106e-11	1.21664324455373e-10	NA	NA
ENSMUSG00000022296	818.171497896611	3.81001861913021	0.151653565319414	25.123172087023	2.77674667784523e-139	1.41891755237891e-136	Baalc	118452
ENSMUSG00000052485	17.2179442996911	-3.80704702096227	0.492916587155272	-7.72351168568613	1.13167769616415e-14	7.122988833519e-14	Tmem171	380863
ENSMUSG00000017002	33.4547064807717	-3.80647271741932	0.421879506015189	-9.02265377470665	1.83587050205858e-19	1.56780344118667e-18	Slpi	20568
ENSMUSG00000020437	12.9424148462543	-3.80561529148267	0.6657448320087	-5.71632720001789	1.088510510032e-08	4.33451276493893e-08	Myo1g	246177
ENSMUSG00000048865	16.213248131222	-3.80532318764657	0.665596793993123	-5.71715973091945	1.08319288148338e-08	4.31490159260957e-08	Arhgap30	226652
ENSMUSG00000104117	269.139219063094	3.80406534588986	0.241746614862588	15.7357543477998	8.60253887900753e-56	3.51344956855822e-54	Gm20743	433374
ENSMUSG00000000791	52.3760575867963	-3.80198256930333	0.39835945411511	-9.54410025927165	1.3729414852677e-21	1.31220718815952e-20	Il12rb1	16161
ENSMUSG00000047344	38.9339209892409	-3.79989935146387	0.311517913371856	-12.1980123400736	3.18503986184816e-34	5.63939410833115e-33	Lancl3	236285
ENSMUSG00000056706	9.05309528455197	3.79881155700442	1.1984247722834	3.16983731049417	0.00152524310641052	0.00332944235815204	Krtap7-1	71363
ENSMUSG00000032311	8.32277617786205	3.79666361903984	0.597409280953004	6.35521365349949	2.08137125993345e-10	9.55179003644899e-10	Nrg4	83961
ENSMUSG00000099474	1.52736657109078	3.79536072716483	1.39181957602547	2.7269056942014	0.00639313079901092	0.0125627135616765	1700097N02Rik	67522
ENSMUSG00000000216	1.77954153014988	-3.79502795795868	1.45755406502914	-2.60369618459594	0.0092224468849092	0.0175657034857171	Scnn1g	20278
ENSMUSG00000081123	2.49660450562145	3.79443013987764	1.32693239125485	2.85955046759341	0.00424241908750683	0.00858960457097538	NA	NA
ENSMUSG00000026712	87.2742610573683	-3.79360881506656	0.436310035253627	-8.69475489570469	3.47579275887259e-18	2.737404813287e-17	Mrc1	17533
ENSMUSG00000023045	9.51268953514574	-3.79121424424379	0.559476757863293	-6.77635699957024	1.23243926533118e-11	6.18838847740448e-11	Soat2	223920
ENSMUSG00000032487	277.50507179587	-3.79046149237048	0.26938794382275	-14.07064265231	5.75440856864085e-45	1.58646950412479e-43	Ptgs2	19225
ENSMUSG00000110390	63.2575573018335	-3.78907546525231	0.380179480965942	-9.96654384299019	2.13530224151638e-23	2.25463700878613e-22	NA	NA
ENSMUSG00000034000	1.97985333337181	3.78842210245058	1.36952974595234	2.76622111615122	0.00567100679069789	0.0112488923433509	Neu4	241159
ENSMUSG00000004864	69.1225743435742	-3.78832985992805	0.25128242854075	-15.075983951316	2.330183333171e-51	8.07588617977389e-50	Mapk13	26415
ENSMUSG00000100789	209.964959142738	3.78548661774899	0.202536185936678	18.6904211721085	5.92434744324538e-78	5.04556923916399e-76	Gm29508	102632488
ENSMUSG00000085429	2.56539441338867	3.78339803637253	1.23919202022895	3.05311684921398	0.00226477731855868	0.00479883818907328	NA	NA
ENSMUSG00000025002	6.8901959096102	-3.78266854682812	1.2410194781844	-3.04803318023835	0.00230344492282271	0.00487637457324555	Cyp2c55	72082
ENSMUSG00000039518	71.5918282971232	-3.78163248772483	0.601590313402099	-6.28605947183396	3.25625245243857e-10	1.47221471476199e-09	Cdsn	386463
ENSMUSG00000085599	24.9472075764301	3.78106686197046	0.422882175471225	8.94118286673385	3.85026633084152e-19	3.23031317631083e-18	NA	NA
ENSMUSG00000041771	805.820315443401	3.77855977031778	0.208914279930385	18.0866514801041	4.06019692277267e-73	2.97382356613613e-71	Slc24a4	238384
ENSMUSG00000027403	2.65989672311	3.77794309067617	1.10469290644391	3.41990345790999	0.000626433630549005	0.0014504347907327	Tgm6	241636
ENSMUSG00000079494	102.922598064508	3.77706204945514	0.408041183351919	9.25657066874442	2.11103470463151e-20	1.90417756834434e-19	Nat8f5	69049
ENSMUSG00000107814	3.11264552518158	-3.77380804121712	1.26740742239537	-2.9775808272329	0.00290533027526316	0.00605968885983459	NA	NA
ENSMUSG00000085576	164.865948797537	3.76993141190518	0.217385369669807	17.3421579273317	2.26087263097973e-67	1.33543425592789e-65	Dpy19l2	320752
ENSMUSG00000099924	3.57414215829283	-3.76323831414229	1.18117723868423	-3.1860064610916	0.00144251375688061	0.00316532743264872	NA	NA
ENSMUSG00000103139	1.69746920683973	3.76276254850766	1.39476250600957	2.69778011116241	0.00698035313324494	0.0136131445279836	NA	NA
ENSMUSG00000108294	3.13200068295829	3.76201464872134	1.27437716138606	2.9520417994855	0.00315680194547542	0.00654257773513785	NA	NA
ENSMUSG00000054360	32.2141311725936	-3.76079104221002	0.528945644966647	-7.10997638036542	1.1606281562719e-12	6.32815942376239e-12	Bsx	244813
ENSMUSG00000097237	15.3043177838831	-3.75902442761887	0.517579823339786	-7.26269506288522	3.79452727022253e-13	2.14447396369855e-12	Gm26519	102634580
ENSMUSG00000070337	1978.34540231773	3.75862446267036	0.258969067237202	14.5137969672171	9.90807474430871e-48	3.06202709362441e-46	Gpr179	217143
ENSMUSG00000041372	12.0855091818275	-3.75859792558797	0.477136674039677	-7.87740312176342	3.34255160453315e-15	2.16974553637835e-14	B4galnt3	330406
ENSMUSG00000064065	13.2254338253435	3.75833370203769	0.599787073237356	6.26611320872931	3.70171260932777e-10	1.66471001155872e-09	Ipcef1	320495
ENSMUSG00000039313	62.9044848341458	3.75625402715798	0.292096713889674	12.8596243933669	7.59447989874903e-38	1.54760538515719e-36	Minar1	209743
ENSMUSG00000026475	932.087046700218	-3.75490533730138	0.538237060032575	-6.97630396738963	3.03046689307823e-12	1.5979949374036e-11	Rgs16	19734
ENSMUSG00000024672	19.0646694159998	-3.75392181591254	0.55675485230536	-6.7425039950144	1.55679960595184e-11	7.7462766624954e-11	Ms4a7	109225
ENSMUSG00000111443	6.38135047771718	3.75382281258556	1.25671952775066	2.98700125978336	0.0028172856151033	0.00588890951490343	NA	NA
ENSMUSG00000036905	115.453065653021	-3.751975893075	0.567866396064666	-6.60714548188855	3.91800977614798e-11	1.89459570447402e-10	C1qb	12260
ENSMUSG00000037801	54.9614674503258	3.74873247198123	0.297514966043057	12.6001475550602	2.10749877583025e-36	4.09081895771361e-35	Iqch	78250
ENSMUSG00000024388	34.1075002037351	3.74758075900068	0.38184752730801	9.81433816115239	9.76768307838003e-23	9.94095879023827e-22	Myo7b	17922
ENSMUSG00000047495	5.83814367706246	3.74734255685147	0.732309360290798	5.11715780249404	3.10174106436358e-07	1.07144405608019e-06	Dlgap2	244310
ENSMUSG00000086181	12.2728655010077	3.74382784501079	0.666924282341692	5.6135725510931	1.9819144757093e-08	7.6913823339386e-08	NA	NA
ENSMUSG00000037411	2618.63822604176	-3.74345838285065	0.594771436146159	-6.29394445554835	3.09498611301388e-10	1.40218824456194e-09	Serpine1	18787
ENSMUSG00000110391	5.24260932838308	3.74344430373348	0.947543487983703	3.95068337359294	7.79283638554549e-05	0.000204798461786378	NA	NA
ENSMUSG00000108618	2.62020329899094	-3.7391141462992	1.27971775419176	-2.92182720295285	0.00347984543763053	0.00715942357687787	NA	NA
ENSMUSG00000032436	83.9242047679546	-3.73750076764043	0.283219890838676	-13.1964628493178	9.19523647859744e-40	2.04915751667568e-38	Cmtm7	102545
ENSMUSG00000023000	146.634753181241	-3.73710508122782	0.686139183173557	-5.44656998590697	5.13504040309201e-08	1.92120283972656e-07	Dhh	13363
ENSMUSG00000024621	147.526722302608	-3.73315827779287	0.480469865432986	-7.76980732064988	7.86056053570354e-15	4.99913449062269e-14	Csf1r	12978
ENSMUSG00000025150	36.6902692094427	-3.72751609862971	0.557446904614985	-6.68676436763822	2.28158796005188e-11	1.12155105696241e-10	Cbr2	12409
ENSMUSG00000038045	6.63373682812405	3.72507401995504	0.946468108178444	3.93576285113742	8.29328374477383e-05	0.000217352485357724	Sult6b1	73671
ENSMUSG00000111765	30.7215399068886	3.7239993855557	0.498269279156626	7.47386913329067	7.78705848762273e-14	4.64833024038398e-13	Gm10635	100038575
ENSMUSG00000039529	186.569908591213	-3.72385142715921	0.192759103147014	-19.3186799811945	3.74094788555787e-83	3.63716141103376e-81	Atp8b1	54670
ENSMUSG00000029915	9.04326558780364	-3.72240080412584	0.588364391792618	-6.32669287273572	2.50471178087175e-10	1.1437246874708e-09	Clec5a	23845
ENSMUSG00000099696	390.252244696454	3.72210856218686	0.419826486899245	8.86582595032917	7.59390193901431e-19	6.24245444466746e-18	2900052N01Rik	73040
ENSMUSG00000068099	1508.4244918814	3.72123409503438	0.130485689242426	28.5183311414388	6.94180522437542e-179	9.53326788720007e-176	1500009C09Rik	76505
ENSMUSG00000054160	65.9851079004618	-3.72111200267782	0.419042225764797	-8.8800406591159	6.68359278474151e-19	5.52307575250565e-18	Nkx2-4	228731
ENSMUSG00000022122	11668.6920261013	3.72077219236272	0.276381166419229	13.462466493534	2.60087095408448e-41	6.21860037803028e-40	Ednrb	13618
ENSMUSG00000053550	202.928635948796	3.71865123598453	0.303075180864769	12.269731970048	1.31688548326213e-34	2.36985460472717e-33	Shisa7	232813
ENSMUSG00000099974	3.56436424836396	-3.71850647801989	1.11552237758507	-3.33342168004722	0.000857848195953347	0.00194826856947627	Bcl2a1d	12047
ENSMUSG00000019326	28.3681597623371	-3.71632183762532	0.350478155441694	-10.6035762284294	2.86798861514744e-26	3.50101743559081e-25	Aoc3	11754
ENSMUSG00000067235	3.91402032502885	-3.71624961073788	1.1942936014201	-3.11167170812855	0.00186031251247262	0.00400241328077558	H2-Q10	15007
ENSMUSG00000045165	34.5215295654845	-3.71176981708648	0.534150880004132	-6.94891641301382	3.68102555081734e-12	1.92624849793068e-11	AI467606	101602
ENSMUSG00000098047	13.6889685660804	3.71158065168527	0.459197689679942	8.08275114422334	6.33217555410749e-16	4.3143222775319e-15	NA	NA
ENSMUSG00000030096	2983.9269396547	-3.71131561570321	0.321393280923204	-11.5475830889881	7.59256272900122e-31	1.15935636444992e-29	Slc6a6	21366
ENSMUSG00000034872	2.20399202017431	-3.7097855730907	1.35246370224589	-2.74298346560447	0.00608837510592118	0.0120089646501262	Gipc3	209047
ENSMUSG00000066060	2.94477061594582	3.70959541521188	1.25244130575807	2.96189162570501	0.00305755382600009	0.00634945942904262	Gm12866	433751
ENSMUSG00000110747	1.75710962898769	-3.70927002807001	1.34052670008953	-2.76702435529429	0.00565705286854054	0.0112247085678564	NA	NA
ENSMUSG00000109885	7.37913190328654	-3.70925051567301	1.20425669138089	-3.08011617641063	0.0020691986500186	0.00441165359371809	NA	NA
ENSMUSG00000002985	114545.447952125	3.70878166497546	0.198327888921067	18.7002528245109	4.92705560366015e-78	4.22899190543845e-76	Apoe	11816
ENSMUSG00000023992	27.4717164268608	-3.70787922809574	0.563772808769866	-6.57690326744599	4.80347044372339e-11	2.30803971265983e-10	Trem2	83433
ENSMUSG00000085338	8.19498077622064	3.70256354734135	0.825694771293552	4.48417947656472	7.31950371498181e-06	2.18372647833395e-05	2410004I01Rik	69739
ENSMUSG00000073529	4.54154338364984	-3.69714074603674	1.13617084098538	-3.25403593603077	0.00113777885920388	0.00253811318510527	NA	NA
ENSMUSG00000024903	5.33937014979991	3.69501593957546	0.875332541737196	4.22127107515309	2.4292858653747e-05	6.81894459886029e-05	Lao1	100470
ENSMUSG00000039238	16.7602530033381	-3.6947511744189	0.421088788238379	-8.77428057364307	1.71999901693843e-18	1.37781765946731e-17	Zfp750	319530
ENSMUSG00000022494	1374.41890239964	3.69474006190812	0.331204635365917	11.1554600008123	6.73436159422777e-29	9.37732112230462e-28	Shisa9	72555
ENSMUSG00000043939	1.09941916061581	-3.69418688899999	2.28073526301742	-1.61973506916913	0.105289199483647	0.156097401002238	A530064D06Rik	328830
ENSMUSG00000043441	5.14222474620404	3.69408778562706	1.11700735001364	3.30712934483551	0.000942573588775785	0.00212749557947307	Gpr149	229357
ENSMUSG00000083695	68.0206979529554	3.69311700149814	0.313715136032178	11.7721989707227	5.4290629102834e-32	8.72661297203051e-31	Rnf138rt1	74264
ENSMUSG00000106106	9.11107076059033	-3.68876765406289	0.783034618806944	-4.71086151935812	2.46671811159901e-06	7.7397111332522e-06	NA	NA
ENSMUSG00000039579	1705.62447819091	3.68764636083708	0.238243069712321	15.4785042238161	4.84609735194568e-54	1.8615961033969e-52	Grin3a	242443
ENSMUSG00000107824	1.5805962098561	3.68692613524621	1.35927954904254	2.71241198165841	0.00667955179808266	0.0130764247736342	NA	NA
ENSMUSG00000064272	1.57794283686257	-3.68611830998318	1.55864497292152	-2.36495056540935	0.0180324777476454	0.0321953062118317	Gpbar1	227289
ENSMUSG00000067297	25.6783772584103	3.68466564571286	0.414587031344172	8.88755645290317	6.24674838842892e-19	5.16791424468933e-18	Ifit1bl2	112419
ENSMUSG00000042425	321.2880926898	3.68102998314347	0.156480621161363	23.5238712360912	2.3245263896324e-122	7.19391807878772e-120	Frmpd3	245643
ENSMUSG00000028661	14.9235213613226	3.68047432766557	0.746879561696163	4.9278016382015	8.3159979818137e-07	2.74489144741464e-06	Epha8	13842
ENSMUSG00000042644	153.2787908604	-3.67686292153954	0.314268246172945	-11.6997595726427	1.27815115534995e-31	2.02340168130435e-30	Itpr3	16440
ENSMUSG00000097281	32.0326228803043	3.67433248523013	0.426978537493578	8.6054266493088	7.60334098053827e-18	5.84358906489568e-17	Gm26685	102635083
ENSMUSG00000043289	4.88087290596528	-3.67205728272842	0.796547839374184	-4.6099645259391	4.02737685969804e-06	1.23421968951388e-05	Mei4	75033
ENSMUSG00000033220	26.0047069098851	-3.67132234440784	0.577147794358892	-6.36114766493395	2.00251811294358e-10	9.20529926688477e-10	Rac2	19354
ENSMUSG00000110534	12.7178006956033	3.66952338137948	0.953629356553956	3.84795555648549	0.000119107653911092	0.00030534972341482	NA	NA
ENSMUSG00000025746	9.05253868194677	-3.66915079610658	0.546347536730408	-6.71578171298152	1.87060648765364e-11	9.26574309134659e-11	Il6	16193
ENSMUSG00000037731	7.03855199959198	-3.66571349597547	0.797024454077099	-4.59924846373769	4.24017821713032e-06	1.29690194828793e-05	Themis2	230787
ENSMUSG00000111056	1.78764867174452	3.6646780106695	1.36323872383548	2.68821443126183	0.0071835250079925	0.0139672236970728	Gm39317	105243373
ENSMUSG00000053861	127.704683868267	3.66418400216393	0.376794601724165	9.72461915695468	2.36789809567095e-22	2.36177144149695e-21	NA	NA
ENSMUSG00000032985	3.48296329585851	3.66417932689936	1.18292204449244	3.09756618701918	0.00195116820260658	0.00418028655575999	NA	NA
ENSMUSG00000048621	2.52434266927714	-3.66373946674712	1.25087230943691	-2.92894761448224	0.0034011173749584	0.00701255063150613	Gm6377	622976
ENSMUSG00000024534	1105.23104633365	3.66227181441035	0.256077406288406	14.301424977281	2.1437458195737e-46	6.2638998528581e-45	Sncaip	67847
ENSMUSG00000107502	81.4264287693442	3.6600918254301	0.278664149330358	13.1344194587838	2.09088792576246e-39	4.60351506941668e-38	NA	NA
ENSMUSG00000086996	15.0963733036895	3.65987913886042	1.15289054445954	3.17452437826708	0.00150082283102094	0.00328265778081058	NA	NA
ENSMUSG00000032690	32.6833417872487	3.65969052474683	0.54714794874224	6.68866717523033	2.25212273893742e-11	1.10805850744899e-10	Oas2	246728
ENSMUSG00000036699	528.862312505054	3.65848967478967	0.349369380244282	10.4716952362329	1.16537067247901e-25	1.37744431341481e-24	Zcchc12	72693
ENSMUSG00000045551	8.06290285277999	-3.65797946671821	0.628091587167433	-5.8239587051547	5.74697820166719e-09	2.34282656818614e-08	Fpr1	14293
ENSMUSG00000061311	5.54079062751886	-3.65795167408585	1.13491379751553	-3.22310970409696	0.00126806977973461	0.00281050002724516	Rag1	19373
ENSMUSG00000054892	6.19699651243842	3.65432300084012	0.838841366657098	4.35639340892679	1.32223036627324e-05	3.82532822095086e-05	Txk	22165
ENSMUSG00000110618	2.60614852531615	-3.65394714349264	1.20085245433828	-3.04279441682628	0.00234392404205893	0.00495745913717979	Gm39822	105244162
ENSMUSG00000109729	3.8731970994038	3.65311329965114	0.866148072494489	4.21765448156023	2.46856693789651e-05	6.92124809575093e-05	NA	NA
ENSMUSG00000071036	2.40033748718642	3.65227165504657	1.42958171608398	2.55478341248736	0.0106253890301924	0.0199890131130495	NA	NA
ENSMUSG00000072487	9.03695061603275	3.65178512386501	0.825228979805177	4.4251779969326	9.63627949768378e-06	2.83640950304897e-05	Mroh5	268816
ENSMUSG00000042388	415.390169306805	3.64906604270206	0.194948568453865	18.7180961196215	3.52528012650502e-78	3.03768549881157e-76	Dlgap3	242667
ENSMUSG00000102037	2.20082903005549	-3.64765222608922	1.17704635503574	-3.0989877420575	0.00194183054017658	0.00416231025844307	Bcl2a1a	12044
ENSMUSG00000101734	7.28234845946057	3.64684470940089	1.20460187809395	3.02742738137792	0.00246644968021568	0.00519958733794294	4933400C23Rik	331003
ENSMUSG00000033777	12.0024992516868	-3.64567743277561	0.613794414622457	-5.93957414066411	2.85763419806819e-09	1.19555971504479e-08	Tlr13	279572
ENSMUSG00000078627	85.7344069206534	3.64538860021137	0.256491522202544	14.2125110760297	7.66277326327367e-46	2.17819038698464e-44	March10	632687
ENSMUSG00000024677	5.19650548895472	-3.64458168131642	0.809558367558365	-4.5019381274614	6.73365863059324e-06	2.01771009259546e-05	Ms4a6b	69774
ENSMUSG00000078689	2.650575118815	3.6443908842342	1.28332226044764	2.83980960710756	0.00451404668738285	0.00909973833595078	Mup6	620807
ENSMUSG00000102399	4.12745926867864	3.64342282943182	1.28350571627238	2.83864947638349	0.00453048944015055	0.00913204701113916	NA	NA
ENSMUSG00000041237	70.0994795210826	3.64310577513253	0.430027039810666	8.47180627696466	2.41616725451576e-17	1.80641180957723e-16	Pklr	18770
ENSMUSG00000097414	4.23447079626221	3.64227335401209	0.847843923329964	4.29592434856031	1.7396690725144e-05	4.96502773481737e-05	NA	NA
ENSMUSG00000022490	1633.09023622825	3.64156547626072	0.254626076483246	14.3016203468081	2.13773545432916e-46	6.25465527802592e-45	Ppp1r1a	58200
ENSMUSG00000039904	4901.58744554676	-3.6408008849158	0.16332518094781	-22.2917303001746	4.44478212302935e-110	9.39088438358884e-108	Gpr37	14763
ENSMUSG00000034394	877.205861934901	-3.63654623863891	0.367103767505948	-9.90604444989792	3.9185402129268e-23	4.08260237546897e-22	Lif	16878
ENSMUSG00000109603	111.535132111717	3.63595149167142	0.312812376569925	11.6234259383872	3.13315105412133e-31	4.87223836604444e-30	NA	NA
ENSMUSG00000090942	14.6660643939233	3.63452781866612	1.06442015775505	3.41456124462322	0.00063884829253409	0.00147700058205509	F830016B08Rik	240328
ENSMUSG00000087720	2.33849954160654	3.63408464918503	1.38744435023696	2.61926516084365	0.00881194222378581	0.0168486605015007	NA	NA
ENSMUSG00000085582	14.9652702347382	3.63192095889535	0.633476992836346	5.73331154874891	9.84884839789406e-09	3.93900156255781e-08	3110099E03Rik	100043232
ENSMUSG00000028259	1.78145668207629	-3.63172796703765	1.69419506321222	-2.14363035632499	0.0320625164602996	0.0541930518601664	Fhl5	57756
ENSMUSG00000110715	5.55459009806454	3.63106750313483	1.00120304650377	3.62670440907529	0.000287061588798609	0.000700067068886995	NA	NA
ENSMUSG00000037771	11.2389608204107	3.62711020840234	0.656295231496318	5.52664416002646	3.26414060889536e-08	1.24131120801761e-07	Slc32a1	22348
ENSMUSG00000039193	4.24555054957763	-3.62437531305959	1.17135623926394	-3.09416998140298	0.00197364373498605	0.00422637888985952	Nlrc4	268973
ENSMUSG00000038155	11.1331044159756	-3.62237854912736	0.641319870374196	-5.648317971208	1.62025287612795e-08	6.34613483906584e-08	Gstp2	14869
ENSMUSG00000044860	1.90360135426925	-3.62179828287228	1.07736526892621	-3.36171806102686	0.000774591689239435	0.00176905760187695	Gm1123	382097
ENSMUSG00000051107	677.732517562572	-3.62084333362073	0.203264271262713	-17.8134765698242	5.55497695083588e-71	3.76726878212089e-69	NA	NA
ENSMUSG00000020213	9.38845263400144	3.62080448436634	0.610602498932661	5.92988808708699	3.0314121999985e-09	1.26657578000698e-08	Glipr1l1	69286
ENSMUSG00000049721	543.320011981553	-3.61846531087011	0.234261022910144	-15.4462968953143	7.99041102193791e-54	3.03760036998342e-52	Gal3st1	53897
ENSMUSG00000095334	406.799351892159	-3.6172492613029	0.363465904704205	-9.95210063581254	2.46915283025504e-23	2.59591842771263e-22	NA	NA
ENSMUSG00000062859	327.014650774754	3.61692768104109	0.168842180691807	21.4219436530685	8.34339338537105e-102	1.42115800664154e-99	Tcp11	21463
ENSMUSG00000032643	339.514506765529	-3.61591214305817	0.193458357726813	-18.6909068470656	5.87066032583181e-78	5.01930036340476e-76	Fhl3	14201
ENSMUSG00000030317	3089.44253267112	3.61390169433743	0.206737198474239	17.4806552522175	2.01173977289508e-68	1.2557942622109e-66	Timp4	110595
ENSMUSG00000109284	347.385468308369	3.61107865737534	0.20874672622629	17.2988516881495	4.79858303748686e-67	2.78939854716134e-65	B230311B06Rik	381914
ENSMUSG00000053063	6.28393329107955	-3.60868094592957	0.690004885132559	-5.22993535797402	1.69569321552758e-07	6.00862232297814e-07	Clec12a	232413
ENSMUSG00000010044	984.206389120743	3.60548263952109	0.215671922120753	16.7174410283338	9.78306649575522e-63	5.04608732655468e-61	Zmynd10	114602
ENSMUSG00000111504	1.72589758683228	3.60529190940784	1.24499020265176	2.89583958309774	0.00378145648997248	0.00772498544572009	NA	NA
ENSMUSG00000028003	41.3134996575447	3.60433460746915	0.273411589243095	13.1828157593732	1.10199678398993e-39	2.44340820732703e-38	Lrat	79235
ENSMUSG00000055333	23.0705885188155	-3.60355869817995	0.50540674488258	-7.13001703017864	1.00356509677913e-12	5.50457710222864e-12	Fat2	245827
ENSMUSG00000097329	1.89492193821477	3.60082691224252	1.77118200414186	2.03300784663693	0.0420517302613661	0.0692448043340076	NA	NA
ENSMUSG00000109057	1.88904235031951	3.59890873146001	1.19107629805355	3.02156019504487	0.002514756341409	0.00529583487538622	NA	NA
ENSMUSG00000061762	5.38335093008007	-3.59881873248159	0.893822828092693	-4.02632224124441	5.66560334592065e-05	0.000151687952138314	Tac1	21333
ENSMUSG00000078439	58.6849631965205	3.59647106402018	0.221262836382658	16.2542934132885	2.08255405077908e-59	9.69490681308658e-58	Smim24	72273
ENSMUSG00000103971	6.67040826680327	3.59537849513591	1.16779431409588	3.07877718853212	0.00207852070074001	0.00442980944300293	NA	NA
ENSMUSG00000001131	830.710001214528	-3.59279343490597	0.229858087686756	-15.6304851878961	4.51353160510362e-55	1.79992431867408e-53	Timp1	21857
ENSMUSG00000053030	5.76067706321252	3.58701800193862	0.736102709398271	4.87298573438324	1.09924163354127e-06	3.58309396436764e-06	Spink2	69982
ENSMUSG00000000440	48.2225938878601	-3.58599392605851	0.319864917643402	-11.2109635294744	3.60250180849278e-29	5.07421616910333e-28	Pparg	19016
ENSMUSG00000024124	14.2201969365073	3.58400578409064	0.775415384127381	4.62204627023737	3.79973232088293e-06	1.16878503230252e-05	Prss30	30943
ENSMUSG00000085377	2.17616867766426	3.58370555236543	1.34729328378531	2.65992979813331	0.00781569400406073	0.0150935352743212	NA	NA
ENSMUSG00000028137	96.8055898508743	3.5815122947549	0.223612061112368	16.0166328995785	9.78050109406099e-58	4.29813901079604e-56	Celf3	78784
ENSMUSG00000110539	4.96063223888399	3.58049482924147	0.722742315198106	4.9540406780528	7.26880003821291e-07	2.41192001267974e-06	NA	NA
ENSMUSG00000046242	453.682033069329	3.57921137781459	0.174968434241464	20.4563262701153	5.27676002273509e-93	7.15717580120729e-91	1600029I14Rik	69797
ENSMUSG00000040592	2.1318097088864	-3.57918311086934	1.56108390676657	-2.29275511415834	0.0218621075230226	0.0383288987954501	Cd79b	15985
ENSMUSG00000002289	1048.10603318904	-3.57917594731728	0.180611667200013	-19.816969760617	2.12526707924229e-87	2.41961106384408e-85	Angptl4	57875
ENSMUSG00000023153	139.467887721296	3.57879106952404	0.205963098690478	17.3758847690589	1.25653216801088e-67	7.48232556306313e-66	Tmem52	69671
ENSMUSG00000078144	2.76433721852576	-3.57845926978382	0.959789438215796	-3.7283795041921	0.000192715015612815	0.000481196254325043	Capns2	69543
ENSMUSG00000024300	20.7431871661255	-3.57775059936157	0.544658862276362	-6.56879167339465	5.0725192599911e-11	2.43412242192148e-10	Myo1f	17916
ENSMUSG00000046683	7.80839554020645	3.57481803046774	0.638262556982001	5.60085812862206	2.13293254055702e-08	8.24541286306464e-08	NA	NA
ENSMUSG00000042286	251.636679723187	-3.57418272323407	0.474433758708925	-7.53357588414551	4.93692999496658e-14	2.98183515061574e-13	Stab1	192187
ENSMUSG00000035004	8.2595220669726	-3.57327842198314	0.645055311231212	-5.53949151300352	3.03351145988309e-08	1.15640782977119e-07	Igsf6	80719
ENSMUSG00000087610	6.01357357409522	-3.57142511303354	1.18298214735368	-3.01900169924186	0.00253609109038229	0.00533667204835951	NA	NA
ENSMUSG00000078958	6.0962839880218	3.570759958951	1.15575723822643	3.08954150651094	0.00200465693785691	0.00428610751148486	Atp6ap1l	435376
ENSMUSG00000086188	9.47923782772848	3.57030846083205	1.15024181656862	3.10396336614063	0.00190946972387478	0.00409694153331712	NA	NA
ENSMUSG00000100183	7.89210048004182	3.56867699333523	1.03576091783267	3.44546403701222	0.000570079818923822	0.00132933926151047	NA	NA
ENSMUSG00000024617	976.329069758645	3.56832781539868	0.336006353340354	10.6198224525361	2.41019098526301e-26	2.9520137413146e-25	Camk2a	12322
ENSMUSG00000096559	2.55058559856995	3.56822035321032	1.25481410071099	2.84362468606985	0.0044603553642025	0.00899976018527286	NA	NA
ENSMUSG00000044303	909.982404711977	-3.56617232575253	0.163511608489266	-21.8099030319712	1.86871829508723e-105	3.45053336957577e-103	Cdkn2a	12578
ENSMUSG00000087117	108.883464037014	3.56513967632361	0.183939849625144	19.3820951989963	1.09304791586954e-83	1.09170644797279e-81	NA	NA
ENSMUSG00000022076	4.10342559236007	-3.56368178642668	1.05159820690321	-3.38882451779865	0.000701929156972329	0.00161232378906053	Klhl1	93688
ENSMUSG00000003411	83.1697544032644	-3.56148498966215	0.236604085485066	-15.0525084229239	3.32388077095265e-51	1.14296763975184e-49	Rab3b	69908
ENSMUSG00000019987	3.12052640919507	-3.55993787527624	1.01598505008586	-3.50392741997081	0.000458450290311969	0.00108480812287582	Arg1	11846
ENSMUSG00000086499	2.63538161289975	3.55677033340703	1.13124130734304	3.14413053193827	0.00166581116490718	0.00361117489409091	NA	NA
ENSMUSG00000098323	1.52810438629231	-3.55654805609656	1.78316073071978	-1.99451905530746	0.0460953596556381	0.0752323655732999	NA	NA
ENSMUSG00000070354	1.79197481782083	-3.55649877396348	1.37220487092221	-2.59181325567899	0.00954715795717879	0.0181344832117124	Evi2	101488212
ENSMUSG00000054641	2.45215862852449	-3.55124921146229	1.38950724162524	-2.55576157149679	0.0105955692375171	0.0199397433072938	Mmrn1	70945
ENSMUSG00000032744	563.590944068896	-3.55062370127762	0.241968804047302	-14.6738903606083	9.47529455934809e-49	3.06628346616429e-47	Heyl	56198
ENSMUSG00000086602	8.26465553783546	3.54773533185824	0.70319379738158	5.04517438161233	4.53107927859236e-07	1.53596737100447e-06	NA	NA
ENSMUSG00000097752	6.74936809628482	-3.54651409357261	1.21470170226445	-2.91965845356206	0.00350415200926936	0.00720470965656177	Gm26688	102633805
ENSMUSG00000101257	3.43438080014666	3.54483809966158	1.25329286813251	2.82841958954386	0.00467784509990057	0.00939803331627643	NA	NA
ENSMUSG00000005089	72291.0803772056	3.54480398099971	0.178486538520618	19.8603435888261	8.96948918319478e-88	1.03186694147821e-85	Slc1a2	20511
ENSMUSG00000024972	29.9964246377506	3.54462510689126	0.780217005969119	4.54312720662687	5.54257815619866e-06	1.67520041026345e-05	Lgals12	56072
ENSMUSG00000004558	25430.756167419	3.54397086280392	0.128659495260304	27.5453502723118	5.03096074582021e-167	4.80631741164815e-164	Ndrg2	29811
ENSMUSG00000082196	7.75039261141079	-3.54149633346843	1.13638226893062	-3.11646567382745	0.00183032987900067	0.00394331193560953	NA	NA
ENSMUSG00000027463	15.0028214229003	-3.54113972694367	0.719944497036706	-4.91862878530083	8.71525689282383e-07	2.86934881189718e-06	Slc52a3	69698
ENSMUSG00000045441	33.0484209984461	-3.54067644338582	0.338960328147799	-10.4456957034865	1.53327017984057e-25	1.79682910195396e-24	Gprin3	243385
ENSMUSG00000043157	2.83709317958875	-3.54030019309733	1.0624317785232	-3.33226119988469	0.00086143363994787	0.0019558050599891	Arl11	219144
ENSMUSG00000104091	2.03844120212152	-3.53805339966015	1.3527644379861	-2.61542460779599	0.00891165928414095	0.0170274686478634	NA	NA
ENSMUSG00000027994	36.2801812119449	-3.53781981482207	0.252747616043809	-13.9974408866783	1.61585166992682e-44	4.33517811273529e-43	Mcub	66815
ENSMUSG00000031165	6.9721320081317	-3.53580940329118	0.850526788562695	-4.15719933909	3.22172860569005e-05	8.89670009461197e-05	Was	22376
ENSMUSG00000030237	420.337385035172	3.53558729629738	0.265574133968445	13.312995672679	1.94522967881815e-40	4.48034923822548e-39	Slco1a4	28250
ENSMUSG00000020892	24.5800883661152	-3.53383388089801	0.360628426939568	-9.79909961865039	1.13593651796005e-22	1.1518197096971e-21	Aloxe3	23801
ENSMUSG00000046856	2.1318546126941	-3.5336674971643	1.33502125868513	-2.64689979592133	0.00812334197458425	0.0156381805859068	Gpr1	241070
ENSMUSG00000100929	16.7655605047366	3.53314606872707	1.10891317056652	3.186134101845	0.0014418774622465	0.00316444001977051	NA	NA
ENSMUSG00000034738	17.4692242456945	-3.53249534782943	0.789750318893852	-4.47292677611977	7.71562040347801e-06	2.29504977833521e-05	Nostrin	329416
ENSMUSG00000040525	3.72635293883223	-3.53211994967406	0.855096355471486	-4.13066893230589	3.61709178439577e-05	9.91125549052602e-05	Cblc	80794
ENSMUSG00000061080	4819.43863998133	3.53206711872724	0.203152322146525	17.3862995086993	1.0478504056754e-67	6.29082430707803e-66	Lsamp	268890
ENSMUSG00000027322	23.8325473550571	-3.52884991606094	0.480548604774595	-7.3433777166332	2.08269682588809e-13	1.20429203566418e-12	Siglec1	20612
ENSMUSG00000020704	283.954260599417	3.52783139994473	0.202526867998173	17.4190784403803	5.91217069104057e-68	3.58862228160868e-66	Asic2	11418
ENSMUSG00000036949	6506.40512433449	3.52713885625984	0.170277542875852	20.7140577476588	2.5871801119572e-95	3.66761990967972e-93	Slc39a12	277468
ENSMUSG00000098087	201.159036547858	3.52511503687092	0.175664656707598	20.0672981289494	1.42546099297434e-89	1.71156581413252e-87	Gm17750	553095
ENSMUSG00000039533	13226.9880015773	3.52278918370029	0.144005566575542	24.4628681201175	3.67172691570973e-132	1.52224255696019e-129	Mmd2	75104
ENSMUSG00000028370	125.179386561642	-3.52273662071854	0.221112962095447	-15.9318412965672	3.80971361765078e-57	1.63497729141876e-55	Pappa	18491
ENSMUSG00000045036	233.435483280928	3.52256822294728	0.232750517580651	15.1345236932789	9.58723157357917e-52	3.38138425949045e-50	Tmem232	381107
ENSMUSG00000085788	4.38732270175827	3.5224876524984	1.06877943015888	3.29580412300296	0.000981404157598746	0.00220924019618044	NA	NA
ENSMUSG00000096351	12.1855052170385	-3.51818827609835	0.613059168267267	-5.7387418021038	9.53825071176248e-09	3.81616866149958e-08	Samd11	231004
ENSMUSG00000110080	2492.97090182195	3.51764122403884	0.17784137791768	19.779655697827	4.45723303070273e-87	4.94640310018338e-85	NA	NA
ENSMUSG00000001076	4.71796379657658	3.51605501828083	1.14482497006394	3.07125989581137	0.00213157523755915	0.00453408544965026	C1ql4	239659
ENSMUSG00000027474	32.7048801261297	-3.51562899538727	0.665369736694872	-5.28372242003468	1.26585008508669e-07	4.55378584145544e-07	Ccm2l	228788
ENSMUSG00000104093	132.775483818791	-3.51510511218978	0.318809113537069	-11.0257359747059	2.87159876094337e-28	3.86796519093181e-27	A330015K06Rik	102637797
ENSMUSG00000079644	50.7203375609553	3.51392669549819	0.267928765568437	13.1151527834014	2.69638289577936e-39	5.87774021517459e-38	Gm1110	382064
ENSMUSG00000023043	287.816293381648	-3.51152295924356	0.285063643251187	-12.3183823766307	7.21265524616277e-35	1.3119509414233e-33	Krt18	16668
ENSMUSG00000106111	3.72908065859931	3.5099034682189	1.00624616462913	3.48811612068357	0.000486436770363144	0.00114732451215	NA	NA
ENSMUSG00000004730	77.4452694547129	-3.5098857527755	0.406207559090769	-8.64062146118557	5.59080675881215e-18	4.33474936172827e-17	Adgre1	13733
ENSMUSG00000033187	10.3707168565408	3.50977813143562	1.12908515996008	3.10851497823221	0.00188030114772141	0.0040410658371364	BC016579	212998
ENSMUSG00000106840	22.3580235843813	3.50969792958764	0.487568158812856	7.19837394249277	6.0934842892805e-13	3.38710170220998e-12	NA	NA
ENSMUSG00000030693	7.94713251868949	-3.5061349692837	0.605500646778859	-5.79047270706584	7.01886034240886e-09	2.84024711424954e-08	Klk10	69540
ENSMUSG00000026614	1859.61600749552	3.50424111312916	0.189525672832179	18.4895326356767	2.50717931527886e-76	2.0328505938975e-74	Slc30a10	226781
ENSMUSG00000071280	3.42058017670358	3.50323493657653	1.06620249279408	3.2857125735994	0.00101724753291656	0.00228524486665735	NA	NA
ENSMUSG00000054951	44.6569802850914	-3.50047348206156	0.256606155046986	-13.6414244678605	2.27081155033031e-42	5.67006161311455e-41	9130008F23Rik	71583
ENSMUSG00000049382	378.269887725685	-3.49903126327591	0.272092999728824	-12.8596886607268	7.58816850953125e-38	1.54760538515719e-36	Krt8	16691
ENSMUSG00000000805	78.2444037125325	-3.49739751832099	0.956318911534646	-3.65714561966422	0.000255039505507259	0.000626843742115325	Car4	12351
ENSMUSG00000085007	9.4892731593572	-3.49661601403118	0.578976642234537	-6.03930410825578	1.54780291661519e-09	6.60514148121685e-09	Gm11549	100503068
ENSMUSG00000056054	1.31702054760417	-3.4961841514925	1.57992339004669	-2.21288207612976	0.0269057767297336	0.0462417389192363	S100a8	20201
ENSMUSG00000023391	157.564876879496	3.4945144545235	0.225116364381126	15.5231471693778	2.41890423889219e-54	9.44060085988955e-53	Dlx2	13392
ENSMUSG00000104380	4.78388648594009	3.49109186894841	1.30063285123034	2.68414861707207	0.00727147748483839	0.0141219882247087	NA	NA
ENSMUSG00000032089	10.2755462908771	-3.48430283777232	0.771870871346622	-4.51410069626482	6.35860017585466e-06	1.91027511162229e-05	Il10ra	16154
ENSMUSG00000040490	39.5758874168581	3.48156876232273	0.460723388742582	7.55674412758752	4.13283835012497e-14	2.50997393773621e-13	Lrfn2	70530
ENSMUSG00000026934	4.28055183200565	-3.47970559301556	0.959170510999792	-3.62782795458181	0.000285815606884717	0.000697364922720008	Lhx3	16871
ENSMUSG00000071265	94.2327098560719	3.47887831528584	0.223014569078383	15.5993320510962	7.35597084432914e-55	2.90184465641731e-53	1700086L19Rik	74284
ENSMUSG00000020333	8652.8891018216	3.47840468945717	0.210050708192888	16.5598331916261	1.35970482865545e-61	6.75945570136792e-60	Acsl6	216739
ENSMUSG00000105170	2.35424177960416	3.47631080403859	1.30100924634541	2.67201083605186	0.007539821363997	0.0145915531822359	NA	NA
ENSMUSG00000110750	1.71635557726135	3.47304883833314	1.49277650461418	2.32656987003608	0.0199881697175075	0.0353168264074294	NA	NA
ENSMUSG00000107734	4.87810125798778	3.47279963834234	0.772142191997506	4.49761672698952	6.87194342247902e-06	2.05662234843546e-05	NA	NA
ENSMUSG00000082313	2.29834113029739	3.47138622144005	1.26837867788948	2.73686895085328	0.00620269969350072	0.012215821490122	NA	NA
ENSMUSG00000031886	22.1753038825107	-3.46890230447587	0.324090754699192	-10.7034904704257	9.80150738369121e-27	1.22787070548373e-25	Ces2e	234673
ENSMUSG00000018387	197.601785512059	-3.46869779424691	0.294150048332384	-11.7922734125386	4.27833812311687e-32	6.92762885624517e-31	Shroom1	71774
ENSMUSG00000034467	1056.11871385289	3.46519377716961	0.153131109341725	22.6289340687577	2.24975840769307e-113	5.20357278865683e-111	Dynlrb2	75465
ENSMUSG00000008813	2.66560001861952	3.46383610898993	1.56390495342717	2.21486357044859	0.0267694302362067	0.0460362127713994	Tppp2	219038
ENSMUSG00000079495	26.6410587064747	3.46327940990467	0.810896474728405	4.27092670622922	1.94662381313592e-05	5.52910613314835e-05	Nat8f6	100504710
ENSMUSG00000108994	6.22218466071052	3.46313899646974	0.81292104553985	4.26011728380082	2.04319660832931e-05	5.78396793027828e-05	NA	NA
ENSMUSG00000001773	1070.52639457556	3.4613513353811	0.172877995770874	20.0219311887943	3.54702870866634e-89	4.23580770736551e-87	Folh1	53320
ENSMUSG00000036586	18.3141747320561	3.46095619857494	0.470417706330329	7.35719797958592	1.87810703786426e-13	1.08856887214433e-12	Grifin	77998
ENSMUSG00000002699	25.3038963926662	-3.46084505281544	0.475960837424573	-7.2712811237624	3.56093992474838e-13	2.01869280099319e-12	Lcp2	16822
ENSMUSG00000108276	18.8664445708843	3.45864251234253	0.421143826384059	8.2124972412357	2.16635038026796e-16	1.52519118569778e-15	NA	NA
ENSMUSG00000021790	34.3030424904301	3.45741376863223	0.489341918325428	7.06543551483145	1.60113027530847e-12	8.63141205577846e-12	Dydc1	69496
ENSMUSG00000023064	344.410520184368	-3.45671534879284	0.161582208645732	-21.3929205310696	1.55510852079458e-101	2.60842744484117e-99	Sncg	20618
ENSMUSG00000022876	6.33646374918805	-3.45633951253659	0.889727349198541	-3.88471762237053	0.000102448890970951	0.000265148348799142	Samsn1	67742
ENSMUSG00000087150	1300.73590573858	3.45614155288017	0.136612392254709	25.2988875740959	3.28554889542776e-141	1.76081380193254e-138	NA	NA
ENSMUSG00000050370	9.43391174146995	-3.4546740644991	0.58388437865887	-5.91670918210584	3.28446678756986e-09	1.36814386205256e-08	Ch25h	12642
ENSMUSG00000044471	4.24762482179175	-3.45155891786832	0.857735481508206	-4.02403653839671	5.72090354068647e-05	0.000153112562118762	Lncpint	232685
ENSMUSG00000038060	1420.40358525552	3.44930511300268	0.130743683937348	26.3821930752356	2.19361584338716e-153	1.66208003195676e-150	Dlec1	320256
ENSMUSG00000043648	52.8568478207938	3.44794812140231	0.27525231547326	12.5264999695789	5.34707875557024e-36	1.02166401300996e-34	Pld6	194908
ENSMUSG00000043456	877.412436606885	-3.44658370215803	0.138381285797683	-24.9064292349257	6.33776510377758e-137	3.02738505707184e-134	Zfp536	243937
ENSMUSG00000108297	39.4860531616689	3.44657486678425	0.47630221991669	7.23610918166011	4.61739654639136e-13	2.59085940535897e-12	NA	NA
ENSMUSG00000026204	1068.32600939382	-3.44585740327179	0.404296601115701	-8.52309268433762	1.55348372903243e-17	1.17503263263441e-16	Ptprn	19275
ENSMUSG00000028238	2.67831628136698	-3.44578689167575	1.05299891377779	-3.27235559941223	0.00106655338648992	0.00238917092072004	Atp6v0d2	242341
ENSMUSG00000029134	118.894976411966	3.44515113118516	0.242399248972728	14.21271371832	7.6406277542769e-46	2.17470872596796e-44	Plb1	665270
ENSMUSG00000020913	5.25076772001721	-3.44477606766405	0.686708675573987	-5.0163572854016	5.26603600216505e-07	1.7722562272258e-06	Krt24	75706
ENSMUSG00000024658	18.3200243716187	3.44251688714876	0.552686587609856	6.22869627076757	4.70332602833849e-10	2.09372331484363e-09	NA	NA
ENSMUSG00000041329	35294.7975207587	3.44192878486795	0.146111621917031	23.5568446897566	1.06813453569503e-122	3.4014666888155e-120	Atp1b2	11932
ENSMUSG00000042269	199.598103671016	3.44142497305649	0.152970290010967	22.4973422800581	4.40689754935839e-112	9.88089386245427e-110	Fam92b	436062
ENSMUSG00000091556	19.5974816053222	3.44061373468271	0.765682208463114	4.49352707514095	7.00531100276028e-06	2.09396950977624e-05	Gm14569	101055983
ENSMUSG00000050813	2.00317288134477	3.43765657040495	1.39623706851167	2.4620865954156	0.0138131311610808	0.0253014280595555	Olfr332	257932
ENSMUSG00000027452	3405.38913375455	3.43718338629233	0.12322254374894	27.89411159451	3.14505696940079e-171	3.29077794231636e-168	Acss1	68738
ENSMUSG00000025380	14.9265605160159	3.43632402177833	0.487533190907603	7.04838990629785	1.80999871527978e-12	9.71211276455255e-12	Fscn2	238021
ENSMUSG00000024175	416.253829627332	3.43600611241597	0.182135592751043	18.8650996794052	2.20854522199949e-79	1.94893028767047e-77	Tekt4	71840
ENSMUSG00000031637	62.776130409949	3.43336120844964	0.254537877842921	13.4886062441694	1.82518292781443e-41	4.38782762285192e-40	Lrp2bp	67620
ENSMUSG00000044811	9.23493339222869	-3.43145331988601	0.62747789897611	-5.46864411557013	4.53491256651249e-08	1.70567671728824e-07	Cd300c2	140497
ENSMUSG00000074037	2.85794203719285	-3.43122020030808	1.36490164005164	-2.51389558018134	0.0119405782058011	0.0222140652710242	Mc1r	17199
ENSMUSG00000021364	1337.71988335558	3.43007410376513	0.173447390958486	19.7758760440859	4.80410819060032e-87	5.30455624482718e-85	Elovl2	54326
ENSMUSG00000085888	3.44966435421134	3.42472997694903	1.04585195317119	3.27458390890288	0.00105817708018083	0.00237161617531756	NA	NA
ENSMUSG00000024053	423.063255490465	-3.42436581744796	0.178953345535919	-19.135522765405	1.27791060322723e-81	1.17981217162655e-79	Emilin2	246707
ENSMUSG00000045337	12.6858371226115	3.42013300637127	0.650159158496862	5.26045501578177	1.43699357440285e-07	5.13749752853138e-07	Defb11	246081
ENSMUSG00000042433	85.1812652420328	3.42010300745589	0.242803076863201	14.085912961403	4.63628139905547e-45	1.28465335663866e-43	Pih1h3b	331537
ENSMUSG00000039942	31.1889843375165	-3.41782988561478	0.425523741550653	-8.03205450572476	9.58537657389189e-16	6.45675902691988e-15	Ptger4	19219
ENSMUSG00000029420	159.711540103282	3.41679753014922	0.272281595269285	12.5487641820595	4.03762236848638e-36	7.78234002655713e-35	Rimbp2	231760
ENSMUSG00000043017	7.61357470447554	-3.41659238577001	0.635704899913271	-5.3744943388609	7.67978960820761e-08	2.82470734953374e-07	Ptgir	19222
ENSMUSG00000043496	10010.4139593932	3.41339692064175	0.188111107662239	18.1456425570076	1.38999997350007e-73	1.03533794636329e-71	Tril	66873
ENSMUSG00000030154	12.8523931152752	3.41145629730944	0.549600832788685	6.20715270753802	5.39531664739394e-10	2.39159355846655e-09	Klrb1f	232408
ENSMUSG00000105594	24.0538242832257	3.41127406229729	0.597684155548172	5.70748618753094	1.14656922084481e-08	4.5574467238826e-08	NA	NA
ENSMUSG00000024524	696.911564223744	3.4087760756479	0.146969968397581	23.1936912881857	5.27219221436495e-119	1.44807349407801e-116	Gnal	14680
ENSMUSG00000024654	11400.831916711	3.4025428993646	0.120628520187089	28.2067863726373	4.82777468176184e-175	5.8933718379085e-172	Asrgl1	66514
ENSMUSG00000046733	263.91635677627	-3.4008398450951	0.193809249424431	-17.54735573867	6.23144554993282e-69	3.94592371955833e-67	Gprc5a	232431
ENSMUSG00000045201	12.2245728499674	-3.39951556437999	0.492629524767742	-6.90075481363555	5.17269456942202e-12	2.68191641750614e-11	Lrrc3b	218763
ENSMUSG00000047935	1077.77302676142	3.39883155618314	0.470945737976187	7.21703432499266	5.31335690239167e-13	2.96772728053513e-12	Sox1ot	434280
ENSMUSG00000085057	3.78812461056339	-3.39565646750436	1.36469926244686	-2.48820861924997	0.0128388395910759	0.0236965831444528	NA	NA
ENSMUSG00000041698	1.75065599021215	3.39556202648831	1.34430774626663	2.52588147016065	0.0115408411450977	0.0215543478522084	Slco1a1	28248
ENSMUSG00000035451	95.1409210875494	-3.39466539530634	0.295989851499361	-11.468857388557	1.89140137971655e-30	2.82911929996677e-29	Foxa1	15375
ENSMUSG00000018566	203.393130450099	3.39318638506067	0.166843723232996	20.3375129690802	5.98915264298741e-92	7.74115594260954e-90	Slc2a4	20528
ENSMUSG00000001334	942.110229940949	3.3925802086759	0.14894836675705	22.7768876056865	7.77198146940724e-115	1.91880616659871e-112	Fndc5	384061
ENSMUSG00000103562	3.2846477778791	3.39236865787371	1.06963838375634	3.17150983864326	0.00151648731053613	0.00331263303254899	NA	NA
ENSMUSG00000103925	3.05618906618879	-3.39182042078047	1.37011760672316	-2.47556881550666	0.0133024123421404	0.0244556481253222	NA	NA
ENSMUSG00000049130	20.4157795353535	-3.38968411293943	0.605949557663997	-5.59400377484726	2.21892126485155e-08	8.56877978077033e-08	C5ar1	12273
ENSMUSG00000029477	333.30809911104	3.38863805737779	0.143136441543828	23.6741812275681	6.65368202081689e-124	2.18210977676731e-121	Morn3	74890
ENSMUSG00000102353	5.0423279315676	-3.38731160145551	1.25985737103701	-2.68864688918504	0.00717422640639748	0.0139503784803338	NA	NA
ENSMUSG00000038745	3.84806128231929	3.38621166310116	1.16195315036597	2.91424113100828	0.00356554383913042	0.00731997521977135	Nlrp6	101613
ENSMUSG00000029082	8.77459042612804	-3.38565061134679	0.65541110031656	-5.16569006797648	2.39553455850188e-07	8.38837941895807e-07	Bst1	12182
ENSMUSG00000081512	13.3976918272881	3.3851703689815	0.577685304467074	5.85988659016414	4.63183387874649e-09	1.90269743536542e-08	NA	NA
ENSMUSG00000009687	130.307230806635	-3.38418503581942	0.288070876593346	-11.747751372301	7.25230641210708e-32	1.16063313032213e-30	Fxyd5	18301
ENSMUSG00000006522	5768.7601106656	3.38360117755614	0.196110792124594	17.2535184876845	1.05287769427311e-66	6.07214739534462e-65	Itih3	16426
ENSMUSG00000030329	30.7974654884278	3.38220461158954	0.509421382163005	6.63930633855353	3.1516278255015e-11	1.53379220841073e-10	Pianp	319352
ENSMUSG00000033170	268.572671145588	-3.3773231478739	0.436480454148173	-7.73762746023764	1.01289120055114e-14	6.39915421210756e-14	Card10	105844
ENSMUSG00000068859	38.240165253127	3.37668764662693	0.231041820699874	14.6150495022859	2.25190666266308e-48	7.15045449403121e-47	Sp9	381373
ENSMUSG00000087307	85.8843345169792	3.37655817839398	0.20658546785733	16.3446064886125	4.75229072388955e-60	2.26021827004383e-58	NA	NA
ENSMUSG00000026418	281.560262591868	-3.37538310007673	0.260514944113011	-12.9565814796885	2.15645529260662e-38	4.48710152883005e-37	Tnni1	21952
ENSMUSG00000030787	10.6123374441346	-3.37263746499029	1.25969481864979	-2.67734487358237	0.00742082072413888	0.0143802534413532	Lyve1	114332
ENSMUSG00000026894	449.335858382616	3.37220756083725	0.205758638441852	16.3891420859604	2.28648819304822e-60	1.09457527376576e-58	Morn5	75495
ENSMUSG00000053687	14.7333079447993	-3.37160399725141	0.49249437841532	-6.84597458371014	7.59569649165415e-12	3.88682438311869e-11	Dpep2	319446
ENSMUSG00000100779	6.26252824398102	-3.37063854446997	0.609796257076945	-5.52748316401139	3.2485739080278e-08	1.23560523595456e-07	NA	NA
ENSMUSG00000110633	10.7534671609527	-3.36835618237219	0.926601487097497	-3.63517243310637	0.000277794765720531	0.000679050437999468	Gm32122	102634575
ENSMUSG00000030093	2258.87316531431	3.36715732794163	0.188593833347701	17.854016052231	2.68979320155556e-71	1.8585794345214e-69	Wnt7a	22421
ENSMUSG00000084876	10.3437244431603	3.36588918848239	0.736644042255586	4.5692206756687	4.89541124870369e-06	1.48778521947118e-05	Gm14965	105246848
ENSMUSG00000001497	152.996769171884	-3.36540826546387	0.882780898796015	-3.81228034051687	0.000137690578963375	0.000350332919356443	Pax9	18511
ENSMUSG00000020992	12.4634080727221	3.36521660625738	0.565348923582436	5.95245956237623	2.64142412060075e-09	1.10805674306911e-08	NA	NA
ENSMUSG00000100596	4.7102807517991	3.36276561511935	1.2417355132244	2.70811745279579	0.00676660707109577	0.0132350593887473	NA	NA
ENSMUSG00000021904	79.8886902608987	-3.36109303028916	0.338334564017293	-9.93422897850119	2.95452731535407e-23	3.097320071578e-22	Sema3g	218877
ENSMUSG00000026807	242.327755761355	3.36063293008902	0.171249056795987	19.6242419839581	9.59981928857063e-86	1.02396519042603e-83	Ak8	68870
ENSMUSG00000038403	2.4561159066057	3.36047004472307	1.15030615719559	2.92137012716318	0.00348495538217595	0.00716792329987384	Hfe2	69585
ENSMUSG00000023913	19391.4819382294	3.3596701972564	0.190703585721551	17.6172366373955	1.81664696645885e-69	1.18801142244049e-67	Pla2g7	27226
ENSMUSG00000038765	159.80675632903	-3.35845856086679	0.357888200619967	-9.3840997133992	6.34562168295474e-21	5.86836469863487e-20	Lmx1b	16917
ENSMUSG00000049555	782.776896526637	3.35827631349873	0.283739303678576	11.8357811905503	2.54958555230962e-32	4.18387179543683e-31	Tmie	20776
ENSMUSG00000004892	51117.5142665316	3.35807770918037	0.141593542381378	23.7163196336701	2.44713568823109e-124	8.27244807346179e-122	Bcan	12032
ENSMUSG00000025375	10102.4140598365	-3.3578991015969	0.216837620779762	-15.4857772812747	4.32799887509389e-54	1.66548370021783e-52	Aatk	11302
ENSMUSG00000084744	2.6601800312422	-3.35683092310556	1.2343653864557	-2.71947914283648	0.0065384818411606	0.0128242489954318	NA	NA
ENSMUSG00000050534	201.487603393196	3.35650302064272	0.189177395805919	17.7426219784008	1.96545993845868e-70	1.32475617263044e-68	Htr5b	15564
ENSMUSG00000038009	25.2974178800371	3.35408207551551	0.450892372991656	7.43876427374739	1.01631490856323e-13	6.0095499154628e-13	Dnajc22	72778
ENSMUSG00000108398	53.120444724531	3.35199694334748	0.39794661748894	8.42323265491921	3.66236196024552e-17	2.7077079189931e-16	NA	NA
ENSMUSG00000107768	24.49104114957	-3.35078051849007	0.461098357781206	-7.26695391979694	3.67684159096372e-13	2.08171193708441e-12	NA	NA
ENSMUSG00000036896	116.651647855172	-3.35072545932894	0.594662200161613	-5.63467033623174	1.75393525982867e-08	6.84776465249028e-08	C1qc	12262
ENSMUSG00000102312	45.6978056115116	3.35070381969614	1.12083492000852	2.98947129490816	0.00279460704821305	0.00584428482634294	Pcdha3	192163
ENSMUSG00000043670	185.776463840709	-3.34848919517247	0.218874807056162	-15.2986505857353	7.80583215030317e-53	2.85862583064353e-51	Diras1	208666
ENSMUSG00000111329	55.0350608842889	3.34659742488331	0.267395081971488	12.515553390919	6.13786051377538e-36	1.16768146380248e-34	A830035O19Rik	100101457
ENSMUSG00000028680	455.923683445252	-3.34543498131165	0.18740365440077	-17.8514927684243	2.8141277209156e-71	1.93839587497425e-69	Plk3	12795
ENSMUSG00000040205	29.8097428629049	3.34387839496032	0.293768040905369	11.3827167334294	5.09862387541339e-30	7.48377170437264e-29	Cuzd1	16433
ENSMUSG00000111820	5.29989996538938	3.34275340526125	0.972657586700926	3.4367216695438	0.000588800324311569	0.00136935960267761	NA	NA
ENSMUSG00000028640	69.6544494935555	3.3427169945687	0.39629916345585	8.43483232570864	3.31677985124456e-17	2.45965587821116e-16	Tfap2c	21420
ENSMUSG00000030972	48.5343316568176	3.34128189447088	0.39144227022472	8.53582290066096	1.39161382287198e-17	1.05477511314129e-16	Acsm5	272428
ENSMUSG00000032081	13.8023148112995	3.33707343683337	0.483637468844441	6.89994810535807	5.20215396013e-12	2.6952824561645e-11	Apoc3	11814
ENSMUSG00000038963	76.7595099160474	-3.33626944796468	0.296643794200069	-11.2467191736179	2.4036740961183e-29	3.41850685527556e-28	Slco4a1	108115
ENSMUSG00000027004	294.903949081313	-3.33549197366903	0.416916499600613	-8.00038371439912	1.24032080157804e-15	8.29889432797636e-15	Frzb	20378
ENSMUSG00000003279	1768.15214001474	3.33542676510263	0.106502154478217	31.3179276179323	2.66046474089413e-215	1.16916783503334e-211	Dlgap1	224997
ENSMUSG00000015947	7.92088096849618	-3.33497394706729	0.700120126456962	-4.76343104710375	1.90328667276447e-06	6.04698063340858e-06	Fcgr1	14129
ENSMUSG00000070683	4.98579649081227	-3.33422447223651	0.855064906029043	-3.8993817296523	9.64386299894292e-05	0.000250567106155579	Lactbl1	242707
ENSMUSG00000086315	3.26917277073619	3.33383198836121	1.24357570772806	2.68084360899259	0.0073436827498558	0.014247107633991	NA	NA
ENSMUSG00000077569	2.14572439263054	-3.33336608229814	1.54956549145508	-2.15116179385747	0.0314634314905601	0.053293072338398	NA	NA
ENSMUSG00000110427	28.2695856539291	3.33297304682982	0.415404977783836	8.02343068831543	1.02832020003047e-15	6.9098714847919e-15	4933406B17Rik	71040
ENSMUSG00000021388	11.1917523327399	-3.33229116846566	0.832202674847442	-4.0041822373096	6.22323787230047e-05	0.00016578953172655	Aspn	66695
ENSMUSG00000010142	4.28111210891975	-3.33222437487024	1.13070518236743	-2.94703201757097	0.00320839981457163	0.00663949605628012	Tnfrsf13b	57916
ENSMUSG00000097154	2.02751446319796	-3.33040994002546	1.23489962672688	-2.69690739874362	0.00699867294831371	0.0136428176626417	NA	NA
ENSMUSG00000001496	214.533537282043	-3.33040328125577	0.138735720257327	-24.0053770945113	2.44353317202072e-127	8.65996038529215e-125	Nkx2-1	21869
ENSMUSG00000090050	1.91676574446572	3.328760666391	1.12565659852061	2.95717243675007	0.0031047443522512	0.00644136980946234	NA	NA
ENSMUSG00000039358	3.21989942712739	3.32842119205239	0.856596384390094	3.88563535021487	0.000102062609177897	0.000264241983205601	Drd5	13492
ENSMUSG00000024992	9.68908553491246	-3.32809335736999	0.91039942041507	-3.65564090083959	0.000256540255997344	0.00063039130452132	Pde6c	110855
ENSMUSG00000004110	154.37545892841	3.32791860481706	0.204686631951235	16.2586025921317	1.94114887572051e-59	9.05580981872755e-58	Cacna1e	12290
ENSMUSG00000030303	21.651577957907	-3.32761755148669	0.798761645116943	-4.16597062694405	3.10030621709764e-05	8.58080721857745e-05	Far2	330450
ENSMUSG00000031465	168.341389919112	-3.32638037835072	0.301027990601917	-11.0500700340174	2.19043935952348e-28	2.96735659967999e-27	Angpt2	11601
ENSMUSG00000032556	367.419517235795	-3.32573001960373	0.214676502539871	-15.4918213230442	3.9396949595684e-54	1.52138694809484e-52	Bfsp2	107993
ENSMUSG00000085204	8.47676623304716	3.32540756881103	0.942631175991312	3.52779289875904	0.000419039871872656	0.00099810982164313	NA	NA
ENSMUSG00000072878	2.42521534675668	3.32219606435646	1.15616776864798	2.87345500752147	0.00406008904052999	0.00824894465904442	1700123L14Rik	78482
ENSMUSG00000110524	6.7740120036877	3.32012682126392	0.710176483939172	4.67507288167021	2.93849244711932e-06	9.14942532812141e-06	NA	NA
ENSMUSG00000022831	45.2013256284781	-3.31970749611101	0.397520858305222	-8.35102718952699	6.76718393703839e-17	4.92531741134629e-16	Hcls1	15163
ENSMUSG00000054162	673.663133987009	-3.31918269082999	0.194883887582215	-17.0315911284853	4.78843397455782e-65	2.61731989360595e-63	Spock3	72902
ENSMUSG00000067872	188.325605965727	3.31873609340216	0.232091705340135	14.299244725435	2.21197110128125e-46	6.45466680059136e-45	Ccdc87	399599
ENSMUSG00000064080	2130.08165080232	-3.31795531462425	0.406967761682934	-8.1528701460369	3.55387154165583e-16	2.46571579996222e-15	Fbln2	14115
ENSMUSG00000054453	60.5848771816879	-3.31494777350784	0.252256310186254	-13.1411887023172	1.91199343397662e-39	4.22233484671037e-38	Sytl5	236643
ENSMUSG00000021340	2853.0212902772	3.31467025217345	0.139820050935006	23.7066874887226	3.07626335213459e-124	1.02416264600687e-121	Gpld1	14756
ENSMUSG00000002603	233.621322098479	-3.31410005111986	0.255759536722262	-12.9578747818845	2.12041014745138e-38	4.41628172227007e-37	Tgfb1	21803
ENSMUSG00000079845	7.01849786931232	3.31091343639511	0.981653085370673	3.37279379623699	0.000744096552418397	0.00170366088843278	Xlr4a	434794
ENSMUSG00000068615	3.84482655848309	3.30974751487968	1.01458354182768	3.26217347160735	0.00110561463758641	0.00247037527269535	Gjd2	14617
ENSMUSG00000060459	6.66092870333546	-3.30963110556189	0.787436774104845	-4.2030436149293	2.63349821407212e-05	7.36487924879809e-05	Kng2	385643
ENSMUSG00000043020	1245.00581230154	3.30821445251874	0.174236273009017	18.986944540231	2.18688481153538e-80	1.96132326383131e-78	Wdr63	242253
ENSMUSG00000059562	2.26497069930907	-3.30784885815326	1.1854165406261	-2.79045276051754	0.00526343804099091	0.0104948751428941	Ccdc154	207209
ENSMUSG00000059974	2250.39724977252	3.30665765696846	0.106774386281587	30.9686411893588	1.42574504184796e-210	4.47541368636075e-207	Ntm	235106
ENSMUSG00000095956	3.49056614207707	-3.30655475748482	0.935125159602127	-3.53594887650298	0.000406313315427843	0.000969162231860181	NA	NA
ENSMUSG00000038760	6.193103718894	-3.30320228720908	0.731228184939924	-4.51733447265913	6.26229465759214e-06	1.88366051350133e-05	Trhr	22045
ENSMUSG00000108228	115.30851943555	3.30304189607566	0.265396352457385	12.4456943944097	1.47595131753606e-35	2.7647978090554e-34	6430584L05Rik	330324
ENSMUSG00000019890	4.22018877079829	-3.30153706043332	1.20154478239874	-2.74774366199001	0.00600069031397642	0.0118445174514017	Nts	67405
ENSMUSG00000031893	531.734955940733	3.30112813369752	0.175435736895685	18.8167370691434	5.50734497687643e-79	4.80209885622642e-77	Tsnaxip1	72236
ENSMUSG00000087290	1.23796504825404	3.30085482376469	1.58034642667484	2.08869066177466	0.0367355780039341	0.0613553401855004	NA	NA
ENSMUSG00000102684	2.31083335748959	3.29896762411995	1.12646405876201	2.92860442235994	0.00340487442698795	0.00701963837344775	NA	NA
ENSMUSG00000003309	9.64921788124948	-3.29886935868855	0.530752815964493	-6.21545333244024	5.11766822095596e-10	2.27264599472646e-09	Ap1m2	11768
ENSMUSG00000089728	1.97341577030516	3.29870721881897	1.22043475953844	2.70289517160796	0.00687384212822642	0.0134221037131004	Clec2f	435921
ENSMUSG00000110397	2.23881416015748	3.2973488122859	1.40331667168958	2.34968263315501	0.0187894238937267	0.0333948079929513	NA	NA
ENSMUSG00000099398	2.56776225993481	-3.2968752368204	1.03431018190522	-3.18751114945758	0.00143502925280806	0.0031500397374577	Ms4a14	383435
ENSMUSG00000049387	2.5748254884424	3.29452720128028	1.3207642916765	2.49440965510841	0.0126166839967079	0.0233325636092873	Cox7b2	78174
ENSMUSG00000070880	209.905357621564	3.29317119006993	0.309024820039676	10.6566559593728	1.62329593560898e-26	2.01290528177969e-25	Gad1	14415
ENSMUSG00000035775	3.14552344750459	-3.29236468431989	1.06577483012289	-3.0891747405409	0.00200713348633568	0.00429098502580794	Krt20	66809
ENSMUSG00000060371	18.6332771165759	3.29218590068872	0.570709948991203	5.76857983027639	7.99423423164013e-09	3.21716682732287e-08	Caln1	140904
ENSMUSG00000089712	4.97711045223367	3.29137496520793	0.907298468782098	3.62766507214112	0.000285995924581091	0.000697700505253727	NA	NA
ENSMUSG00000031170	62.2252183787718	3.29084418435439	1.13648520189655	2.89563311415113	0.00378394507473784	0.00772863219252785	Slc38a5	209837
ENSMUSG00000047642	16.1644065608724	3.2901852084177	1.19037116026785	2.76399942995709	0.00570976390510454	0.011321119137959	D930020B18Rik	216393
ENSMUSG00000020331	2575.76610322218	-3.28979619586103	0.205892328639635	-15.9782358944467	1.81201773387666e-57	7.86866910404584e-56	Hcn2	15166
ENSMUSG00000041445	74.9659825396768	-3.28845548568415	0.375062564127546	-8.76775183717311	1.82269016922596e-18	1.4563625850328e-17	Mmrn2	105450
ENSMUSG00000027276	1698.55402837203	-3.28827221635128	0.202895746302405	-16.2067085006814	4.52144663015668e-59	2.0784465858668e-57	Jag1	16449
ENSMUSG00000048355	334.791444439333	3.28743374968894	0.15422242344195	21.3161852622965	8.03470667776973e-101	1.31751201366145e-98	Arxes1	76219
ENSMUSG00000020377	19.4851055754671	-3.28710392769445	0.568026865945836	-5.78688108743063	7.17053003778507e-09	2.89895228188135e-08	Ltc4s	17001
ENSMUSG00000025494	18.7874291352661	-3.28653381061777	0.500888928271529	-6.56140238906651	5.33040634181017e-11	2.55341222037486e-10	Sigirr	24058
ENSMUSG00000028571	4.24488361356022	3.28648799667522	1.37842631715394	2.38423189964979	0.0171148135662097	0.030699085591047	Cyp2j13	230459
ENSMUSG00000096957	25.8174120487704	-3.28455769377888	0.313639539515831	-10.4723967483478	1.15676477726471e-25	1.36800820510428e-24	E230013L22Rik	102132
ENSMUSG00000025429	171.356955051569	-3.2841906894697	0.22672166969469	-14.4855614987852	1.49495994840248e-47	4.58141631049479e-46	Pstpip2	19201
ENSMUSG00000107412	50.7422981326201	3.28379086106685	0.468680508099543	7.00645920689624	2.44424781605161e-12	1.29885023608469e-11	Gm20383	100504740
ENSMUSG00000021032	34.2992397635185	3.28336778408496	0.298020804036149	11.0172435602405	3.15575046173173e-28	4.23846606941512e-27	Ngb	64242
ENSMUSG00000100155	2.98509660352761	3.28254936774737	1.28446779404867	2.55557156275652	0.0106013559418349	0.0199455085289784	Gm2109	100039222
ENSMUSG00000052951	187.766082575363	-3.28167958545815	0.588377632615771	-5.57750567585086	2.43991826090664e-08	9.38262582199887e-08	NA	NA
ENSMUSG00000067786	9472.30067271987	3.28057873566993	0.108545058924914	30.2231973353966	1.17432924034599e-200	2.86705959979139e-197	Nnat	18111
ENSMUSG00000021573	6322.79526956616	-3.28039529521875	0.220261730115481	-14.893169564676	3.65045585723172e-50	1.22273577059379e-48	Tppp	72948
ENSMUSG00000000530	158.673050818378	-3.28003440144652	0.34083208458688	-9.62360807499161	6.35616214214787e-22	6.20452913147113e-21	Acvrl1	11482
ENSMUSG00000102483	3.73005378027771	3.27690869750817	1.31148117224902	2.49863190326149	0.0124673735704187	0.0230943853871869	Catspere1	631584
ENSMUSG00000096753	439.375252994847	3.27652675403014	0.27826282124895	11.774935434507	5.25573266266571e-32	8.47279631670973e-31	Fam181a	100504156
ENSMUSG00000053963	230.580023261099	3.27402844287138	0.396219820293196	8.26316169758659	1.4186386222344e-16	1.01174120241339e-15	Stum	381310
ENSMUSG00000040972	457.885038944441	3.27375328531205	0.315364481483712	10.380856049197	3.03045509724703e-25	3.50279799325665e-24	Igsf21	230868
ENSMUSG00000082389	4.07493370515757	3.27330784540272	0.937556307038058	3.49131867689505	0.000480642588722773	0.00113438878646676	NA	NA
ENSMUSG00000026308	81.9013191418057	-3.27278693938042	0.384474823674763	-8.51235695513043	1.7043295288501e-17	1.28514868693972e-16	Klhl30	70788
ENSMUSG00000022375	221.209830264313	3.271437109751	0.160646438544371	20.3642056393763	3.47441388084696e-92	4.54424382165775e-90	Lrrc6	54562
ENSMUSG00000047992	435.444207584011	3.2709224995055	0.24558461108629	13.3189228960125	1.79681051179655e-40	4.14719720333043e-39	Fam69c	240479
ENSMUSG00000075573	3.05868079722561	-3.2687537989426	1.44773217024712	-2.25784427957046	0.0239553695168348	0.0416696749836457	Defb47	654465
ENSMUSG00000103668	7.9493057335469	3.2683082991057	0.766884065724388	4.26180233125394	2.02784775719128e-05	5.74273730748345e-05	NA	NA
ENSMUSG00000002944	97.6205807431177	-3.26763370409104	0.31210712813429	-10.469590116779	1.19157826644468e-25	1.40615194675559e-24	Cd36	12491
ENSMUSG00000041377	112.809207411724	-3.26705029625127	0.430167214517249	-7.59483797461804	3.08177792550469e-14	1.88571167800375e-13	Ninj2	29862
ENSMUSG00000038987	301.589922493237	3.26573691901175	0.164247123200826	19.8830692152745	5.70357889083278e-88	6.66620951958876e-86	Cfap157	227736
ENSMUSG00000094651	2.72838751812286	-3.26403864517086	1.28492923926866	-2.54024777818009	0.0110773959884323	0.0207629123990296	Gal3st2	381334
ENSMUSG00000059991	242.351122659574	-3.2638349374224	0.398275317382491	-8.19492143995436	2.50756883575905e-16	1.75865975193532e-15	Nptx2	53324
ENSMUSG00000015401	6.07701464391019	-3.26343939942502	0.777808687152853	-4.19568391730201	2.7204942438561e-05	7.58885616608482e-05	Cltrn	57394
ENSMUSG00000047361	2671.89193949579	3.26304006714486	0.144000912945737	22.659856805036	1.1154254064389e-113	2.66404809300892e-111	Gm973	381260
ENSMUSG00000031603	5.32676361989153	3.26286752621578	0.901956844735063	3.61754284061584	0.000297413114589485	0.00072402596575169	Fgf20	80857
ENSMUSG00000109424	4.09237121608941	-3.26244260184056	1.0351850435951	-3.15155500171294	0.00162403572449055	0.0035286202881668	NA	NA
ENSMUSG00000063234	10.2277260283281	-3.26213030180615	0.689527959377176	-4.73096160560727	2.23458786285911e-06	7.05164427841495e-06	Gpr84	80910
ENSMUSG00000025551	126.570925988042	3.26105761444309	0.18701933587417	17.4370077789026	4.32113315327819e-68	2.65218599935703e-66	Fgf14	14169
ENSMUSG00000027220	54.470826449601	-3.26047700347219	0.272482899457289	-11.9658041292358	5.36750569001137e-33	9.07930735385834e-32	Syt13	80976
ENSMUSG00000030994	246.598594384123	-3.25717118322138	0.299735346190083	-10.8668237651084	1.65875325719493e-27	2.1579505814295e-26	D7Ertd443e	71007
ENSMUSG00000001672	9.23358866398833	-3.2541423799644	0.504791545099493	-6.44650729901394	1.14457106600256e-10	5.35669010293383e-10	Marveld3	73608
ENSMUSG00000040528	5.49871787150333	-3.25289647645585	0.934615700999442	-3.48046418755573	0.000500545736309637	0.001178073207362	Milr1	380732
ENSMUSG00000038642	83.8609533505319	-3.25283339192126	0.426480557665814	-7.62715517378906	2.39990656079588e-14	1.4758787254511e-13	Ctss	13040
ENSMUSG00000021678	128.398286459919	-3.2510487299877	0.344166302515026	-9.44615642563022	3.51501202814794e-21	3.30347986717257e-20	F2rl1	14063
ENSMUSG00000046961	177.574659709906	3.24983104989971	0.190487215156913	17.0606255502379	2.91417791741509e-65	1.60887516028547e-63	Gpr156	239845
ENSMUSG00000024440	41.0833349231081	-3.24837483727632	0.569843689727542	-5.70046645393135	1.19480043814799e-08	4.73972739256647e-08	Pcdh12	53601
ENSMUSG00000102544	8.04981709403027	3.24832122603104	0.718948194391865	4.5181575687504	6.23800567462657e-06	1.87686839228495e-05	Gm5103	329636
ENSMUSG00000020154	335.224835409334	-3.24792349232598	0.490475170916247	-6.62199370104424	3.54386161733854e-11	1.71934800878295e-10	Ptprb	19263
ENSMUSG00000080076	4.53452221211132	3.24609375718745	0.885129830631648	3.66736454342632	0.000245063297460907	0.000603809804340492	NA	NA
ENSMUSG00000074768	5.94588976331445	3.24500677905019	0.764884960931195	4.24247690149329	2.21066300459242e-05	6.22994718480302e-05	Bhmt	12116
ENSMUSG00000073610	9.79685415729839	3.24442747936809	0.595839689780493	5.44513488277919	5.17661437078764e-08	1.93576833848395e-07	NA	NA
ENSMUSG00000025723	172.175590368678	3.24216387341469	0.168357368535213	19.2576297766056	1.21828984634712e-82	1.15885206899503e-80	Nmb	68039
ENSMUSG00000108010	2.82333422387498	-3.24163485253689	1.22348899535496	-2.64950062063812	0.00806108241799958	0.0155305711504344	NA	NA
ENSMUSG00000037921	115.182416202294	3.23960655389129	0.391618345227987	8.27235647504027	1.31336920997153e-16	9.38493061811526e-16	Ddx60	234311
ENSMUSG00000038508	418.439628832635	-3.23960251049719	0.178589902250672	-18.1398974391622	1.5431886779552e-73	1.14555691961857e-71	Gdf15	23886
ENSMUSG00000083230	8.26623316057155	3.23934215432525	0.632126618675239	5.12451470737621	2.9830506531578e-07	1.03222948034388e-06	NA	NA
ENSMUSG00000070498	4660.04637107986	3.23842726280475	0.261914361272993	12.3644509108431	4.06982832494472e-35	7.48337554677911e-34	Tmem132b	208151
ENSMUSG00000038048	2.06929835760459	3.23837355244991	1.32264352586935	2.44840993745566	0.0143488297511617	0.026175743970301	Cntnap5c	620292
ENSMUSG00000069763	1008.91733074889	3.23803588150972	0.366494151357088	8.83516386146853	9.99516399389784e-19	8.14930383814164e-18	Tmem100	67888
ENSMUSG00000024610	70.359052410719	-3.2357607129174	0.439721466826067	-7.35865987228981	1.85765684083219e-13	1.07699983545134e-12	Cd74	16149
ENSMUSG00000072962	15.799017451215	3.23499352089508	0.408671411251065	7.91587919250775	2.45511920615269e-15	1.60985778325255e-14	NA	NA
ENSMUSG00000087630	5.91835488058329	3.23461183882866	0.914470238542331	3.53714282050846	0.000404480875344067	0.000964939921442523	NA	NA
ENSMUSG00000022025	414.927837677979	3.23211790163935	0.212156030547724	15.2346265778775	2.0831391213548e-52	7.49145923298347e-51	Cnmd	16840
ENSMUSG00000029814	148.161461661145	3.2318380069681	0.375987161288334	8.59560734971399	8.28255543547487e-18	6.35670941612606e-17	Igf2bp3	140488
ENSMUSG00000039316	464.777767098612	-3.23068849787586	0.229858866495943	-14.0550962733164	7.16843636803954e-45	1.961544860709e-43	Rftn1	76438
ENSMUSG00000035226	139.946260055877	3.22860777890856	0.336136991656332	9.60503562252828	7.61316010619925e-22	7.39540084056216e-21	Rims4	241770
ENSMUSG00000045802	4.63689298966063	3.22775157731595	0.866105614301234	3.72674131655418	0.00019397135543894	0.000484168191873206	Hsf3	245525
ENSMUSG00000029211	473.954282183195	3.22736293229982	0.163581610291491	19.729374998503	1.20652741349845e-86	1.32555134284007e-84	Gabra4	14397
ENSMUSG00000085224	3.71794340979287	3.22659468310897	1.31644285970307	2.45099486037452	0.0142461987455588	0.0259971534786283	NA	NA
ENSMUSG00000026226	46.3185111152278	3.22490295562937	0.401476823239905	8.03260056110962	9.54279620804377e-16	6.43202027850754e-15	Spata3	70060
ENSMUSG00000044199	2.92171313276331	-3.22433352803352	1.38737085574996	-2.32406030058241	0.0201222623925726	0.0355223324135935	S1pr4	13611
ENSMUSG00000052160	25.4380808121774	-3.22364518152288	0.616285455184609	-5.2307662859855	1.68808819914885e-07	5.98263903224155e-07	Pld4	104759
ENSMUSG00000032181	11928.2394170295	3.2221021331022	0.18308108826851	17.5993171308694	2.49312095811335e-69	1.60179376645102e-67	Scg3	20255
ENSMUSG00000045238	31.6979224416991	3.22127243697399	0.347591701014145	9.26740318475816	1.90732897618759e-20	1.7253906790354e-19	NA	NA
ENSMUSG00000040447	1004.93159246355	-3.220682645634	0.339934106375036	-9.47443220681347	2.68215394822444e-21	2.53265873245964e-20	Spns2	216892
ENSMUSG00000087565	46.3926790588813	3.21955572216662	0.34533749935167	9.3229253359712	1.13176000372467e-20	1.03444935781374e-19	NA	NA
ENSMUSG00000047443	50.6564484843345	-3.218922636573	0.358531084465662	-8.97808523735211	2.75519603692446e-19	2.3284585584362e-18	Erfe	227358
ENSMUSG00000092323	3.42880082309909	3.21829827447512	1.25539456596324	2.56357511951295	0.0103600279581813	0.0195282572124146	NA	NA
ENSMUSG00000031844	2.19815142988506	-3.2181644443316	1.13756588219849	-2.82899170473721	0.00466949092600375	0.00938554007657157	Hsd17b2	15486
ENSMUSG00000087406	40.9058199957704	3.21814459748306	0.360576509135825	8.92499792955403	4.45707546951194e-19	3.7209467815952e-18	E130215H24Rik	109344
ENSMUSG00000059336	1493.90251439147	3.21794933636294	0.273037538554548	11.7857396217336	4.62343563212283e-32	7.46990817239962e-31	Slc14a1	108052
ENSMUSG00000086828	6.15121475430879	3.21775967540601	1.22594551966591	2.62471669726637	0.00867210899822947	0.0166029668918791	NA	NA
ENSMUSG00000039809	3833.37134098546	3.21694167027357	0.190276934606716	16.9066296812206	4.02054203302068e-64	2.15471634369667e-62	Gabbr2	242425
ENSMUSG00000000402	218.997693453082	3.21680030229819	0.883789232758344	3.63978218229522	0.000272868764125191	0.000667826392751485	Egfl6	54156
ENSMUSG00000047606	64.421872266875	3.21621144171112	1.10961929388719	2.89848190224251	0.0037497394876419	0.0076680340402006	Ankrd34c	330998
ENSMUSG00000036381	40.4100111852602	-3.21602874802056	0.365195917754007	-8.80631078189337	1.29332139365012e-18	1.04632367388343e-17	P2ry14	140795
ENSMUSG00000093476	2.74501901078048	-3.21405351389217	1.28055441384759	-2.50989218352317	0.0120768028339207	0.022440895447758	NA	NA
ENSMUSG00000098739	4.92643996557118	3.21177650980748	1.16753846025162	2.75089568279857	0.00594325662284654	0.0117448671439704	NA	NA
ENSMUSG00000015354	746.111909085431	-3.21141255623266	0.206647096297053	-15.5405646330316	1.84352005144155e-54	7.23351180184378e-53	Pcolce2	76477
ENSMUSG00000046182	1253.54425460872	3.21095428774952	0.265938404277685	12.0740526230906	1.44822536158481e-33	2.51556172886189e-32	Gsg1l	269994
ENSMUSG00000004415	682.65754873974	3.21078955262188	0.123655971945899	25.9655033404019	1.21515777541776e-148	8.34395681226702e-146	Col26a1	140709
ENSMUSG00000025161	64.9380540231727	-3.20850611253382	0.260608240300203	-12.3116065280125	7.84459592829835e-35	1.42336338837737e-33	Slc16a3	80879
ENSMUSG00000029659	81.5184990304082	-3.20774656892916	0.203988135524952	-15.7251624496405	1.01689686408224e-55	4.13782866564427e-54	Medag	70717
ENSMUSG00000029597	16.4942087797954	3.20754098590233	1.1064794102614	2.89887091992481	0.00374509039986042	0.00766137895504449	Sds	231691
ENSMUSG00000086127	7.37248649047277	3.20666440297986	1.1362443662448	2.8221608821504	0.0047701240947709	0.00957554693352833	NA	NA
ENSMUSG00000020099	3204.73112038925	-3.20600509052101	0.433569432528173	-7.3944444649305	1.4200068664226e-13	8.29173820778734e-13	Unc5b	107449
ENSMUSG00000081277	3.64600132723775	3.20512447928714	1.0096661265694	3.17443994103019	0.00150125955612196	0.00328328617763192	NA	NA
ENSMUSG00000054630	15.4867469332465	3.2026954071619	0.446454191953131	7.17362601782473	7.30369590593537e-13	4.04242091035562e-12	Ugt2b5	22238
ENSMUSG00000021078	5.04856067270068	3.20233572286533	0.723895365003848	4.42375497575994	9.7000028520627e-06	2.85325518967033e-05	Tomm20l	75266
ENSMUSG00000028778	5.77192227454369	-3.20189958153905	0.778234908656891	-4.11430989013974	3.88339452078512e-05	0.0001060356692556	Hcrtr1	230777
ENSMUSG00000096578	4.69873413596973	3.20161503015214	0.998832069414266	3.20535866657709	0.00134894275362898	0.00297474098007724	NA	NA
ENSMUSG00000098178	52942.8102135039	-3.2016044322687	0.506400102612831	-6.32228235292538	2.57727890313698e-10	1.17515146998607e-09	NA	NA
ENSMUSG00000003934	4621.72290977493	-3.20109137679006	0.172743998959951	-18.530839832718	1.16455108623488e-76	9.58377566211201e-75	Efnb3	13643
ENSMUSG00000052271	4.95231294711626	-3.1991780775612	0.746225350510666	-4.2871474084496	1.80982201553983e-05	5.15720647742922e-05	Bhlha15	17341
ENSMUSG00000029228	358.480727902624	3.197225441986	0.220929269076416	14.471715112044	1.82855065283006e-47	5.5881423497406e-46	Lnx1	16924
ENSMUSG00000001661	1.668966022302	-3.19718696097128	1.61339946589993	-1.98164622497129	0.0475188497305474	0.077234387538229	Hoxc6	15425
ENSMUSG00000111069	3.91183369169633	-3.19604209479091	1.15611764121648	-2.76446096906541	0.00570169279364228	0.011306136247153	NA	NA
ENSMUSG00000062132	1.68295608931933	-3.195564153034	1.66465910446552	-1.91965078283101	0.0549020249093061	0.0880427815889785	Arhgap33os	100504207
ENSMUSG00000096883	565.165655569164	3.19172090507841	0.284332479484705	11.2253123908417	3.06302053347259e-29	4.32821544578735e-28	Shisa8	435145
ENSMUSG00000085440	24.6429360303916	3.19148992033971	0.623192800539425	5.12119189691731	3.03610484519366e-07	1.05009179542642e-06	Sorbs2os	319940
ENSMUSG00000031780	28.4345568289064	-3.19054833583477	0.381448919226644	-8.3642872610659	6.04794054217496e-17	4.40913727714699e-16	Ccl17	20295
ENSMUSG00000108255	97.097773035102	3.19044665268211	0.380547634133545	8.38382995060874	5.12327927229485e-17	3.75121011163395e-16	NA	NA
ENSMUSG00000042367	30.4447971955179	-3.19028827646078	0.37948901203511	-8.40680013197753	4.21348197167378e-17	3.09848859985234e-16	Gjb3	14620
ENSMUSG00000053835	15.9955488017227	3.1887634689604	0.750185556694549	4.25063298073967	2.13167227818402e-05	6.02046721960637e-05	H2-T24	15042
ENSMUSG00000019178	149.803557631908	3.18869092845705	0.181118324772222	17.6055676998294	2.23257851344768e-69	1.447092851799e-67	Styxl1	76571
ENSMUSG00000034041	13.3363136200287	-3.18862008455809	0.732163824652413	-4.35506368546938	1.33028236896303e-05	3.84761017417726e-05	Lyl1	17095
ENSMUSG00000036528	1733.77545455411	-3.18805845846125	0.16360587572512	-19.4862100418546	1.43740882991387e-84	1.51120498658839e-82	Ppfibp2	19024
ENSMUSG00000087600	4.15449769100112	-3.18637651298048	0.788013843082339	-4.04355398189057	5.26470277408516e-05	0.000141610128601999	NA	NA
ENSMUSG00000030345	14.1297310047547	3.18630319485289	0.44915038515727	7.0940675999581	1.30226467689214e-12	7.07233359993846e-12	Dyrk4	101320
ENSMUSG00000004948	22.6841613960057	3.18551266999741	0.384263184552362	8.28992419273342	1.13320668632655e-16	8.13192374874372e-16	Zp3	22788
ENSMUSG00000061576	1184.79166568242	3.18510094183614	0.135219474507576	23.5550459978876	1.11444851283955e-122	3.49825388180336e-120	Dpp6	13483
ENSMUSG00000010529	401.417734242871	3.18317882879724	0.200745114569737	15.8568184118444	1.26123432784628e-56	5.31921341377471e-55	Gm266	212539
ENSMUSG00000087516	28.4640271929912	-3.18315387001	0.556080207564015	-5.72427111541021	1.03878749780763e-08	4.14477532037899e-08	AW549542	100993
ENSMUSG00000040471	8.59408119229444	3.18115522325011	1.21247342998918	2.62369066782642	0.00869827440382197	0.0166516103393605	Ggt6	71522
ENSMUSG00000038128	224.804571101268	3.18083672233521	0.201665731343869	15.7728172314583	4.7866181697077e-56	1.97329007585342e-54	Camk4	12326
ENSMUSG00000101968	3.48881992022985	3.17706322246801	0.956528429112421	3.32145195665126	0.000895503980134787	0.00202792012320949	1700027A15Rik	69449
ENSMUSG00000029019	1.60950722899582	-3.17387617165779	1.23709428191655	-2.56558955776653	0.0103000627843429	0.0194285586368244	Nppb	18158
ENSMUSG00000090113	127.342422701519	3.17233860101126	0.161418966581493	19.6528243749454	5.46836718228377e-86	5.89002118119222e-84	Nhlrc4	621239
ENSMUSG00000097404	20.9637906382354	3.16938885764251	0.688729229521941	4.60179228902836	4.18870818470808e-06	1.2818730493397e-05	Gm10814	100502985
ENSMUSG00000087341	10.7055905803478	3.16894342064227	0.480607056861415	6.59362648841847	4.29210741469964e-11	2.06866585266934e-10	0610040F04Rik	75394
ENSMUSG00000028539	23.9796432776309	-3.16743769254853	0.406298252563086	-7.79584374918452	6.39795157299937e-15	4.08313069745905e-14	Artn	11876
ENSMUSG00000031486	868.156588235253	-3.16558913493879	0.252624305895549	-12.5308177442263	5.06378427822405e-36	9.70912146120567e-35	Adgra2	78560
ENSMUSG00000027961	4.76573425368668	-3.16487207795544	1.40197652092805	-2.25743586337696	0.0239808528864195	0.0417073991193048	Lrrc39	109245
ENSMUSG00000074139	5.30594587109367	3.16428856432129	0.761539131975661	4.15512273953957	3.25112968745446e-05	8.97337930190138e-05	1700057G04Rik	78459
ENSMUSG00000019933	33.4161430470605	3.16351737507454	0.341275760252483	9.26968083737943	1.86703754926014e-20	1.69033440749456e-19	Mrln	69563
ENSMUSG00000034997	26.2209699085459	-3.16260555930165	0.48716556166896	-6.49184960543396	8.47888805466625e-11	4.00487117852927e-10	Htr2a	15558
ENSMUSG00000001225	77.377922485967	3.16235335270395	0.446545475429983	7.08181703030109	1.42276433906262e-12	7.69630744023215e-12	Slc26a3	13487
ENSMUSG00000069554	2.3106180126668	-3.16209173812713	1.36029747788605	-2.32455899502301	0.0200955535528	0.0354865866925721	NA	NA
ENSMUSG00000036760	3.96888422491639	-3.15962315642687	1.26473955289047	-2.49824017063891	0.0124811601674048	0.0231101822160938	Kcnk9	223604
ENSMUSG00000108303	2.41249680309721	3.15929727364445	0.980938936143652	3.2206869941003	0.00127883734588535	0.00283065306750668	NA	NA
ENSMUSG00000033177	100.807707665153	3.15779399465165	0.228991937336116	13.7899789459251	2.92845385229813e-43	7.50839165653987e-42	Tmprss7	208171
ENSMUSG00000025946	12.3105146608788	3.1571757120785	0.452458556695557	6.97782297485171	2.99789062196759e-12	1.58157624577416e-11	Pth2r	213527
ENSMUSG00000072683	2.23322158861728	3.15700993684279	1.16064772280972	2.72004146891378	0.00652737298590219	0.0128047465957708	Gm7457	665037
ENSMUSG00000075316	55.0189160014514	-3.15627663688251	0.232130416458051	-13.5969972614635	4.17213798236002e-42	1.03236923295492e-40	Scn9a	20274
ENSMUSG00000038071	11.0313033967697	3.15474085716214	0.458366777317122	6.88256874904248	5.8782779576223e-12	3.03414145085353e-11	Npy6r	18169
ENSMUSG00000012889	14.4159925685959	-3.15117351223367	0.382418437522173	-8.24011920725178	1.72039160035988e-16	1.21903142969067e-15	Podnl1	244550
ENSMUSG00000097453	13.7380263546015	-3.14929368258571	0.394267579706353	-7.9877064325991	1.37472336175345e-15	9.17860724029433e-15	NA	NA
ENSMUSG00000030495	4708.79379778043	3.14873302615311	0.226157358549456	13.9227529289724	4.60807344678765e-44	1.21261314785946e-42	Slc7a10	53896
ENSMUSG00000065037	101.364031046411	-3.14706215789995	0.544301764888148	-5.78183346244828	7.38908384303241e-09	2.98292006766399e-08	Rn7sk	19817
ENSMUSG00000043099	429.013182610148	-3.1455667194654	0.36291262056172	-8.66755946540701	4.41481082885287e-18	3.45219353531616e-17	Hic1	15248
ENSMUSG00000032338	62.4212435674163	3.14288113963157	0.23929477982	13.1339310535553	2.10442103633319e-39	4.62867301615107e-38	Hcn4	330953
ENSMUSG00000101581	1.49089215069006	-3.14130651903472	1.56814007061998	-2.00320531175048	0.0451552557694482	0.0738791090857844	C430002N11Rik	319707
ENSMUSG00000018507	50.2309684660679	-3.13895010040943	0.290361427241071	-10.8104927373956	3.07016509446433e-27	3.94276666397807e-26	Trpv2	22368
ENSMUSG00000031517	11181.0387307919	3.13886551887576	0.127047102173808	24.7063133685773	9.14809487094867e-135	4.0202217719871e-132	Gpm6a	234267
ENSMUSG00000028801	282.39969858915	3.1376288929327	0.152214511316447	20.6132047844619	2.08930188458101e-94	2.94283527627554e-92	Stpg1	78806
ENSMUSG00000064036	1536.45434573494	3.13730638104621	0.142387476277008	22.0335837327626	1.37271482005894e-107	2.71735700370767e-105	Mro	71263
ENSMUSG00000003206	5.60565221823505	-3.13657361926615	0.762385542984691	-4.11415673884196	3.88597338035251e-05	0.000106083355803809	Ebi3	50498
ENSMUSG00000057074	52.2124332117919	3.13645244603787	0.29509017031317	10.6287933708848	2.1892656201683e-26	2.6844159303548e-25	Ces1g	12623
ENSMUSG00000090223	150.071395517093	3.13589764790632	0.620737852922948	5.05188725504641	4.37465912873581e-07	1.48569374089199e-06	Pcp4	18546
ENSMUSG00000040536	24.5804652292971	3.13416046736119	0.370546599500999	8.45820868841286	2.71515904590628e-17	2.02443806296908e-16	Necab1	69352
ENSMUSG00000055653	294.937955959302	-3.13119079902726	0.246802527967912	-12.6870288761157	6.97831216665775e-37	1.37150673737004e-35	Gpc3	14734
ENSMUSG00000029778	15009.9221817847	3.13074271098305	0.208602949408762	15.0081421181073	6.49413340072323e-51	2.22267279149675e-49	Adcyap1r1	11517
ENSMUSG00000086753	48.5775490460767	3.13070820372591	0.291199918411022	10.7510614041691	5.85835586597799e-27	7.40228024399852e-26	NA	NA
ENSMUSG00000006445	1317.17306192405	-3.12983947771405	0.350326335200038	-8.93406850480395	4.10622880823111e-19	3.43326353132657e-18	Epha2	13836
ENSMUSG00000097071	2.07427079288581	3.12977760467958	1.27047121739342	2.46347777252352	0.0137596426694543	0.0252118602715075	NA	NA
ENSMUSG00000079019	6.49546211908755	-3.12935745396604	0.784302839682089	-3.98998613244152	6.60771584507958e-05	0.000175373040541048	Insl3	16336
ENSMUSG00000047394	1151.51719245138	3.12787822552173	0.157910621049164	19.8079027537222	2.54464796073655e-87	2.88214173408578e-85	Odf3b	70113
ENSMUSG00000025489	6.01450472577004	-3.12766482279132	1.18535183638489	-2.63859617607725	0.00832500824508	0.0159885854531197	Ifitm5	73835
ENSMUSG00000105961	5.3162787400873	3.12626960519622	1.13932592232996	2.74396425458562	0.00607021473443948	0.0119742192620378	NA	NA
ENSMUSG00000101224	4.45881151589688	3.12614284991178	0.678344341810581	4.60848960804734	4.05604642978118e-06	1.24213948713006e-05	NA	NA
ENSMUSG00000087526	2.45884087676088	3.12581339064958	0.967133656561894	3.23203868404464	0.00122910415730593	0.00272909313343605	Gm33155	102635946
ENSMUSG00000064443	16.5776963018105	-3.12543372031643	1.15655045472624	-2.70237559247359	0.00688459431162758	0.0134407099786222	NA	NA
ENSMUSG00000086170	83.2128417349609	3.12425355323189	0.238738874498965	13.0864885737133	3.93377319290283e-39	8.48954230543193e-38	NA	NA
ENSMUSG00000026424	14907.6648450704	3.12346255175342	0.365702919446679	8.54098336562181	1.33084373670782e-17	1.00941074997173e-16	Gpr37l1	171469
ENSMUSG00000097825	45.5508777733925	3.1153579463381	0.575529697898471	5.41302726464635	6.19680503871903e-08	2.2996520370845e-07	9630001P10Rik	319251
ENSMUSG00000025081	12.8903674365998	3.11515557242695	0.414878814737857	7.5085915736509	5.97668723221257e-14	3.59599530540544e-13	Tdrd1	83561
ENSMUSG00000052430	1997.74502774533	3.11427321629197	0.169569918304309	18.3657175012794	2.4716158863176e-75	1.96771071992959e-73	Bmpr1b	12167
ENSMUSG00000069355	1.69738798779264	-3.11406361693378	1.1205389285524	-2.77907669031791	0.00545136532601259	0.0108440023817196	NA	NA
ENSMUSG00000045326	16.9226666027798	3.11392363770272	0.366472662168893	8.49701480943654	1.94528625937373e-17	1.4613256402468e-16	Fndc7	320181
ENSMUSG00000083841	1.80262236094883	-3.11351039280309	1.25093015259481	-2.48895622696817	0.012811873884565	0.0236547605130281	NA	NA
ENSMUSG00000027068	1.64018821277904	-3.11257769104699	1.33994266297955	-2.32291856737044	0.0201835274747995	0.0356161780600521	Dhrs9	241452
ENSMUSG00000025983	108.44528972624	3.1114973426364	0.211169483590643	14.7345974888498	3.86493243937033e-49	1.26941943931665e-47	Ccdc150	78016
ENSMUSG00000029859	25.6244413319358	-3.11057531289648	0.421448896596129	-7.3806702022934	1.57494695292714e-13	9.17695820648848e-13	Epha1	13835
ENSMUSG00000056481	403.373634574941	-3.11037798260036	0.44684161403579	-6.96080643543471	3.38330370067526e-12	1.77552739944919e-11	Cd248	70445
ENSMUSG00000026564	35.5920052191285	-3.10750334615035	0.667762863601933	-4.65360312100674	3.26184356320356e-06	1.01103806762973e-05	Dusp27	240892
ENSMUSG00000009394	1598.99978350186	3.10409018606995	0.178234875933621	17.4157283742043	6.26860349486856e-68	3.79449103561286e-66	Syn2	20965
ENSMUSG00000028487	47.1436041649564	-3.10405765895621	0.28775853623245	-10.7870219928029	3.9642786483292e-27	5.04968665157898e-26	Bnc2	242509
ENSMUSG00000030428	34419.6085678972	3.10346533898212	0.24044700217139	12.9070660517945	4.10651639232708e-38	8.48049668125967e-37	Ttyh1	57776
ENSMUSG00000006567	534.748777056494	3.10334127174841	0.186085860612201	16.6769321513133	1.92872884978113e-62	9.76496751526283e-61	Atp7b	11979
ENSMUSG00000031504	76.8185902815298	-3.10331238550237	0.274590907575301	-11.301584647887	1.28871291596212e-29	1.85441315667555e-28	Rab20	19332
ENSMUSG00000079685	63.2610108266247	-3.10173717290782	0.315889333572734	-9.81906270093682	9.32061049465194e-23	9.49475078344864e-22	Ulbp1	77777
ENSMUSG00000047807	4.56901510744968	3.1011901107389	0.693486674209386	4.47188132962242	7.7534452094097e-06	2.30598878703789e-05	NA	NA
ENSMUSG00000095154	2.17311808676983	3.10048430496995	1.32128838804877	2.34656138131103	0.0189475450311024	0.0336459032623577	Mir344i	100885843
ENSMUSG00000054136	6.82993801342767	-3.09723717180675	0.695001681262986	-4.45644558179819	8.33297411399896e-06	2.46799353291413e-05	Adm2	223780
ENSMUSG00000063611	3.47425447262751	-3.09646700945271	1.03996076485672	-2.97748445334795	0.0029062438351026	0.0060604512990114	NA	NA
ENSMUSG00000031385	3435.07925258749	-3.09365184758036	0.226090211802145	-13.6832630785789	1.27825188498918e-42	3.22098952624623e-41	Plxnb3	140571
ENSMUSG00000098097	2.73795558424851	3.09301605285602	1.29994832202057	2.37933770170832	0.0173437786642609	0.0310540130858706	NA	NA
ENSMUSG00000105699	44.2909667991884	3.09234109373518	0.30072142848118	10.2830753011294	8.40036008741771e-25	9.54400786974299e-24	NA	NA
ENSMUSG00000090173	156.126612964344	3.09078389286851	0.225623248599555	13.6988715128118	1.03114425490606e-42	2.61330250438881e-41	Fbxw10	213980
ENSMUSG00000026938	3.91775454265107	-3.0907342865233	0.920746773498186	-3.35676906559303	0.000788589492066785	0.00179859631608714	Fcna	14133
ENSMUSG00000091378	7.41414017280183	3.08945218598513	0.708908900185199	4.35803836738123	1.31233381717603e-05	3.79819691317294e-05	NA	NA
ENSMUSG00000097182	4.54352328825784	3.08835602641847	1.19828270315772	2.57731837260107	0.00995701938486402	0.0188332260431796	A830009L08Rik	320297
ENSMUSG00000106379	227.168226163031	3.08620026610249	0.350109399472706	8.81495975472398	1.19728062294232e-18	9.7148623072052e-18	Lhfpl3	269629
ENSMUSG00000032796	257.320685580851	3.0855100693402	0.225326057420535	13.6935341818083	1.10977348481981e-42	2.80610503819858e-41	Lama1	16772
ENSMUSG00000030785	24.5554502634646	-3.08497976206941	0.401274453744132	-7.68795454902422	1.49505898228359e-14	9.34061160583375e-14	Cox6a2	12862
ENSMUSG00000025473	269.517053410591	-3.08338659917538	0.204572115298606	-15.0723699301573	2.46123443422477e-51	8.51664633436548e-50	Adam8	11501
ENSMUSG00000032680	663.40941169817	3.08335728998123	0.145626800853833	21.1730071106624	1.69396564537238e-99	2.65867908041194e-97	6820408C15Rik	228778
ENSMUSG00000026834	20.9906489931666	3.08256077221498	0.696484993375556	4.42588254095062	9.60487798580771e-06	2.82825303007954e-05	Acvr1c	269275
ENSMUSG00000004837	39.5240902088565	-3.0813798019346	0.483339732485265	-6.37518415068129	1.82743237079455e-10	8.42513039938493e-10	Grap	71520
ENSMUSG00000036887	116.690873520267	-3.08096121979647	0.509146696762951	-6.05122499936577	1.43748508297863e-09	6.15109244952082e-09	C1qa	12259
ENSMUSG00000081331	3.48317363866214	3.07650747218521	1.26118936435608	2.43936997816024	0.0147128962233322	0.0267842973252095	NA	NA
ENSMUSG00000000982	35.889537041346	-3.07612346679976	0.512442003549084	-6.00287143812385	1.93858115496981e-09	8.19950793419667e-09	Ccl3	20302
ENSMUSG00000026650	613.8592286033	3.07414581782733	0.217739970504352	14.1184267211329	2.92447535366698e-45	8.15475849570108e-44	Meig1	104362
ENSMUSG00000068794	31.3245114474405	-3.07385493543879	0.606869939230594	-5.06509671468637	4.08193059033015e-07	1.39165649125406e-06	Col28a1	213945
ENSMUSG00000015950	26.5086920789056	-3.07343144762313	0.428632656436091	-7.17031565718181	7.48250382967475e-13	4.13617752577216e-12	Ncf1	17969
ENSMUSG00000096943	54.4451637872271	3.07338611029941	0.52463443741852	5.85814786658326	4.68057819061929e-09	1.92164320968755e-08	NA	NA
ENSMUSG00000108961	22.3076273234024	3.07337563024624	0.35637148267199	8.62407846779096	6.46108082644032e-18	4.98487812497799e-17	Gm32540	102635120
ENSMUSG00000035697	34.3472048549145	-3.07319956754575	0.510613695224442	-6.01863913226008	1.75889495694473e-09	7.46680813155845e-09	Arhgap45	70719
ENSMUSG00000052143	20.2240775578287	3.07287260960346	0.552418993180722	5.56257595690266	2.65821267333687e-08	1.01810889090519e-07	NA	NA
ENSMUSG00000078502	15.9500565880363	-3.07184014451993	0.91634404027442	-3.35227819411582	0.000801494364219109	0.0018257553042698	Gm13212	433801
ENSMUSG00000084844	182.077275757262	3.07135370300917	1.19006375131653	2.58083123665553	0.00985627513931936	0.0186635585691369	NA	NA
ENSMUSG00000074179	3.41818731610041	3.07116510742624	1.43385749902472	2.14189004801047	0.0322023308880603	0.0544042608490964	Gm10639	100042314
ENSMUSG00000094910	341.221184163022	3.0711286435441	0.224763546585556	13.6638200019463	1.66988752753364e-42	4.18863454823022e-41	D430019H16Rik	268595
ENSMUSG00000110027	228.527568193254	-3.07058824842	0.500573431796959	-6.13414147330432	8.56203007577367e-10	3.7320667894262e-09	C030029H02Rik	77383
ENSMUSG00000039742	7.07112069349853	-3.06970773476993	0.609630190005252	-5.03536042849763	4.76950543248349e-07	1.61256105351531e-06	Fam71f1	330277
ENSMUSG00000022456	1985.84173906768	3.06957822126289	0.137696430171194	22.2923587593852	4.38282341109665e-110	9.34988143806084e-108	Sept3	24050
ENSMUSG00000030579	47.9546388047223	-3.06956071233405	0.478671489070192	-6.4126666877457	1.42995936897726e-10	6.65124835193422e-10	Tyrobp	22177
ENSMUSG00000092312	21.4607620804196	-3.06561110154925	0.943509361142239	-3.24915811946787	0.00115747119462918	0.00258047022723082	NA	NA
ENSMUSG00000090206	2.48449843639636	3.06473699887695	1.51099229545369	2.02829425940701	0.0425302245172767	0.0699960020461478	Tepp	73407
ENSMUSG00000028268	851.959386685807	3.064244195641	0.244380686720778	12.5388148988308	4.57790330435578e-36	8.80054849576637e-35	Gbp3	55932
ENSMUSG00000040985	7.05328171387195	3.06206199750529	0.739258964661267	4.14206948292923	3.44186029514406e-05	9.4605949793846e-05	Sun3	194974
ENSMUSG00000031554	120.224332352564	3.06205089365661	0.224924096621039	13.6137076447424	3.31966096966147e-42	8.26080526459474e-41	Adam5	11499
ENSMUSG00000052769	33.8297987840478	3.06194708816979	0.619816294068053	4.94008808331457	7.80872879196004e-07	2.58405418291774e-06	NA	NA
ENSMUSG00000020297	4679.9501886912	3.06009484809021	0.177743208786314	17.2163812557762	2.00115777578314e-66	1.14508957831466e-64	Nsg2	18197
ENSMUSG00000030717	565.407162783855	-3.05999621945792	0.563980531798272	-5.42571249702718	5.77238095438107e-08	2.14977163916297e-07	Nupr1	56312
ENSMUSG00000101429	32.2364812882144	3.0572845417049	0.66519602032663	4.59606559312199	4.30543213767445e-06	1.31594464266408e-05	BC055402	407809
ENSMUSG00000085171	2.25617420812002	-3.0572671103911	1.4697060013355	-2.08018958050999	0.0375081475655002	0.0625173728632888	D830026I12Rik	319682
ENSMUSG00000081957	4.95292506190425	3.05577321500895	0.884244376273089	3.45580169578054	0.000548658806675195	0.00128251914458235	NA	NA
ENSMUSG00000110559	41.5222107136706	3.05497636664554	0.504216548782121	6.05885779438318	1.37091521823361e-09	5.87424338733368e-09	NA	NA
ENSMUSG00000007097	81938.9012432733	3.05458418209621	0.228027399338936	13.3956892502902	6.40783902797136e-41	1.51397254797435e-39	Atp1a2	98660
ENSMUSG00000033726	93.8557695794134	3.05447953290744	0.261181137391316	11.6948703241576	1.35393854543355e-31	2.13721922836288e-30	Emx1	13796
ENSMUSG00000042812	122.3692027453	-3.05438552380731	0.419304921471259	-7.28440179783739	3.23100726239658e-13	1.84115463113693e-12	Foxf1	15227
ENSMUSG00000070794	10.3676558747084	3.05337199748957	0.755444452820848	4.04182198451283	5.30374907955216e-05	0.000142608025605726	BC016548	211039
ENSMUSG00000079357	2.11091615702963	3.05217244236671	1.2666476247067	2.40964604743443	0.0159680036055464	0.0288682691479901	NA	NA
ENSMUSG00000022220	43.0644238569074	-3.05181302738521	0.407792510582502	-7.48373976517105	7.22369287579847e-14	4.32260902940958e-13	Adcy4	104110
ENSMUSG00000089798	2.1368681033124	3.05101190457957	1.39590124927424	2.18569322591112	0.028838056831198	0.0492468036645615	1700028K03Rik	76421
ENSMUSG00000106887	106.511210430677	3.04970477075797	0.333778074468205	9.13692361494067	6.42541298424486e-20	5.64065519387984e-19	NA	NA
ENSMUSG00000022615	265.311271613034	3.04930032358792	0.195023565454569	15.6355480245707	4.16872919740682e-55	1.66544521190218e-53	Tymp	72962
ENSMUSG00000047652	2.48717279558685	3.04850194049205	1.41566601820222	2.15340475881692	0.0312868819234945	0.0530370819707564	NA	NA
ENSMUSG00000006488	8.87766518004099	3.04765423889449	0.631850384772448	4.82337957266902	1.41146000691173e-06	4.5515131687513e-06	Prl7a1	19113
ENSMUSG00000096111	2.35002316990641	3.046918982175	1.02705639036348	2.96665208528297	0.0030106142256638	0.00626322915929849	NA	NA
ENSMUSG00000068373	490.424017956531	3.04662051549956	0.148491658874227	20.5171154972419	1.51435116033541e-93	2.09275710981447e-91	D430041D05Rik	241589
ENSMUSG00000020878	367.642794741212	3.04631947670564	0.148911638660483	20.4572288916329	5.17999263644939e-93	7.06956386339767e-91	Lrrc46	69297
ENSMUSG00000111498	11.4890965550678	-3.0444941321159	0.695217794588437	-4.37919477293906	1.19118632910646e-05	3.46582854998096e-05	NA	NA
ENSMUSG00000006546	2.44910105326452	3.04325529259218	0.900926866759532	3.3779160161337	0.000730373832665108	0.00167381145443788	Cryba2	12958
ENSMUSG00000103411	2.47348961154261	3.04298958966733	1.23210668301368	2.46974521899704	0.0135209313095881	0.0248200019770743	NA	NA
ENSMUSG00000026574	4.62075818411832	3.04258690292371	0.778781045591076	3.90685792900168	9.35040937516942e-05	0.000243460771656118	Dpt	56429
ENSMUSG00000042096	17.2681657696966	3.04245037494202	1.12147690401009	2.71289614976737	0.00666980055426101	0.01305849840317	Dao	13142
ENSMUSG00000088151	3.83765065201207	-3.0423409757112	1.16831909718432	-2.60403256528403	0.00921340020932072	0.0175508118302568	NA	NA
ENSMUSG00000027858	4942.51200841198	-3.04076414392028	0.208534362148047	-14.5815975487125	3.67807743756749e-48	1.15454850765244e-46	Tspan2	70747
ENSMUSG00000087626	95.3851906231206	3.03942063443151	0.910777445860536	3.33717160898704	0.000846356727399024	0.00192356189192581	Gm15050	100504154
ENSMUSG00000042707	1386.12829190687	3.03651893244874	0.171760147610897	17.6788328065927	6.10469432859336e-70	4.05252110218072e-68	Dnali1	75563
ENSMUSG00000023019	5166.49792444989	-3.03457517055547	0.339489038421395	-8.93865435145145	3.93937943135938e-19	3.30129611919373e-18	Gpd1	14555
ENSMUSG00000025784	766.451194291733	3.03196576706686	0.227348048854727	13.336229549101	1.42485931616405e-40	3.30955959345376e-39	Clec3b	21922
ENSMUSG00000017652	78.653098742042	-3.0314302775005	0.401852871348961	-7.54363224362298	4.57058892081513e-14	2.76436967677046e-13	Cd40	21939
ENSMUSG00000089389	4.84694986503395	3.02883175852348	0.871853603366354	3.47401415424416	0.00051273398568774	0.0012055969895684	NA	NA
ENSMUSG00000000159	8.02670617815521	-3.02751788614219	0.815999323657995	-3.71019656311762	0.000207098387591769	0.000515236964510184	Igsf5	72058
ENSMUSG00000021940	18.3352443890355	3.02725820281072	0.428495729110043	7.0648503524134	1.60789175863061e-12	8.66361098881568e-12	Ptpn20	19256
ENSMUSG00000018166	1230.81650841589	-3.02567104658289	0.260591195904619	-11.6107953535404	3.63221196795022e-31	5.63236369596119e-30	Erbb3	13867
ENSMUSG00000030043	27.8745776384672	3.02508281076037	0.332372200300393	9.10149166514632	8.90995652512767e-20	7.74440169013569e-19	Tacr1	21336
ENSMUSG00000028354	3599.8456637376	3.02320545498945	0.0878477683561818	34.4141406385164	1.54944943086017e-259	1.70230261721453e-255	Fmn2	54418
ENSMUSG00000021534	164.805476712626	3.02226983903526	0.183090025348887	16.5070152416888	3.26644054272409e-61	1.60927125662055e-59	1700001L19Rik	69315
ENSMUSG00000058665	113.82522146538	-3.02201454417296	0.424113240493947	-7.12548974102612	1.03711256753483e-12	5.68007837648128e-12	En1	13798
ENSMUSG00000110884	2.89966942726801	-3.02087085984504	0.919830666860729	-3.28415975752897	0.00102286922221825	0.00229740421341118	NA	NA
ENSMUSG00000083990	3.37850775765469	3.01922498027083	1.38774696195519	2.17563076197771	0.0295828812133034	0.0504168656557757	NA	NA
ENSMUSG00000039632	662.992547717723	3.01768406516635	0.148346167092492	20.3421775183774	5.44580449191554e-92	7.08051255034675e-90	Ccdc151	77609
ENSMUSG00000047104	15.515648127322	-3.01621656772767	0.439782937249451	-6.85842108061786	6.96257774160829e-12	3.57283327221763e-11	Pbp2	76400
ENSMUSG00000111172	4.87844163298709	3.01617305306202	0.894729906585344	3.37104307217467	0.000748841487447441	0.00171363195206026	NA	NA
ENSMUSG00000056158	108.609839342729	3.01536294124833	0.246953785219927	12.210231718307	2.74107392184742e-34	4.86900705616439e-33	Car10	72605
ENSMUSG00000078442	4.62316830937307	3.01283288948763	0.696713283358144	4.32435115197724	1.52981453409664e-05	4.39406728858895e-05	Ccdc105	70976
ENSMUSG00000048534	8.79573410824303	-3.01153497145496	0.582159317878038	-5.17304263450074	2.30312435131732e-07	8.07766183104479e-07	Jaml	270152
ENSMUSG00000085298	1.67189075392961	3.01132180315966	1.84858401266965	1.62898834054657	0.10331548721391	0.153519324406549	F730035M05Rik	414124
ENSMUSG00000053161	402.186458935469	3.01079984777221	0.205838794868584	14.6269795725068	1.88992858064017e-48	6.00975408139024e-47	Daw1	71227
ENSMUSG00000097012	5.07526004033726	-3.00972709150676	1.04303564965131	-2.88554575532765	0.00390735660064512	0.00795850450370553	NA	NA
ENSMUSG00000097053	5.23077799948393	-3.00757855529464	0.91486077652088	-3.28747130982284	0.00101091489178063	0.00227171537298996	NA	NA
ENSMUSG00000041695	141.427238540554	-3.00696325905849	0.34779134173697	-8.64588302871729	5.33907863109081e-18	4.14542666999853e-17	Kcnj2	16518
ENSMUSG00000020227	44.7776252693501	-3.00504562356575	0.270440844669481	-11.1116559602466	1.10098596060874e-28	1.51578725015387e-27	Irak3	73914
ENSMUSG00000040552	33.1141508184974	-3.00503052309162	0.443159914924662	-6.78091682457897	1.1941561607117e-11	6.00301837550175e-11	C3ar1	12267
ENSMUSG00000018930	12.862111545826	-3.00425658606198	0.640395752533423	-4.6912500187221	2.7154090218832e-06	8.4860876742767e-06	Ccl4	20303
ENSMUSG00000037509	9436.29116246732	3.00301603579759	0.127429425568642	23.5661113780974	8.58288434392778e-123	2.77340761307537e-120	Arhgef4	226970
ENSMUSG00000083689	9.05435215466854	-3.00276009427716	1.18877109707369	-2.52593632337531	0.0115390393894239	0.0215543478522084	NA	NA
ENSMUSG00000026177	41.3409659399456	-3.00275051531344	0.383086623804983	-7.83830687035953	4.56661906069125e-15	2.93914237318597e-14	Slc11a1	18173
ENSMUSG00000073424	1393.17478379807	3.00269154924203	0.288811239893946	10.3967267698606	2.56596493788953e-25	2.97373141246027e-24	Cyp4f15	106648
ENSMUSG00000009097	39.3422132944269	-3.00242951814582	0.390685601522783	-7.6850273120975	1.52964357283637e-14	9.55125269279156e-14	Tbx1	21380
ENSMUSG00000044165	18.9729940306225	-3.0021708041627	0.361629808906544	-8.30177914049821	1.02563740410358e-16	7.3817001900976e-16	Bcl2l15	229672
ENSMUSG00000003436	36.1553298136108	3.00039033938085	0.373965283260865	8.02317881814683	1.03043177499972e-15	6.92194356223441e-15	Dll3	13389
ENSMUSG00000049409	105.346475047902	-2.99823933055656	0.338857328731408	-8.84808760601747	8.90317518747191e-19	7.29144496438018e-18	Prokr1	58182
ENSMUSG00000054203	52.2205259117643	-2.99751275199472	0.311309867761621	-9.62871101243089	6.04833983020541e-22	5.9119293189103e-21	Ifi205	226695
ENSMUSG00000094840	3.43426587575377	-2.9971460065835	1.3327691673028	-2.24881103203265	0.0245245211953478	0.0425351096554881	NA	NA
ENSMUSG00000055210	32.148117130482	-2.99644256052065	0.436301383812205	-6.86782731317303	6.51870613239159e-12	3.35367665293937e-11	Foxd2	17301
ENSMUSG00000102581	1.83029946674544	-2.99615480262334	1.68368339794091	-1.77952387383967	0.075153914412071	0.116072043394703	NA	NA
ENSMUSG00000044912	41.6844656846937	2.99590908205128	0.335258522855048	8.93611609494144	4.03088471419407e-19	3.37283434215484e-18	Syt16	238266
ENSMUSG00000085068	4.40623268320718	-2.99556444009932	0.874338260421403	-3.42609328185587	0.000612330049230453	0.00142002408145021	NA	NA
ENSMUSG00000015879	152.517517277883	2.9945087139649	0.269409220601514	11.1150936381428	1.05939436689468e-28	1.46035586096466e-27	Fam184b	58227
ENSMUSG00000042788	374.813326373701	2.99430076944757	0.146907707002983	20.3821898151794	2.406448703823e-92	3.16628127958699e-90	Fam166b	329831
ENSMUSG00000049871	60.3007369289631	-2.99409181107525	0.452473763597152	-6.61716115266511	3.66162267347598e-11	1.77413087109785e-10	Nlrc3	268857
ENSMUSG00000109716	3.38440983603796	2.99210902671065	1.01062164122607	2.96066193781548	0.00306978691771747	0.00637365850354399	NA	NA
ENSMUSG00000034353	2373.36242853933	2.98933347132627	0.136099370458257	21.9643445907278	6.3161782223897e-107	1.21741564982955e-104	Ramp1	51801
ENSMUSG00000046159	695.565167635537	-2.98885528003686	0.244303733537218	-12.2341776638527	2.04162021289148e-34	3.64423403232043e-33	Chrm3	12671
ENSMUSG00000085861	7.48584667697093	2.98829282547713	1.77996374103741	1.67885039261276	0.0931812046423517	0.140390517572237	Armh2	666145
ENSMUSG00000073430	7.14474227928493	2.98826676396385	0.628177160579044	4.75704459106618	1.96447787785684e-06	6.23185287467126e-06	NA	NA
ENSMUSG00000052188	343.364352688325	2.98783765402546	0.181933391871229	16.4227007658947	1.31577446080818e-60	6.32637029044598e-59	NA	NA
ENSMUSG00000034493	5.32041123632752	-2.98707895101032	1.21494081922759	-2.45862094987423	0.013947178770455	0.0255193071132657	NA	NA
ENSMUSG00000028730	534.166828742899	2.98446867068352	0.160362917989736	18.6107156697818	2.63079946683542e-77	2.20635712537308e-75	Cfap57	68625
ENSMUSG00000079042	4.20832496924091	2.9844522196505	0.712296737807376	4.18990016553688	2.79077213358395e-05	7.77108555205171e-05	Apela	100038489
ENSMUSG00000027577	108.931303061127	2.98340823807393	0.205316661366339	14.5307653953653	7.73512896182536e-48	2.40062130901396e-46	Chrna4	11438
ENSMUSG00000061742	152.146897769562	2.98313713860023	0.238768294537412	12.4938578816745	8.06461249292706e-36	1.53025673840316e-34	Slc22a12	20521
ENSMUSG00000096862	8.19863437531623	2.98264600058077	0.578217255286378	5.15834830820386	2.49137832299059e-07	8.70595672567943e-07	NA	NA
ENSMUSG00000092512	1.73296775675916	-2.98211547014694	1.42312352194227	-2.09547198410224	0.0361290563795063	0.0604664297225145	NA	NA
ENSMUSG00000028864	447.520453584172	2.9810695978242	0.160630260774933	18.5585803287783	6.95175412070452e-77	5.74251478549776e-75	Hgf	15234
ENSMUSG00000033470	4.1968636885421	-2.98086560691476	1.2754578634113	-2.33709453869548	0.0194342689284202	0.0344295082773666	Cysltr2	70086
ENSMUSG00000023805	1819.29942323533	-2.97889074213944	0.133488149867471	-22.3157691907253	2.59737143435541e-110	5.65069727991004e-108	Synj2	20975
ENSMUSG00000104999	2.94837520342792	-2.97756212937989	1.26650357224724	-2.35100965731711	0.0187225479230213	0.0332867178179907	NA	NA
ENSMUSG00000110250	10.6864200329571	2.97750464801393	0.589299050680655	5.05262081208995	4.35788530562799e-07	1.48045475913055e-06	NA	NA
ENSMUSG00000053465	55.5475061754189	2.97630013271414	0.224483462912656	13.2584382568625	4.03205291539152e-40	9.21917780540041e-39	Hs6st3	50787
ENSMUSG00000050936	25.7277016631065	-2.97626773245924	1.19469311624264	-2.49124037963801	0.0127297962625392	0.0235170517300129	NA	NA
ENSMUSG00000058715	33.0442018245121	-2.97594909500855	0.465960792259175	-6.38669421214581	1.69510116066458e-10	7.83805930203764e-10	Fcer1g	14127
ENSMUSG00000030111	16810.4204971694	2.97560799202274	0.195447493381462	15.2245901983258	2.42875679607043e-52	8.69170571336408e-51	A2m	232345
ENSMUSG00000020638	604.996042228806	2.9752837333784	0.233525379929153	12.7407296555135	3.5109574160323e-37	6.96894916914885e-36	Cmpk2	22169
ENSMUSG00000087228	3.36590301041129	-2.97516392551497	1.2661935123087	-2.34969133595563	0.0187889846324724	0.0333948079929513	NA	NA
ENSMUSG00000062545	16.6319528827442	2.97481286063783	1.15366531578887	2.57857527649055	0.00992086815933218	0.0187745444892779	Tlr12	384059
ENSMUSG00000053469	49.3595444063881	2.9738788302165	0.324071840040074	9.17660365013126	4.44902279650366e-20	3.9371074469422e-19	Tg	21819
ENSMUSG00000061048	89.8099504855222	-2.97330594932815	0.355315150764363	-8.368080963989	5.85641506007644e-17	4.2751829938558e-16	Cdh3	12560
ENSMUSG00000025408	1200.2060204236	-2.97314886154939	0.123068887442311	-24.1584117914698	6.09163627085781e-129	2.23085872965931e-126	Ddit3	13198
ENSMUSG00000035033	32.8340477882496	2.97231618340896	0.516767890192282	5.75174317100663	8.83279150668916e-09	3.54489365801792e-08	Tbr1	21375
ENSMUSG00000104413	3.50918981441074	2.97220217218864	0.851369904870694	3.49108202578532	0.000481068534030126	0.0011352721402904	NA	NA
ENSMUSG00000027484	3.07762316634274	2.97009594159804	1.29831027304049	2.28766266683111	0.0221571734043979	0.0388152412672276	Bpifa5	67135
ENSMUSG00000022126	24.6325731642453	-2.9698787383293	0.339950261645349	-8.73621548033287	2.41049970686197e-18	1.91350831137565e-17	Acod1	16365
ENSMUSG00000098882	3.62484316828166	-2.96956675637206	1.42402203974652	-2.08533763768196	0.0370386632543874	0.0618145638530042	Mir6392	102466642
ENSMUSG00000104080	4.37361865711799	2.96939041586147	0.918260896175107	3.23371105992869	0.00122193010723034	0.00271480993389002	NA	NA
ENSMUSG00000009246	19.7069670583292	2.96741637218063	0.405250339133161	7.32242785663795	2.4352424429083e-13	1.40224272007401e-12	Trpm5	56843
ENSMUSG00000053375	12.0757643963107	2.96717184124901	0.786103726065761	3.77452967447299	0.000160309825813001	0.000403908703427252	Atp6v1e2	74915
ENSMUSG00000062077	1.88558338750484	-2.96681607691257	1.16912099836392	-2.5376467286657	0.0111600574843972	0.0209071483591662	Trim54	58522
ENSMUSG00000082031	2.42832193125908	2.96597950664981	1.25144190676361	2.37004969277416	0.0177856946250186	0.0317908621162885	NA	NA
ENSMUSG00000007946	4.15303062527021	-2.96548052500991	0.792189979052325	-3.74339565435735	0.000181550014876085	0.000454713151358967	Phox2a	11859
ENSMUSG00000076469	1.60870068395179	-2.96496937990909	1.79364888017202	-1.65303778943889	0.0983231729392989	0.147069780734868	NA	NA
ENSMUSG00000097730	62.5761089083215	2.96228400549151	0.328790449313579	9.00964128269514	2.06731578911982e-19	1.761346639563e-18	NA	NA
ENSMUSG00000036574	4.15630189697594	2.96165905385126	0.79222682571463	3.7383978397597	0.000185196719622192	0.000463213149716383	Tex44	71863
ENSMUSG00000085084	155.136471977043	2.96011283410124	0.221835118311889	13.3437521372944	1.28809460982579e-40	3.00459690676243e-39	4930570G19Rik	329782
ENSMUSG00000043673	54.4310477832189	2.95895064332114	0.233978129451798	12.6462701888157	1.17313174095628e-36	2.29538946963778e-35	Kcns3	238076
ENSMUSG00000041014	16.6050065205986	2.95856152095108	0.528021548982754	5.60310753727915	2.10542507812725e-08	8.14624145830075e-08	Nrg3	18183
ENSMUSG00000003282	36.3451917222229	-2.95645239282835	0.352512601729886	-8.38679916212962	4.99557374804993e-17	3.66258731951622e-16	Plag1	56711
ENSMUSG00000024227	175.962453653929	2.95589467335986	0.328810013085487	8.98967353707491	2.4796587669206e-19	2.10125499751432e-18	Pdzph1	69239
ENSMUSG00000031409	33.1422505197825	2.95589344242944	0.352498690218284	8.38554446996388	5.04915028173529e-17	3.69939910438712e-16	Tceal6	66104
ENSMUSG00000086844	402.752961366866	-2.9555954749198	0.286425831903792	-10.3188858884508	5.78909869824497e-25	6.60113470142899e-24	B230206H07Rik	320871
ENSMUSG00000036551	192.024954839529	2.9549628895886	0.202451397147738	14.5959125559021	2.98195707740284e-48	9.41415845715124e-47	Akap14	434756
ENSMUSG00000105891	212.945453934271	-2.9548165936452	0.489881438780412	-6.03169738580296	1.62246390045589e-09	6.90765341691865e-09	A230001M10Rik	319951
ENSMUSG00000087436	2.4884871723628	2.95425032364432	1.25516296243249	2.35367869517041	0.0185886708835047	0.0330781394009757	NA	NA
ENSMUSG00000051124	24.0529458254616	-2.95418242589658	0.338597851340551	-8.72475242887869	2.66763593920305e-18	2.11381047573418e-17	Gimap9	317758
ENSMUSG00000063388	5.79216431686363	2.95413607211307	0.688944962260697	4.28791301763699	1.80359689108858e-05	5.14080094537416e-05	NA	NA
ENSMUSG00000105613	4.12052056895059	-2.95219156037915	1.29150644920698	-2.28585119508452	0.0222629654685381	0.0389726051816592	NA	NA
ENSMUSG00000037101	299.477101507432	2.95159775232843	0.175002996133525	16.8659841119314	8.00575537812366e-64	4.28005992514626e-62	Ttc29	73301
ENSMUSG00000110774	4.52958794286376	-2.95114254597322	1.34923949380641	-2.18726368411259	0.0287232802206114	0.0490660527316718	NA	NA
ENSMUSG00000032281	18114.5466292	2.95095124110419	0.170399025292662	17.3178880339011	3.4478124202463e-67	2.01486123165085e-65	Acsbg1	94180
ENSMUSG00000089737	2.57568703652746	-2.95070523225076	1.34693598304487	-2.19067963837481	0.0284749835733883	0.0486873250375894	Gm15688	433658
ENSMUSG00000042671	299.473365935007	-2.94896173181357	0.665348572440922	-4.43220569482084	9.32739699384892e-06	2.74843629000727e-05	Rgs8	67792
ENSMUSG00000037159	1.74610088250191	-2.94849396809694	1.68788087453847	-1.74686141218536	0.0806613807607165	0.123559527909538	Wee2	381759
ENSMUSG00000108513	34.3912160820383	2.94668631297222	0.630667112147475	4.67233229102197	2.97798654569988e-06	9.26583097828711e-06	NA	NA
ENSMUSG00000041052	3.3607747350918	2.94462779465713	0.919610727734082	3.2020372379873	0.00136459356700071	0.00300653910034159	Slc7a13	74087
ENSMUSG00000053896	2.03885744821713	2.944585203749	1.47713383865572	1.99344509393188	0.0462127301845767	0.0753791344626014	4933409G03Rik	227998
ENSMUSG00000092604	5.85293868655729	2.94318724543214	0.87478203219969	3.36448067872556	0.000766878535177703	0.00175235254299705	NA	NA
ENSMUSG00000001542	754.058214699587	-2.94317358974463	0.108206743467226	-27.1995394689617	6.57686343339286e-163	5.78053680887766e-160	Ell2	192657
ENSMUSG00000027555	62.329987232015	-2.94284004063661	0.269431442811382	-10.922407607403	9.00758819326954e-28	1.18944552506437e-26	Car13	71934
ENSMUSG00000056529	8.64126538073878	-2.94239358779337	0.858436159364496	-3.42762074464761	0.000608895455899136	0.00141295383382318	Ptafr	19204
ENSMUSG00000026587	13867.5010487569	2.94202786299882	0.115162637307039	25.5467218517667	5.97108064221123e-144	3.85889867503845e-141	Astn1	11899
ENSMUSG00000046714	55.6679986669382	-2.94146430387674	0.297154337557795	-9.8987762657331	4.21399636868374e-23	4.3821174732176e-22	Foxc2	14234
ENSMUSG00000108434	89.395184694165	-2.94121943707314	0.283467064433801	-10.3758771515412	3.19266773553209e-25	3.68061322942532e-24	NA	NA
ENSMUSG00000085058	26.9228698509259	2.94071506522477	0.619773253741521	4.74482409086211	2.08687608949912e-06	6.6044834098465e-06	NA	NA
ENSMUSG00000063594	77.4178165001019	-2.93913948796446	0.31351173797472	-9.37489456360151	6.92449430550045e-21	6.38221113149167e-20	Gng8	14709
ENSMUSG00000086822	154.827708127115	2.93876999342894	0.199934249418336	14.6986822016669	6.5726360056966e-49	2.13956342152846e-47	5330413P13Rik	414081
ENSMUSG00000073067	3.47990565939467	-2.93868954792783	1.21124195125181	-2.42617880340977	0.0152587504706396	0.0276776821872627	9130019P16Rik	100042056
ENSMUSG00000063851	9.06836174067341	-2.93774591080986	0.501984323805297	-5.85226623919298	4.84919540344161e-09	1.98938331963821e-08	Rnf183	76072
ENSMUSG00000103204	2.40486352774945	2.93733313364242	1.26215100532246	2.32724382522834	0.0199522917058037	0.0352647768381294	NA	NA
ENSMUSG00000092988	20.166971827066	2.93716752486355	0.55809390063241	5.26285544696916	1.41835093867989e-07	5.07332332339463e-07	Mir3093	100526540
ENSMUSG00000042686	275.947598526094	-2.93606324311798	0.169811823131047	-17.2900990577798	5.58562084509958e-67	3.23833368942937e-65	Jph1	57339
ENSMUSG00000050345	2.93645837345247	-2.93456306049503	0.965565571654353	-3.03921675196755	0.00237194131347586	0.00501430310573457	4930486L24Rik	214639
ENSMUSG00000026601	59.6838509767919	2.93429261940741	0.268219352331448	10.9398989815672	7.42826299398382e-28	9.83260378113292e-27	Axdnd1	77352
ENSMUSG00000024907	3.60030096171556	-2.93414087733268	1.07285290997137	-2.7348957625617	0.00624000328094523	0.0122859849544991	Gal	14419
ENSMUSG00000101849	4.35245548359298	-2.93299743268406	1.2298981787449	-2.38474817133006	0.0170908161666264	0.0306680963874364	NA	NA
ENSMUSG00000035355	16.5376385589218	2.9316129323244	0.470205753315735	6.23474492103007	4.52514828512142e-10	2.01522260374895e-09	Kcnh4	380728
ENSMUSG00000108696	3.2047954125929	2.93154423531637	1.04809817617545	2.79701301075982	0.00515774562291606	0.0102972146622147	NA	NA
ENSMUSG00000109419	1.98473940275827	2.93154361860894	1.2400660643339	2.36402212988839	0.0180777326906662	0.0322656177736989	NA	NA
ENSMUSG00000048520	185.512133273545	2.93123082879202	0.253622320412017	11.5574639646469	6.7678075935245e-31	1.03485759396321e-29	Fbxl13	320118
ENSMUSG00000033569	2212.25133486148	2.93100790941843	0.14528764390123	20.1738277992243	1.66258676239538e-90	2.04089491229686e-88	Adgrb3	210933
ENSMUSG00000106121	1.74299887416424	-2.93007152197177	1.16325120710382	-2.51886394278228	0.0117734140684907	0.0219356312084693	NA	NA
ENSMUSG00000022286	13.7053806038332	-2.92979020650979	0.561539887625059	-5.2174213641365	1.8143120793218e-07	6.414461676418e-07	Grhl2	252973
ENSMUSG00000099719	28.9507234588174	2.92940365602587	0.370720483224131	7.90192014897328	2.74639346512568e-15	1.7933582053256e-14	Gm28802	101056017
ENSMUSG00000032495	126.973087343362	2.92863402411361	0.23668738952074	12.3734265270477	3.63956985799157e-35	6.70345921958498e-34	Lrrc2	74249
ENSMUSG00000037610	19.1944169283918	2.92796143705042	0.443480339379687	6.60223504190935	4.05004705658087e-11	1.95457245715465e-10	Kcnmb2	72413
ENSMUSG00000052180	5.40888263952218	2.92746727332008	0.741768451165561	3.94660526303062	7.92670810597445e-05	0.000208217043888316	Serpinb6c	97848
ENSMUSG00000000223	2421.0197335102	2.92488630548047	0.190712799643701	15.3366020054495	4.35397208993539e-53	1.61331920290304e-51	Drp2	13497
ENSMUSG00000103707	1.8871259019318	2.92435958391343	1.33894297709404	2.18408075171378	0.0289563148131967	0.0494257053826126	Pcdha6	12937
ENSMUSG00000085051	6.37770490124893	2.92406230293576	0.821569834357305	3.55911595174766	0.000372105232230309	0.000893385955834418	NA	NA
ENSMUSG00000029182	370.82604877141	2.92390849938466	0.13228986195112	22.1022870253278	3.00457180134797e-108	6.17004263467466e-106	1700001C02Rik	75434
ENSMUSG00000046275	4.20342766538314	-2.92367104595653	0.761114299361445	-3.84130353142677	0.000122382669071343	0.000313416595280259	Trarg1	237858
ENSMUSG00000044172	16.11092559978	2.92239092793196	0.635807013569372	4.59634899515481	4.29958314327733e-06	1.3143397385536e-05	Ptx4	68509
ENSMUSG00000034115	2.9246450763828	2.92234902704819	1.080700755252	2.70412416466456	0.00684846934072572	0.0133773150345601	Scn11a	24046
ENSMUSG00000097326	59.54901137341	2.92222706325362	0.247681575340514	11.798322338818	3.9817047346209e-32	6.47115370812315e-31	A330048O09Rik	320315
ENSMUSG00000020865	55.0095793945205	-2.92141415372331	0.361345659946288	-8.08481871390834	6.22567330968298e-16	4.24783025491968e-15	Abcc3	76408
ENSMUSG00000022500	3161.72948255902	-2.92073583367271	0.21168583144292	-13.797502713167	2.63835029443558e-43	6.78040596720855e-42	Litaf	56722
ENSMUSG00000050234	82.2705467635134	-2.9197520592535	0.616898377879415	-4.73295467122175	2.21274918094417e-06	6.98573818288595e-06	Gja4	14612
ENSMUSG00000038011	1984.67369173664	2.91966080985433	0.426036138802311	6.85308250624509	7.22753716878719e-12	3.70447105691068e-11	Dnah10	56087
ENSMUSG00000103767	1.47024459968514	2.91739089240342	1.53627220651917	1.89900649118266	0.0575636225258509	0.0917485476396723	NA	NA
ENSMUSG00000033268	2.83627534763566	-2.91666493857722	1.47985690655174	-1.97091011006829	0.0487341585140272	0.0790751487984582	Duox1	99439
ENSMUSG00000039070	31.5264544095913	-2.9141212090075	0.286466238181059	-10.172651505151	2.62659480725262e-24	2.90020943214884e-23	Cpa4	71791
ENSMUSG00000106339	3.972571985408	2.91390505020359	1.00822387992872	2.89013691126778	0.00385074078239256	0.00785265217740248	NA	NA
ENSMUSG00000056598	1518.35684022148	2.90977838198863	0.169930116312703	17.1233825123387	9.93320916326744e-66	5.53965494782933e-64	Drc3	74665
ENSMUSG00000042429	8536.86149144882	2.9090869273049	0.114878644799157	25.3231306165813	1.77706481219408e-141	1.00121654149591e-138	Adora1	11539
ENSMUSG00000097120	11.8779329195863	2.9089975692508	0.538299095307883	5.40405435306738	6.51511879176763e-08	2.41329577227765e-07	NA	NA
ENSMUSG00000089760	55.9171760033411	2.90864117356107	0.792983088091745	3.66797377805433	0.000244480249736081	0.00060277878449853	NA	NA
ENSMUSG00000047878	29.1612072467876	-2.90743696032272	0.49382689163526	-5.88756305007007	3.91931670032812e-09	1.62030377904628e-08	A4galt	239559
ENSMUSG00000016346	52.8482066210742	2.9072380577265	0.310160561070837	9.37333246912241	7.02778319964613e-21	6.46927022395578e-20	Kcnq2	16536
ENSMUSG00000022993	11.0284106276047	2.90591569808067	0.467429090872504	6.21680540390945	5.073783416443e-10	2.25406880326531e-09	4930415O20Rik	73863
ENSMUSG00000019489	16.7066935284343	2.90568680968972	0.538863211366787	5.39225307721352	6.95796766242608e-08	2.57126511009903e-07	Cd70	21948
ENSMUSG00000022340	1332.36781389488	2.9052997327981	0.202204967761143	14.3680927573947	8.20600858026266e-47	2.42352992653376e-45	Sybu	319613
ENSMUSG00000105403	2.30888192235769	2.9051671039361	0.984514286174675	2.95086332898643	0.00316887101163693	0.00656511434458781	NA	NA
ENSMUSG00000055027	107.908732107084	2.90359042980011	0.341180762235851	8.51041662130094	1.73309494799805e-17	1.30594291126067e-16	Smyd1	12180
ENSMUSG00000064280	887.801507550784	2.90316134534906	0.229200124836754	12.6664911173884	9.06807373669656e-37	1.77745570219834e-35	Ccdc146	75172
ENSMUSG00000050395	3.14604299084157	-2.90210520328326	1.0152528164674	-2.85850495188106	0.0042564246531826	0.00861676975349007	Tnfsf15	326623
ENSMUSG00000021553	19.2942787661906	-2.90154117080187	0.519456138895988	-5.58572890671499	2.32722025360026e-08	8.96651071933344e-08	Slc28a3	114304
ENSMUSG00000087475	4.52078140551682	2.90153360835931	1.03253524348607	2.8101061214754	0.00495251671149922	0.00991993160453714	4933406I18Rik	71045
ENSMUSG00000094543	1.37458373415348	-2.90051528777231	1.7990271303801	-1.61226878616305	0.106903462572758	0.158266391531546	NA	NA
ENSMUSG00000055489	34.0530814961618	-2.90048089486605	0.35037503176315	-8.27821800049595	1.25032178704114e-16	8.94313822482257e-16	Ano5	233246
ENSMUSG00000026459	7.00787109810239	2.89998878982925	0.972273741814221	2.98268755506859	0.00285729520160352	0.00596563598105619	Myog	17928
ENSMUSG00000091455	2.37974962465088	2.89928783431177	1.15648859467422	2.50697486137206	0.0121769371613355	0.0226116657015148	Otogl	628870
ENSMUSG00000020696	838.491814343058	-2.89879953682845	0.205293784457384	-14.1202498872059	2.84979008843269e-45	7.96672234263759e-44	Rffl	67338
ENSMUSG00000054072	158.277639751624	2.89831524419073	0.681974683455291	4.24988685724539	2.13878521823854e-05	6.03977992550513e-05	Iigp1	60440
ENSMUSG00000097756	222.805301710445	2.89787426842745	0.214715747609676	13.4963285212568	1.6436533662628e-41	3.96008721676452e-40	A730056A06Rik	319783
ENSMUSG00000041798	39.9009023183437	2.89715537604532	0.254146268617273	11.3995589697531	4.20242549836348e-30	6.18485569159683e-29	Gck	103988
ENSMUSG00000109088	8.54732535602395	2.89667221910073	0.710280560635235	4.07820849906142	4.53840583076328e-05	0.000123083672327032	NA	NA
ENSMUSG00000105078	11.2491170915332	2.89638912881132	0.497665308489209	5.8199538513224	5.88638776482425e-09	2.39699033277397e-08	Vamp9	102639650
ENSMUSG00000043719	5.31824409535209	2.89463512757351	0.659790208283392	4.38720534380864	1.14816381945791e-05	3.34730046503232e-05	Col6a6	245026
ENSMUSG00000035295	199.872344379551	2.89102302348098	0.147196714030447	19.640540500673	6.96529168699303e-86	7.46577337747794e-84	Wdr38	76646
ENSMUSG00000053158	52.5431769932701	-2.88968405469846	0.324031999915092	-8.91789716896993	4.75225366777533e-19	3.9538534586152e-18	Fes	14159
ENSMUSG00000025496	3.60636634590474	-2.88922225793523	0.7560793379346	-3.8213215372712	0.000132738452939294	0.000338477663506453	Drd4	13491
ENSMUSG00000086993	3.32279068586382	-2.88832656538588	1.01006832669685	-2.85953582450343	0.00424261495511745	0.00858960457097538	NA	NA
ENSMUSG00000083107	2.38897604972378	-2.88787948066756	1.3372396373513	-2.1595826207991	0.0308049950094238	0.0522928117538682	NA	NA
ENSMUSG00000051590	930.779010736344	2.88769759769272	0.138723664630611	20.8161859433427	3.08809215512339e-96	4.52364326163509e-94	Map3k19	22625
ENSMUSG00000067242	505.10383876296	2.88706526110496	0.258231973486384	11.1801231355156	5.1019148177746e-29	7.14951366651538e-28	Lgi1	56839
ENSMUSG00000056569	8.69278813969066	-2.88640765865142	0.740933178040583	-3.89563828992595	9.79404609070601e-05	0.000254228676610848	Mpz	17528
ENSMUSG00000033249	25.852379309195	-2.88639379267768	0.418088729836924	-6.90378282572583	5.06356930026194e-12	2.627817860998e-11	Hsf4	26386
ENSMUSG00000109271	5.09145181144064	2.8859885751827	0.786202476449414	3.67079557955118	0.000241796670039806	0.000596899026040293	NA	NA
ENSMUSG00000001670	19.3183633521864	2.88458862337538	0.796322716803492	3.62238645527326	0.000291897599731682	0.000711150455583129	Tat	234724
ENSMUSG00000047963	177.112101574812	-2.88343118283734	0.179293529920096	-16.0821820180704	3.40182859084563e-58	1.5131250936569e-56	Stbd1	52331
ENSMUSG00000041205	1199.3669316363	-2.88340809670456	0.196872822444088	-14.6460443900196	1.42790158613597e-48	4.57365620293961e-47	Map6d1	208158
ENSMUSG00000087064	266.332482336097	2.8823322407682	0.465416400501448	6.1930182040485	5.90229092181355e-10	2.60737914002833e-09	NA	NA
ENSMUSG00000102278	4.27075130131986	-2.88198985848999	0.807755689231501	-3.56789793858576	0.000359856611732472	0.000866144688421521	NA	NA
ENSMUSG00000026395	19.1832058930944	-2.88177211315779	0.512635686931243	-5.62148166158457	1.89326598920696e-08	7.3577526672877e-08	Ptprc	19264
ENSMUSG00000031302	753.107823954624	2.88150847028877	0.126608135367796	22.7592678931572	1.16169246072698e-114	2.83620760439488e-112	Nlgn3	245537
ENSMUSG00000096919	3.31214590795247	2.88126078943589	1.0352402154348	2.78318089509859	0.00538287846089841	0.0107155271264106	NA	NA
ENSMUSG00000053693	58.3316044535827	2.8790421999908	0.24639488880203	11.684666893817	1.52676947052762e-31	2.40485344630131e-30	Mast1	56527
ENSMUSG00000060068	80.2334496279102	2.87898155022442	0.385621158091176	7.4658288058554	8.27769107108161e-14	4.93316262286076e-13	NA	NA
ENSMUSG00000000320	53.5615442371675	-2.87895479708503	0.403583047119498	-7.13348793422582	9.7856891334058e-13	5.3741801381736e-12	Alox12	11684
ENSMUSG00000040732	48.665738634866	-2.87488299721232	0.445558309905264	-6.45231596695747	1.1015361099717e-10	5.16077887940472e-10	Erg	13876
ENSMUSG00000065513	1.99861368357908	2.873402221489	1.41293776212527	2.03363679456551	0.0419882291544112	0.0691609714550134	Mir26a-1	387218
ENSMUSG00000031803	24.2093326562591	-2.87311985447046	0.334692530716239	-8.58435606053713	9.13466412412272e-18	6.99846495116278e-17	B3gnt3	72297
ENSMUSG00000087075	8.18427033920955	2.87292469069508	0.789663542821235	3.63816300855295	0.000274589617768614	0.000671738774352011	Lbhd2	380787
ENSMUSG00000101895	4.39191093965455	2.8723717327937	0.798749750711042	3.59608466886747	0.000323042693761135	0.000782690165400089	NA	NA
ENSMUSG00000108713	40.3654100790887	2.87204258114932	0.483332450784846	5.94216791462198	2.81277073354797e-09	1.17701411784897e-08	NA	NA
ENSMUSG00000032589	255.086504712616	2.87096022559795	0.185187859566857	15.5029613297165	3.31265270575312e-54	1.28375516584679e-52	Bsn	12217
ENSMUSG00000038775	25.8548174649441	-2.87028587703072	0.351978803030506	-8.15471230743959	3.50012048811383e-16	2.42995726651896e-15	Vill	22351
ENSMUSG00000055003	1364.35379612356	2.86964290869899	0.140256265594574	20.4599979653957	4.89403694583484e-93	6.72104211317681e-91	Lrtm2	211187
ENSMUSG00000022454	1558.42129719142	2.86689034049055	0.200550672694899	14.2950921179506	2.34794909729796e-46	6.83330933972556e-45	Nell2	54003
ENSMUSG00000024292	597.568508876301	2.86659588983182	0.17077794614253	16.7855156627741	3.11511750782717e-63	1.62585456055787e-61	Cyp4f14	64385
ENSMUSG00000019945	183.733348820663	2.86521796307298	0.231973192693449	12.3515046277755	4.7808818218151e-35	8.76880770206537e-34	Cabcoco1	73287
ENSMUSG00000000093	568.375175293945	-2.86516332241022	0.364767937699747	-7.85475648018339	4.00549618516765e-15	2.58708899696322e-14	Tbx2	21385
ENSMUSG00000030109	8.10525159659622	2.86491771874787	0.77347183632233	3.70397160466741	0.000212250027357913	0.000527456440978898	Slc6a12	14411
ENSMUSG00000045991	167.494611109376	-2.86489568115203	0.270033992667271	-10.6093890360021	2.69505551682937e-26	3.29174290557486e-25	Onecut2	225631
ENSMUSG00000063409	482.33521165636	2.86431907363815	0.16707950909811	17.1434491823663	7.03508412193444e-66	3.93338176618996e-64	Lrrc43	381741
ENSMUSG00000078817	8.58598484511371	2.86374356349636	0.509829944518453	5.61705642104101	1.94238011547812e-08	7.54195410450623e-08	Nlrp12	378425
ENSMUSG00000043832	2.38426318239182	-2.86141745789478	1.16890148565177	-2.44795433406372	0.0143669863393813	0.0262066902569504	Clec4a3	73149
ENSMUSG00000054966	61.4400121827912	2.86112577429371	0.358204772042299	7.98740273051372	1.37811313539431e-15	9.19565135864534e-15	Lmntd1	74071
ENSMUSG00000109372	7.53480768071278	-2.86090857030973	0.640470408779374	-4.46688641831575	7.93662396454722e-06	2.35664105909454e-05	Gm19410	100502846
ENSMUSG00000055761	130.670124816154	2.86043590270695	0.235935700763415	12.1237942941719	7.90145113361684e-34	1.38783841533943e-32	Nkain3	269513
ENSMUSG00000037025	19.4212404770335	-2.86014683866849	0.384099622128086	-7.44636722843407	9.59455009911107e-14	5.68404015442889e-13	Foxa2	15376
ENSMUSG00000019828	34.6420413420687	2.85993972886518	0.44207306849988	6.46938239999563	9.84042794799925e-11	4.62609592001257e-10	Grm1	14816
ENSMUSG00000040268	2447.11503175153	-2.85941313557786	0.131970780980645	-21.6670168527474	4.20106743384329e-104	7.3848043779071e-102	Plekha1	101476
ENSMUSG00000100301	31.4294668490252	2.85873419389542	0.511535753043221	5.58853252561189	2.28996490528368e-08	8.82761383575408e-08	6030407O03Rik	109198
ENSMUSG00000020176	1409.89483687504	-2.85690538405521	0.178359231503595	-16.017704045768	9.61349294680464e-58	4.23321203447171e-56	Grb10	14783
ENSMUSG00000040649	1925.40727889306	2.85689837815872	0.117656310944404	24.281726625856	3.05791639340255e-130	1.15847580883162e-127	Rimklb	108653
ENSMUSG00000029999	1929.35040105245	-2.85620243362501	0.137385461689684	-20.7896992774707	5.36459811666866e-96	7.75502068536582e-94	Tgfa	21802
ENSMUSG00000009070	111.835172388985	2.8549454325295	0.209209641577931	13.6463377643426	2.12281811337462e-42	5.30656227590223e-41	Rsph14	71236
ENSMUSG00000011305	177.338996105319	2.85434488983543	0.218009030759076	13.0927828076526	3.62094280596144e-39	7.83100160190855e-38	Plin5	66968
ENSMUSG00000057228	17.0122941716814	2.85433333327667	0.352960397637911	8.08683736866374	6.12339426228579e-16	4.18895834760914e-15	Aadat	23923
ENSMUSG00000020325	346.868545377681	-2.85296930433115	0.216255743717889	-13.1925712366416	9.68254880027906e-40	2.15338709300133e-38	Fstl3	83554
ENSMUSG00000045731	10.1081417880029	2.85290849583592	0.728352997763957	3.91693108231084	8.96833737733774e-05	0.000234011729239095	Pnoc	18155
ENSMUSG00000002111	19.4647982980552	-2.85225115421403	0.659329737229483	-4.3259859113882	1.51851128387525e-05	4.36426165560524e-05	Spi1	20375
ENSMUSG00000007888	392.177589496212	-2.85084680365823	0.292994565842624	-9.73003303136179	2.24520040296963e-22	2.24040819502505e-21	Crlf1	12931
ENSMUSG00000024076	1581.19964168345	2.84965478178178	0.237747382131571	11.9860616602069	4.20423253478926e-33	7.14459408251543e-32	Vit	74199
ENSMUSG00000006651	19947.8164799175	-2.84709905875168	0.232073398652941	-12.2680974005532	1.34373812329522e-34	2.41619949125744e-33	Aplp1	11803
ENSMUSG00000012519	50.963496956451	-2.84696743032575	0.262578033932691	-10.8423670772687	2.16788085070859e-27	2.80700329597053e-26	Mlkl	74568
ENSMUSG00000049353	370.678959380323	2.84659547456357	0.199254737785177	14.2862122437088	2.66727366567238e-46	7.73192668282575e-45	Rd3	74023
ENSMUSG00000086057	2.90302160428942	2.8458406891484	1.19455014355969	2.38235347799461	0.0172023762106108	0.0308360101546541	NA	NA
ENSMUSG00000067879	144.392986295117	2.84573064666256	0.266765941529295	10.6675186133162	1.44431970451623e-26	1.7950247096909e-25	Vxn	76982
ENSMUSG00000097881	502.346908676425	2.84482140274247	0.167644270337859	16.969392374754	1.38356221138199e-64	7.50642283227073e-63	Celrr	98452
ENSMUSG00000022696	35.1955462487559	2.84481673135075	0.940164517137585	3.02587119540743	0.00247917889501118	0.0052249182677998	Sidt1	320007
ENSMUSG00000025911	1967.88677965023	2.84360987166605	0.149053780743441	19.0777440027544	3.86588916725375e-81	3.53938261133611e-79	Adhfe1	76187
ENSMUSG00000079915	3.10783906162032	2.84285358028022	1.218205133584	2.33364111011127	0.0196145220748727	0.0347264437636917	NA	NA
ENSMUSG00000103726	2.05835869550202	-2.84161639832011	0.957516376026733	-2.96769482952507	0.00300042061570873	0.00624438740187231	NA	NA
ENSMUSG00000045532	139.837498165879	2.84120136329936	0.28954650730754	9.81259069473627	9.93836519334234e-23	1.01053076535544e-21	C1ql1	23829
ENSMUSG00000061911	35.1513564245012	2.84007635646833	0.360975361727057	7.86778450163529	3.60976678372179e-15	2.33905648890354e-14	Myt1l	17933
ENSMUSG00000048163	17.7457017311555	-2.84002013124199	0.634837158090124	-4.47361988038956	7.69064085019491e-06	2.28823901694425e-05	Selplg	20345
ENSMUSG00000091017	4.7355308334255	-2.8398450855694	1.27949114320586	-2.21951132733437	0.0264519574594294	0.0455544212913271	Fam71a	619288
ENSMUSG00000053214	25.5510151331	2.83967500571318	0.351198773515755	8.08566321939559	6.18268160173881e-16	4.2229425811317e-15	Gm9899	100502829
ENSMUSG00000085526	42.3932512540319	2.83929769793017	0.321995375264778	8.81782136030805	1.16708254947372e-18	9.48384055458067e-18	NA	NA
ENSMUSG00000066705	4963.34408867376	2.8391788364849	0.164071501594397	17.304521558556	4.3487863248246e-67	2.53463877759605e-65	Fxyd6	59095
ENSMUSG00000036570	1688.37086589688	2.83849140555977	0.178934908580512	15.8632623900919	1.13824314944635e-56	4.81900129533423e-55	Fxyd1	56188
ENSMUSG00000038264	1211.86201044423	-2.83841997584706	0.419878740146948	-6.76009453313515	1.37901733038196e-11	6.88662450010972e-11	Sema7a	20361
ENSMUSG00000031103	163.867280876956	-2.83804438638231	0.133952078828706	-21.1870126331636	1.25831920409329e-99	2.00355419358999e-97	Elf4	56501
ENSMUSG00000085773	17.0925625817043	-2.83745309790225	1.16578952216683	-2.43393257869425	0.0149357768205069	0.0271428189626167	NA	NA
ENSMUSG00000043541	713.76044675409	2.83728473328616	0.15564931082094	18.2287009066824	3.05491779682549e-74	2.36358129400164e-72	Casc1	320662
ENSMUSG00000064330	25.2395336805947	2.83540546674677	0.330410594813605	8.58146049567906	9.36760592916618e-18	7.17193049064699e-17	Pde6h	78600
ENSMUSG00000060716	3160.13303682254	-2.83413858873951	0.176692029499427	-16.0399911459996	6.71639314364168e-58	2.96940254618186e-56	Plekhh1	211945
ENSMUSG00000106940	4.41255975080088	-2.83291916350621	0.796893332793724	-3.55495402825701	0.000378045182262395	0.000906610075433068	NA	NA
ENSMUSG00000103346	2.26002148843182	2.83218800755014	1.50236661099967	1.88515105887878	0.0594094462082791	0.0943749478030591	NA	NA
ENSMUSG00000040289	2877.69413310403	2.83054702133118	0.163371129733718	17.3258704028352	3.00120091688841e-67	1.75854367324771e-65	Hey1	15213
ENSMUSG00000031765	29391.5698871317	2.82991722920227	0.131826141629501	21.4670413183736	3.16540029103413e-102	5.47664099172385e-100	Mt1	17748
ENSMUSG00000110622	19.3311960272181	-2.82968380705231	0.686936018249966	-4.11928291991618	3.80053277602596e-05	0.000103905818946894	Iqcn	637079
ENSMUSG00000026875	1000.95081302832	2.82944123570617	0.147220504698889	19.2190703427708	2.56321315500288e-82	2.41723101523083e-80	Traf1	22029
ENSMUSG00000040026	51.9673125893239	-2.82912353463702	0.827079454076574	-3.42061880595947	0.000624788392676858	0.0014472354366739	Saa3	20210
ENSMUSG00000005338	1259.28086359719	2.82906206870177	0.150895511716973	18.7484838780898	1.99189052224502e-78	1.72995298202726e-76	Cadm3	94332
ENSMUSG00000068855	2.85893413452339	-2.82834293051204	1.27577415751461	-2.21696208051592	0.0266256828610207	0.045817693594268	Hist2h2ac	319176
ENSMUSG00000019851	246.53932459044	-2.8276248202889	0.19405393281481	-14.5713347793232	4.27456643586023e-48	1.33796365092816e-46	Perp	64058
ENSMUSG00000097276	18.7044353522844	2.82664860690745	0.451565434700894	6.25966557599732	3.85803915498221e-10	1.73111485302071e-09	4930525G20Rik	320163
ENSMUSG00000109209	6.07885349320265	-2.82498561931946	0.948740428552469	-2.97761699017049	0.00290498754248639	0.00605968885983459	NA	NA
ENSMUSG00000058620	3.53994532856656	2.82423828578351	0.823499185629573	3.42955807979865	0.00060456502814858	0.0014034978725313	Adra2b	11552
ENSMUSG00000086716	25.1973166161654	2.82364074343156	0.343283546693629	8.22538910072372	1.94558211106812e-16	1.37549149699163e-15	NA	NA
ENSMUSG00000046782	20.2804100347205	-2.82321654726691	0.401206509351628	-7.03681640616794	1.9668172618401e-12	1.05150549134824e-11	Ttc6	70846
ENSMUSG00000012396	34.9868872949671	2.82308019008487	0.337318356501593	8.36918636555594	5.80174300442167e-17	4.23667992808765e-16	Nanog	71950
ENSMUSG00000040605	2462.44482650768	2.82102593699875	0.16170333089998	17.4456884796248	3.71218280274244e-68	2.29123013271516e-66	Bace2	56175
ENSMUSG00000075571	10.236298559607	2.82048838343027	1.02851736470678	2.74228562415605	0.00610132617814616	0.0120312698656022	Defb30	73670
ENSMUSG00000038026	53.1932259979791	2.82000052509039	0.460619475105506	6.12219126089808	9.22971381555257e-10	4.0087863544008e-09	Kcnj9	16524
ENSMUSG00000027485	1.30047382361872	2.81953079994121	1.88223678003162	1.4979681779961	0.134141518423067	0.192671694620869	Bpifb1	228801
ENSMUSG00000004885	48.8134669387	-2.81881849358354	0.292492810791765	-9.63722317124007	5.56735972896999e-22	5.45879497209539e-21	Crabp2	12904
ENSMUSG00000041556	8547.92055611235	2.81875697215623	0.135478228752352	20.8059774482938	3.82092137568274e-96	5.56007320449515e-94	Fbxo2	230904
ENSMUSG00000010592	3.49030175528875	2.81861842220616	0.897249719315646	3.14139794254379	0.00168143398729235	0.00364144973415877	Dazl	13164
ENSMUSG00000024365	4.06778681998993	-2.81762399857873	0.917381367129192	-3.0713769644091	0.00213073957445199	0.00453318557992192	Cyp21a1	13079
ENSMUSG00000026483	182.094571803956	-2.81594372371652	0.28351994533651	-9.93208333323527	3.01881250310828e-23	3.16169528745463e-22	Fam129a	63913
ENSMUSG00000029309	101755.627057912	2.81580134513072	0.139584777458612	20.1726964529898	1.70106314230986e-90	2.0765255792208e-88	Sparcl1	13602
ENSMUSG00000027887	142.99247304586	2.8157901253596	0.394666681450454	7.13460309092013	9.70668424872876e-13	5.33212432493292e-12	Sypl2	17306
ENSMUSG00000052819	3.54737043860646	-2.81531612133486	0.976037832623793	-2.88443339718369	0.00392118693182972	0.00798297419189239	Best2	212989
ENSMUSG00000044938	2.98205462675782	-2.81459309095114	0.869431371936316	-3.23728034414348	0.00120674799650008	0.00268324971939853	Klhl31	244923
ENSMUSG00000010825	54.1553751540748	2.81408522782387	0.347599773056216	8.09576255784481	5.69067287094825e-16	3.90509540891149e-15	Grid2ip	170935
ENSMUSG00000092192	96.6486500883372	2.81195184766379	0.197277825315487	14.2537654354559	4.24747386258604e-46	1.21523103102348e-44	Dyx1c1	67685
ENSMUSG00000026874	347.015784268278	2.81170513109769	0.178642744136358	15.7392629893298	8.13860605505816e-56	3.33637296357823e-54	Hc	15139
ENSMUSG00000108866	70.90307960453	2.81141091949017	1.22608793284437	2.29299289567923	0.0218484139674121	0.0383079476624597	NA	NA
ENSMUSG00000041578	10.634606732449	-2.80963130969566	1.55694278369597	-1.80458224869765	0.0711400779253776	0.110673061839546	Crx	12951
ENSMUSG00000021998	185.926192948197	-2.80926202607136	0.318744107018576	-8.81353400490519	1.21261305997374e-18	9.83200987704905e-18	Lcp1	18826
ENSMUSG00000009216	9.61047640781483	2.80888437404352	0.501686397651157	5.59888485554806	2.1573502233812e-08	8.33687239858515e-08	Fam163b	109349
ENSMUSG00000104145	3.19893159468347	-2.80695526797734	1.41042849296337	-1.99014362087922	0.0465751168003517	0.0758632350966738	NA	NA
ENSMUSG00000064387	5.21947392608376	-2.80626301304186	0.740439452129543	-3.78999660940661	0.000150649341092421	0.000381493370038467	Snora73a	100306944
ENSMUSG00000048938	4.60414843772024	2.8051297943374	0.73131698573643	3.83572356317234	0.000125195163270182	0.000320283306850124	Nr1h5	381463
ENSMUSG00000021509	112.57425346754	2.80442412329721	0.318464950633458	8.80606835295042	1.29612023780391e-18	1.04820206055448e-17	Slc25a48	328258
ENSMUSG00000086162	12.326309833692	2.80409149908034	0.552114962920125	5.07881815817771	3.79789999523323e-07	1.29905443018773e-06	NA	NA
ENSMUSG00000045102	96.7181890274351	2.80381716329623	0.158051608602998	17.7398837511296	2.0636148831909e-70	1.38666085101999e-68	Poln	272158
ENSMUSG00000039997	15.7812096016111	-2.80375745307436	0.799354016448779	-3.50752907395195	0.000452288927819159	0.00107138255831936	Ifi203	15950
ENSMUSG00000105686	4.49764402076121	2.80364440459931	1.29106345346476	2.17157754491099	0.0298875422706273	0.050884779661591	Gm35394	102638959
ENSMUSG00000035407	726.611364001188	2.80347138641257	0.283048430369161	9.90456432758235	3.97699606852703e-23	4.14154192482201e-22	Kank4	242553
ENSMUSG00000030748	463.926800163605	-2.80212254059638	0.240948748649758	-11.6295376352817	2.91673116845302e-31	4.53890467170101e-30	Il4ra	16190
ENSMUSG00000097486	10.5169224134167	2.80101027117244	0.718902518117665	3.89623099179908	9.77012125172746e-05	0.00025366758154816	Gm17733	100503783
ENSMUSG00000099579	4.54840883238947	2.80063988151411	1.01244845672354	2.7662048995338	0.00567128882627048	0.0112488923433509	1700120K04Rik	68232
ENSMUSG00000026971	6.51001465464448	-2.79938774066675	0.6628149315085	-4.22348321920814	2.4055528919961e-05	6.7566424256462e-05	Itgb6	16420
ENSMUSG00000036198	16.0988042719676	-2.7967855290323	0.410046829190977	-6.82064908183869	9.06300804625113e-12	4.61295982859106e-11	Arhgap36	75404
ENSMUSG00000025498	263.253094474305	2.79668039221466	0.418206114443097	6.68732544941111	2.27286052238288e-11	1.11776106218261e-10	Irf7	54123
ENSMUSG00000048040	828.4112397599	2.79648543677844	0.171903330584103	16.2677792645226	1.67109308560844e-59	7.81253795107961e-58	Arxes2	76976
ENSMUSG00000085201	4.01361482501619	-2.79563724901306	0.949924737006447	-2.94300920915389	0.00325038749128436	0.00672005686356711	NA	NA
ENSMUSG00000027643	14.3047113731588	2.79543320495191	0.562443423330923	4.97015893331402	6.68980422359692e-07	2.22618610033462e-06	Ghrh	14601
ENSMUSG00000097336	120.214884266954	-2.79519477882032	0.675622636172706	-4.13721303752439	3.51549687125653e-05	9.65213204449827e-05	Fendrr	68790
ENSMUSG00000110862	6.40138542583697	2.79376033526879	0.738741509948956	3.78178334051085	0.000155708857740634	0.000393102224340372	NA	NA
ENSMUSG00000069601	2773.21795993201	-2.7935931090064	0.191569929018765	-14.5826285122899	3.6229423592477e-48	1.13886856165593e-46	Ank3	11735
ENSMUSG00000021136	2913.62302563251	2.79326696092761	0.130110701956374	21.4683874495136	3.07504251544741e-102	5.36253247554968e-100	Smoc1	64075
ENSMUSG00000036964	85.3896360613796	2.79250807699834	0.192207523356137	14.5286096414871	7.98241966841461e-48	2.47387457509273e-46	Trim17	56631
ENSMUSG00000026258	5.35190876818997	2.79184327699143	1.29174763960818	2.16129156453366	0.030672824128542	0.0521006466122799	Snorc	73234
ENSMUSG00000073795	82.1689923349996	2.79029553567181	0.196695790537845	14.1858426560224	1.12110910135897e-45	3.15822183130264e-44	6430531B16Rik	381933
ENSMUSG00000028946	7.10713608293981	-2.7889911933581	0.612306542236479	-4.55489367004176	5.24120831281034e-06	1.58717020751628e-05	Hes3	15207
ENSMUSG00000109761	2.73891412603387	2.78826003366259	0.847945721662339	3.28825296529169	0.00100811213290209	0.00226564875690473	5430403N17Rik	330737
ENSMUSG00000055026	265.295985523534	2.78817072805988	0.186000975999034	14.9900865470424	8.52420782545779e-51	2.89941824378923e-49	Gabrg3	14407
ENSMUSG00000110028	2.85838878371406	-2.78774374281018	1.51945434021508	-1.83470056916325	0.0665500679220892	0.104405586352425	NA	NA
ENSMUSG00000110901	2.34892616531784	2.7852298321215	1.37996136454127	2.01833899389449	0.0435559682533497	0.0715234504469661	NA	NA
ENSMUSG00000021898	56.3351369897728	2.78324065906603	0.292565063307531	9.51323656898983	1.84820834332296e-21	1.76032431416712e-20	Asb14	142687
ENSMUSG00000020182	191.246289797191	-2.7824062367432	0.353018375219224	-7.88176036166766	3.22800658134159e-15	2.09849078733192e-14	Ddc	13195
ENSMUSG00000085303	4.03227091100979	2.78168308688161	0.762608688623885	3.64758903009762	0.000264712600005934	0.00064909384666113	NA	NA
ENSMUSG00000027676	1803.62594509846	2.78141496706667	0.195837166791052	14.202692025433	8.81595854468506e-46	2.49952331744987e-44	Ccdc39	51938
ENSMUSG00000045655	1038.84542213893	2.780887199082	0.248457693245628	11.1925984772497	4.43250183655777e-29	6.22334586930888e-28	Fam216b	219170
ENSMUSG00000106093	22.8743925475769	2.78071088964094	0.392199654972054	7.09003910225031	1.3407411228044e-12	7.2740999237978e-12	NA	NA
ENSMUSG00000020701	108.0015495668	2.78037093120199	0.381008125193016	7.29740587498881	2.93368818698025e-13	1.67957088411978e-12	Tmem132e	270893
ENSMUSG00000041592	1483.03188081459	2.78029605390803	0.215943827972567	12.8750892304328	6.21671921268615e-38	1.27425346324956e-36	Sdk2	237979
ENSMUSG00000005824	3.09271689753958	2.77804777521488	0.836552085858282	3.32083061195726	0.000897499900109571	0.00203223055493689	Tnfsf14	50930
ENSMUSG00000024349	883.755654177845	-2.7774538929132	0.381317735946601	-7.28383086094413	3.24471778509467e-13	1.84800891373471e-12	Tmem173	72512
ENSMUSG00000075510	3.71887702638861	2.77540015540189	0.911781597172627	3.04393087556079	0.00233508787380532	0.00493924584627689	Fam187a	66784
ENSMUSG00000097266	6.79340202835142	2.77469706537499	1.26982643623461	2.18509946414626	0.0288815545406329	0.0493095880280752	NA	NA
ENSMUSG00000086552	45.9263145876423	2.77396655663988	0.349561274967876	7.93556596592344	2.09537584255814e-15	1.38180352306513e-14	Dlx4os	320453
ENSMUSG00000085558	159.156862539928	2.77301070949305	0.160514679511364	17.275745233611	7.16420189410112e-67	4.14260547944957e-65	NA	NA
ENSMUSG00000097455	1.74852088443325	2.77293737873803	1.53277885167658	1.80909162186374	0.070436770468431	0.109758680767522	NA	NA
ENSMUSG00000036885	5059.70923301754	2.77101847879616	0.114024588122078	24.3019380682123	1.86998716594965e-130	7.20863649077399e-128	Arhgef26	622434
ENSMUSG00000090660	2.45047238685952	2.77072099979649	1.25251603618501	2.21212417226667	0.0269580863475484	0.0463171499972384	NA	NA
ENSMUSG00000079654	24.3364990001924	2.77038078760064	0.371362956331263	7.46003536531901	8.6499259752597e-14	5.14662397656056e-13	Prrt4	101359
ENSMUSG00000029762	252.296696900456	-2.76948439034622	0.172596158886016	-16.0460372248215	6.093239963616e-58	2.69932987339787e-56	Akr1b8	14187
ENSMUSG00000055976	5.1295251332148	-2.76920552171201	0.585255764503163	-4.73161596975102	2.22739505583031e-06	7.03096560289605e-06	Cldn23	71908
ENSMUSG00000035179	902.190713461018	2.76848177300275	0.16693512275568	16.5841778967904	9.0698309428931e-62	4.53966731909317e-60	Ppp1r32	67752
ENSMUSG00000024043	75.688320335411	-2.76838115836464	0.2789638338986	-9.92379951076708	3.28026138962142e-23	3.43061320866975e-22	Arhgap28	268970
ENSMUSG00000086593	9.2919537771261	2.76785945197507	1.23885071064608	2.23421549359372	0.0254688974758807	0.0440132193659085	Gm16548	100503816
ENSMUSG00000022548	7713.13286693882	-2.76749022132209	0.24378098572436	-11.3523629133703	7.21851562362678e-30	1.05530568062509e-28	Apod	11815
ENSMUSG00000110020	35.9606761330553	2.76747528126456	0.313282439393701	8.83380277113677	1.01175977015717e-18	8.24300979965279e-18	NA	NA
ENSMUSG00000024784	4.26813639695982	-2.76740906375859	0.890590461748146	-3.10738682101583	0.00188749243726403	0.00405334942572348	Gpha2	170458
ENSMUSG00000028553	1.84167888072463	2.76725722458299	1.39002075357764	1.99080281172826	0.0465025701371524	0.0757787728881377	Angptl3	30924
ENSMUSG00000034528	2.07692022014619	2.76720260605318	1.53246103196255	1.80572461441929	0.0709613658666816	0.11043516482673	Hsd17b13	243168
ENSMUSG00000057265	268.829165608457	2.76660884169197	0.211125104318705	13.1041206616321	3.11855677673317e-39	6.77784847232027e-38	Bbof1	72873
ENSMUSG00000108084	49.8435640837466	2.76603226593063	0.36462805123162	7.58590091077109	3.30184696608213e-14	2.01531898293674e-13	NA	NA
ENSMUSG00000023031	87.3981406449648	-2.76382687325175	0.347979595813814	-7.94249693516667	1.98151253489236e-15	1.30907320893535e-14	Cela1	109901
ENSMUSG00000105366	24.1585901490121	-2.76271287834462	0.565099392973041	-4.88889726780581	1.01402392936704e-06	3.31861003872238e-06	NA	NA
ENSMUSG00000066196	629.135287093364	2.76183410704453	0.139591665226592	19.7850932042496	4.00157450360965e-87	4.48605084529668e-85	Spag8	433700
ENSMUSG00000037295	624.535830893562	-2.75946804686762	0.140227376353289	-19.6785258244824	3.29446393741536e-86	3.56597320674028e-84	Ldlrap1	100017
ENSMUSG00000059854	1824.69973942239	2.75900039599074	0.212305671743957	12.9954153995383	1.29900515555721e-38	2.73662898207656e-37	Hydin	244653
ENSMUSG00000001095	2.19091238624107	-2.75823250641588	1.13457308470032	-2.43107521552428	0.0150540890597925	0.0273374792488281	Slc13a2	20500
ENSMUSG00000106189	4.8804731629423	2.75803675302369	1.21865435118144	2.26318213228376	0.0236244641985421	0.041149453177532	NA	NA
ENSMUSG00000070368	6.62401137433025	2.75705825235451	1.20902170260487	2.28040426934798	0.0225837226451563	0.0394681110226341	Prok1	246691
ENSMUSG00000040016	7.21324790482343	2.7566348142186	0.524793297429607	5.25280110801789	1.49803277863641e-07	5.34094990182994e-07	Ptger3	19218
ENSMUSG00000023084	977.697069363998	2.75561524726046	0.155796110004313	17.6873173995433	5.25167750097372e-70	3.50745014373543e-68	Lrrc71	74485
ENSMUSG00000078816	128.508655410839	2.75393565189279	0.193573738090195	14.2268041060901	6.24721968689439e-46	1.78041709701855e-44	Prkcg	18752
ENSMUSG00000105013	2.60032926697784	-2.75329436292875	1.30750179485724	-2.10576717657918	0.035224581326883	0.0590651824854331	NA	NA
ENSMUSG00000027559	244.588508971547	2.75135009638022	0.181391633107245	15.1680099531026	5.75967834290794e-52	2.04454623955923e-50	Car3	12350
ENSMUSG00000111424	3.63125032427366	-2.75131530640296	0.941316873886415	-2.92283648867741	0.00346858612680722	0.00714027009221802	NA	NA
ENSMUSG00000091089	9.09586174070305	-2.75120908096915	0.519243946305636	-5.29849043121966	1.16763994860511e-07	4.21013334274699e-07	NA	NA
ENSMUSG00000034391	26.8873742794551	2.75065919140113	0.290732496492464	9.46113428868943	3.04620579298136e-21	2.86902185551562e-20	Fbxo15	50764
ENSMUSG00000058914	669.371970215677	-2.7506205345497	0.268625768094473	-10.2396004451157	1.31779453880473e-24	1.48187816791998e-23	C1qtnf3	81799
ENSMUSG00000004231	63.2975636583209	-2.75026505988748	0.212643854776258	-12.9336681879722	2.90615452688764e-38	6.03562697724973e-37	Pax2	18504
ENSMUSG00000004902	6287.26873541081	2.75011534973816	0.13174040012808	20.8752618563815	8.98752343855827e-97	1.34342076541116e-94	Slc25a18	71803
ENSMUSG00000026976	23.8091033643297	-2.74986165401221	0.437872463274412	-6.28005157814387	3.38460725164751e-10	1.52710421232958e-09	Pax8	18510
ENSMUSG00000039813	226.98896060712	-2.74931885884612	0.234491111837082	-11.7246186318408	9.53293927878842e-32	1.51897951249324e-30	Tbc1d2	381605
ENSMUSG00000035183	13.557859124686	-2.74892861429576	0.561846776073054	-4.89266599251311	9.94791517715883e-07	3.25955174750538e-06	Slc24a5	317750
ENSMUSG00000046204	173.81023960866	2.74870663434226	0.170234138678782	16.1466240301474	1.19949392686463e-58	5.41200822484528e-57	Pnma2	239157
ENSMUSG00000032715	321.910714067805	-2.74838952670277	0.3982786783879	-6.90066949560881	5.17580246596158e-12	2.68289472952521e-11	Trib3	228775
ENSMUSG00000018451	1173.17541521221	2.74798313538488	0.213972456163289	12.8426956658749	9.45248095884355e-38	1.91958746865683e-36	6330403K07Rik	103712
ENSMUSG00000068428	134.58901437674	2.74733650099271	0.269278217595523	10.2025946455105	1.93045117907037e-24	2.14556417590861e-23	Gmnc	239789
ENSMUSG00000006219	371.807994503067	-2.74733607745124	0.36982568012654	-7.42873257614562	1.09643161351916e-13	6.46241734009026e-13	Fblim1	74202
ENSMUSG00000062036	3.1803555306415	2.74705431862479	0.939332415101545	2.92447516391503	0.00345037612106682	0.00710484335661894	4932415M13Rik	211496
ENSMUSG00000074676	49.2828008456148	-2.7453754286699	0.246442080970821	-11.1400432014488	8.00804936675211e-29	1.11226844965641e-27	Foxs1	14239
ENSMUSG00000032503	355.579134215621	2.74433142868538	0.270259307590375	10.1544381696	3.1662857359742e-24	3.48212194577383e-23	Arpp21	74100
ENSMUSG00000056306	49.1416803638626	2.74295870013551	0.234012836656214	11.7214027201643	9.90187102038303e-32	1.57662182558606e-30	Sertm1	329641
ENSMUSG00000104713	94.427209302402	2.74248187475097	0.415172969395373	6.60563687165115	3.95812016516226e-11	1.91272870879944e-10	Gbp6	100702
ENSMUSG00000035849	10.9544820998352	2.74201142188112	0.471965857970652	5.80976648114158	6.25600417151887e-09	2.54231883966681e-08	Krt222	268481
ENSMUSG00000039720	386.61891394528	2.74189139726017	0.207193840659111	13.2334599741858	5.62376595965262e-40	1.275637284914e-38	Got1l1	76615
ENSMUSG00000085564	7.68365338222984	2.74141957052492	0.670695974034508	4.08742511757476	4.36187399343546e-05	0.000118647508365632	NA	NA
ENSMUSG00000103382	2.61039149609449	-2.74113962252422	1.22856717833292	-2.23116787658592	0.0256700109636472	0.0443398436368384	NA	NA
ENSMUSG00000021087	12821.6252658407	2.74082855362898	0.165647111273233	16.5461898644765	1.70561218840232e-61	8.44085959814508e-60	Rtn1	104001
ENSMUSG00000081886	4.89046703327588	2.74058466074649	1.18099536635297	2.32057189962539	0.0203099602581649	0.0358152689223806	NA	NA
ENSMUSG00000026645	14.9265354029826	2.74055631113243	0.404715644312649	6.77156010558195	1.27401011081492e-11	6.38836699336745e-11	Olah	99035
ENSMUSG00000047021	4293.30810995678	2.74007772384596	0.188099965635616	14.5671356961011	4.54553608843498e-48	1.42075482889306e-46	Cfap65	241116
ENSMUSG00000097665	18.4255816986064	2.73978451759977	0.38281842733947	7.15687731293622	8.25355001021194e-13	4.55323259790075e-12	Gm16853	330902
ENSMUSG00000053368	23.9983290767003	2.73955051497883	0.380556384806419	7.19880318490093	6.07433543038656e-13	3.37731205495658e-12	Rxfp2	140498
ENSMUSG00000024500	2130.96938463955	2.73910642456549	0.178531770254591	15.3424033193613	3.98176120927691e-53	1.47789255154462e-51	Ppp2r2b	72930
ENSMUSG00000104415	92.9015133932559	2.73864479866118	0.53777022535229	5.09259283900872	3.53199666041788e-07	1.21187636819741e-06	NA	NA
ENSMUSG00000057098	306.621070901227	-2.73791963274865	0.317717162927315	-8.61747476127064	6.84468449453923e-18	5.27713166310563e-17	Ebf1	13591
ENSMUSG00000040164	46.9972398031626	2.73692100315442	0.346974387602772	7.88796263050902	3.07159703746047e-15	1.9997689393813e-14	Kcns1	16538
ENSMUSG00000064299	1.258940390989	-2.73623323701841	2.1955964814119	-1.24623684733674	0.212677455127229	0.286626700288923	4921528I07Rik	77049
ENSMUSG00000001494	1.99576009629764	-2.73604132451801	1.80385023217844	-1.51677854164966	0.129322606523798	0.186824827951835	Sost	74499
ENSMUSG00000031871	274.29357787741	-2.73596686309121	0.290625502550448	-9.41406325006282	4.77319468465031e-21	4.44789681110353e-20	Cdh5	12562
ENSMUSG00000069085	57.3763559442737	2.7358452317593	0.288125440470336	9.49532685240603	2.19521611466583e-21	2.08540785506063e-20	Dytn	241073
ENSMUSG00000033595	3418.84051168818	-2.73477891896423	0.33259877426592	-8.2224563966003	1.99376800072385e-16	1.40684214129432e-15	Lgi3	213469
ENSMUSG00000024033	2402.73900285896	2.7345901678944	0.240720059998686	11.3600427314173	6.61122924838596e-30	9.67811727347e-29	Rsph1	22092
ENSMUSG00000071489	3.30730102348954	2.73439204714575	1.19373177539564	2.29062516681311	0.0219851020845193	0.0385353101550049	Ptgdr	19214
ENSMUSG00000021743	240.87259009255	2.73431557645411	0.175436981544785	15.5857422555808	9.10001685745668e-55	3.5770066262772e-53	Fezf2	54713
ENSMUSG00000049241	3.5896462634895	-2.73404596018402	1.34395536246063	-2.03432795206702	0.0419185407253883	0.0690668937731671	Hcar1	243270
ENSMUSG00000032482	16898.9162142882	2.73336067266326	0.152249955868131	17.9531130703953	4.53741967101529e-72	3.18532659524661e-70	Cspg5	29873
ENSMUSG00000031325	66.0774642731371	2.73265194142809	0.285323783658807	9.57737173672079	9.95458308662376e-22	9.6103714482594e-21	4930519F16Rik	75106
ENSMUSG00000050069	24.5504852212585	-2.73244664542356	0.430342791292566	-6.34946535810779	2.16064512587932e-10	9.90494404049997e-10	Grem2	23893
ENSMUSG00000058794	4.9881125673124	2.73230971828403	1.21936638524165	2.24076188367498	0.0250415031660273	0.0433564690778597	Nfe2	18022
ENSMUSG00000029321	4.74734257399773	-2.73187972240238	1.37352603922435	-1.98895371793979	0.0467063116850516	0.0760487429904141	Slc10a6	75750
ENSMUSG00000021750	8555.79846679127	2.73163223004855	0.175094594056054	15.6008941610959	7.17816602751948e-55	2.83679572163104e-53	Fam107a	268709
ENSMUSG00000030004	111.952845742621	2.73048124333757	0.348407293345672	7.83703813177219	4.61297999385345e-15	2.96811154919303e-14	Nat8	68396
ENSMUSG00000021198	577.548083132806	2.73046737909862	0.149754014949187	18.2330161900841	2.82312962155188e-74	2.19196562453567e-72	Unc79	217843
ENSMUSG00000047671	382.587288081297	2.73000652296776	0.195583535923309	13.9582634605718	2.80177537360469e-44	7.44418504041304e-43	Tctex1d4	242646
ENSMUSG00000062488	279.927732685639	2.72987939920509	0.533409768731457	5.11779041035793	3.09135848265604e-07	1.06819342568645e-06	Ifit3b	667370
ENSMUSG00000033720	10890.5813976061	2.72980699956178	0.129316139451504	21.1095615067098	6.49726693642857e-99	1.01251380421379e-96	Sfxn5	94282
ENSMUSG00000078451	503.156444746097	2.72943829614852	0.191166572026202	14.2778011198234	3.00948170504231e-46	8.66675511204385e-45	Ppil6	73075
ENSMUSG00000023439	48.9101660442814	-2.72866646394218	0.649960525345593	-4.19820336395246	2.69040975136096e-05	7.51734148863866e-05	Gnb3	14695
ENSMUSG00000105595	3.0624841521477	2.72822015881549	1.01281729776826	2.69369427716837	0.00706649492183254	0.013761596465251	NA	NA
ENSMUSG00000035805	40741.064658542	2.72783683278992	0.0976464989481699	27.9358385827825	9.79741212853507e-172	1.07639268350151e-168	Mlc1	170790
ENSMUSG00000090002	136.21735734807	2.72726463038095	0.183111989136664	14.8939708603432	3.60695732960743e-50	1.21001028096892e-48	NA	NA
ENSMUSG00000069072	78.915762180118	-2.72629402367328	0.358121043142591	-7.61277248538498	2.68277803784705e-14	1.6479922232489e-13	Slc7a14	241919
ENSMUSG00000022758	675.18090024285	2.72521245357677	0.135645975040091	20.090625267512	8.91325557623444e-90	1.08204952915248e-87	P2rx6	18440
ENSMUSG00000049404	85.8994880563975	2.72373799296136	0.281943001144594	9.66059799996418	4.43268814199838e-22	4.36768863426594e-21	Rarres1	109222
ENSMUSG00000030708	595.719596279186	2.72357554283835	0.149816202857477	18.1794458202184	7.50887401358248e-74	5.68939616208441e-72	Dnajb13	69387
ENSMUSG00000022323	2269.61864642433	2.72270090133519	0.13141304668393	20.7186498604186	2.35188243855891e-95	3.35570862483474e-93	Rida	15473
ENSMUSG00000020804	3.35590564637748	-2.72267925516743	1.4047803280844	-1.93815303413321	0.0526045547567081	0.0847046666912756	Aanat	11298
ENSMUSG00000029026	663.751767840328	2.72170336015431	0.133103170681742	20.4480730715428	6.24955319035314e-93	8.37325806412376e-91	Trp73	22062
ENSMUSG00000030827	3.8242000935538	-2.71942347472224	0.823183798873207	-3.30354348378169	0.000954711618371203	0.00215312310278871	Fgf21	56636
ENSMUSG00000109325	2.39983387400464	-2.71923910475318	1.02628003136468	-2.6496073407346	0.0080585368597229	0.0155283899341131	NA	NA
ENSMUSG00000062826	1.48851884711988	-2.71805488937248	1.39773682313627	-1.94461134913341	0.0518217723351432	0.0835912350257012	Ces2f	71903
ENSMUSG00000019232	1010.52065685872	2.71798114367138	0.381492073143162	7.12460712821	1.04377980178926e-12	5.71516909661485e-12	Etnppl	71760
ENSMUSG00000033981	3680.25846592676	2.71635055265077	0.26141444555442	10.3909734096362	2.72557086390879e-25	3.15703577188549e-24	Gria2	14800
ENSMUSG00000085223	5.09888024442024	-2.71631223524796	0.856658933847725	-3.17082111435821	0.00152008720529275	0.00331917680233506	NA	NA
ENSMUSG00000019027	1342.89193075233	2.71585169698212	0.17481140422869	15.535895435227	1.98283163792238e-54	7.75244832385558e-53	Dnah1	110084
ENSMUSG00000090326	109.875208054279	-2.71555393500757	0.343494358192417	-7.90567259764535	2.6649074707487e-15	1.74221993022199e-14	Dthd1	100322896
ENSMUSG00000000682	11.2425066062898	-2.71122336991762	0.721867805253962	-3.75584469924348	0.000172757802036795	0.000433915706081058	Cd52	23833
ENSMUSG00000000031	848.681645080759	-2.71069792293567	0.253780484242506	-10.6812701970629	1.24555596882792e-26	1.55150801037732e-25	H19	14955
ENSMUSG00000100627	8.18835617849667	-2.70892997615028	1.26154426364115	-2.14731266609036	0.0317683981306434	0.0537455352729155	NA	NA
ENSMUSG00000031364	6.70851611305182	-2.70723648483968	0.764566269228344	-3.54087878814223	0.000398796741548144	0.000952681104809455	Grpr	14829
ENSMUSG00000105349	6.97150807046885	2.70633220543848	0.699124067697247	3.87103281160455	0.000108375201667856	0.000279564252905353	NA	NA
ENSMUSG00000103529	19.4588229512492	2.7061716016456	0.39974568614622	6.76973309639602	1.29020188771264e-11	6.46218511025982e-11	NA	NA
ENSMUSG00000039021	761.422703251762	2.70584956948492	0.136464795898319	19.8281875678843	1.70057859928603e-87	1.94618820636e-85	Ttc16	338348
ENSMUSG00000052229	61.4575483965079	2.70493368029337	0.431840698155959	6.26373033353259	3.75875268209188e-10	1.68932445660881e-09	Gpr17	574402
ENSMUSG00000041423	837.202778202176	2.70468343023033	0.208106657069205	12.9966213879016	1.27868720498334e-38	2.69900037993265e-37	Paqr6	68957
ENSMUSG00000075520	2.98767828548167	-2.7045137375663	0.890307303323903	-3.03773059871483	0.00238366949494382	0.00503715808928646	Malrd1	102635496
ENSMUSG00000001281	5.38457845210883	-2.70438532588878	0.673179574530344	-4.01733122662781	5.88609631080615e-05	0.000157199464043533	Itgb7	16421
ENSMUSG00000102145	4.70687168307187	-2.70349065540333	0.926945989018052	-2.91655683009885	0.00353918241804077	0.0072699313145377	NA	NA
ENSMUSG00000060560	4.09345653099484	2.70281627086673	0.783220292531394	3.45090174072372	0.000558716942525082	0.00130450402487553	Ces4a	234677
ENSMUSG00000101583	5.39127856323801	2.70281505533425	0.782242140725145	3.45521535419802	0.000549853442925522	0.00128517494962265	Gm20753	626049
ENSMUSG00000027859	92.9272107149707	-2.70178468863765	0.226189247021006	-11.944797218352	6.91187259746844e-33	1.16112061608696e-31	Ngf	18049
ENSMUSG00000017390	45536.4930507938	2.7010431435405	0.143335732567044	18.8441716183863	3.28060810832263e-79	2.88339207856693e-77	Aldoc	11676
ENSMUSG00000021700	42.7803594716753	2.70076173557046	0.285650360363938	9.45478147526055	3.23697387562147e-21	3.04347569401072e-20	Rab3c	67295
ENSMUSG00000029648	444.168600956559	-2.70073623932613	0.387034309572738	-6.9780279745937	2.99352062933596e-12	1.57965006696444e-11	Flt1	14254
[truncated: 19,983 more rows]
