# Supplementary material for: Diverse but unique astrocytic phenotypes during embryonic stem cell differentiation, culturing and development
Source: Commun Biol. 2023 Jan 13;6:40. doi: 10.1038/s42003-023-04410-3 (PMC9839673; doi:10.1038/s42003-023-04410-3)
Supplement: Supplementary file 8 — Suppplementary Data 5 [file 42003_2023_4410_MOESM8_ESM.zip › contrasts_full.neoAC_CellC_vs_neoAC_direct_ID1.csv]

gene_id	baseMean	log2FoldChange	lfcSE	stat	pvalue	padj	symbol	entrez
ENSMUSG00000052305	100.913451494413	-10.950239312013	1.19778932011375	-9.14204119884216	6.12844816862638e-20	4.44717277441306e-19	Hbb-b1	15129
ENSMUSG00000057074	52.2124332117919	10.1896149163715	1.05323458076295	9.6745920638024	3.86630463711794e-22	3.13484545355692e-21	Ces1g	12623
ENSMUSG00000069919	35.5535588099969	-10.1431631470882	1.26463451112318	-8.02062814028349	1.05205771787759e-15	6.07060510370909e-15	Hba-a1	15122
ENSMUSG00000026532	1155.51862415984	9.88857750000082	0.420556986701955	23.5130501042152	2.99957659207954e-122	4.70783546126884e-120	Spta1	20739
ENSMUSG00000025902	55.1160515051118	-9.82329880885634	1.09674629762658	-8.95676496024148	3.34343376687476e-19	2.33519612713093e-18	Sox17	20671
ENSMUSG00000027656	2573.24648077649	9.67241349987481	0.509167892766547	18.9965110473091	1.82265204458359e-80	9.74431468993559e-79	Wisp2	22403
ENSMUSG00000024164	16135.2371552463	9.59011948561995	0.345653067940988	27.7449280075744	2.00616785611936e-169	7.60026315560529e-167	C3	12266
ENSMUSG00000026822	4221.58185898129	9.57893385805656	0.715688471476039	13.3842226608749	7.47755806665861e-41	1.24378791369182e-39	Lcn2	16819
ENSMUSG00000020928	46.4522588255648	-9.32964975320095	1.09927407339	-8.48710069585255	2.11856185649432e-17	1.34463199516897e-16	Higd1b	75689
ENSMUSG00000048001	3397.83734986085	-9.30287458447727	0.368002269307321	-25.2793946134837	5.38308899719276e-141	1.14837489840113e-138	Hes5	15208
ENSMUSG00000041378	347.761606104673	-9.27871600071517	0.582658348349267	-15.9247971422752	4.26394326010863e-57	1.172611079529e-55	Cldn5	12741
ENSMUSG00000093765	27.1812931738177	9.27706957785501	1.05797326371748	8.76871835613072	1.80711441398765e-18	1.21023239922434e-17	NA	NA
ENSMUSG00000111774	24.992887085168	9.19917018237321	1.04783362630729	8.77922787684563	1.64600730292819e-18	1.10672333131092e-17	NA	NA
ENSMUSG00000069917	18.1470972605178	-9.15657238062115	1.19915013117259	-7.63588490097345	2.24274618635771e-14	1.19495300564593e-13	Hba-a2	110257
ENSMUSG00000035042	29.911268957356	9.01843616123558	1.15513947531589	7.80722705262011	5.84598990664412e-15	3.22505488874445e-14	Ccl5	20304
ENSMUSG00000068246	33.0622054713122	8.90995138046043	1.14035524862309	7.81331202817603	5.57044650038295e-15	3.07923071579659e-14	Apol9b	71898
ENSMUSG00000057534	71.34499222535	8.74567550150125	1.05634449582947	8.27918878361164	1.24017197017043e-16	7.54646876226941e-16	Elobl	217066
ENSMUSG00000054630	15.4867469332465	8.53529654730304	1.08592327191808	7.85994440677844	3.84303984710746e-15	2.14649503204098e-14	Ugt2b5	22238
ENSMUSG00000033191	182.563019228305	-8.35106664361701	0.679022936692693	-12.2986517720483	9.20985538856802e-35	1.24381163154889e-33	Tie1	21846
ENSMUSG00000086503	12136.6259442765	8.33519038889528	0.786416272788906	10.5989546214956	3.01329555831226e-26	2.94402593609584e-25	Xist	213742
ENSMUSG00000074217	150.847317229748	8.25174738171557	0.534509194711883	15.4379895862475	9.08894100536587e-54	2.26687060965839e-52	2210011C24Rik	70134
ENSMUSG00000078922	16.2077426695177	8.23405582483467	1.18754061372793	6.93370460736186	4.09960245744662e-12	1.88138188800072e-11	Tgtp1	21822
ENSMUSG00000000805	78.2444037125325	-8.16491660733956	0.925938038995249	-8.81799457790875	1.16527895198716e-18	7.91489162658852e-18	Car4	12351
ENSMUSG00000001029	27.2398131761328	-8.08299493321753	1.08233155387683	-7.46813201949521	8.13412157763672e-14	4.17986560863919e-13	Icam2	15896
ENSMUSG00000037358	12.4301198615197	-7.98467727511635	1.12160657692319	-7.1189643850164	1.08741001494488e-12	5.19201657070486e-12	4930578C19Rik	75905
ENSMUSG00000033501	28.274068152786	7.94836551289943	1.07224286299418	7.41284067930661	1.23622366935078e-13	6.27043921667696e-13	Crygs	12970
ENSMUSG00000073555	64.9107851651857	7.82674826815872	1.08862103397991	7.18959860581119	6.4982075710334e-13	3.14781999467189e-12	Gm4951	240327
ENSMUSG00000047867	42.3705553307416	-7.81946083992647	0.940498794028972	-8.31416360081542	9.24016106228252e-17	5.66501280752047e-16	Gimap6	231931
ENSMUSG00000024553	6.48681814046427	-7.7992419842332	1.12891694717168	-6.90860563637825	4.89440464702873e-12	2.23307212020686e-11	Galr1	14427
ENSMUSG00000078817	8.58598484511371	7.79296947352334	1.10464258302006	7.05474294881664	1.72920081355231e-12	8.13613050881904e-12	Nlrp12	378425
ENSMUSG00000084754	29.2932920543289	-7.78393358217724	1.04232834778508	-7.46783256803662	8.15264836100095e-14	4.18840641656006e-13	NA	NA
ENSMUSG00000073940	18.8603781744713	-7.77789036265808	1.19921244302153	-6.48583193738463	8.82434887239989e-11	3.69187771845474e-10	Hbb-bt	101488143
ENSMUSG00000025270	7.40783635340541	-7.75900966832462	1.20392457191333	-6.44476394064596	1.15780479489474e-10	4.79917841128506e-10	Alas2	11656
ENSMUSG00000097079	42.7038225212032	-7.74190080181314	0.674830420508728	-11.4723648586808	1.81626809926018e-30	2.06460729151805e-29	NA	NA
ENSMUSG00000057346	33.9775316942951	7.70430735707723	0.947968321116532	8.12717807700892	4.39399628407726e-16	2.59262299543581e-15	Apol9a	223672
ENSMUSG00000048636	668.604724244249	7.68208069986742	0.411601763141415	18.6638673295189	9.74188066616847e-78	4.75685208617155e-76	A730049H05Rik	74516
ENSMUSG00000103308	83.2233327058454	7.60039430528097	0.643928828384314	11.8031589366036	3.75929126716077e-32	4.58141469846499e-31	NA	NA
ENSMUSG00000027460	262.222717975317	7.58144041240636	0.70970593657776	10.6825095038157	1.22903558391385e-26	1.21646841825851e-25	Angpt4	11602
ENSMUSG00000038071	11.0313033967697	7.52234941800578	1.08574471986135	6.92828551721289	4.25971372164445e-12	1.95200603974334e-11	Npy6r	18169
ENSMUSG00000109870	12.1834942752738	7.50335883460733	1.077420162815	6.96419010296145	3.30298347016689e-12	1.5231155464843e-11	NA	NA
ENSMUSG00000030247	91.9164221964128	-7.49166315291477	0.681382154347406	-10.9948038778472	4.0479254343599e-28	4.21340907480768e-27	Kcnj8	16523
ENSMUSG00000034579	1528.21587061674	-7.47742865197682	0.193127518837539	-38.7175721874567	0	0	Pla2g3	237625
ENSMUSG00000026697	694.860162268598	-7.46963067239219	0.414686443496791	-18.0127197055334	1.54830830895345e-72	6.51742882617512e-71	Myoc	17926
ENSMUSG00000003545	4494.96727212242	-7.44245754927966	0.411879275614635	-18.0695120874278	5.54014779919516e-73	2.37297597644669e-71	Fosb	14282
ENSMUSG00000078921	10.8103019953586	7.43366072533397	1.23837998533616	6.00273002903557	1.94027088358943e-09	7.31404565536292e-09	Tgtp2	100039796
ENSMUSG00000004609	13.2378416610115	-7.38401053224871	1.11535245971354	-6.62033823294313	3.58377908405159e-11	1.54525859132389e-10	Cd33	12489
ENSMUSG00000046916	9.7714114308626	-7.38309944598342	1.17500062292944	-6.28348555899175	3.31064976041921e-10	1.32940254359816e-09	Myct1	68632
ENSMUSG00000102882	18.9214488117974	7.34559704144163	1.08090575843347	6.79577935831096	1.07728546168330e-11	4.81513292302019e-11	NA	NA
ENSMUSG00000084850	15.2930214983723	7.30733240932905	1.05579113333493	6.9211913025329	4.47861192890135e-12	2.04761839187993e-11	NA	NA
ENSMUSG00000044258	58.2423998604034	-7.2611082731015	0.705060057657173	-10.2985670429683	7.15186818548878e-25	6.56424392814307e-24	Ctla2a	13024
ENSMUSG00000004231	63.2975636583209	7.25195041609405	1.04136356928673	6.96389870932513	3.30982623908437e-12	1.52595073334874e-11	Pax2	18504
ENSMUSG00000044748	6.18272833783122	7.15628115745786	1.10764647922963	6.46079890258406	1.04151650935446e-10	4.33186489874039e-10	Defb1	13214
ENSMUSG00000002020	1559.02605554997	7.13478042590638	0.302348507244369	23.5978688664065	4.05326758967871e-123	6.50090866773799e-121	Ltbp2	16997
ENSMUSG00000071047	13.2756093253663	7.11202685893348	1.11836607701506	6.35930131027901	2.02673501092643e-10	8.25457801577137e-10	Ces1a	244595
ENSMUSG00000000402	218.997693453082	-7.1097007946472	0.2960983581021	-24.0112807116467	2.1201015289509e-127	3.66810951934159e-125	Egfl6	54156
ENSMUSG00000021799	18.5721231079991	7.10961421245533	1.0818011720025	6.57201563138897	4.96386502860231e-11	2.11952985374035e-10	Opn4	30044
ENSMUSG00000032291	261.859350385103	7.05128207933181	0.321937069347433	21.9026721390761	2.44983990666137e-106	2.60049914343335e-104	Crabp1	12903
ENSMUSG00000100279	8.38230227265862	7.04638708667464	1.10822166876767	6.35828308113675	2.0402123160678e-10	8.30485091162613e-10	NA	NA
ENSMUSG00000048939	322.122909445784	-7.02620654660036	0.595715816431192	-11.7945610185287	4.1636607455018e-32	5.05738626649592e-31	Atp13a5	268878
ENSMUSG00000006488	8.87766518004099	7.01291523275475	1.15965067706203	6.04743770815703	1.47167537983861e-09	5.60824195650255e-09	Prl7a1	19113
ENSMUSG00000107385	6.31972174215379	-6.9799396634709	1.11449289505636	-6.26288394877381	3.77921881201773e-10	1.50955780687994e-09	C330024D21Rik	320479
ENSMUSG00000079993	3.73409065530171	-6.96248027938204	1.25818071674574	-5.53376807219743	3.13423356600209e-08	1.06789446651828e-07	NA	NA
ENSMUSG00000109341	20.9697088349663	6.95881937600791	1.10321062944204	6.30778854943356	2.83050549286323e-10	1.14265473442373e-09	NA	NA
ENSMUSG00000067610	4.50836803693903	-6.95877126210321	1.13324919216715	-6.14054817793053	8.22371874398143e-10	3.20389666598411e-09	Klri1	503550
ENSMUSG00000022367	237.387843877864	-6.93304681173957	0.471528218482643	-14.7033550485055	6.13435157061536e-49	1.32536978427858e-47	Has2	15117
ENSMUSG00000078719	9.25606764140071	6.91221152812242	1.11962095521601	6.1737068209739	6.67071887307621e-10	2.61602187753174e-09	Msmp	100039672
ENSMUSG00000020583	66.5978552237233	6.85621777135669	0.549151301804368	12.4851161216025	9.00119180479113e-36	1.26621758979946e-34	Matn3	17182
ENSMUSG00000040026	51.9673125893239	6.85309294446215	1.31259713687399	5.22101774561472	1.77942487046744e-07	5.66410295216299e-07	Saa3	20210
ENSMUSG00000023034	8417.57362316732	-6.84585987947695	0.17549187257483	-39.0095551379901	0	0	Nr4a1	15370
ENSMUSG00000026678	1653.05777805783	-6.80662826406461	0.365357886544553	-18.630029663352	1.83422613882827e-77	8.85790130735685e-76	Rgs5	19737
ENSMUSG00000028427	13.1587360423371	6.77230951667244	1.050090138405	6.44926494306384	1.12393931027511e-10	4.66672684517667e-10	Aqp7	11832
ENSMUSG00000030549	128.0830116257	-6.76148923693791	0.32441195590749	-20.8422936140678	1.79051419609724e-96	1.47905896356559e-94	Rhcg	56315
ENSMUSG00000034459	245.431403931319	6.75911135441427	0.669255646227944	10.099446142158	5.55550591881615e-24	4.88284526216589e-23	Ifit1	15957
ENSMUSG00000002289	1048.10603318904	-6.74744296110639	0.178509500269189	-37.7987891452912	0	0	Angptl4	57875
ENSMUSG00000053441	51.3759922420846	-6.73280828867183	0.763621978642643	-8.81693884798807	1.17631444442821e-18	7.98491111752273e-18	Adamts19	240322
ENSMUSG00000085553	6.02745046588212	6.72933147374735	1.13594729552112	5.92398212512162	3.1423762807114e-09	1.16359005756777e-08	NA	NA
ENSMUSG00000027568	29.3350691085443	-6.72111288507204	0.688358963279195	-9.76396508742196	1.60744744515909e-22	1.323358662888e-21	Ntsr1	18216
ENSMUSG00000111269	5.12922950520609	-6.70269198080979	1.13487069153711	-5.90612836404421	3.50241110639806e-09	1.29233382436414e-08	NA	NA
ENSMUSG00000106111	3.72908065859931	6.68059117581327	1.33462757136881	5.0055845684063	5.56927546386666e-07	1.69657132632112e-06	NA	NA
ENSMUSG00000049093	13.8406424021549	6.67720420795971	1.06083199515869	6.29430884290106	3.0877251909173e-10	1.24261145824223e-09	Il23r	209590
ENSMUSG00000029371	219.891260217242	6.66791177861145	0.429475808896843	15.5256981661871	2.32460214909624e-54	5.91871182179511e-53	Cxcl5	20311
ENSMUSG00000085476	3.4029383662852	6.66565477099898	1.27240197481089	5.23863912737928	1.61765002890781e-07	5.16787206821623e-07	NA	NA
ENSMUSG00000026602	3.28125342724122	-6.65096934154399	1.41571714418787	-4.69795069505876	2.6278484523885e-06	7.49795014210264e-06	Nphs2	170484
ENSMUSG00000038567	140.36455620491	6.63163267698034	1.16811942216687	5.67718723885152	1.3692756896823e-08	4.81162557642558e-08	Cyp24a1	13081
ENSMUSG00000101549	8.61362933829739	6.61926369471421	1.08268604701167	6.11374249532825	9.7321300397137e-10	3.76751397749523e-09	NA	NA
ENSMUSG00000003477	25.0526342734828	6.61196973036921	1.05786001188709	6.25032580499406	4.09597339507375e-10	1.63192789501279e-09	Inmt	21743
ENSMUSG00000067642	8.41620153937408	6.6049171371068	1.18342746632694	5.58117613883579	2.38897555274385e-08	8.23031668555042e-08	Adgrf3	381628
ENSMUSG00000067297	25.6783772584103	6.58135839785674	0.734292490673316	8.96285673822145	3.1637348516844e-19	2.2139091049701e-18	Ifit1bl2	112419
ENSMUSG00000022212	176.774953649355	-6.57823431180212	0.320927983657109	-20.4975404040507	2.26453622538719e-93	1.69824759318883e-91	Cpne6	12891
ENSMUSG00000030787	10.6123374441346	-6.56840002700307	1.22538130850293	-5.36029069598574	8.30881422552575e-08	2.7245123858749e-07	Lyve1	114332
ENSMUSG00000029755	21.6296151701429	6.55850589178664	0.713341708866604	9.19405918687574	3.78290337613129e-20	2.78278325690435e-19	Dlx5	13395
ENSMUSG00000030249	257.745627234507	-6.55265628965472	0.464381359688733	-14.1105067051935	3.27218360216845e-45	6.30699037635503e-44	Abcc9	20928
ENSMUSG00000057615	16.2384884373708	-6.53501838181284	0.821691214103713	-7.95313162614393	1.81854949084223e-15	1.03520694202788e-14	Ldoc1	434784
ENSMUSG00000090063	82.3421149513717	6.52070871859602	0.368963874349661	17.6730275561245	6.76659222877285e-70	2.68864974760987e-68	NA	NA
ENSMUSG00000022886	3.15963057328674	6.50078315045366	1.26175115196708	5.15219117519242	2.5746037482381e-07	8.09208527535914e-07	Prl2a1	56635
ENSMUSG00000025804	7.82205414548779	-6.49630286191356	1.13209714796028	-5.73829098820546	9.56366950722062e-09	3.40642746121185e-08	Ccr1	12768
ENSMUSG00000004814	3.33149467020164	-6.49461164811457	1.36407730810884	-4.76117563829188	1.92468448070801e-06	5.56754766911495e-06	Ccl24	56221
ENSMUSG00000097776	5.34461966448012	6.48816597600662	1.27912363178763	5.07235251915341	3.92927633337903e-07	1.21568556566231e-06	NA	NA
ENSMUSG00000012428	537.655642831613	6.46866227616222	0.404568843795381	15.9890272703102	1.52391952625466e-57	4.22258307066755e-56	Steap4	117167
ENSMUSG00000074874	10.0969447607135	-6.4677627665247	1.19751558421752	-5.40098421412268	6.62762585187018e-08	2.19585076663365e-07	Ctla2b	13025
ENSMUSG00000034911	55.2746844595209	-6.46115546603195	0.64935607590129	-9.95009626584925	2.51939384824848e-23	2.15403272480793e-22	Ushbp1	234395
ENSMUSG00000091017	4.7355308334255	-6.44499552128582	1.19470299611301	-5.39464246951314	6.86601299622378e-08	2.27004067959713e-07	Fam71a	619288
ENSMUSG00000030589	8.87292032668451	-6.43159782478579	1.17706039760955	-5.46411878086077	4.65211967284918e-08	1.56110301728031e-07	Rasgrp4	233046
ENSMUSG00000048540	38.5536056359453	-6.41255678303284	0.551935828547173	-11.6183013520108	3.32685037899245e-31	3.89248580285416e-30	Nhlh2	18072
ENSMUSG00000022126	24.6325731642453	6.4016096361577	1.07356143130158	5.96296536882517	2.47700935394167e-09	9.25320070284944e-09	Acod1	16365
ENSMUSG00000059077	2.78787536591495	6.38682378524475	1.30506062964757	4.89389047539461	9.88618712932791e-07	2.93910417795592e-06	Pth	19226
ENSMUSG00000020154	335.224835409334	-6.36346368351108	0.486810367650664	-13.0717505344453	4.77538058774625e-39	7.52182348778125e-38	Ptprb	19263
ENSMUSG00000031073	16.6528589115903	-6.35752694400036	1.21667043748261	-5.22534841658075	1.73827476154456e-07	5.5419488298634e-07	Fgf15	14170
ENSMUSG00000087380	196.123974864225	6.34644695349972	0.336377503277601	18.8670374554216	2.12904531423492e-79	1.09558577727597e-77	2210408F21Rik	73652
ENSMUSG00000043613	45.5402262130954	6.33811035485135	1.10102700843146	5.75654394153394	8.58534418487408e-09	3.06890788635494e-08	Mmp3	17392
ENSMUSG00000027762	64.5473243847612	6.32283558240392	0.473606781621814	13.3503907202344	1.17829265877512e-40	1.94082643112937e-39	Sucnr1	84112
ENSMUSG00000030048	10.2123343559126	-6.3204058053197	1.10566459901383	-5.71638615449659	1.08813311662476e-08	3.85700096331599e-08	Gkn3	68888
ENSMUSG00000031075	286.345299305208	-6.31802517692486	0.287412796035591	-21.9824074086892	4.24352614339227e-107	4.59325122900287e-105	Ano1	101772
ENSMUSG00000051354	2.59354391629343	-6.31711015537694	1.26030847899518	-5.01235234124065	5.3768632845649e-07	1.64137006045769e-06	Samd3	268288
ENSMUSG00000049241	3.5896462634895	-6.31113993016509	1.19791876337635	-5.26842063344683	1.37602511890937e-07	4.4184421946216e-07	Hcar1	243270
ENSMUSG00000110539	4.96063223888399	6.23489891798302	1.15207948086796	5.41186525888453	6.23716149269987e-08	2.07148049394036e-07	NA	NA
ENSMUSG00000021250	26352.5018568911	-6.23102777679362	0.374389453543199	-16.6431712160254	3.39170315522428e-62	1.09435966857185e-60	Fos	14281
ENSMUSG00000048489	40.0730749057895	-6.22675421773425	1.09613572520001	-5.68064161634549	1.34190390692801e-08	4.71845968105763e-08	Depp1	213393
ENSMUSG00000038192	2.46033746569655	-6.22449871104495	1.48866162993623	-4.1812716777765	2.89883248292783e-05	7.42811033788608e-05	Cer1	12622
ENSMUSG00000031170	62.2252183787718	-6.21704007095506	0.527387400022413	-11.7883742969416	4.48107328467943e-32	5.43692011508896e-31	Slc38a5	209837
ENSMUSG00000026668	455.706601075929	6.2162888223409	0.377573256195619	16.4637953571591	6.67788249662837e-61	2.0666635506819e-59	Ucma	68527
ENSMUSG00000042115	1314.27243614847	6.21355316354224	0.167876679117242	37.0126047061178	7.17997443253365e-300	1.75295086895624e-296	Klhdc8a	213417
ENSMUSG00000109651	9.2349971410865	6.21090630557525	1.12491404548803	5.52122744887654	3.36639675678196e-08	1.1426757153029e-07	NA	NA
ENSMUSG00000032744	563.590944068896	-6.19957921575057	0.238729100003362	-25.9690972556897	1.1067321376804e-148	2.76343468877856e-146	Heyl	56198
ENSMUSG00000054641	2.45215862852449	-6.16900884950968	1.31953986489763	-4.67512124007582	2.93780009615617e-06	8.34008805075446e-06	Mmrn1	70945
ENSMUSG00000097988	5.92848438231083	6.16006700147397	1.1739051496497	5.2474997688801	1.54177243014194e-07	4.93271012512711e-07	NA	NA
ENSMUSG00000058755	4.08316046708742	-6.15870506550786	1.25088452867469	-4.92348008495478	8.50185326743375e-07	2.54199512648417e-06	Osm	18413
ENSMUSG00000090113	127.342422701519	6.14452413847836	0.344750020107974	17.8231291663273	4.67469080305727e-71	1.9092375653453e-69	Nhlrc4	621239
ENSMUSG00000097007	10.7441898835722	6.13246041829324	1.10954262923817	5.52701649913521	3.25722339855244e-08	1.10773827172872e-07	NA	NA
ENSMUSG00000045569	2.15574004113893	-6.12843311837337	1.55268468835292	-3.94699140420737	7.91393970523777e-05	0.00019267922121129	Mc2r	17200
ENSMUSG00000107682	8.45396715144612	6.12707417206611	1.14473252837525	5.35240680262874	8.67920070665916e-08	2.84087706133505e-07	NA	NA
ENSMUSG00000040740	621.868384310506	-6.12089018156268	0.195835645579491	-31.2552404004416	1.89493435797382e-214	1.54212565362069e-211	Slc25a34	384071
ENSMUSG00000036480	82.5972150349954	-6.12005768166695	0.762012352618297	-8.03144156474399	9.63339554919849e-16	5.56891871619412e-15	Prss56	69453
ENSMUSG00000048572	19.6643104132925	-6.11845611620262	0.946762926643679	-6.46250074228493	1.0298664051533e-10	4.28665552574984e-10	Tmem252	226040
ENSMUSG00000090942	14.6660643939233	6.11208298273002	1.25339056417015	4.87643928193823	1.08017916358348e-06	3.19875697593258e-06	F830016B08Rik	240328
ENSMUSG00000002633	559.621401123514	6.1060131156833	0.625699603781569	9.75869743049238	1.69315846330536e-22	1.39079517436294e-21	Shh	20423
ENSMUSG00000035783	7072.87047368835	6.10371357536799	0.240440901828801	25.3855044168564	3.64607222405396e-142	8.01151449791377e-140	Acta2	11475
ENSMUSG00000087785	9.91153096243667	-6.10071704090614	1.10953497595162	-5.49844500005391	3.83155006986833e-08	1.29364858151839e-07	NA	NA
ENSMUSG00000091243	620.198767524763	6.08570387802453	0.295102937796711	20.6223086881528	1.73098118896684e-94	1.34398762067733e-92	Vgll3	73569
ENSMUSG00000001946	184.170140195904	-6.07708979789964	0.40314338652531	-15.0742638996959	2.39166566825637e-51	5.56106557974573e-50	Esam	69524
ENSMUSG00000100627	8.18835617849667	-6.06199295072235	1.10490504367719	-5.48643793908992	4.10119414077708e-08	1.3817163271281e-07	NA	NA
ENSMUSG00000039809	3833.37134098546	-6.04693486326567	0.130124655267715	-46.47032378933	0	0	Gabbr2	242425
ENSMUSG00000018727	17.6194724875532	6.04211097861041	0.862485695828897	7.00546224456929	2.46171714327851e-12	1.14503198114434e-11	Cpsf4l	52670
ENSMUSG00000096937	23.8955255047178	6.03464074767826	1.0729793442174	5.62419097832656	1.86379368172186e-08	6.48813982390278e-08	Gm10825	100038752
ENSMUSG00000055972	32.3340711994444	-6.0172704112352	0.634287401509139	-9.48666235040851	2.3855004423899e-21	1.85086868716926e-20	NA	NA
ENSMUSG00000036362	7.59045406286193	-6.01330883769415	1.17056149450365	-5.13711485123125	2.7898846569998e-07	8.73747656332051e-07	P2ry13	74191
ENSMUSG00000017204	8.81270729188626	6.00054884679145	1.07133828932441	5.6009842144029	2.13138148202251e-08	7.37873724664892e-08	Gsdma	57911
ENSMUSG00000046182	1253.54425460872	-5.99248267758264	0.179315011827526	-33.418745126295	7.32492663414552e-245	7.6643149015276e-242	Gsg1l	269994
ENSMUSG00000027399	14.1188831371146	-5.98420680731376	1.00079574836053	-5.97944867083707	2.23894095892112e-09	8.39956457066312e-09	Il1a	16175
ENSMUSG00000108303	2.41249680309721	5.98383255084992	1.28738037185078	4.64806880832537	3.35057154719383e-06	9.45084834486394e-06	NA	NA
ENSMUSG00000040046	26.8150066479726	-5.96796444385249	1.06959595119835	-5.57964382453591	2.41011590757423e-08	8.29475518751074e-08	Tph1	21990
ENSMUSG00000110665	2.50198054130362	5.96321994654995	1.48811680194011	4.00722573575912	6.14361388743366e-05	0.000151712326307687	NA	NA
ENSMUSG00000023945	4.78001705556691	-5.96233757266688	1.29994726821554	-4.58659956326651	4.50523602835005e-06	1.25285320210574e-05	Slc5a7	63993
ENSMUSG00000039084	4.93084047865588	-5.9322645434041	1.10607801419154	-5.36333284568552	8.17002564632311e-08	2.68300662870509e-07	Chad	12643
ENSMUSG00000043263	16.4731961513257	5.93058711409713	1.07444155180528	5.51969262928498	3.39593144980595e-08	1.15223597508626e-07	Ifi209	236312
ENSMUSG00000088239	2.9526506529023	5.90229631681538	1.36202638208166	4.33346695369777	1.46779322016008e-05	3.87921823750028e-05	NA	NA
ENSMUSG00000020679	9.46720433611453	5.89544199511491	1.08407182763407	5.43823927975455	5.38096778093407e-08	1.79771940170997e-07	Hnf1b	21410
ENSMUSG00000033715	318.778286658963	5.89491088924011	0.283694285122131	20.7790963667186	6.69060553259651e-96	5.3654261083118e-94	Akr1c14	105387
ENSMUSG00000043102	6.1257091160451	5.89368192952623	1.17795283279153	5.00332591039261	5.63495544155252e-07	1.71562804374717e-06	Qrfp	227717
ENSMUSG00000103217	2.74993088330867	-5.89334523413135	1.21173024929276	-4.86357853785614	1.15282252018102e-06	3.40607358288792e-06	NA	NA
ENSMUSG00000047257	9.15005758891407	-5.88614979546002	1.09586582381547	-5.37123219607877	7.82004376422485e-08	2.57299925059867e-07	Prss45	260408
ENSMUSG00000066797	3.63547310305619	-5.87992741709218	1.15293105565684	-5.09998181438726	3.39686116789145e-07	1.05721289578015e-06	Zfp648	100503355
ENSMUSG00000016498	1.98017295562056	-5.84951022032267	1.65118599929962	-3.54261132471074	0.000396186160273824	0.000883796801999668	Pdcd1lg2	58205
ENSMUSG00000054072	158.277639751624	5.84806890113723	0.710816922169202	8.22725053209293	1.91559533025334e-16	1.15382061928883e-15	Iigp1	60440
ENSMUSG00000039167	119.777865050454	-5.84434564979657	0.600680954675966	-9.72953379710411	2.25624630147297e-22	1.84367794653275e-21	Adgrl4	170757
ENSMUSG00000029700	1.88475377627342	-5.82343242352883	1.58821389345539	-3.66665500630971	0.000245743980424207	0.000562706594608286	Slc13a1	55961
ENSMUSG00000110622	19.3311960272181	-5.81786190028944	0.661371588052508	-8.79666137068401	1.40946823753232e-18	9.53223933003928e-18	Iqcn	637079
ENSMUSG00000070637	5.02393807359154	-5.79963065916612	1.22560568928888	-4.73205265759756	2.22260733375391e-06	6.38283569944088e-06	Srarp	277744
ENSMUSG00000049128	107.758077290337	5.79120576772867	1.53821162950521	3.76489532171298	0.000166618868699543	0.000389397617733998	Ivl	16447
ENSMUSG00000026380	998.550249025927	5.78020577236516	0.200956910506413	28.763408821319	6.15671242275584e-182	3.07457822875486e-179	Tfcp2l1	81879
ENSMUSG00000022491	751.744276856555	5.77539026061869	0.274231441535852	21.0602775096583	1.84093324642544e-98	1.62453117364282e-96	Glycam1	14663
ENSMUSG00000075707	158.378368700505	5.76691480110684	0.312356105789309	18.4626286927676	4.12755615982489e-76	1.91743745242775e-74	Dio3	107585
ENSMUSG00000018698	23.3306642250524	-5.76311218183863	0.66479054094503	-8.66906465553211	4.35684523933231e-18	2.85770031175668e-17	Lhx1	16869
ENSMUSG00000097203	69.1313128814576	5.76166831027867	0.865079627480868	6.66027510907497	2.7331548944584e-11	1.18945558518388e-10	NA	NA
ENSMUSG00000020427	20843.1529856396	5.75584272175581	0.201815175145816	28.5203663084161	6.5498951129188e-179	3.06214564502478e-176	Igfbp3	16009
ENSMUSG00000108367	3.56275881883279	-5.75515359639935	1.25042927873706	-4.60254225829715	4.17364844674596e-06	1.16439280498158e-05	Gm4881	232974
ENSMUSG00000109729	3.8731970994038	5.75482737731582	1.20212645351418	4.78720633797943	1.69118935659016e-06	4.91996607074747e-06	NA	NA
ENSMUSG00000096375	4.78196509291982	5.7293429074143	1.14475302137614	5.00487249251974	5.58990198526752e-07	1.70261874580376e-06	NA	NA
ENSMUSG00000073209	2.6486742497291	-5.72506868139323	1.28765604589819	-4.44611641410791	8.74365779552696e-06	2.36548131914693e-05	Klf14	619665
ENSMUSG00000104765	10.1524015741106	5.72477739484987	1.08344294576536	5.28387527670486	1.26479377202991e-07	4.07716407242804e-07	NA	NA
ENSMUSG00000047104	15.515648127322	5.71290717202462	1.10828671087574	5.15471954681334	2.54010802009317e-07	7.98823436746918e-07	Pbp2	76400
ENSMUSG00000030507	1.88312371634892	-5.70251698239515	1.39240472822566	-4.09544500014868	4.21358253465254e-05	0.000106005322914953	Dbx1	13172
ENSMUSG00000026536	56.5516422687209	5.7013147046369	1.06863319293473	5.33514656135625	9.54674144383044e-08	3.11278453398555e-07	Ifi211	381308
ENSMUSG00000106354	14.7113663788012	-5.69378786969486	0.788179536933028	-7.22397322296717	5.04902037010984e-13	2.46647675839092e-12	NA	NA
ENSMUSG00000044338	822.572429986568	-5.69188607336482	0.621783445875897	-9.1541293212571	5.47979038456728e-20	3.98568136776222e-19	Aplnr	23796
ENSMUSG00000042353	11.8503745182078	5.69023168048643	1.072621772586	5.30497499297236	1.12688443413371e-07	3.64937828610465e-07	Frem3	333315
ENSMUSG00000030413	41.0493674913402	-5.68870845918297	0.578006664615864	-9.84194267545965	7.42627866777163e-23	6.21865934325252e-22	Pglyrp1	21946
ENSMUSG00000109009	2.85354667684811	-5.65362359960466	1.31831134915054	-4.28853442189326	1.7985592918645e-05	4.71202376536767e-05	NA	NA
ENSMUSG00000052142	5.75148474597941	-5.64722369634936	1.27159289437426	-4.44106263988548	8.95157304594056e-06	2.41756286305865e-05	Rasal3	320484
ENSMUSG00000051504	7.67870949144895	-5.64564195771417	1.26485522619499	-4.46346889414191	8.06433102278991e-06	2.18924568277443e-05	Siglech	233274
ENSMUSG00000031725	6.16588622103807	5.63303919648603	1.20968099537098	4.65663196995048	3.21424273853417e-06	9.08496986027932e-06	Ces1f	234564
ENSMUSG00000041698	1.75065599021215	5.63006459248697	1.52560953976946	3.69037059989657	0.000223927577002616	0.000515490900940648	Slco1a1	28248
ENSMUSG00000020717	206.255670054489	-5.58598976868345	0.387244406738663	-14.4249721144539	3.60415539416476e-47	7.36004707025857e-46	Pecam1	18613
ENSMUSG00000048852	5.31753424382989	5.57991786996854	1.17266438548287	4.75832466564668	1.95206347259162e-06	5.64154816299561e-06	Gm12185	620913
ENSMUSG00000099803	4.45335851194219	5.56964916214642	1.12921657855472	4.93231260319874	8.12617280046705e-07	2.4343066795455e-06	NA	NA
ENSMUSG00000061126	1.90710813322445	5.56608170431752	1.57482142615439	3.53442086313845	0.000408669791822211	0.000910166362832904	Cyp4f39	320997
ENSMUSG00000109480	6.44986447027662	5.56320112835217	1.1137501678828	4.99501709519615	5.88305558666401e-07	1.78720282601643e-06	NA	NA
ENSMUSG00000037139	259.347221683861	-5.5628122079913	0.247794969790817	-22.4492539646277	1.30137357385699e-111	1.59749058873517e-109	Myom3	242702
ENSMUSG00000067341	1.64768860563156	5.56042979042685	1.76896086862589	3.14333114375001	0.00167036756912563	0.00340536153241766	H2-Eb2	381091
ENSMUSG00000039037	2220.8878779447	-5.55727845543323	0.33603263491123	-16.5379129229555	1.95685473793196e-61	6.17786913169238e-60	St6galnac5	26938
ENSMUSG00000078202	3074.24785771224	-5.55430244758578	0.204613143218472	-27.1453845057025	2.87049412730424e-162	9.41393544168002e-160	Nrarp	67122
ENSMUSG00000026390	72.8015365703165	5.54868830639415	1.06018241170195	5.2337109587459	1.66140188057339e-07	5.30456023275778e-07	Marco	17167
ENSMUSG00000032671	4.50012813934628	5.54843475301663	1.13549345613352	4.88636435819686	1.02715034324672e-06	3.04911841288304e-06	A930018P22Rik	68243
ENSMUSG00000056492	287.602417953846	-5.54630790550776	0.434003078613507	-12.7794206511768	2.13655071527054e-37	3.15712366285404e-36	Adgrf5	224792
ENSMUSG00000030785	24.5554502634646	5.54398396373465	1.09450144846631	5.0653052780362	4.07746383919727e-07	1.25958263656237e-06	Cox6a2	12862
ENSMUSG00000075304	83.0370509051555	-5.54263840088955	0.346577885713871	-15.992475658027	1.44185336692957e-57	4.00529001663001e-56	Sp5	64406
ENSMUSG00000043301	66.7968126629023	-5.5421759892932	0.327453836987343	-16.9250604612931	2.94044942635915e-64	1.00796404438985e-62	Kcnj6	16522
ENSMUSG00000034738	17.4692242456945	-5.54112484732621	0.773764850661106	-7.16125169370497	7.99437135512582e-13	3.84882387787423e-12	Nostrin	329416
ENSMUSG00000040229	4.86169330202998	-5.53852682007175	1.18444747928212	-4.67604255735223	2.92463938338333e-06	8.30809323478758e-06	Gpr34	23890
ENSMUSG00000048096	227.318275460996	5.51629396960871	0.325859623726484	16.9284365657984	2.77657423609449e-64	9.53276026401627e-63	Lmod1	93689
ENSMUSG00000020804	3.35590564637748	-5.51188898092229	1.27605921269682	-4.31946176641247	1.56410202685783e-05	4.12086496836296e-05	Aanat	11298
ENSMUSG00000058153	2479.48417455094	-5.51101495821384	0.193758489100215	-28.4427019626657	5.99894613199272e-178	2.63629686716552e-175	Sez6l	56747
ENSMUSG00000055045	4.89411573046518	5.50486899867694	1.10850002693265	4.96605220110782	6.83295695401911e-07	2.0609548819583e-06	Gm11190	791423
ENSMUSG00000032372	798.762750945395	5.50370394250965	0.160338566202624	34.3255155191701	3.26715283070253e-258	4.48682182181417e-255	Plscr2	18828
ENSMUSG00000028009	1.86723567533961	5.49410596879809	1.40064367762842	3.92255793286467	8.7613817434865e-05	0.00021215984246157	1700061I17Rik	433646
ENSMUSG00000104080	4.37361865711799	5.48870332096677	1.27468962297569	4.30591355106014	1.66297996265786e-05	4.3708921913255e-05	NA	NA
ENSMUSG00000098882	3.62484316828166	-5.48820307479947	1.32249049843492	-4.1498998150039	3.3262082541926e-05	8.46401551469299e-05	Mir6392	102466642
ENSMUSG00000043760	7.66493352692863	5.48318619705255	1.17295199636824	4.67468934281188	2.94398914918805e-06	8.3565784233444e-06	Pkhd1	241035
ENSMUSG00000105910	2.02846167287364	5.48168873082207	1.37338505149176	3.99137061006154	6.56925267078135e-05	0.000161696190136752	NA	NA
ENSMUSG00000022766	108.405417995016	-5.47903364656153	0.656707579408442	-8.34318624965012	7.23151349679296e-17	4.45716819256751e-16	Serpind1	15160
ENSMUSG00000033122	1.31390965183525	-5.4582238023435	2.03648995343642	-2.68021150466918	0.0073575655296457	0.0135117248126122	Hsd17b3	15487
ENSMUSG00000030303	21.651577957907	-5.45452011065847	0.779992534416795	-6.99304143306557	2.68990026884372e-12	1.24880342003164e-11	Far2	330450
ENSMUSG00000100674	1.45564962145049	5.45135484519786	1.95404929106078	2.7897734566555	0.0052744933607685	0.00991245660418802	NA	NA
ENSMUSG00000017211	2.09957608569222	5.45088440425098	1.84908809287117	2.94787707803966	0.0031996426435874	0.00624495894542067	Gsdma2	76758
ENSMUSG00000038768	2.5348220087896	5.45073422213493	1.22872072431324	4.43610505974129	9.16011553562694e-06	2.47115062816858e-05	9130409I23Rik	619326
ENSMUSG00000049107	11.0090286890682	5.44464673833291	0.782655385631489	6.95663358138125	3.48499810901751e-12	1.60469118712158e-11	Ntf3	18205
ENSMUSG00000068606	6.50761768274474	5.43817574769993	1.29084148379291	4.21289199020843	2.52121643345063e-05	6.49761772134774e-05	Gm4841	225594
ENSMUSG00000050700	36.628598060161	-5.42183296922418	0.407362977145502	-13.309586961526	2.03604188088663e-40	3.32871638755371e-39	Emilin3	280635
ENSMUSG00000085794	267.615050371023	5.41944334839775	0.742930478870913	7.29468436486021	2.99360041951256e-13	1.48216273136434e-12	Vax2os	574519
ENSMUSG00000015484	375.868322463271	-5.41830087025623	0.179128169925166	-30.2481785668877	5.51313308341567e-201	3.67091131036038e-198	Fam163a	329274
ENSMUSG00000082902	1.88948281347375	-5.41789429189068	1.32261518309461	-4.09634968745336	4.19715791824069e-05	0.000105652595872955	NA	NA
ENSMUSG00000032085	8251.99701788963	5.41667377468799	0.152477382263806	35.5244410303191	2.06210494253108e-276	3.48543322324887e-273	Tagln	21345
ENSMUSG00000073119	7.1045834753078	5.40545990819193	1.11361230201093	4.85398724352355	1.21003523250561e-06	3.56552288639475e-06	Speer4a	75657
ENSMUSG00000042282	66.7493282167769	-5.40074726377498	0.60109938874226	-8.98478249175317	2.59246564141531e-19	1.82343942185719e-18	Gucy2f	245650
ENSMUSG00000031294	1.99789802469931	5.39514040746901	1.44839633695224	3.72490613917294	0.000195387907298702	0.000452636635432197	D630029K05Rik	103175
ENSMUSG00000043085	203.914126307172	-5.39312769129073	0.290235765694582	-18.5818852421034	4.50401205659547e-77	2.16084403754525e-75	Tmem82	213989
ENSMUSG00000107017	3.61795029011946	5.39258908302754	1.28483770981729	4.19709745582916	2.7035761405129e-05	6.94397177504267e-05	NA	NA
ENSMUSG00000031489	109.673669224158	5.38997725951553	0.326116272681506	16.5277777008679	2.31523489198122e-61	7.26752232592903e-60	Adrb3	11556
ENSMUSG00000021456	8.26226194894948	-5.38780852298242	1.13499868768122	-4.74697335024202	2.06483145313636e-06	5.95179608025254e-06	Fbp2	14120
ENSMUSG00000051832	4.49721401823087	5.38672699828217	1.11792675798968	4.81849724034597	1.44643526070042e-06	4.23428217204508e-06	E230016K23Rik	100504464
ENSMUSG00000074782	118.488548113914	-5.37920137372456	0.285207209391383	-18.8606781196152	2.40120459266006e-79	1.22701554684929e-77	4833422C13Rik	373852
ENSMUSG00000074896	634.284065675343	5.37101901442973	0.563213121469525	9.53638828657927	1.47893334351776e-21	1.1643354481231e-20	Ifit3	15959
ENSMUSG00000075162	2.27298514285785	5.36761285578038	1.348051599799	3.9817562299401	6.84079211922092e-05	0.000167947179034236	NA	NA
ENSMUSG00000086496	10.5352475175122	5.36648575916415	0.709679136687393	7.56184799825676	3.97382604198054e-14	2.08369168075748e-13	Gm14204	100045469
ENSMUSG00000040584	179.313692565451	-5.36565193232026	0.386488993855603	-13.8830652816078	8.02377850332765e-44	1.47167349794339e-42	Abcb1a	18671
ENSMUSG00000032056	3.35936542293107	5.36252780812678	1.13559075539399	4.72223623048629	2.3326551351972e-06	6.68258556527875e-06	Btg4	56057
ENSMUSG00000075010	9.81137174177645	5.36138306814174	1.19280329115253	4.49477554925371	6.9643367233051e-06	1.89907384985335e-05	AW112010	107350
ENSMUSG00000005892	16.4710087928028	-5.35634240632579	0.612337582793533	-8.74736837463042	2.18385873134356e-18	1.45898230172734e-17	Trh	22044
ENSMUSG00000048721	36.3300062126371	5.35604609371616	0.435029071576124	12.3119268197664	7.81352212078467e-35	1.06110334709519e-33	Fndc9	320116
ENSMUSG00000066861	10.7350153371348	5.34728490484905	1.0053286322896	5.3189422176018	1.04372273514541e-07	3.39155866006361e-07	Oas1g	23960
ENSMUSG00000070469	923.180808143805	5.32918883673618	0.159336195144609	33.4461911300164	2.92377625311588e-245	3.21220678048576e-242	Adamtsl3	269959
ENSMUSG00000020992	12.4634080727221	5.32863031184707	1.04851411223153	5.08207781820528	3.73328397920107e-07	1.1574918706785e-06	NA	NA
ENSMUSG00000105352	98.6693752311923	-5.32586486249556	0.396607823359542	-13.4285421235058	4.11431586344768e-41	6.90633021142368e-40	C030018K13Rik	77382
ENSMUSG00000022696	35.1955462487559	-5.32236571696793	0.441767831402768	-12.0478797654133	1.990030684919e-33	2.55713124208919e-32	Sidt1	320007
ENSMUSG00000055170	2.27400896332524	5.32085132322302	1.25803210209806	4.22950361469255	2.34207515602677e-05	6.06367590472208e-05	Ifng	15978
ENSMUSG00000027412	857.964430045635	5.3200217027687	0.408950721744114	13.008955406851	1.08819420254077e-38	1.69701144162018e-37	Lpin3	64899
ENSMUSG00000105437	2.64687642601811	5.31132141953349	1.27820004740531	4.15531311418367	3.24842373275235e-05	8.27662507882275e-05	NA	NA
ENSMUSG00000098132	301.684587770775	-5.30408271979559	0.173144031815676	-30.6339332876467	4.32595258034269e-206	3.16847186826233e-203	Rassf10	78748
ENSMUSG00000104091	2.03844120212152	-5.30122884464913	1.29406333107918	-4.09657604641976	4.19305787736626e-05	0.000105561481140432	NA	NA
ENSMUSG00000019997	6186.16506679728	5.29515352138153	0.254438274074201	20.8111517052553	3.43005126380969e-96	2.82279087714196e-94	Ctgf	14219
ENSMUSG00000096918	1.25398678884075	-5.29275168332291	1.85965939184551	-2.84608660410143	0.00442601557795803	0.00842526555440282	Gm16863	328646
ENSMUSG00000086555	9.66688973730003	5.29258613533204	0.816266785921511	6.4838925540221	8.93858892960754e-11	3.73682676084982e-10	Gm13446	100042194
ENSMUSG00000050919	21.5221199666721	-5.28377531346581	0.656009110166338	-8.05442368342423	7.98541617129022e-16	4.64189284475555e-15	Zfp366	238803
ENSMUSG00000029656	2.24022535183685	-5.27810874377686	1.43699795634241	-3.6730106124933	0.000239709524043778	0.000549690813171983	C8b	110382
ENSMUSG00000029417	2.30089967075794	5.27531942900276	1.64915269299299	3.19880593920551	0.00137998025824811	0.00285144876946451	Cxcl9	17329
ENSMUSG00000021214	4.79721417954999	5.27278743468127	1.15503221219847	4.56505660967249	4.99359569962811e-06	1.38226604066426e-05	Akr1c18	105349
ENSMUSG00000043681	12.1454677878989	5.2687554603883	0.733093506459791	7.18701695481091	6.62221899283459e-13	3.20718575996373e-12	Fam25c	69134
ENSMUSG00000030495	4708.79379778043	-5.26807825048536	0.191419347928824	-27.5211377924252	9.80738989344671e-167	3.47577061497911e-164	Slc7a10	53896
ENSMUSG00000020826	19.9384224701179	-5.25928892405991	0.865018424934756	-6.07997329589435	1.2020256474954e-09	4.61992470743683e-09	Nos2	18126
ENSMUSG00000087110	4.11244404477986	5.24498931662861	1.19605101364909	4.38525552570407	1.15849704388713e-05	3.09228079996742e-05	Gm11264	102635575
ENSMUSG00000027474	32.7048801261297	-5.22824244100814	0.655744631350879	-7.97298550540567	1.54886347018284e-15	8.85819287619147e-15	Ccm2l	228788
ENSMUSG00000003974	4663.94005180632	-5.22791198775324	0.133681443525813	-39.1072376978317	0	0	Grm3	108069
ENSMUSG00000068245	25.4029657719314	5.22583306469606	0.796663866231375	6.55964615216818	5.39356084239955e-11	2.29409044502604e-10	Phf11d	219132
ENSMUSG00000006948	2.06591461386719	-5.22440513514391	1.45533564490583	-3.58982833508622	0.000330895802666307	0.00074541454500582	Klk4	56640
ENSMUSG00000028174	76.6569217512705	5.22205926696614	0.762060221553454	6.85255458724903	7.25426904866569e-12	3.27104563526229e-11	Rpe65	19892
ENSMUSG00000042672	5.25181659297036	5.21808999122042	1.09702752055632	4.75657163876277	1.96908381867199e-06	5.68625032825333e-06	Dcst1	77772
ENSMUSG00000036449	2.44891969610919	5.21328666147998	1.39275056651404	3.74315888776013	0.000181721239524324	0.00042236711196637	Lcn8	78076
ENSMUSG00000047986	133.387716947138	5.21187350535648	0.252511481005891	20.6401446959748	1.19703682241125e-94	9.32712414852569e-93	Palm3	74337
ENSMUSG00000087474	6.98586344900235	5.2112276396709	1.13085473972382	4.60822018656755	4.06130454979243e-06	1.13477930916314e-05	NA	NA
ENSMUSG00000021604	1.19250881501397	5.20409280421603	5.10711967024423	1.01898783271847	0.30820874295153	0.386345655032417	Irx4	50916
ENSMUSG00000056973	91.2093407072689	5.20245404491353	0.891977679935615	5.83249352751635	5.46051237328036e-09	1.98091197586411e-08	Ces1d	104158
ENSMUSG00000097252	20.8560495741647	5.19398343331395	1.09115478620846	4.76007941216296	1.93516802232463e-06	5.59566350237389e-06	Gm6634	625901
ENSMUSG00000041481	3.15678791843623	-5.18892278441095	1.32231535509455	-3.92411898146635	8.70477087299208e-05	0.000210905204975471	Serpina3g	20715
ENSMUSG00000053219	59.3119892049828	5.18498776947633	0.633267910183296	8.18766857770444	2.66335031142699e-16	1.58940240067858e-15	Raet1e	379043
ENSMUSG00000098649	2.22970738433186	-5.17993373899962	1.29776262228948	-3.99143391097312	6.56749913786327e-05	0.000161671138871017	Gm27199	102634302
ENSMUSG00000085042	77.4910114024342	5.17599199633193	0.293380799188101	17.6425724200627	1.16055351176868e-69	4.57824817129142e-68	Abhd11os	69812
ENSMUSG00000069971	2.40663204312787	5.17097161915867	1.27343442407043	4.06065009820457	4.89362646180993e-05	0.000122232186251392	4933402J07Rik	330820
ENSMUSG00000079227	4.2005432345879	-5.15905354357134	1.19861172319227	-4.30419079318798	1.67597185632597e-05	4.40293275933172e-05	Ccr5	12774
ENSMUSG00000090050	1.91676574446572	5.15424752112252	1.27185902574633	4.05253052168892	5.06666115224307e-05	0.000126381820295422	NA	NA
ENSMUSG00000024986	24.8927252348738	-5.15000695366651	0.804754962111371	-6.39947213267857	1.55915032606926e-10	6.41798615862117e-10	Hhex	15242
ENSMUSG00000029561	630.475201363212	5.14443957325072	0.428636290829462	12.0018759104499	3.47333541915481e-33	4.41408902053722e-32	Oasl2	23962
ENSMUSG00000086261	1.74970181004984	5.14193808348113	1.48523026854955	3.46204773250593	0.000536082070167211	0.00117405873893991	NA	NA
ENSMUSG00000079186	2.20466581819766	5.13878678789723	1.28189867975189	4.00873085296557	6.10459439593159e-05	0.00015079960951299	Gzmc	14940
ENSMUSG00000104621	12.7665433376639	5.13703593164658	1.08343903508222	4.74141669748565	2.12228918429746e-06	6.11173332003567e-06	NA	NA
ENSMUSG00000108776	30.7382085611516	-5.13689380381761	0.435627175698819	-11.7919498377877	4.2948100711125e-32	5.21380451340083e-31	NA	NA
ENSMUSG00000044199	2.92171313276331	-5.13494161790154	1.31226106209418	-3.91304883321532	9.11380951498816e-05	0.000220349067916403	S1pr4	13611
ENSMUSG00000085940	5.76914437735909	5.13434359048897	1.14208705718526	4.49557987562073	6.93806066413713e-06	1.89237843809689e-05	4930405D11Rik	73922
ENSMUSG00000031098	4.30881289232408	5.1262531414526	1.17563615312733	4.360407876039	1.29820229626749e-05	3.44717813364177e-05	Syt8	55925
ENSMUSG00000087290	1.23796504825404	5.11982018209494	1.68644549530741	3.03586460181548	0.00239847043546521	0.0047762906360773	NA	NA
ENSMUSG00000086057	2.90302160428942	5.11364628130647	1.39975939761595	3.65323232693844	0.000258959725398395	0.000590997304339315	NA	NA
ENSMUSG00000031722	95.9635857502577	5.11163839786089	0.405630042693111	12.601725365121	2.06575600117056e-36	2.95705906278311e-35	Hp	15439
ENSMUSG00000028024	57.5072807870345	-5.10860959099743	0.500114208796425	-10.2148859223412	1.700790882006e-24	1.53728827849929e-23	Enpep	13809
ENSMUSG00000031289	8.1360359159002	-5.09901531481989	1.24302654980313	-4.10209686641646	4.09422790808463e-05	0.000103191637788878	Il13ra2	16165
ENSMUSG00000080356	8.84625043578215	5.09814368397069	0.739239896182987	6.89646718243238	5.3311673763378e-12	2.42479281225979e-11	Mir1247	100526515
ENSMUSG00000036760	3.96888422491639	-5.09648883658603	1.2333190327492	-4.13233616060023	3.59094720522903e-05	9.1018436890642e-05	Kcnk9	223604
ENSMUSG00000062488	279.927732685639	5.08540869601152	0.548826034635172	9.26597569190026	1.93301817950854e-20	1.43785404395197e-19	Ifit3b	667370
ENSMUSG00000048752	27.3032831710725	-5.08278515168196	0.699431619241733	-7.26702226758394	3.67498245694952e-13	1.80811440946153e-12	Prss50	235631
ENSMUSG00000068859	38.240165253127	5.08129259770542	0.350612253841957	14.4926269462215	1.3488392155054e-47	2.79868216074601e-46	Sp9	381373
ENSMUSG00000030921	223.425481201772	5.0734446171638	0.424310085593442	11.9569267604565	5.97318868903942e-33	7.50851688010659e-32	Trim30a	20128
ENSMUSG00000041789	50.6113763373658	-5.07117280110188	0.469536815057538	-10.8003731304444	3.42807611720825e-27	3.46481676740648e-26	2700046A07Rik	78449
ENSMUSG00000049872	105.029768235084	5.06477779766791	0.335048261147692	15.1165619553396	1.25948821676798e-51	2.94099198587065e-50	Calhm5	103511
ENSMUSG00000027070	4889.91346605199	5.06446987901219	0.139067292937305	36.4174046394602	2.25783381863494e-290	4.51012568153323e-287	Lrp2	14725
ENSMUSG00000046687	7.16036832658627	5.05702717183605	1.11116083647979	4.55112077910966	5.33609041078657e-06	1.47261887209512e-05	Gm5424	432466
ENSMUSG00000055882	1.97793475644158	5.05614203015474	1.37775278474775	3.66984707715939	0.000242695612814607	0.000556016129744068	Abhd16b	241850
ENSMUSG00000001349	676.549073688172	5.04839993921712	0.250534382662989	20.1505273869258	2.66262309701021e-90	1.80573510217918e-88	Cnn1	12797
ENSMUSG00000021943	415.195887359445	-5.04322211694816	0.196542083661279	-25.6597570505035	3.29051549776121e-145	7.77446204648463e-143	Gdf10	14560
ENSMUSG00000084371	39.5463122300427	-5.04227576593966	0.396297087445428	-12.7234741956917	4.37946287858145e-37	6.41105515197003e-36	NA	NA
ENSMUSG00000020641	314.55953576487	5.0372779088519	0.592026709288198	8.50853150681037	1.76150036695618e-17	1.12254778315337e-16	Rsad2	58185
ENSMUSG00000089760	55.9171760033411	-5.03388673417016	0.332064407530059	-15.1593685442318	6.56979277873058e-52	1.54724605280865e-50	NA	NA
ENSMUSG00000060508	1.87153382463471	5.03317534034541	1.44374591303401	3.48619192262736	0.000489949359282449	0.00107839900546061	Nlrp9b	243874
ENSMUSG00000073945	4.68998439991269	5.03284256327806	1.43158700568503	3.5155687661958	0.0004388131028401	0.000973353554280792	Olfr618	259049
ENSMUSG00000101389	3.18619995859106	-5.03173595368613	1.27368555939619	-3.95053230883099	7.79775701431808e-05	0.000190018980676069	Ms4a4a	666907
ENSMUSG00000097845	3.49477337017607	5.02939174477239	1.17505485375404	4.28013358585312	1.8678116673911e-05	4.88646574206269e-05	A230020J21Rik	100125339
ENSMUSG00000067028	73.4484014926331	-5.01598443426448	0.279468564711094	-17.9482956855983	4.94858003328854e-72	2.06720815725188e-70	Cntnap5b	241175
ENSMUSG00000079355	173.497424578013	-5.01550229630525	0.380773135420111	-13.1718911597363	1.27366791738346e-39	2.0383324944404e-38	Ackr4	252837
ENSMUSG00000036814	137.318578808498	-5.00597884425432	0.308000712619961	-16.2531404608507	2.12209799500104e-59	6.21718123255438e-58	Slc6a20a	102680
ENSMUSG00000052776	58.1149505674854	5.00505038287437	0.56066396551478	8.92700564103298	4.37695108785672e-19	3.03965696123501e-18	Oas1a	246730
ENSMUSG00000041261	1208.15475604382	-4.99972361668861	0.109692674931781	-45.5793754669395	0	0	Car8	12319
ENSMUSG00000034205	2600.95074781492	4.9911796543975	0.686635010256132	7.26904334886108	NA	NA	Loxl2	94352
ENSMUSG00000001622	40.364120856833	4.99031266677465	1.10078824584267	4.53339930329152	5.8041942590629e-06	1.59618974285844e-05	Csn3	12994
ENSMUSG00000086296	126.637447972285	-4.98903740319693	0.591449716241538	-8.43526890992621	3.30442137283043e-17	2.07451573786294e-16	NA	NA
ENSMUSG00000001166	47.5293564098177	4.98220467502735	0.380039201110345	13.1097125256317	2.89694409727082e-39	4.59268056632985e-38	Oas1c	114643
ENSMUSG00000109598	156.431592909121	4.98160478127485	0.787440987797641	6.32632141134497	2.5107457386555e-10	1.0167455974102e-09	NA	NA
ENSMUSG00000041771	805.820315443401	4.9764585327357	0.218596180473722	22.7655328741388	1.00702231432969e-114	1.33296995860037e-112	Slc24a4	238384
ENSMUSG00000024621	147.526722302608	-4.97106663267315	0.479106677452523	-10.3756989134549	3.19863156263644e-25	2.98190629299154e-24	Csf1r	12978
ENSMUSG00000043230	4.55074574322912	-4.97025742461801	1.17144785052927	-4.24283285198944	2.20715828544916e-05	5.72990182020019e-05	Fam124b	241128
ENSMUSG00000030107	205.721263099301	4.96566494482889	0.563063959446889	8.81900690235402	1.15479322429732e-18	7.84609508889458e-18	Usp18	24110
ENSMUSG00000027368	33.3927100286601	-4.96417802651564	0.503459919499667	-9.86012557156285	6.19718391732317e-23	5.20331380264967e-22	Dusp2	13537
ENSMUSG00000040808	3.7080748604878	4.96369699509379	1.20068974392051	4.13403797294566	3.56444541842142e-05	9.03779819743525e-05	S100g	12309
ENSMUSG00000078486	154.828051097415	-4.95357897958862	0.194370668384941	-25.485218632774	2.87502155050101e-143	6.64977352938513e-141	Perm1	74183
ENSMUSG00000046186	2382.71794678331	4.94967637795787	0.469903851851504	10.5333811554327	6.06172311953949e-26	5.84954949958898e-25	Cd109	235505
ENSMUSG00000088054	7.73562584493321	-4.94843004256506	0.942676330176533	-5.24934156524157	1.52643816800819e-07	4.88571389157232e-07	Mir1968	100316713
ENSMUSG00000107211	8.16769941704717	4.94745217055741	1.11324741507406	4.44416228015969	8.82349881368728e-06	2.38414583661031e-05	NA	NA
ENSMUSG00000086600	608.391152103399	-4.94629543651539	0.194143395144003	-25.4775365025761	3.49772231238374e-143	8.00577628854248e-141	NA	NA
ENSMUSG00000025091	1.81761534498555	4.94033499101332	1.41705323977669	3.48634395119258	0.000489670975602638	0.00107789424433147	Pnliprp2	18947
ENSMUSG00000045777	275.007625121327	4.93898688153503	0.341390710531272	14.4672562233723	1.95100918225253e-47	4.01776239565461e-46	Ifitm10	320802
ENSMUSG00000078349	392.116979301807	-4.93776971714167	0.200182752000289	-24.6663094987052	2.45990752362353e-134	4.7413638611035e-132	NA	NA
ENSMUSG00000091002	320.554538724549	4.93657133430921	0.212456610494559	23.2356683221943	1.98607690838417e-119	2.92886361798157e-117	Tcerg1l	70571
ENSMUSG00000108398	53.120444724531	4.93482594302829	0.500996612564631	9.85001858149625	6.85313048261416e-23	5.74309062145237e-22	NA	NA
ENSMUSG00000030483	1.55575974819809	4.92822476150493	1.30157412950469	3.78635734207499	0.000152871793496533	0.00035868146486912	Cyp2b10	13088
ENSMUSG00000020805	1140.00295586928	-4.92355253065017	0.233283792489536	-21.1054204756681	7.09211575033337e-99	6.30911171587349e-97	Slc13a5	237831
ENSMUSG00000005824	3.09271689753958	4.92051730871792	1.22777037438238	4.00768532242289	6.13167433544257e-05	0.000151451528971088	Tnfsf14	50930
ENSMUSG00000042985	3.18005175980843	4.9161764615451	1.21118408425298	4.05898370484057	4.92867524496322e-05	0.000123037697293316	Upk3b	100647
ENSMUSG00000043088	20.2546898818696	4.91380116515172	0.88623000090694	5.54461162466075	2.94607343113901e-08	1.00628122963497e-07	Il17re	57890
ENSMUSG00000005716	101.483887671006	4.91014687119367	0.335225713006801	14.6472859350561	1.40205281053216e-48	3.0055908688608e-47	Pvalb	19293
ENSMUSG00000109761	2.73891412603387	4.9013962130167	1.19024254200326	4.11798103331723	3.82206143456124e-05	9.65978328751026e-05	5430403N17Rik	330737
ENSMUSG00000069792	16.3194143363985	4.89932027788234	1.15602210897385	4.23808527522993	2.25434148357222e-05	5.84548565241117e-05	Wfdc17	100034251
ENSMUSG00000026418	281.560262591868	4.89783238928854	0.871840773126734	5.61780607222941	1.93397386159547e-08	6.71754784395153e-08	Tnni1	21952
ENSMUSG00000024440	41.0833349231081	-4.88885402829331	0.564146428594173	-8.66593100744449	4.47838107579473e-18	2.9365403574586e-17	Pcdh12	53601
ENSMUSG00000041134	36.8751188353872	-4.88521107158092	0.542042809471562	-9.01259270710282	2.01241500236593e-19	1.42365727131315e-18	Cyyr1	224405
ENSMUSG00000101574	2.05942112562194	4.88046509270884	1.30642963459468	3.73572748464406	0.000187173284788378	0.000434247554287302	1700112H15Rik	73590
ENSMUSG00000107350	15.5249635276781	4.87532981901681	1.15402995220112	4.22461289650058	2.39351841010178e-05	6.18957043958648e-05	NA	NA
ENSMUSG00000042793	782.029784569578	-4.87352601260545	0.183658000257498	-26.5358764974709	3.73823857067328e-155	1.06675735212213e-152	Lgr6	329252
ENSMUSG00000006204	71.1810459483754	4.8733910090133	0.389945412227474	12.4976236575657	7.69162350600879e-36	1.08547233974008e-34	5430419D17Rik	71395
ENSMUSG00000026614	1859.61600749552	-4.86554313384847	0.122564883507019	-39.6976931289607	0	0	Slc30a10	226781
ENSMUSG00000067235	3.91402032502885	-4.8559576110204	1.15214096312115	-4.21472525190459	2.50082445440855e-05	6.44884587920655e-05	H2-Q10	15007
ENSMUSG00000027209	11.5037772149795	-4.85186411522962	0.790022100968166	-6.14142833381964	8.17827222887308e-10	3.1873213140303e-09	Fam227b	75823
ENSMUSG00000006386	137.932312250932	-4.84889693763723	0.354108347401908	-13.6932579342271	1.11400168986346e-42	1.96768160220015e-41	Tek	21687
ENSMUSG00000102813	150.707271869849	4.84545145928647	0.267044776769954	18.1447153465974	1.41365552535891e-73	6.11461670447075e-72	NA	NA
ENSMUSG00000039097	188.418053647745	4.84393958806706	0.246703023646142	19.6346989042784	7.8142616460062e-86	4.74317047369321e-84	Rln1	19773
ENSMUSG00000071234	31.6616107206757	-4.8432809072329	0.542052839099439	-8.93507156106678	4.06914763116977e-19	2.82947407910422e-18	Syndig1l	627191
ENSMUSG00000110353	43.8228394502242	4.84083343596834	0.549208851007869	8.81419413959695	1.20549004999993e-18	8.17538051501493e-18	Gm33543	102636491
ENSMUSG00000045775	1.81242439904393	4.83344260762584	1.43167996388141	3.37606359630958	0.000735309205087883	0.00157859786647739	Slc16a5	217316
ENSMUSG00000108650	4.74486686887679	4.83258002957083	1.14166403609444	4.23292656752399	2.30669838672694e-05	5.97560524069219e-05	NA	NA
ENSMUSG00000030500	39.9266435721396	-4.83228995849942	0.512978589883077	-9.42006168249798	4.50823107968688e-21	3.45079676107075e-20	Slc17a6	140919
ENSMUSG00000045679	351.245048416855	4.83183405758777	0.192016373427927	25.1636564701675	1.00176082888962e-139	2.07657459369732e-137	Pqlc3	217430
ENSMUSG00000021337	5.71539589200563	4.82959917454548	0.990283708014254	4.87698538859125	1.07719411237834e-06	3.19077732964266e-06	Scgn	214189
ENSMUSG00000098715	3.9659944559606	4.82461394825695	1.21369958087265	3.97513027465006	7.03407415304665e-05	0.000172365017692533	NA	NA
ENSMUSG00000095836	3.84472018682441	4.81451674399904	1.1578828225279	4.15803451811121	3.20997528112009e-05	8.18910795913755e-05	NA	NA
ENSMUSG00000086996	15.0963733036895	-4.81081866496417	0.545628384147721	-8.81702419583382	1.17541848603617e-18	7.98129493005955e-18	NA	NA
ENSMUSG00000026712	87.2742610573683	-4.80829489382097	0.434649307319115	-11.0624699334693	1.90770628571234e-28	2.00660747802572e-27	Mrc1	17533
ENSMUSG00000087132	42.0056345991321	4.80622464955414	0.442520513364154	10.8610211377909	1.76761466837218e-27	1.8014748194871e-26	A930001C03Rik	319314
ENSMUSG00000097308	2.05428835967345	4.80492158840082	1.25597977418427	3.82563611864013	0.000130434837962343	0.000308741214536956	NA	NA
ENSMUSG00000050195	451.295828577798	4.80276206780081	0.331481589258254	14.4887747115844	1.42665041556371e-47	2.95176926376473e-46	Scd4	329065
ENSMUSG00000061259	1.48911671295356	-4.8025868219602	1.64481949209761	-2.91982606300193	0.00350226800820886	0.0067921743110656	Tmprss11d	231382
ENSMUSG00000037727	4.96233635629399	-4.80252854570876	1.50430370513964	-3.19252590371235	0.0014103429422998	0.00291008221158358	Avp	11998
ENSMUSG00000103925	3.05618906618879	-4.8018382899213	1.31526157109761	-3.65086184789395	0.000261361805122376	0.00059610784139028	NA	NA
ENSMUSG00000086736	4.63365705809443	4.79999000092404	1.14920945314358	4.17677559803743	2.95670453324573e-05	7.57022473887304e-05	NA	NA
ENSMUSG00000055172	222.565535048098	4.79571305032287	0.302682566202389	15.8440345953596	1.54576671402811e-56	4.15221662681414e-55	C1ra	50909
ENSMUSG00000009654	34.4407412899129	4.79549159707335	0.39556950700955	12.1230062279739	7.97781544484052e-34	1.03971849803962e-32	Oit3	18302
ENSMUSG00000035186	3.4337743088814	4.78994083357781	1.2568960841323	3.81092828122268	0.000138445932090352	0.000326647961539923	Ubd	24108
ENSMUSG00000022015	5.26343740932514	4.78993022977458	1.28381114358432	3.73102403239888	0.000190703028743707	0.00044215655276833	Tnfsf11	21943
ENSMUSG00000059956	1.74603799808236	4.78650060452018	1.42277604714763	3.36419819135704	0.00076766394675284	0.00164324207520703	Serpinb12	71869
ENSMUSG00000110354	1.81417507940293	4.78225930857687	1.34431276399112	3.55740080483864	0.000374542463697492	0.000837640870720101	NA	NA
ENSMUSG00000030771	6.98440037069725	-4.77356491531726	1.16107195040986	-4.11134289621947	3.93364493409302e-05	9.9315155850656e-05	NA	NA
ENSMUSG00000027776	8.63064135692713	-4.7605757824064	1.1534366386339	-4.12729717693439	3.67051923511376e-05	9.29067148406343e-05	Il12a	16159
ENSMUSG00000036412	625.938280061647	4.7594305865226	0.181424557616469	26.2336623500773	1.09806146169307e-151	2.90695234913033e-149	Arsi	545260
ENSMUSG00000025887	451.410165292056	4.75909999182442	0.277956781316304	17.1217265118952	1.0219877803244e-65	3.62195766081742e-64	Casp12	12364
ENSMUSG00000027335	107.879026722228	4.75592878393546	0.415845224904219	11.4367762309424	2.73873911576366e-30	3.09241082172019e-29	Adra1d	11550
ENSMUSG00000020676	3.71945173635383	4.74992767311725	1.39021012808607	3.41669764674825	0.000633856341291586	0.00137449179780914	Ccl11	20292
ENSMUSG00000054435	2.2133863706133	-4.74763622798059	1.29353185339614	-3.67028938291375	0.000242276028280875	0.000555112739250852	Gimap4	107526
ENSMUSG00000001943	14.7072187039981	-4.74432186723979	0.980288827432669	-4.83971839163458	1.30023238497566e-06	3.82342274434174e-06	Vsig2	57276
ENSMUSG00000109674	74.7954906414976	4.74427258401054	0.366376850532531	12.9491603443687	2.37537925776601e-38	3.65249884051032e-37	NA	NA
ENSMUSG00000000903	35.4772094561344	4.74088837054551	0.497368872282506	9.53193622429327	1.54376618657624e-21	1.21276991124918e-20	Vpreb3	22364
ENSMUSG00000023153	139.467887721296	4.73921460094588	0.240016452741383	19.7453738975652	8.79117764982713e-87	5.42608276684414e-85	Tmem52	69671
ENSMUSG00000087117	108.883464037014	4.73901563343774	0.230931098685968	20.5213401763705	1.38832084877879e-93	1.04830151237857e-91	NA	NA
ENSMUSG00000021281	373.672402184905	4.73042117979039	0.218367899642629	21.6626216011236	4.62170181487911e-104	4.59514271395198e-102	Tnfaip2	21928
ENSMUSG00000108725	2.62321780557464	4.73004484947613	1.2800404660292	3.69523071731409	0.000219687206666379	0.000506206689605742	NA	NA
ENSMUSG00000041730	4.53298844711456	4.72902441659736	1.17632234250303	4.02017733212033	5.81543502684773e-05	0.000144012795948298	Prrxl1	107751
ENSMUSG00000099289	5.58007946910999	4.72774324943552	1.22068870155806	3.8730130322343	0.000107498077113725	0.000257052481055597	Mir6403	102465216
ENSMUSG00000073116	1.94009482700147	4.72757622562952	1.29853616487301	3.64069661940595	0.000271901374242691	0.000619053869675127	Gm10471	100039045
ENSMUSG00000040605	2462.44482650768	4.72733307385121	0.167074946800416	28.2946854952369	4.01746930575643e-176	1.63473801954419e-173	Bace2	56175
ENSMUSG00000086522	2.99961506730807	4.72697944278958	1.1928167197615	3.96287154973374	7.40536298662064e-05	0.000180998933153521	NA	NA
ENSMUSG00000086917	5.12525811199309	4.72570633909474	1.12396189980848	4.20450759042633	2.61651158310977e-05	6.72979152705969e-05	NA	NA
ENSMUSG00000024451	112.339008783986	-4.72449904496295	0.381369093204407	-12.3882588525093	3.02540798554545e-35	4.17833373138844e-34	Arap3	106952
ENSMUSG00000054203	52.2205259117643	4.72420930474284	0.715774488481844	6.60013646862838	4.1077947564192e-11	1.76393539540354e-10	Ifi205	226695
ENSMUSG00000029373	60.5958483333165	-4.72392225001854	0.643048685343916	-7.34613468262063	2.04020802199748e-13	1.02024330603893e-12	Pf4	56744
ENSMUSG00000030592	115.340931964905	-4.71959263737975	0.232735389802844	-20.2787923288239	1.97931376495665e-91	1.41206043368158e-89	Ryr1	20190
ENSMUSG00000089671	15.7923959640615	4.71559638543361	0.762446722592293	6.18482084807282	6.21730370748365e-10	2.44387861117242e-09	NA	NA
ENSMUSG00000081766	1.86620673613652	4.70973127323642	1.34014086004745	3.51435540370709	0.000440822592552515	0.000977416228673704	2210409E12Rik	72381
ENSMUSG00000079466	4.8523130561356	-4.70926483651707	2.1855612183536	-2.15471650803934	0.031184025187034	0.0507673249933095	Prdm12	381359
ENSMUSG00000053897	211.504082264924	-4.70763830852398	0.174109191097633	-27.0384250184939	5.22561595026099e-161	1.6172177362688e-158	Slc39a8	67547
ENSMUSG00000054690	56.3452739264598	-4.70516779556664	0.477107536148612	-9.86186014488158	6.09103433710349e-23	5.11614287038131e-22	Emcn	59308
ENSMUSG00000104846	3.99230198083371	4.70503704548494	1.2810780323175	3.67271698272228	0.000239985225727429	0.000550208197507179	NA	NA
ENSMUSG00000086498	6.97519697282562	4.70369966872141	1.12908343600604	4.16594515402689	3.10065246235345e-05	7.92400983429779e-05	NA	NA
ENSMUSG00000068196	3978.71419166557	4.70271418833464	0.26766552134501	17.5693685339212	4.22852831649268e-69	1.64740164358677e-67	Col8a1	12837
ENSMUSG00000024013	35.8260132666157	-4.70142841654962	0.426493548499065	-11.0234455669848	2.94563440197823e-28	3.07918290745327e-27	Fgd2	26382
ENSMUSG00000039200	11.5072243423466	4.69633803232298	0.790471975957267	5.94118219894599	2.82973887079553e-09	1.05083407483505e-08	Atf7ip2	75329
ENSMUSG00000030775	1.23305826436565	4.69595303314465	1.85430603286881	2.53245847767616	0.0113265783809386	0.0200724983276363	Trat1	77647
ENSMUSG00000020061	51.5728554342578	-4.68966379216953	0.884224464288246	-5.30370282838132	1.13476989242425e-07	3.67274986687849e-07	Mybpc1	109272
ENSMUSG00000003032	1543.18792859892	-4.68522627274851	0.170190562172286	-27.529295472951	7.8326324550097e-167	2.82141693334308e-164	Klf4	16600
ENSMUSG00000027435	882.605163226207	-4.6635149855107	0.408159632019202	-11.4257134210943	3.11090232237431e-30	3.5018369226194e-29	Cd93	17064
ENSMUSG00000037798	4.37664027384605	4.65359316404601	1.2415274829956	3.74828042696056	0.000178051116031712	0.000414528202221319	Mat1a	11720
ENSMUSG00000065407	2.54190992730875	-4.64604801273968	1.39151332628978	-3.33884550364138	0.000841273392161458	0.00179225327185997	Mir135a-1	387153
ENSMUSG00000035208	51.8971426015453	4.64562213086524	0.519471074213818	8.94298520451028	3.78796472268955e-19	2.63980173966563e-18	Slfn8	276950
ENSMUSG00000044562	107.62737644214	-4.6420472975249	0.385834429466675	-12.0311899172436	2.43623988842466e-33	3.11591961981113e-32	Rasip1	69903
ENSMUSG00000107768	24.49104114957	4.64126637794895	1.10523815291382	4.19933601252622	2.67698821893769e-05	6.87729008940931e-05	NA	NA
ENSMUSG00000022657	2.10199346263998	4.64106585529237	1.31155954515867	3.53858570312252	0.000402276672138035	0.000896745999481491	Cd96	84544
ENSMUSG00000097418	9.4652416786516	4.63273174786121	1.11476305486544	4.15579950164424	3.2415200125241e-05	8.25999295317084e-05	Mir155hg	100653389
ENSMUSG00000079262	8.83361967572003	4.6292752616188	0.856733803993536	5.40339979587607	6.53894915256052e-08	2.16875969402585e-07	Slco1a6	28254
ENSMUSG00000022876	6.33646374918805	-4.62699796205382	0.877075606221931	-5.27548358343354	1.32406464659409e-07	4.26031226821085e-07	Samsn1	67742
ENSMUSG00000087526	2.45884087676088	4.62315130711753	1.20438839745589	3.8385883796982	0.000123743674230971	0.000293725802514543	Gm33155	102635946
ENSMUSG00000001507	4948.1926361131	4.62237730613207	0.206662797468324	22.3667605527335	8.2945625401287e-111	9.79873240291656e-109	Itga3	16400
ENSMUSG00000024128	6.47243688339137	4.62020571517499	1.08947932933752	4.24074655733432	2.22777571566663e-05	5.77932890204758e-05	Sbp	20234
ENSMUSG00000086020	6.35115926663747	-4.61813198463512	1.16465805339367	-3.96522564814494	7.332654749839e-05	0.000179321561289051	NA	NA
ENSMUSG00000044534	6.45517797911352	-4.61660633178061	1.00737104655263	-4.5828261072018	4.58733508297726e-06	1.27462713427237e-05	Ackr2	59289
ENSMUSG00000097448	10.1227668738892	4.61503133395906	0.722878661088681	6.38424065113314	1.72250033385712e-10	7.05997012420118e-10	NA	NA
ENSMUSG00000074207	3.9192600562932	-4.61490224076057	1.18961431823279	-3.8793264085928	0.000104746120976547	0.000250908810227589	Adh1	11522
ENSMUSG00000086845	4.13459538485559	4.61473469617424	1.13649161057864	4.06050924900772	4.89657973761143e-05	0.000122292051119045	Gm13010	105247191
ENSMUSG00000072999	2.62972567554039	4.61361455239697	1.2787766180347	3.60783461890902	0.00030876319069038	0.000697917250184108	NA	NA
ENSMUSG00000048621	2.52434266927714	-4.61218337512661	1.22969052636392	-3.75068627125592	0.000176351240072252	0.00041083182761955	Gm6377	622976
ENSMUSG00000072845	2.14731727326494	4.61144740861531	1.30458585314984	3.53479795713042	0.000408087060267506	0.000909144983803904	Tmprss11a	194597
ENSMUSG00000089737	2.57568703652746	-4.6090759893049	1.26096447157771	-3.65519893160673	0.000256982630544827	0.000586789913848227	Gm15688	433658
ENSMUSG00000031780	28.4345568289064	4.60841897604843	1.0732490111784	4.29389538499411	1.75565225104152e-05	4.60400368923921e-05	Ccl17	20295
ENSMUSG00000032322	386.458845002571	4.6082767220049	0.171151658518307	26.9251070185334	1.11640153410414e-159	3.31495823092842e-157	Pstpip1	19200
ENSMUSG00000029377	221.581433298739	4.60618786233934	0.616776868460564	7.4681592288571	8.13244021216993e-14	4.17986560863919e-13	Ereg	13874
ENSMUSG00000100807	97.0365968039742	-4.60604896940245	0.336536356337861	-13.6866311251622	1.22037518220663e-42	2.15211106570034e-41	NA	NA
ENSMUSG00000086855	2.97773579887334	4.6049833417909	1.208513073621	3.81045388941739	0.000138711883694507	0.000327205176641911	NA	NA
ENSMUSG00000047746	9.32772202661904	4.60498260554355	0.707925830337582	6.50489416857075	7.7748095921282e-11	3.26958643383412e-10	Fbxo40	207215
ENSMUSG00000087211	9.56940928549706	-4.60167801819091	0.754748472090508	-6.09696897490252	1.08098489230684e-09	4.17002827223634e-09	Lhx1os	78365
ENSMUSG00000068428	134.58901437674	4.60166284035578	0.301166708349772	15.2794539129851	1.04815352523775e-52	2.52533743531241e-51	Gmnc	239789
ENSMUSG00000021579	120.615751919578	4.59359517548339	0.757013770412973	6.06804704883696	1.29474980297532e-09	4.95982172607684e-09	Lrrc14b	432779
ENSMUSG00000090222	2.09585476244217	-4.58581518823939	1.34415546564659	-3.41167023119117	0.000645661719532972	0.00139857304448916	NA	NA
ENSMUSG00000002341	85011.0836184867	-4.58252642531346	0.162302996742381	-28.2343919538786	2.21303328217336e-175	8.68338934092772e-173	Ncan	13004
ENSMUSG00000040732	48.665738634866	-4.57946393107966	0.438914383703778	-10.4336155321133	1.74133572599113e-25	1.6435725905156e-24	Erg	13876
ENSMUSG00000032511	184.198607682668	4.57636798256285	0.351614161789238	13.0153118955032	1.00132612839649e-38	1.56487475243642e-37	Scn5a	20271
ENSMUSG00000024697	79.5529656846166	4.57540501904281	0.339170833523014	13.4899719162684	1.79168785775646e-41	3.04476081194762e-40	Gna14	14675
ENSMUSG00000021186	2755.6156472859	4.5644188491689	0.19262223437439	23.6962200339618	3.94421377267204e-124	6.46762755424796e-122	Fbln5	23876
ENSMUSG00000012282	1.82530063370929	4.56421512163035	1.24691354363635	3.66041025452319	0.000251811742428559	0.000575700698822466	Wnt8a	20890
ENSMUSG00000027525	1544.80992829808	-4.56230538485842	0.218586094537883	-20.871892123347	9.64400439032525e-97	8.05732731819836e-95	Phactr3	74189
ENSMUSG00000029368	4.72213909921107	4.55652876725476	1.15815389252016	3.93430337426031	8.34383413509969e-05	0.000202606992430706	Alb	11657
ENSMUSG00000010142	4.28111210891975	-4.55488348582811	1.10819433520297	-4.11018477638569	3.95342635578971e-05	9.97687347143303e-05	Tnfrsf13b	57916
ENSMUSG00000029134	118.894976411966	4.54595037274971	0.272136807358719	16.7046509322696	1.21235379482385e-62	3.97005215106772e-61	Plb1	665270
ENSMUSG00000110684	13.0893148124077	4.54521956749854	1.16675510476633	3.89560718348761	9.79530325094492e-05	0.000235819215879273	NA	NA
ENSMUSG00000085471	3.68830301713188	4.54367158433819	1.02064568048751	4.45176192992648	8.51685614400321e-06	2.3069635114914e-05	NA	NA
ENSMUSG00000097524	2.94944122786046	-4.54224746701462	1.28291165331369	-3.54057697993642	0.000399253145707454	0.000890186643392175	NA	NA
ENSMUSG00000039315	8.09814863991545	4.53390172952138	0.680891725298552	6.65877049325779	2.76127723744105e-11	1.20121846640848e-10	Clnk	27278
ENSMUSG00000043079	1653.60163804866	4.52932103405295	0.460822547459943	9.82877478330563	8.46422371821331e-23	7.06359239499814e-22	Synpo	104027
ENSMUSG00000109299	2.08995791416631	4.52900258068244	1.25900251598949	3.5972943049466	0.000321544595354785	0.000725166724184614	NA	NA
ENSMUSG00000109473	14.3053265182873	4.52809222534219	0.566268074946604	7.99637561373942	1.28135090584445e-15	7.35504792427377e-15	B930025P03Rik	320014
ENSMUSG00000110905	3.02064298511871	-4.52335819105142	1.13927906593667	-3.97036891688384	7.1761429283348e-05	0.000175630862735911	NA	NA
ENSMUSG00000108601	891.277356414343	-4.52130680002702	0.165772448846801	-27.2741751206523	8.58974921563351e-164	2.94910249242368e-161	NA	NA
ENSMUSG00000006587	3.63002948705173	4.51877864819058	1.49433142640666	3.02394674189289	0.00249500356459729	0.00495281536949102	Snai3	30927
ENSMUSG00000038925	10.4116858609676	4.51626319028057	0.758015366648643	5.95801007339467	2.55327782745733e-09	9.53001082091385e-09	E330034G19Rik	105418
ENSMUSG00000048703	5.25878847863169	4.51530774602114	0.883018298906049	5.11349283657547	3.16255754752837e-07	9.86245770534216e-07	Speer4b	73526
ENSMUSG00000034777	173.015100144974	4.51095530320667	1.06153586633617	4.24946103684276	2.14285476772257e-05	5.57152382098782e-05	Vax2	24113
ENSMUSG00000029618	1.95983767164873	4.51092577084489	1.28361538769795	3.51423472644312	0.000441022919100157	0.000977761739621405	Ocm	18261
ENSMUSG00000111620	16.4006548599144	4.5101353491961	0.620792711841716	7.26512290361111	3.72699247274072e-13	1.83247271433278e-12	NA	NA
ENSMUSG00000034041	13.3363136200287	-4.50774782140697	0.721910327679328	-6.24419356334421	4.25992195973729e-10	1.69479024481817e-09	Lyl1	17095
ENSMUSG00000109083	1.30352624647052	4.50756281067486	1.89953463964827	2.37298268564847	0.0176450910471171	0.0301466126722887	NA	NA
ENSMUSG00000053368	23.9983290767003	4.50496390142785	0.513586234177231	8.7715822614382	1.76172929701681e-18	1.18163851780679e-17	Rxfp2	140498
ENSMUSG00000062074	5.34898648581808	-4.50491335773588	0.863928091469782	-5.21445407576894	1.84359367812111e-07	5.86071815528865e-07	Wisp3	327743
ENSMUSG00000020411	331.930406342242	4.50370398612804	0.756637804897518	5.95225873856256	2.64466828401676e-09	9.85438294127525e-09	Nipal4	214112
ENSMUSG00000047735	425.310676834201	4.50122005615758	0.252458101825903	17.8295726047313	4.16593530046542e-71	1.70780030517027e-69	Samd9l	209086
ENSMUSG00000090698	138.844129701237	-4.49802498428891	0.318874350972016	-14.1059479088792	3.49067115973202e-45	6.72221887754529e-44	Apold1	381823
ENSMUSG00000076617	20.9210514718458	-4.49579896181599	0.887489023846166	-5.06575162172966	4.06792044456025e-07	1.25681124758609e-06	NA	NA
ENSMUSG00000087593	3.99874421817606	4.49420976695271	1.20688795276159	3.72380033843995	0.000196246149250775	0.000454576917297838	NA	NA
ENSMUSG00000091542	2.69144778638249	-4.4837971864562	1.21233699577224	-3.69847427084421	0.00021689933128198	0.000499992552062415	NA	NA
ENSMUSG00000069372	28.6234089527466	4.48336340978676	0.522143823053687	8.58645302661328	8.96954624644709e-18	5.80352884785577e-17	Ctxn3	629147
ENSMUSG00000094840	3.43426587575377	-4.48113355833033	1.25510561067427	-3.57032389961429	0.000356540084653888	0.000799985222107615	NA	NA
ENSMUSG00000030307	35662.2702131255	-4.47993428062404	0.168168747603248	-26.6395174161213	2.36727417027673e-156	6.93548204579875e-154	Slc6a11	243616
ENSMUSG00000040205	29.8097428629049	4.47919357730445	0.40087329368023	11.1735893807818	5.49159276751456e-29	5.88331388983898e-28	Cuzd1	16433
ENSMUSG00000046718	676.195682880521	4.47246130366584	0.276784271180411	16.1586541192966	9.86929055923486e-59	2.83845446934643e-57	Bst2	69550
ENSMUSG00000059383	1.22877659511778	4.47137821536515	2.15325073394976	2.07657108615641	0.0378411638353908	0.0605640536787124	Gfral	404194
ENSMUSG00000030361	11.7058611772556	4.4712712822234	1.15206435019878	3.88109508071482	0.000103987173649291	0.00024925386348815	Klrb1a	17057
ENSMUSG00000038168	831.186427451648	4.46856340717413	0.192774771829629	23.1802292632118	7.20783147949878e-119	1.04885881522534e-116	P3h2	210530
ENSMUSG00000106508	5.19928374296281	4.46844109735986	1.15025605407322	3.88473599555203	0.000102441143977623	0.00024576255667871	NA	NA
ENSMUSG00000073804	3.0251634146141	-4.46704051309411	1.17669299677872	-3.79626676229309	0.000146891432406471	0.000345350464826384	Nps	100043254
ENSMUSG00000022464	5.62254597767056	-4.46658714353903	0.84121538765681	-5.30968311930269	1.09815998755256e-07	3.5589777885682e-07	Slc38a4	69354
ENSMUSG00000035582	29.6252225096029	-4.46599374021095	2.03140755370575	-2.19847254779769	0.0279154487643178	0.0458983953680301	Gdpd4	233537
ENSMUSG00000028475	12.0489030220486	-4.45886057334159	1.15818565437716	-3.8498668641682	0.000118182046471041	0.000281344973684526	Spaar	71406
ENSMUSG00000110279	8.63593759003134	-4.45726682657721	1.02459029017869	-4.35029188672076	1.35956435493068e-05	3.60445313355355e-05	NA	NA
ENSMUSG00000056706	9.05309528455197	-4.45417731559892	0.637405783040181	-6.98797757113876	2.78876956881268e-12	1.29195938721318e-11	Krtap7-1	71363
ENSMUSG00000097726	3.29182317578072	4.44942357507219	1.24651510894682	3.56949028787266	0.000357676476748862	0.000802453055299442	9530036O11Rik	654796
ENSMUSG00000085786	3.82816697290496	4.44706572815097	1.2413675125194	3.58239254958872	0.000340461671372325	0.000765786089166147	NA	NA
ENSMUSG00000086831	3.71712420218227	4.44453908419568	1.28200672772334	3.46686096732779	0.000526574180417895	0.00115496251410685	NA	NA
ENSMUSG00000030854	285.013687493619	-4.44222147420171	0.221521005841547	-20.0532742135488	1.88988253790195e-89	1.26220027371792e-87	Ptpn5	19259
ENSMUSG00000084929	13.1300984275736	4.44165510510546	0.592538381831808	7.49597872693793	6.5805464018447e-14	3.39902082951889e-13	Foxo6os	402730
ENSMUSG00000096999	27.8987326878576	-4.44018915847078	1.14771251780273	-3.86872939834397	0.00010940397708744	0.000261467651570842	NA	NA
ENSMUSG00000108108	4.36092464282376	-4.43859263050533	1.1745158053107	-3.77908292969387	0.000157406999441935	0.000369007148056934	NA	NA
ENSMUSG00000083140	2.83458334268903	4.43657264600782	1.25770776284465	3.52750676832376	0.000419493036314364	0.000932852999386248	Gm5073	278181
ENSMUSG00000030607	50.5953994189686	-4.43573232266942	0.299540617303588	-14.8084502282165	1.29184551997112e-49	2.84426068239734e-48	Acan	11595
ENSMUSG00000074063	295.532404938105	4.42971248274832	0.450158211710676	9.8403458328899	7.54510275485221e-23	6.31575401266162e-22	Osgin1	71839
ENSMUSG00000052837	6085.91211810317	-4.42579504059388	0.264337841647095	-16.742949148017	6.3749942740605e-63	2.10960465638451e-61	Junb	16477
ENSMUSG00000027221	1991.29777507155	-4.42399633424315	0.146591484177334	-30.1790814048336	4.45713438371043e-200	2.88048864156674e-197	Chst1	76969
ENSMUSG00000066755	30.6361100884861	4.42092918410466	0.545122269193115	8.10997721786063	5.06292536008854e-16	2.97692424236622e-15	Tnfsf18	240873
ENSMUSG00000082653	1.84819957949486	4.4192156086986	1.37380094944398	3.21678013870001	0.00129637902650035	0.00268653554176102	NA	NA
ENSMUSG00000031991	2.79090632050153	4.41702959439561	1.18211408121285	3.73655103563586	0.00018656159732244	0.000433057043943163	Spata19	75469
ENSMUSG00000026220	38.1245326070273	4.41283996346049	0.345071742760639	12.7881811711296	1.90889173154669e-37	2.82832623177852e-36	Slc16a14	71781
ENSMUSG00000050157	898.546332223766	4.41274990412155	0.182342557370042	24.2003291374619	2.2070437932888e-129	4.00788208842437e-127	Gm867	333670
ENSMUSG00000027859	92.9272107149707	4.41205033378387	0.458252457276406	9.62799056224729	6.09088788878368e-22	4.89521139649758e-21	Ngf	18049
ENSMUSG00000019890	4.22018877079829	-4.41048792750765	1.18160380451993	-3.73262840779324	0.000189492040977053	0.000439487926576819	Nts	67405
ENSMUSG00000091649	5.37722977736262	4.41014141170959	1.10558573016796	3.98896376044905	6.63625579901859e-05	0.000163126131191224	Phf11b	236451
ENSMUSG00000097615	156.729559141355	-4.40636703574175	0.236332379141382	-18.6447877000625	1.39205873139473e-77	6.73738028743091e-76	Gm2061	100039138
ENSMUSG00000103012	3.02487263095029	-4.40349200996447	1.22139380297719	-3.60530076313699	0.000311791619822085	0.000704400294298856	NA	NA
ENSMUSG00000097108	12.4884867474241	4.38999550793741	0.899840813093633	4.87863569206724	1.06822162305575e-06	3.16590689552253e-06	NA	NA
ENSMUSG00000039004	2461.52360557795	4.38920137340778	0.146620151496446	29.9358671274745	6.72096347350005e-197	4.10221473342268e-194	Bmp6	12161
ENSMUSG00000039194	1741.87607546679	-4.38800140332769	0.206243007214395	-21.2758796654194	1.89917404464593e-100	1.73877297012521e-98	Rlbp1	19771
ENSMUSG00000000386	23.6768531813474	4.37721454478612	0.887762839078397	4.93061249255509	8.19721961430527e-07	2.45458580791946e-06	Mx1	17857
ENSMUSG00000006389	11.3828009292342	4.37493382620557	1.12611249292328	3.88498827044237	0.00010233482897659	0.00024558794201645	Mpl	17480
ENSMUSG00000108417	9.39807953650113	4.37454837953007	0.82354308973407	5.31186337917383	1.08509942090765e-07	3.51820710869171e-07	NA	NA
ENSMUSG00000027463	15.0028214229003	-4.37314647232929	0.713880652764828	-6.12587896224991	9.01843459864844e-10	3.50295321612342e-09	Slc52a3	69698
ENSMUSG00000052396	42.9427917946041	4.37114829776035	0.471800575321828	9.26482188958474	1.95403179716954e-20	1.452992916386e-19	Mogat2	233549
ENSMUSG00000111539	7.01905919082283	-4.36871578417094	0.700649876430044	-6.23523378956469	4.51103873117036e-10	1.79112855149993e-09	NA	NA
ENSMUSG00000101223	2.38237048330761	4.36403852871705	1.22630694927078	3.55868368136715	0.000372718089051671	0.000834070126360358	4930568A12Rik	75883
ENSMUSG00000004612	5.24465418225893	4.35961756862429	1.31209370666764	3.32264193210448	0.000891692951073427	0.00189360869952029	Nkg7	72310
ENSMUSG00000033470	4.1968636885421	-4.35743520469508	1.24747635134832	-3.4930002480491	0.000477626065381276	0.00105338527899456	Cysltr2	70086
ENSMUSG00000100486	4.90429396459403	4.35198466607769	0.997624708809	4.36234650931335	1.28674857529381e-05	3.41883028354666e-05	Gm4131	100042960
ENSMUSG00000026514	88.1607144653655	-4.34749432508523	0.229723314049787	-18.9249155797179	7.11033257072748e-80	3.7022591842795e-78	Cnih3	72978
ENSMUSG00000034040	696.983458274208	4.34532909339473	0.172115030600001	25.2466567170032	1.23247883087713e-140	2.57916736674888e-138	Galnt17	212996
ENSMUSG00000041052	3.3607747350918	4.34055179108107	1.14304494021573	3.79735882498362	0.000146246016799237	0.000343980274794438	Slc7a13	74087
ENSMUSG00000022090	1643.69266028407	4.33961847468636	0.153141720494749	28.3372712587172	1.20116798039957e-176	4.97986113836221e-174	Pdlim2	213019
ENSMUSG00000039098	2.17489916905547	4.33916867415706	1.31217002159109	3.30686466140687	0.000943464623918858	0.00199641257524741	Gm9767	100040851
ENSMUSG00000043388	57.2179061406053	-4.33841780770388	0.280354158780428	-15.474775999673	5.13517035248291e-54	1.29249826065415e-52	Tmem130	243339
ENSMUSG00000030605	26313.4220082979	-4.33472705934936	0.127860343771509	-33.9020444610697	6.21520846678504e-252	7.18772503371935e-249	Mfge8	17304
ENSMUSG00000020218	153.845057563056	-4.32735953613515	0.52919468899998	-8.17725428105216	2.90384792794011e-16	1.7296354166611e-15	Wif1	24117
ENSMUSG00000044551	216.473214651834	4.32556824563022	0.212339070972002	20.3710425303714	3.02176318291921e-92	2.18411850060144e-90	9930012K11Rik	268759
ENSMUSG00000029648	444.168600956559	-4.32376174431783	0.386020466238666	-11.2008614114376	4.03787951845136e-29	4.33859788063236e-28	Flt1	14254
ENSMUSG00000040592	2.1318097088864	-4.32004449473753	1.53828157135889	-2.80835743934791	0.00497949238937548	0.00940390083985796	Cd79b	15985
ENSMUSG00000064147	10.1980659175387	4.31475418839111	1.10621975592117	3.90044940464668	9.60142910392721e-05	0.000231405288692105	Rab44	442827
ENSMUSG00000072511	1.49858051436148	4.3147381146479	1.52583029206922	2.82779686382852	0.00468695368008805	0.00888963601317003	Hhla1	654498
ENSMUSG00000024678	8.13908588641239	4.31424934657585	0.992078883726754	4.34869587221666	1.36949471856424e-05	3.63034231523852e-05	Ms4a4d	66607
ENSMUSG00000046057	4.1377785932552	4.31267492572349	1.19150680165622	3.61951347632157	0.000295157440069101	0.000668952494134952	NA	NA
ENSMUSG00000028037	129.915119319542	4.31162622626428	0.545015870667957	7.91101040962361	2.55308178739693e-15	1.43880138790646e-14	Ifi44	99899
ENSMUSG00000041193	343.915166980883	4.30704281263831	0.240204145870765	17.9307596753787	6.78463121351345e-72	2.81280569159493e-70	Pla2g5	18784
ENSMUSG00000110547	10.7308616760688	4.3038240328527	0.907713093892925	4.74139247501081	2.12254298298786e-06	6.11173332003567e-06	NA	NA
ENSMUSG00000062545	16.6319528827442	-4.29935774428995	0.569682686084485	-7.54693419566616	4.4562359674575e-14	2.32802836217175e-13	Tlr12	384059
ENSMUSG00000039106	5.41816904782312	-4.29634543804258	0.970316246016461	-4.42777852651732	9.52085868912403e-06	2.5596699862489e-05	Htr5a	15563
ENSMUSG00000019232	1010.52065685872	4.29527917473813	0.473702131266829	9.0674685445286	1.21814123750374e-19	8.69597706681928e-19	Etnppl	71760
ENSMUSG00000105686	4.49764402076121	-4.29445502077289	0.806266934459273	-5.32634396529357	1.0020928586951e-07	3.26207205690481e-07	Gm35394	102638959
ENSMUSG00000036611	1220.77975274035	-4.29401291194926	0.14950478601982	-28.7215749158693	2.05201143922588e-181	1.00197438564689e-178	Eepd1	67484
ENSMUSG00000099338	8.01494052751808	-4.29392324399444	0.771850771238803	-5.56315210659542	2.64944760847165e-08	9.08636059012761e-08	NA	NA
ENSMUSG00000045514	4.47458876093425	4.29314017895983	1.29661735215072	3.31103094666961	0.000929529282637411	0.00196844129986429	Olfr460	258381
ENSMUSG00000089945	3.25637715797848	4.29037227399355	1.29083620338675	3.32371548205493	0.000888267692664387	0.00188651710911604	Pakap	677884
ENSMUSG00000028885	239.180229896053	4.29022138413387	0.164421060770589	26.0928944505464	4.38976518767134e-150	1.12158500545003e-147	Smpdl3b	100340
ENSMUSG00000024979	15.5442228814017	-4.28795271201765	0.457608607011659	-9.37034978432651	7.22925482771636e-21	5.47942105310147e-20	Tectb	21684
ENSMUSG00000024883	922.396985302866	4.28349650523928	0.256111279152771	16.7251380704875	8.59767169400726e-63	2.82809341515601e-61	Rin1	225870
ENSMUSG00000062345	93.7016210130137	4.28281645029838	1.09576646254564	3.90851207505358	9.28663065489918e-05	0.000224342991034724	Serpinb2	18788
ENSMUSG00000087307	85.8843345169792	4.28270947934868	0.243150667782629	17.6133979742031	1.94415664156039e-69	7.62838462232257e-68	NA	NA
ENSMUSG00000085091	3.13547449638015	4.28077772026297	1.198756776542	3.57101440761947	0.000355601331442908	0.000798041880890104	NA	NA
ENSMUSG00000040663	665.756709616276	4.27754117862518	0.377310434234992	11.3369278729278	8.61146617937393e-30	9.55655284643351e-29	Clcf1	56708
ENSMUSG00000100522	3.03350496225649	4.27722842964497	1.34581564199413	3.17816816522306	0.0014820876208748	0.00304781575044286	NA	NA
ENSMUSG00000027971	30.2899273152383	-4.27665484757781	0.73003157801053	-5.85817788763669	4.67973234466596e-09	1.70696810772485e-08	Ndst4	64580
ENSMUSG00000050578	4.46458829432652	4.27536105186558	1.16639997370353	3.66543308320777	0.000246920371288593	0.000565164720658776	Mmp13	17386
ENSMUSG00000028780	981.65396070048	4.27221913570789	0.176281271808052	24.2352411682156	9.46225087440129e-130	1.7326169871935e-127	Sema3c	20348
ENSMUSG00000111008	3.08792702576897	-4.27103250565713	1.14979154870801	-3.71461462771785	0.000203513602963606	0.000470815371438125	Gm31562	102633831
ENSMUSG00000049001	464.85245766738	-4.2674094557991	0.222651498682027	-19.166318129722	7.07418710037621e-82	3.86669435712852e-80	Ndnf	68169
ENSMUSG00000023031	87.3981406449648	4.26691073464409	0.61757133629449	6.90917871973483	4.87467523063635e-12	2.22453247856225e-11	Cela1	109901
ENSMUSG00000037868	845.0693238445	-4.26603298896812	0.220386229437872	-19.3570759836006	1.77689375957365e-83	1.01676267133104e-81	Egr2	13654
ENSMUSG00000096727	102.07698756747	4.26598853736421	0.274283782718814	15.5531927373831	1.51367964179264e-54	3.86295967120903e-53	Psmb9	16912
ENSMUSG00000026989	30.7555649086708	4.26489552899273	0.417991886050247	10.2032974115676	1.91652921210932e-24	1.72660501753498e-23	Dapl1	76747
ENSMUSG00000108291	8.17723881578907	-4.26468407431686	0.764248891311744	-5.58022932424152	2.40201679792402e-08	8.2700587748017e-08	NA	NA
ENSMUSG00000060777	1.43702052323814	4.2630379251781	1.4179993281936	3.00637513743311	0.00264382608924522	0.00522652187665184	NA	NA
ENSMUSG00000020423	5576.18073011979	-4.26240317428491	0.139484506053771	-30.5582555000178	4.39277083434954e-205	3.11362430784395e-202	Btg2	12227
ENSMUSG00000034275	2190.82601745103	4.26056936196154	0.211209082775536	20.1722828676336	1.71534955608579e-90	1.17418616186521e-88	Igsf9b	235086
ENSMUSG00000029314	200.964911768437	4.25638299666224	0.179536343725428	23.7076399593595	3.00745814230418e-124	4.9686374256278e-122	Gpat3	231510
ENSMUSG00000101210	3.3004819647906	4.25380067095378	1.35440593824635	3.14071324617898	0.00168536961022142	0.00343467134533438	NA	NA
ENSMUSG00000027718	1.87298582466787	4.25297761997668	1.30267845896502	3.26479461658993	0.00109543475095737	0.0022954403760048	Il21	60505
ENSMUSG00000047642	16.1644065608724	-4.25263000176618	0.627580155307512	-6.7762340249309	1.2334882021889e-11	5.4931974598088e-11	D930020B18Rik	216393
ENSMUSG00000026826	639.497089262713	-4.25162693980772	0.181136831113921	-23.4719074727203	7.89917688186001e-122	1.21376652884692e-119	Nr4a2	18227
ENSMUSG00000009772	1429.42072045471	4.25162151148943	0.162002085657797	26.2442393517716	8.31615528154379e-152	2.22842536587027e-149	Nuak2	74137
ENSMUSG00000046196	40.8485498652711	4.25100554168862	0.360134253733317	11.8039467160392	3.72425203313577e-32	4.54375291083244e-31	Ttc39d	67737
ENSMUSG00000055044	740.690156291018	4.24959801457247	0.186948567357563	22.7313751297412	2.19356800412796e-114	2.88618381764693e-112	Pdlim1	54132
ENSMUSG00000078795	2.0186233538988	-4.2492681710143	1.31600996780196	-3.22890272488708	0.00124266155542888	0.0025825217400396	Ceacam15	101434
ENSMUSG00000028064	1716.16391997071	-4.24740638464377	0.163838610021616	-25.9243311700665	3.54190495129925e-148	8.74452556122454e-146	Sema4a	20351
ENSMUSG00000039405	5239.59226079353	4.24708529273998	0.313018432804526	13.5681635572951	6.18523590673468e-42	1.06484700019111e-40	Prss23	76453
ENSMUSG00000038770	2.39824340614708	4.24491723000625	1.27108699747339	3.33959613971674	0.000839003046746114	0.00178793656737003	Kpna7	381686
ENSMUSG00000055368	14.8933980553486	4.24445732589513	1.23980131503332	3.42349800280786	0.000618207060736023	0.0013430753159534	Slc6a2	20538
ENSMUSG00000024172	270.262035774262	-4.23548895656501	0.20438280536867	-20.7233135337631	2.13476404171353e-95	1.69339964940691e-93	St6gal2	240119
ENSMUSG00000046589	12.2018456096066	4.23538093402172	0.797320500921865	5.31201810203646	1.08417830797977e-07	3.51573936854183e-07	Lrrc8e	72267
ENSMUSG00000059898	94.6261458468176	4.23389465798966	0.329569965108025	12.84672484218	8.97294239656497e-38	1.34858046018962e-36	Dsc3	13507
ENSMUSG00000106445	2.06621678499417	4.23365097422743	1.33885255219377	3.16214878725099	0.00156609523338732	0.00320975753784345	Gm21190	100861755
ENSMUSG00000087001	15.923416727612	4.22797607804585	0.925303072780061	4.56928783921894	4.89384285435413e-06	1.35653348099815e-05	NA	NA
ENSMUSG00000101734	7.28234845946057	-4.22379828667436	0.651448196693799	-6.48370554728801	8.94968076196548e-11	3.74075205217172e-10	4933400C23Rik	331003
ENSMUSG00000021390	1446.06228691445	4.22293100553474	0.265503148076158	15.9053895825123	5.81405060048788e-57	1.59490803800899e-55	Ogn	18295
ENSMUSG00000018341	109.557230553762	4.22286582464669	0.290282845525573	14.5474177676637	6.06495442316977e-48	1.27282945119684e-46	Il12rb2	16162
ENSMUSG00000021904	79.8886902608987	-4.22241529094107	0.335466091461551	-12.5867126318042	2.49864196181727e-36	3.5720663517899e-35	Sema3g	218877
ENSMUSG00000025584	1094.93619590005	-4.22158690327227	0.29751616811571	-14.1894369304676	1.06510492094912e-45	2.08587793476069e-44	Pde8a	18584
ENSMUSG00000031304	16.8534242001396	-4.22064047776692	0.655726331314797	-6.43658836957807	1.22188709649797e-10	5.06003112916508e-10	Il2rg	16186
ENSMUSG00000053367	1.87971117125391	-4.21867073444395	1.50558891425686	-2.80200703824007	0.00507857656518158	0.00957538723757808	Epp13	627821
ENSMUSG00000085755	6.96222412855079	4.21839611850218	1.14542594968541	3.68281871007092	0.000230669206162463	0.000530066352960449	NA	NA
ENSMUSG00000111290	2.08629567157178	-4.21786539910743	1.33980670544223	-3.14811486013218	0.0016432710970967	0.00335478916812282	Gm5122	330956
ENSMUSG00000053113	3560.21812099702	-4.21677727463587	0.231819775570163	-18.1898945603957	6.20594350115634e-74	2.71099794335802e-72	Socs3	12702
ENSMUSG00000079339	10.222156460358	4.21415876622532	0.731590186146272	5.76027241210526	8.39782918126984e-09	3.00432270595966e-08	Ifit1bl1	667373
ENSMUSG00000110047	3.30839778622046	-4.2114590075221	1.25363880455534	-3.35938788127725	0.000781153414264216	0.00167016483133479	NA	NA
ENSMUSG00000091685	39.5862711204831	4.20930354722886	0.414088597491299	10.1652244778783	2.83468299717869e-24	2.53816175619427e-23	Gm17359	100233207
ENSMUSG00000026943	3.55817906446363	4.20799475170194	1.16813779563755	3.60231024748693	0.000315401617625687	0.000711970386695009	Lcn12	77701
ENSMUSG00000024617	976.329069758645	4.20782871752251	0.338837144098942	12.4184399225541	2.0756968899942e-35	2.88301439720876e-34	Camk2a	12322
ENSMUSG00000106478	1.41078632900569	4.2037279901446	1.81294522033018	2.31872863173383	0.0204097550397624	0.0344151291143196	NA	NA
ENSMUSG00000077569	2.14572439263054	-4.1991343716989	1.51716662139633	-2.76774766362459	0.00564451401984172	0.0105599750155796	NA	NA
ENSMUSG00000071113	1.88260647421525	-4.19620609938388	1.42225664207765	-2.95038600997779	0.00317377133305745	0.00619556480999213	Mboat4	234155
ENSMUSG00000095620	2.23290301197036	4.19603018200125	1.19705547411771	3.50529300665364	0.000456105015536843	0.00100916277377817	2010005H15Rik	76770
ENSMUSG00000054986	32.8495827013374	4.19470685563815	0.439610381234099	9.54187397454657	1.40274262972493e-21	1.10554030857051e-20	Sec14l3	380683
ENSMUSG00000086850	1.95789658293831	4.19244684733446	1.31691397766786	3.18353887833959	0.00145486574208663	0.00299576093626365	NA	NA
ENSMUSG00000053279	4965.3629027637	4.18646629463114	0.205030074922645	20.4187912247051	1.13846374549581e-92	8.36637587952486e-91	Aldh1a1	11668
ENSMUSG00000023349	25.6328931871487	-4.18594473106942	1.09639490992071	-3.8179169687792	0.00013458320166153	0.000318046535825854	Clec4n	56620
ENSMUSG00000074968	212.331215676373	4.18589614178392	0.238604027319311	17.5432753118712	6.69547409596775e-69	2.59470286262256e-67	Ano3	228432
ENSMUSG00000105064	1.25741916089724	4.18398758840099	1.8602892329652	2.24910595312749	0.0245057558965274	0.0407249262074116	NA	NA
ENSMUSG00000032942	203.679410335468	-4.18380311311882	0.384464982934917	-10.8821434950477	1.402261397205e-27	1.4351136320813e-26	Ucp3	22229
ENSMUSG00000097727	84.9185919135684	-4.17923418897008	0.778850486254533	-5.36590046835289	8.05463520470839e-08	2.64590371285779e-07	F630040K05Rik	433111
ENSMUSG00000045551	8.06290285277999	4.17911489517729	1.19350005937048	3.50156236890478	0.000462538696745627	0.0010222654177823	Fpr1	14293
ENSMUSG00000099343	2.38037884782824	4.17867111468428	1.34251233220291	3.11257559014566	0.00185462512511356	0.00375764664583866	NA	NA
ENSMUSG00000026479	421.307700455089	4.17849867574814	0.310939786167641	13.4382888958936	3.60680517746046e-41	6.06368249153318e-40	Lamc2	16782
ENSMUSG00000024462	14203.1686258334	-4.17619553848202	0.141888231487104	-29.4329945106236	2.0782497166825e-190	1.17090720576063e-187	Gabbr1	54393
ENSMUSG00000100429	1.47843014129404	4.17568583050957	1.68037169762388	2.4849774823119	0.0129559629523812	0.0226982438169887	NA	NA
ENSMUSG00000087009	15.8845450992217	-4.17505861167988	1.14056936761206	-3.66050389413923	0.00025171972808468	0.000575550216982797	Nphs1os	445267
ENSMUSG00000057719	56.6084775033959	4.17238235588827	0.32225935835589	12.9472806536171	2.4342513369168e-38	3.7377920772937e-37	Sh3rf2	269016
ENSMUSG00000025610	64.9140712425236	4.17054120690764	0.327776458624588	12.7237362451472	4.36479631063492e-37	6.39384462223874e-36	Map3k7cl	224419
ENSMUSG00000099696	390.252244696454	-4.16741206548023	0.217275402268802	-19.1803214812348	5.40451852131015e-82	2.9688371367187e-80	2900052N01Rik	73040
ENSMUSG00000084946	12.9351834849769	4.16578865901266	0.499293026238919	8.34337441160107	7.22001128040693e-17	4.45132738115548e-16	NA	NA
ENSMUSG00000027985	168.422080729371	-4.16494040820611	0.219839841071597	-18.9453394248483	4.82469836878836e-80	2.53014551926937e-78	Lef1	16842
ENSMUSG00000041736	870.037326192986	4.16476330843991	0.14240746460131	29.2454003032759	5.13766441728489e-188	2.82224750602502e-185	Tspo	12257
ENSMUSG00000071847	1367.34187042872	-4.16407408351127	0.229122188611025	-18.1740324180498	8.28775866156446e-74	3.61323256092373e-72	Apcdd1	494504
ENSMUSG00000079465	778.932334671113	4.16292289539663	0.224463673065421	18.5460873848542	8.77087714444181e-77	4.16247264567646e-75	Col4a3	12828
ENSMUSG00000023905	3613.99265321673	4.16253672363825	0.183724263692818	22.6564343760163	1.20554557174332e-113	1.56742324543881e-111	Tnfrsf12a	27279
ENSMUSG00000029381	4204.51313708515	4.16144262346435	0.117344875046369	35.4633521218542	1.80605331027219e-275	2.8346006704722e-272	Shroom3	27428
ENSMUSG00000051457	29.2602360782906	4.15944932467642	0.643632100277921	6.46246407362275	1.03011607580139e-10	4.28688267681515e-10	Spn	20737
ENSMUSG00000032715	321.910714067805	4.15943079434961	0.454620859788422	9.14922996777004	5.73408064412461e-20	4.16512244606116e-19	Trib3	228775
ENSMUSG00000089744	5.25618833204021	4.15829399028046	1.12596197476227	3.69310339379661	0.000221533898460474	0.000510194356028927	NA	NA
ENSMUSG00000100552	2.99331897644357	4.15632387397483	1.17185752102885	3.54678260743313	0.000389966236722976	0.000870540294576241	NA	NA
ENSMUSG00000068794	31.3245114474405	-4.15632347381795	0.599328998037848	-6.93496141088684	4.06332061768164e-12	1.86512103472569e-11	Col28a1	213945
ENSMUSG00000057072	11.7722221453681	4.15618751986575	0.926926559369295	4.48383691011479	7.33127031409388e-06	1.99640603063062e-05	Spata45	75558
ENSMUSG00000049476	4.59933848767303	4.15597441146552	1.0528775530352	3.94725331496036	7.90529025967125e-05	0.00019248996329317	NA	NA
ENSMUSG00000075416	43.6354641303619	4.15311521713119	0.394755447897786	10.5207293255812	6.93347882595533e-26	6.67028591255326e-25	NA	NA
ENSMUSG00000027314	128.395670086289	-4.1524389240674	0.366829907038019	-11.3197938455902	1.04717884179576e-29	1.15742760013975e-28	Dll4	54485
ENSMUSG00000070708	20.5750570324697	4.1522701559192	0.709606041807068	5.85151465923981	4.87116339946361e-09	1.77414343405294e-08	Gtsf1l	68236
ENSMUSG00000082196	7.75039261141079	-4.15140835552183	1.12709385621261	-3.68328540931974	0.00023024711857466	0.000529262468505178	NA	NA
ENSMUSG00000041653	268.437643238357	-4.14526171341397	0.23870641197965	-17.3655231086434	1.50521783205816e-67	5.64405314399554e-66	Pnpla3	116939
ENSMUSG00000089849	1.64909378566387	4.14367017414837	1.5746327799227	2.6315152504013	0.00850050519819105	0.0154161109871122	NA	NA
ENSMUSG00000110836	41.3673778837735	4.13722284645501	0.357129659910325	11.5846520490453	4.92964256364542e-31	5.7281351692745e-30	NA	NA
ENSMUSG00000082838	3.12185260972777	-4.13618143772664	1.23788500108296	-3.34132931096841	0.000833782655178624	0.00177750133717279	NA	NA
ENSMUSG00000108373	12.946176232123	-4.12884699305455	0.656938409538142	-6.28498339130044	3.27888744169145e-10	1.31761144397012e-09	NA	NA
ENSMUSG00000091345	556.015728153256	4.12842152037694	0.258167851478793	15.9912301114535	1.47097468598161e-57	4.08102610796387e-56	Col6a5	665033
ENSMUSG00000109998	3.31358632436572	-4.1263896646797	1.01166631355934	-4.0788050460649	4.52677768689187e-05	0.000113520755665459	NA	NA
ENSMUSG00000024124	14.2201969365073	4.12495706412966	0.939488794857604	4.39063998070873	1.13017530919335e-05	3.01961844223072e-05	Prss30	30943
ENSMUSG00000007682	3386.72726288516	-4.1230730258338	0.145746219143009	-28.2893995472236	4.6664042892335e-176	1.86427093540596e-173	Dio2	13371
ENSMUSG00000010797	3.82318482165965	4.12179281770961	1.19669974671847	3.44429989979707	0.0005725402556783	0.00124942169411255	Wnt2	22413
ENSMUSG00000105728	21.6350318702605	4.11993222969029	0.563630560042398	7.30963244679348	2.67874100727833e-13	1.33318179281827e-12	NA	NA
ENSMUSG00000051747	19.5584518050567	4.11965805619231	0.564982190967184	7.29166002407957	3.06158953060319e-13	1.51445985492895e-12	Ttn	22138
ENSMUSG00000024778	605.30346262467	4.11849796017214	0.181618728156702	22.6766149172604	7.6232873510352e-114	9.97062458120812e-112	Fas	14102
ENSMUSG00000053963	230.580023261099	-4.11676710692971	0.293482112583093	-14.0273186351831	1.0608736372624e-44	2.00780158755959e-43	Stum	381310
ENSMUSG00000015854	3.03333674261651	4.11599875591371	1.4635216316695	2.8123935217947	0.00491743013601729	0.00929468321537273	Cd5l	11801
ENSMUSG00000063286	13.0352545458117	-4.11105147001042	0.851728386704982	-4.82671651453879	1.38802478709625e-06	4.06871246623079e-06	NA	NA
ENSMUSG00000032089	10.2755462908771	-4.10581647285385	0.766989393420665	-5.35315938926154	8.64316510281377e-08	2.82950337908413e-07	Il10ra	16154
ENSMUSG00000052353	2170.15553024275	4.09401140653724	0.408758201669662	10.0157290784976	1.29999826916662e-23	1.12637468329646e-22	Cemip	80982
ENSMUSG00000105402	17.8864326746567	4.0923549251804	0.658987529415603	6.21006429182286	5.29629282521338e-10	2.0915787607551e-09	Gm3716	100042198
ENSMUSG00000073489	85.4082918414367	4.08939257809922	0.386030131925024	10.5934543443709	3.19576543296182e-26	3.11952704835496e-25	Ifi204	15951
ENSMUSG00000041445	74.9659825396768	-4.08827510089855	0.373033733788556	-10.9595318883838	5.98079219124521e-28	6.18719146978489e-27	Mmrn2	105450
ENSMUSG00000039853	9.55236279881328	4.0867372224929	0.73125194964213	5.5886855747775	2.28794789209543e-08	7.89712205985121e-08	Trim14	74735
ENSMUSG00000106968	7.22218186104058	4.08175656948157	1.08957579214154	3.74618874512524	0.000179541526003057	0.000417688295485991	NA	NA
ENSMUSG00000044322	7.12898314406747	4.08140573346336	0.898891688167393	4.54048667619152	5.61245257267775e-06	1.54539373909083e-05	Dsc1	13505
ENSMUSG00000024747	213.714011647092	4.07923223183901	0.278685920635733	14.6373818330454	1.62194631766904e-48	3.4702070533731e-47	Aldh1a7	26358
ENSMUSG00000003617	14787.4679842775	4.07881560812269	0.259345784304767	15.7273256592809	9.82750578215304e-56	2.58920604977516e-54	Cp	12870
ENSMUSG00000048015	4.67697736400078	-4.07711643789905	1.19027046121739	-3.42536975481105	0.000613963228503829	0.00133464721210078	Neurod4	11923
ENSMUSG00000094526	10.9997580402879	4.07626850916691	0.808918779026325	5.03915672976885	4.67587465195254e-07	1.43616150024257e-06	Gm21451	100862072
ENSMUSG00000015090	11266.6540645095	-4.07566921329644	0.191108077205944	-21.326514676323	6.44336607751793e-101	6.05043088979921e-99	Ptgds	19215
ENSMUSG00000038560	94.2981850221334	-4.06995346453503	0.2231206221697	-18.2410456951824	2.43750275571388e-74	1.07548690866066e-72	Sp6	83395
ENSMUSG00000039058	354.945215230054	4.06649533828432	0.155174907112981	26.2058822134403	2.27730249220882e-151	5.88696090132992e-149	Ak5	229949
ENSMUSG00000047632	1244.83411112355	-4.06491859432612	0.18572760703405	-21.8864532809109	3.49685921200619e-106	3.69406189737558e-104	Fgfbp3	72514
ENSMUSG00000005124	506.190187913599	4.06088266014177	0.283548148782028	14.3216687450973	1.60229027979839e-46	3.21232886113231e-45	Wisp1	22402
ENSMUSG00000089812	25.191611609687	4.05890351813636	0.51230834216781	7.92277459500522	2.32268407303103e-15	1.31469183762779e-14	NA	NA
ENSMUSG00000087172	1.51206142532253	4.05724525885229	1.60923984165021	2.52121849946976	0.0116949207308106	0.0206802263977226	Gm12153	102638460
ENSMUSG00000063975	370.748741163251	4.05583362408678	0.21969705609916	18.4610285458544	4.25167623337106e-76	1.97092999738106e-74	Slco1a5	108096
ENSMUSG00000029477	333.30809911104	4.04959071105418	0.156454655850915	25.8834784368003	1.02213885338786e-147	2.46807220060346e-145	Morn3	74890
ENSMUSG00000025407	812.503934217926	-4.0495140507978	0.264345763125542	-15.319004938523	5.70847215152583e-53	1.39369176206086e-51	Gli1	14632
ENSMUSG00000062007	7.78547592942064	4.04916842999973	0.686476163980627	5.89848365094	3.6685730849527e-09	1.35001769210627e-08	Hsh2d	209488
ENSMUSG00000038776	8711.73778305341	4.04598593935983	0.110435962938491	36.6364889815221	7.5102983019559e-294	1.65023784588877e-290	Ephx1	13849
ENSMUSG00000051295	41.5430045619824	-4.04554567187125	0.582807090058995	-6.94148328130623	3.88004156815268e-12	1.78360153508408e-11	9630028B13Rik	319562
ENSMUSG00000026012	15.5288218235269	4.04405823240426	0.745884701852067	5.4218275590888	5.899277685163e-08	1.96252579221933e-07	Cd28	12487
ENSMUSG00000034552	32.106124289498	4.04194352641503	0.31575793762048	12.800766171944	1.62341573034446e-37	2.41839415883788e-36	Zswim2	71861
ENSMUSG00000045031	521.532785253608	4.0415382685063	0.214117968698829	18.8752877353838	1.82129270610936e-79	9.41629756031554e-78	Cetn4	207175
ENSMUSG00000050423	419.056459894589	-4.04142274600192	0.19313308583382	-20.9255847000722	3.13199992127792e-97	2.66741993295503e-95	Ppp1r3g	76487
ENSMUSG00000109419	1.98473940275827	4.03846729096543	1.37454717327798	2.93803469933637	0.00330300052958698	0.00643069560841881	NA	NA
ENSMUSG00000053640	3.4429108744167	-4.03434631423864	1.00553836384485	-4.01212570230798	6.01744417960211e-05	0.000148763839962193	NA	NA
ENSMUSG00000098112	8.76959870421567	-4.03321776961469	0.806250520279734	-5.00243741636946	5.66099626037063e-07	1.72307896978977e-06	Bin2	668218
ENSMUSG00000044519	128.373203862039	4.02508233384407	0.528646408706841	7.61394056131036	2.6586309859321e-14	1.41106518487647e-13	Zfp488	382867
ENSMUSG00000087195	9.59288002405823	4.02463230753516	0.677015045026833	5.94467189037969	2.77011152525306e-09	1.02921306297574e-08	NA	NA
ENSMUSG00000042129	1960.97946885873	4.02251169058813	0.153253299770574	26.2474719735888	7.63875250312187e-152	2.07217665124811e-149	Rassf4	213391
ENSMUSG00000067780	406.266151547881	4.02237191773592	0.273430225481375	14.7107800926343	5.49700531031499e-49	1.19353456209043e-47	Pi15	94227
ENSMUSG00000068220	18449.976510697	4.01694447692512	0.184481989147897	21.7741823767132	4.07679510442157e-105	4.18595415090912e-103	Lgals1	16852
ENSMUSG00000083107	2.38897604972378	-4.01668095105403	1.31297382325794	-3.05922393874332	0.00221911202983195	0.00444166046925646	NA	NA
ENSMUSG00000020469	1.5375943713394	4.01585903742177	1.42833245929779	2.81157164165834	0.0049300110435139	0.00931766150517211	Myl7	17898
ENSMUSG00000001985	351.704974445605	4.01299667372291	0.226386489386006	17.7263081582596	2.62730154659079e-70	1.0631620052162e-68	Grik3	14807
ENSMUSG00000037946	1632.82412110912	4.01110710438205	0.174112510812301	23.0374433500999	1.96554622579318e-117	2.7863836915712e-115	Fgd3	30938
ENSMUSG00000026023	29.0318957810466	4.00990873856511	0.498061987880241	8.05102343913323	8.21045428773616e-16	4.76892180979187e-15	Cdk15	271697
ENSMUSG00000040181	1249.71472829888	-4.00876738614652	0.220780914626376	-18.1572188562154	1.12585572022423e-73	4.88901734001718e-72	Fmo1	14261
ENSMUSG00000090459	6.55345890841025	4.00830574989017	1.25091749820454	3.20429265370686	0.00135394774660018	0.00280055481841718	NA	NA
ENSMUSG00000108179	2.60549956711406	4.00823989942792	1.41247823811683	2.83773568417724	0.00454347896863389	0.00863390671778886	NA	NA
ENSMUSG00000086021	2.60165980553643	4.00821669000839	1.32035124563573	3.03572000500404	0.00239962087084094	0.00477728272129999	NA	NA
ENSMUSG00000053886	59.5637098606339	4.0064856853938	0.398974933228834	10.0419483824962	9.96853905857723e-24	8.67823727155774e-23	Sh2d4a	72281
ENSMUSG00000071341	35.8468189279925	-4.00570816178003	0.419705168749855	-9.54410014465997	1.37294300322525e-21	1.0838033271096e-20	Egr4	13656
ENSMUSG00000007030	100.262557270864	4.00521168378315	0.235086383353673	17.0371912938809	4.35132973592792e-65	1.5128444349295e-63	Vwa7	27762
ENSMUSG00000051236	1219.09941557939	4.00417145550286	0.148326180334337	26.9957161067399	1.65936297043945e-160	5.06405313187027e-158	Msrb3	320183
ENSMUSG00000066952	11.646904337969	4.00300393514467	0.572437757212532	6.99290688761897	2.69248218740682e-12	1.2494595798076e-11	Myo1h	231646
ENSMUSG00000097745	6.40268108362732	4.00070153361152	0.835517566160948	4.7882913485518	1.68207327083331e-06	4.89539019602918e-06	AI115009	99542
ENSMUSG00000056306	49.1416803638626	3.99904986107207	0.279153330411292	14.325639085803	1.51329545781827e-46	3.03945531029624e-45	Sertm1	329641
ENSMUSG00000051860	4.17471203994783	3.99817773294478	1.41517097872294	2.82522592185487	0.00472472895866333	0.0089550995780824	Samd7	75953
ENSMUSG00000026832	17.2648686113283	-3.99288795964431	1.32360222494129	-3.01668271963007	0.00255557145876494	0.00506389860793958	Cytip	227929
ENSMUSG00000004837	39.5240902088565	-3.99247266712196	0.480166570195099	-8.31476598943522	9.1933489794604e-17	5.63788604872128e-16	Grap	71520
ENSMUSG00000029484	2466.61122257727	3.98990419671328	0.328578393784302	12.1429292740791	6.25460800248402e-34	8.20982686013032e-33	Anxa3	11745
ENSMUSG00000030553	48.5713592762856	3.98980187141	0.435719504944478	9.15681264238653	5.34527667013901e-20	3.89299848435414e-19	Pgpep1l	78444
ENSMUSG00000111055	48.348138396936	-3.98900576399924	0.385810969401964	-10.3392751382432	4.68064455325056e-25	4.32861122763361e-24	NA	NA
ENSMUSG00000000049	28.9166263334421	3.98814080302946	0.515983197957133	7.72920672382203	1.08218815869489e-14	5.88295903290521e-14	Apoh	11818
ENSMUSG00000089804	6.16506115372205	-3.98675327604844	1.00328053557565	-3.97371735489811	7.07595260086711e-05	0.000173352554910083	Gm16136	105245924
ENSMUSG00000027887	142.99247304586	-3.98525058907945	0.186436242537399	-21.3759435120562	2.23754593809493e-101	2.12838081808485e-99	Sypl2	17306
ENSMUSG00000039330	1.86097544414618	3.98365375682887	1.38618575556619	2.8738239019068	0.00405535008283895	0.00777830022435582	NA	NA
ENSMUSG00000086163	2.13498459153649	3.98348639010111	1.32658202168231	3.00281952038625	0.00267491012042127	0.00528274313104589	NA	NA
ENSMUSG00000111696	11.2592073550888	-3.98339118092821	0.605248524038363	-6.58141411787354	4.65994652970742e-11	1.99324518390619e-10	NA	NA
ENSMUSG00000025185	57.6355387729302	3.98330319120631	0.383998827736417	10.3732170608097	3.28283025497724e-25	3.05521512886976e-24	Loxl4	67573
ENSMUSG00000095294	2.22340638521087	3.98217646262909	1.43007241401661	2.78459777532836	0.00535941599358104	0.0100600074856446	Gm21119	100861668
ENSMUSG00000106296	26.4237082514993	3.98191486062608	0.77024529473422	5.16967112665073	2.34506311619264e-07	7.39389752505393e-07	NA	NA
ENSMUSG00000104874	1.85738591877995	3.98012907844125	1.34013389016302	2.96994882948382	0.00297849357852213	0.0058408245783906	NA	NA
ENSMUSG00000096446	10.1258840963654	3.9767814235247	1.13636488206368	3.49956381642377	0.000466020039176652	0.0010293383917198	LOC101056159	101056159
ENSMUSG00000035407	726.611364001188	3.97540720133155	0.288876058644252	13.7616361147714	4.33601740386189e-43	7.76489897433229e-42	Kank4	242553
ENSMUSG00000040717	1655.10250727361	-3.97198779912654	0.12398199099608	-32.0368125016811	3.35120287046684e-225	2.83215310279876e-222	Il17rd	171463
ENSMUSG00000035692	224.684261886141	3.97198566795846	0.59536143069213	6.67155355250487	2.531095602964e-11	1.10458319133918e-10	Isg15	100038882
ENSMUSG00000085606	2.09497955832179	3.97141694538957	1.30738846860649	3.03767169494969	0.00238413543398453	0.00474946581060218	NA	NA
ENSMUSG00000034037	62.2692860491615	-3.97083060325464	0.39879108226152	-9.95717000675216	2.34646963725185e-23	2.01088055145612e-22	Fgd5	232237
ENSMUSG00000107623	1.51730649107255	3.97076202114948	1.4144952384423	2.80719362867722	0.00499751923863683	0.00943632295527774	Gm10415	100038574
ENSMUSG00000042988	120.483716083918	-3.96947691525417	0.232624346867045	-17.063892789876	2.75564373721743e-65	9.6570589853076e-64	Notum	77583
ENSMUSG00000097184	24.5067678852115	3.96880330460555	0.514716384951905	7.71066051253914	1.25168216864102e-14	6.77252211069915e-14	4632428C04Rik	100043102
ENSMUSG00000079110	136.198145361944	3.968633487654	0.385478829142888	10.2953344973011	7.39620656780451e-25	6.78001030097491e-24	Capn3	12335
ENSMUSG00000038415	55.2159748076124	-3.96820846724995	0.48531659347412	-8.17653573071483	2.92120927091469e-16	1.73903363071819e-15	Foxq1	15220
ENSMUSG00000086620	3.55069560518997	3.96802154939001	1.37102452378611	2.89420173056588	0.00380123860803739	0.00732415081852031	NA	NA
ENSMUSG00000041468	19.2565593528245	3.96711709190447	0.410203684056197	9.67109084120507	4.00090489192599e-22	3.24039377774751e-21	Gpr12	14738
ENSMUSG00000081512	13.3976918272881	3.96585270562957	0.677617758847938	5.85263986051986	4.83831069577441e-09	1.76363969671949e-08	NA	NA
ENSMUSG00000087611	56.5827166653762	3.96463171904219	0.283389122885555	13.990063128299	1.79252753498918e-44	3.36355316193999e-43	NA	NA
ENSMUSG00000030616	1785.28544014533	3.96109961733013	0.272434120367445	14.539660494756	6.79287102963506e-48	1.42287659803786e-46	Sytl2	83671
ENSMUSG00000017830	114.391235078749	3.96005289768414	0.325995112459844	12.1475836487332	5.90861645193774e-34	7.77891128211073e-33	Dhx58	80861
ENSMUSG00000097453	13.7380263546015	3.95852414210466	1.07673558742789	3.67641247147852	0.000236536961801918	0.000542755499339342	NA	NA
ENSMUSG00000085675	4.17402643920649	3.95117957485608	1.16325075354218	3.39667054830995	0.000682110362341433	0.00147229970449197	NA	NA
ENSMUSG00000082480	3.35768028904914	3.95080348119747	1.30828091309623	3.01984340033468	0.0025290541211237	0.00501451959966171	NA	NA
ENSMUSG00000109314	5.22881454569319	3.94861125275274	1.13498807530153	3.47898919704835	0.000503308875885869	0.00110625246872464	NA	NA
ENSMUSG00000044162	2.32904039113315	3.94459541788698	1.54100667760744	2.55975231983508	0.0104746786290748	0.0186803111368119	Tnip3	414084
ENSMUSG00000043673	54.4310477832189	3.94453338325215	0.273357694468605	14.4299336110518	3.35403813210431e-47	6.8556539420212e-46	Kcns3	238076
ENSMUSG00000086144	1.52374167445103	-3.94438255454121	1.55658357772601	-2.5339998513305	0.011276877956909	0.0199908704596338	NA	NA
ENSMUSG00000042269	199.598103671016	3.94065996924453	0.169257706412955	23.2820121030715	6.74538497870751e-120	1.01518043929548e-117	Fam92b	436062
ENSMUSG00000102880	6.79895781874143	3.9393346581726	0.7020103209328	5.61150533077376	2.00574108525817e-08	6.95583157613285e-08	NA	NA
ENSMUSG00000032503	355.579134215621	-3.93863253781938	0.19320034669417	-20.3862601968003	2.21440066307668e-92	1.61115979370145e-90	Arpp21	74100
ENSMUSG00000077625	3.62935674616458	-3.93795136636311	1.24623059007654	-3.15988982915374	0.0015782880623976	0.00323143156867895	Snord4a	100216539
ENSMUSG00000001494	1.99576009629764	-3.93689440677098	1.74628802890088	-2.25443589007988	0.024168759575977	0.0402013742742575	Sost	74499
ENSMUSG00000039126	6165.14644836461	3.93326399992475	0.172474723576189	22.8048720320881	4.10215421021502e-115	5.52985487491133e-113	Prune2	353211
ENSMUSG00000031972	28.3053171919209	3.9332383772505	0.433053766894884	9.08256359355308	1.06047093203239e-19	7.59756367445308e-19	Acta1	11459
ENSMUSG00000022116	1.6217249907391	-3.93170146087571	1.51688096497214	-2.59196440041551	0.00954296459558459	0.0171551633035082	4930449E01Rik	74864
ENSMUSG00000097280	55.6474068273093	-3.92884149520373	0.267427941214984	-14.6912154255615	7.33855811404108e-49	1.58243510735844e-47	NA	NA
ENSMUSG00000047040	3.33571282188609	3.9268528850333	1.52167851624274	2.58060611562639	0.00986270396815799	0.0176735601282283	Prr15l	217138
ENSMUSG00000064247	52.304698137196	3.92660343032913	0.309519114522685	12.6861419734429	7.05776133548372e-37	1.02634142835595e-35	Plcxd1	403178
ENSMUSG00000035606	353.091115741912	3.92553597802533	0.172166489751921	22.8008132342232	4.50073942056831e-115	6.03016751756997e-113	Ky	16716
ENSMUSG00000101968	3.48881992022985	3.92470624457215	1.11713523075118	3.51318814100342	0.000442763838435392	0.000981225398077747	1700027A15Rik	69449
ENSMUSG00000106475	7.09297601648034	-3.92340313307167	0.717871193415805	-5.46533022784097	4.62045822772192e-08	1.55071526863806e-07	NA	NA
ENSMUSG00000034117	11.0906694307435	-3.92318507304148	0.70865604709915	-5.53609199992133	3.09295144310335e-08	1.05431929971005e-07	Ptgdr2	14764
ENSMUSG00000107215	28.0410756422438	3.92317692953005	0.500013299744052	7.84614515561538	4.29020344452201e-15	2.39017850624955e-14	NA	NA
ENSMUSG00000040569	35.2048558345775	-3.92281102746355	0.447608735884565	-8.7639286568241	1.88561189588472e-18	1.26241773882617e-17	Slc26a7	208890
ENSMUSG00000078640	203.797603539555	-3.92233915945008	0.138407542649171	-28.339056415388	1.14184285803669e-176	4.82494483070005e-174	Gm11627	100040792
ENSMUSG00000084826	2.03297120290027	3.92175576092327	1.50498282025064	2.60584752739579	0.0091647248472205	0.0165198112442966	AI847159	100048701
ENSMUSG00000042453	3025.16357767025	-3.9213959170048	0.207840272658637	-18.8673536020875	2.11634851578018e-79	1.09160859007601e-77	Reln	19699
ENSMUSG00000102778	3.58945276495175	3.92066926055968	0.978305316624341	4.00761315913933	6.13354760250114e-05	0.000151480770450441	NA	NA
ENSMUSG00000097266	6.79340202835142	-3.91835734716128	0.768755603917434	-5.09701305225492	3.45054546359796e-07	1.07240219903307e-06	NA	NA
ENSMUSG00000106028	16.5824658583285	3.91542628508303	1.06972523287651	3.66021681526047	0.000252001924129183	0.000576075559601596	NA	NA
ENSMUSG00000030162	3.6736412414365	3.91280638668994	2.49625980506828	1.56746760843786	0.117005431759651	0.165932641800363	Olr1	108078
ENSMUSG00000059645	30.866957100025	3.91275172884154	0.656989756504333	5.95557493873306	2.59159110781619e-09	9.66644566492024e-09	Gm7361	664837
ENSMUSG00000110086	2.23404287821707	-3.91044943257513	1.13937128276481	-3.4321116318519	0.000598900983152285	0.00130383942364066	NA	NA
ENSMUSG00000101224	4.45881151589688	3.90812292160063	0.816259853124256	4.78784164949702	1.68584582512662e-06	4.9057198139991e-06	NA	NA
ENSMUSG00000087556	5.18791583449967	3.90769964106802	0.836873912299729	4.66940071095019	3.02079652668416e-06	8.56353529619806e-06	NA	NA
ENSMUSG00000032661	1.95884644135236	3.90752576986109	1.49196365174397	2.6190489059794	0.00881753052036956	0.015943679898295	Oas3	246727
ENSMUSG00000092277	4.93910581602763	3.90631391575837	0.981059839138421	3.98172849394074	6.84159061459928e-05	0.000167948017623271	NA	NA
ENSMUSG00000046694	104.285543572317	3.90546514233627	0.396216155493002	9.85690534874026	6.39912871174865e-23	5.37081952571631e-22	Tent5b	100342
ENSMUSG00000026315	260.897008232617	3.90516322657615	0.322283636512465	12.1171625988684	8.5674118939406e-34	1.11589651182903e-32	Serpinb8	20725
ENSMUSG00000028940	4.53841554201559	3.90457428208111	0.821934153602511	4.75047090447269	2.02943494407653e-06	5.8536064618264e-06	Hes2	15206
ENSMUSG00000029816	409.184163431362	3.90389139266308	0.198399481054614	19.676923406813	3.40027535948229e-86	2.08117689342352e-84	Gpnmb	93695
ENSMUSG00000001348	39.4510397689689	3.90127958847868	0.386013430365685	10.1065902934591	5.16506710255732e-24	4.54513493970733e-23	Acp5	11433
ENSMUSG00000040483	386.529747043043	3.90085966627952	0.286732380835847	13.6045313574568	3.76373205560919e-42	6.51698065074079e-41	Xaf1	327959
ENSMUSG00000024868	3.20749638596521	-3.89873757825622	0.989098266309266	-3.94170904050213	8.09030817214029e-05	0.000196798783866311	Dkk1	13380
ENSMUSG00000063060	318.865286823284	-3.89786900081384	0.362816161725257	-10.7433720214633	6.36753261458194e-27	6.38875772329721e-26	Sox7	20680
ENSMUSG00000086509	83.8997792426564	-3.89701457465296	0.239837787126219	-16.2485429062189	2.28736422400898e-59	6.69244395394799e-58	Nkx2-2os	100313531
ENSMUSG00000027820	376.412951061337	3.89359840188639	0.284861499613067	13.6683911556147	1.56824225290546e-42	2.75231525743543e-41	Mme	17380
ENSMUSG00000032356	135.627667466444	-3.89348834649568	0.322447930877036	-12.0747816117339	1.43544833916924e-33	1.85100389416466e-32	Rasgrf1	19417
ENSMUSG00000032081	13.8023148112995	3.89345591781429	0.565317901287233	6.88719729014218	5.69022834830864e-12	2.58436104789967e-11	Apoc3	11814
ENSMUSG00000106734	128.907190366978	3.89345484260777	0.326291358341106	11.9324485404776	8.01798485066058e-33	1.00158715817831e-31	NA	NA
ENSMUSG00000075254	10870.700044551	3.89295522946112	0.131914585205786	29.5111812191816	2.06915181196948e-191	1.19645980958961e-188	Heg1	77446
ENSMUSG00000045314	7.27473059146769	-3.89247822205681	0.845648269239115	-4.60295179881244	4.1654465962438e-06	1.16239977215221e-05	Sowahb	78088
ENSMUSG00000025946	12.3105146608788	3.88922641410214	0.520867518887278	7.46682462060726	8.21531442859713e-14	4.21764261541039e-13	Pth2r	213527
ENSMUSG00000086096	17.27995809921	-3.8862161688096	1.11294067260104	-3.49184486152991	0.00047969677598497	0.00105752756684235	NA	NA
ENSMUSG00000087216	3.81624381739823	-3.88457977975744	1.21852772199306	-3.18792893230505	0.00143295750836536	0.00295452522579638	NA	NA
ENSMUSG00000108325	72.8442931840749	-3.88305525462213	0.226424712169602	-17.1494322214862	6.34695531076829e-66	2.2676690901384e-64	NA	NA
ENSMUSG00000041827	45.8997055878491	3.8828466731218	0.566003507960734	6.86011061505854	6.88072479798683e-12	3.10898963574264e-11	Oasl1	231655
ENSMUSG00000051111	246.016572605255	-3.88097226021924	0.401728270232411	-9.66068994341371	4.42871133918986e-22	3.58028234937523e-21	Sv2c	75209
ENSMUSG00000097817	10.110315709707	3.88039313835534	0.723638105400033	5.3623394199373	8.21509889351115e-08	2.6970023604829e-07	NA	NA
ENSMUSG00000025498	263.253094474305	3.87915626969829	0.422903902030339	9.17266606213531	4.61462196477808e-20	3.37652642131431e-19	Irf7	54123
ENSMUSG00000032482	16898.9162142882	-3.87909892430004	0.149742502739113	-25.9051294945855	5.82995750866947e-148	1.42335173708883e-145	Cspg5	29873
ENSMUSG00000077148	8.82893267193529	-3.87829416121411	0.638776614077326	-6.07144043119998	1.26767985133059e-09	4.85951314956158e-09	NA	NA
ENSMUSG00000092130	5.34710987869608	3.87746547988887	1.15736743432931	3.35024588119317	0.000807398550153501	0.00172409799247064	D030025P21Rik	100303738
ENSMUSG00000106651	35.5965550293377	-3.87461518682954	0.340376756984145	-11.3833130709628	5.06386966354863e-30	5.6740646668615e-29	NA	NA
ENSMUSG00000085336	4.19989172861544	3.87399039996597	1.04556820908671	3.70515320406485	0.000211263000171178	0.000487818611050998	Gm11732	102637448
ENSMUSG00000085511	6.48781392786745	-3.86876537396984	0.673263212392401	-5.74628956812063	9.12230330913948e-09	3.25343889971956e-08	NA	NA
ENSMUSG00000087028	28.8809661037004	-3.86680897539311	0.41581054908456	-9.29944895314992	1.41175439660871e-20	1.05547735136724e-19	Gm13387	329358
ENSMUSG00000097852	5.14643234570192	3.86600523193155	0.990126253818249	3.90455784504549	9.43978123182178e-05	0.000227759210504908	4933405D12Rik	74057
ENSMUSG00000100813	4.40925341782154	3.86560626869614	1.16861941416871	3.30784019316153	0.000940184432716711	0.0019900464830059	NA	NA
ENSMUSG00000026258	5.35190876818997	-3.86460160857855	0.804756600507093	-4.8021993310069	1.56932355219589e-06	4.57877392277259e-06	Snorc	73234
ENSMUSG00000110755	3.54732372380049	3.86195900852357	1.37045673508008	2.81800870444693	0.00483224998069847	0.00914390534153353	NA	NA
ENSMUSG00000024803	17.8180087757494	3.86082524440738	1.14614872086654	3.36852030990221	0.000755728289202954	0.00161879681211313	Ankrd1	107765
ENSMUSG00000097226	1.52231250638299	3.8597126621405	1.77609416669143	2.17314640998484	0.0297692996639876	0.0486552232606962	NA	NA
ENSMUSG00000035678	112.20555509604	-3.8596496006915	0.301209302578266	-12.813845945839	1.37163924288198e-37	2.05306737628377e-36	Tnfsf9	21950
ENSMUSG00000084821	7.56386438277095	3.85844969867945	0.605038785743802	6.37719397432692	1.80361965414469e-10	7.38006232039502e-10	Gm15880	100504375
ENSMUSG00000076434	84.5761962277981	3.85630599304737	0.301137595496292	12.8057939318136	1.52161541805652e-37	2.27136247153233e-36	Wfdc3	71856
ENSMUSG00000026288	101.46104711515	-3.85553347777287	0.23473327134181	-16.4251682589921	1.26332905893781e-60	3.86617401281901e-59	Inpp5d	16331
ENSMUSG00000097482	9.31537932772396	3.85402338239321	0.606347049293221	6.35613447263509	2.06893927065984e-10	8.41555027660287e-10	Gm17634	100504568
ENSMUSG00000106892	4.76442704331701	3.85342880889877	1.18976121995158	3.23882535779373	0.00120023040776055	0.00250025244119477	NA	NA
ENSMUSG00000025790	2731.58773271375	3.85308291732203	0.158935279081517	24.2430940417313	7.81965387769698e-130	1.44387608953475e-127	Slco3a1	108116
ENSMUSG00000029553	3.57712057941098	3.8527843409392	1.29254205938208	2.98078063531726	0.00287514666091991	0.00565481539387695	Tfec	21426
ENSMUSG00000034968	8.62724209833267	3.85236638395182	1.11950805596724	3.44112430760799	0.000579302327346999	0.00126329992445371	Lbx2	16815
ENSMUSG00000086162	12.326309833692	3.85175950244677	0.675412827682749	5.70282254730287	1.17839641579953e-08	4.15950272198602e-08	NA	NA
ENSMUSG00000021751	224.21534278571	3.85092994733707	0.175681558795579	21.9199440950884	1.67663114857379e-106	1.78837942852485e-104	Acox2	93732
ENSMUSG00000044243	2.375717647658	3.8479800590755	1.27648930464922	3.01450238953074	0.00257401183440683	0.0050972208036609	Bhlha9	320522
ENSMUSG00000024799	1614.37489519487	-3.84432113130929	0.117645507238491	-32.6771605779732	3.29728031875718e-234	3.15004958452398e-231	Vps51	68505
ENSMUSG00000074151	183.006295167004	3.84395161479095	0.239816526736484	16.0287185670685	8.05261970595423e-58	2.25114774553349e-56	Nlrc5	434341
ENSMUSG00000053318	2.23967221233929	3.84115869565405	1.389265241314	2.76488504961154	0.00569428580713558	0.0106458386829056	Slamf8	74748
ENSMUSG00000048368	47.6880289318598	3.84082445308434	0.464188892100293	8.27427049300114	1.29244457638886e-16	7.8580201098485e-16	Omd	27047
ENSMUSG00000016283	3.0319110622919	3.84021080873566	1.30999859345867	2.93146178012048	0.00337370876668486	0.00655790009999703	H2-M2	14990
ENSMUSG00000010358	308.212039808642	3.83965885963503	0.285001069054795	13.4724366907438	2.27240979503051e-41	3.84681513298964e-40	Ifi35	70110
ENSMUSG00000107355	18.936599015001	3.8361712103196	0.575700316205712	6.66348637013575	2.67406856833048e-11	1.16489509619202e-10	NA	NA
ENSMUSG00000046005	2.13937373524202	3.83500429984987	1.24703820766041	3.07529013649452	0.0021029786876965	0.00422576595379563	NA	NA
ENSMUSG00000027398	9.94917865590755	-3.83238318632666	0.814378911104257	-4.7058968915712	2.52752249618357e-06	7.21919300775271e-06	Il1b	16176
ENSMUSG00000063268	310.720105892304	3.83158230922632	0.195035520383399	19.6455614941024	6.30950705156607e-86	3.84040992919837e-84	Parp10	671535
ENSMUSG00000049551	1134.92243630378	-3.82802056541908	0.211746085866634	-18.0783533719254	4.71966666151606e-73	2.02549288190415e-71	Fzd9	14371
ENSMUSG00000109464	1.39499484346815	-3.82036517011494	1.93262439927395	-1.97677581404342	0.0480669767200588	0.0751245237548796	NA	NA
ENSMUSG00000044052	2.59317941290406	3.81923521539515	1.22969280219813	3.10584497898021	0.0018973615646309	0.00383680523280275	Ccr10	12777
ENSMUSG00000040055	2242.35632109886	-3.81822231612309	0.232720159449353	-16.4069254900715	1.70630066798982e-60	5.20007553089324e-59	Gjb6	14623
ENSMUSG00000008028	108.395363549495	3.81790648984304	0.290908885830771	13.1240628107318	2.39730137037068e-39	3.8033142968343e-38	1700008O03Rik	69349
ENSMUSG00000071104	16.3846735599517	3.8146471501749	0.466516851487726	8.17686893412308	2.91314585091961e-16	1.7347033545327e-15	Ccdc110	212392
ENSMUSG00000106867	4.65830989323924	3.81253378249223	1.2033865522945	3.16817050616269	0.00153401524216961	0.00314782563655143	NA	NA
ENSMUSG00000097495	3.60826667801363	3.8121624074556	1.19864813357031	3.18038488584689	0.00147079561438096	0.00302686073192778	NA	NA
ENSMUSG00000092627	569.941484356132	3.80700314596978	0.361691335534799	10.5255580434094	6.58699638414275e-26	6.34529029148482e-25	NA	NA
ENSMUSG00000106589	2.13642205515395	3.80442642398612	1.1121219609652	3.42087159279212	0.000624207967052115	0.00135530846443045	4931419H13Rik	70970
ENSMUSG00000111169	6.85013800957084	-3.80364488309618	0.65006471969643	-5.85117876397357	4.8810125931798e-09	1.77743602436095e-08	NA	NA
ENSMUSG00000020709	57.1274704555605	-3.80358836856993	0.430085737501112	-8.84379098611726	9.25246167413098e-19	6.31379939023851e-18	Adap2	216991
ENSMUSG00000043008	13.4132569214011	-3.80127427165216	0.652346888158702	-5.82707504343517	5.640725198745e-09	2.04392570567322e-08	Klhl6	239743
ENSMUSG00000098051	7.90197573984971	3.79766197620082	0.628065775517108	6.04659913696789	1.47935218775024e-09	5.63554188998543e-09	NA	NA
ENSMUSG00000027824	17.7502310012246	-3.79653615456104	0.528601528982109	-7.18222696379969	6.85849376890517e-13	3.31795868745384e-12	Vmn2r1	56544
ENSMUSG00000106764	2.56786610438717	3.79459146059064	1.17816163435991	3.2207732368167	0.00127845260184008	0.00265063587660238	NA	NA
ENSMUSG00000032596	230.964382120225	3.79366921323957	0.285011279403896	13.3105932550251	2.0088030317258e-40	3.28662911512368e-39	Uba7	74153
ENSMUSG00000026650	613.8592286033	3.79365951205287	0.221388767899906	17.135736144338	8.03297526623383e-66	2.85612565574363e-64	Meig1	104362
ENSMUSG00000029923	8.58509716030735	3.79338815325674	0.694936225559686	5.45861334283103	4.79867492453923e-08	1.60856268675668e-07	Rab19	19331
ENSMUSG00000047507	69.2435536243106	-3.79008739497799	0.307710393307151	-12.3170600584647	7.33187354652171e-35	9.98161446330369e-34	Baiap3	545192
ENSMUSG00000051212	2.81779508832331	-3.78977146446179	1.29258281869418	-2.9319370562966	0.00336855012122135	0.00654961081440552	Gpr183	321019
ENSMUSG00000032060	15122.177455132	3.78824598948744	0.155733917881615	24.3251183879364	1.06330928986243e-130	1.98000805306331e-128	Cryab	12955
ENSMUSG00000031351	465.278658557912	3.78795030919433	0.189497088329361	19.9894908285375	6.7985971772692e-89	4.51315938900714e-87	Zfp185	22673
ENSMUSG00000107098	1.68267916232097	3.78648261521954	1.33188200193621	2.8429565154533	0.00446971682750367	0.008502561496904	NA	NA
ENSMUSG00000072621	7.95840043108941	3.78447560327239	0.935023721544268	4.04746480337634	5.17753643538031e-05	0.000129015658986858	Slfn10-ps	237887
ENSMUSG00000091049	2.14245742906792	3.78361600190998	1.30580810732613	2.89752834331653	0.00376115751329901	0.00725264712941809	Gm1979	100038949
ENSMUSG00000073424	1393.17478379807	-3.78231975163985	0.238015451981603	-15.8910680804547	7.30718313166659e-57	1.99454329133056e-55	Cyp4f15	106648
ENSMUSG00000073568	1.8936292753163	3.78150413621417	1.47747575850006	2.55943565534582	0.0104842262384864	0.0186943035898939	Arl14epl	381142
ENSMUSG00000097429	2.56049771513797	-3.7800700184678	1.33629060288007	-2.82877841864691	0.00467260380408393	0.00886394918303861	NA	NA
ENSMUSG00000087187	2.68634270806262	3.77854316369416	1.25669873338692	3.00672155012892	0.00264081538794257	0.00522103981638134	NA	NA
ENSMUSG00000085395	16.4550474007354	3.77670262254237	0.745534470168889	5.06576526459845	4.06762908242375e-07	1.25681124758609e-06	Gm13056	100503810
ENSMUSG00000082292	17.6558963209865	3.77497644551333	0.727265816684285	5.1906419343673	2.095702988935e-07	6.63241851877702e-07	NA	NA
ENSMUSG00000025789	1867.33407524483	3.76947716787622	0.189477387338501	19.894074014975	4.57988343364615e-88	2.95981702022079e-86	St8sia2	20450
ENSMUSG00000040152	18503.6526501389	3.76712654975135	0.179265721543173	21.0142045970797	4.86321571194968e-98	4.24045392216946e-96	Thbs1	21825
ENSMUSG00000050315	1211.65273776073	3.76525776648636	0.189332043029459	19.8870603530143	5.26736434487841e-88	3.38420458333372e-86	Synpo2	118449
ENSMUSG00000050936	25.7277016631065	-3.76504163585921	1.14554489123807	-3.28668187921477	0.00101375284918379	0.00213363901868922	NA	NA
ENSMUSG00000020032	3888.54043595934	3.76474491349075	0.158954752984638	23.6843808870225	5.22377628619097e-124	8.50237306196105e-122	Nuak1	77976
ENSMUSG00000025221	107.864352257564	-3.76376220962756	0.198155465481743	-18.9939863655909	1.91244351081681e-80	1.01502708365164e-78	Kcnip2	80906
ENSMUSG00000062036	3.1803555306415	3.76340696078947	1.1290944187012	3.33311979800461	0.00085877956296192	0.00182724540882756	4932415M13Rik	211496
ENSMUSG00000025482	20.2607954148857	-3.76179719664924	0.467610570539878	-8.04472232590052	8.64411956312604e-16	5.01418265999389e-15	Odf3	69287
ENSMUSG00000074139	5.30594587109367	3.76148535211403	0.894737699322304	4.2040090128795	2.62228488524257e-05	6.74227308488591e-05	1700057G04Rik	78459
ENSMUSG00000039481	99.4876645505776	3.76024440243867	0.291770721149182	12.8876687408126	5.28163513633667e-38	8.02027428132175e-37	Nrtn	18188
ENSMUSG00000042433	85.1812652420328	3.75998045466939	0.259613199741962	14.4830095634835	1.55152283255256e-47	3.20409879696216e-46	Pih1h3b	331537
ENSMUSG00000052276	1.46230352875995	3.75890150570878	1.67928591260739	2.23839280582806	0.0251954507697838	0.0417448077035484	Ostn	239790
ENSMUSG00000030617	8.18679004563266	3.75864162356907	0.621019607920594	6.05237189877855	1.42728489304506e-09	5.44474495744429e-09	Ccdc83	75338
ENSMUSG00000055194	4.3240167440536	-3.75811252729267	1.21012637815606	-3.10555376292112	0.00189923091289697	0.00384023197286142	Actbl2	238880
ENSMUSG00000069306	5.74077849993213	3.75784382084779	1.19491382920701	3.14486595518076	0.00166162945421475	0.00338943408814155	Hist1h4m	100041230
ENSMUSG00000020178	141.866012001122	-3.75633026387636	0.27243330675067	-13.7880727899182	3.00685728721976e-43	5.41998975980966e-42	Adora2a	11540
ENSMUSG00000041559	13218.2806479161	3.75518819972506	0.194943130984212	19.262993165064	1.09841759148191e-82	6.17276975387011e-81	Fmod	14264
ENSMUSG00000022076	4.10342559236007	-3.75437286092017	1.05193702889955	-3.56900913056334	0.000358333938480315	0.000803846006148848	Klhl1	93688
ENSMUSG00000110730	2.52985524256928	-3.75252106394702	1.48732325910066	-2.52300301295366	0.0116357404066543	0.020582202862294	NA	NA
ENSMUSG00000088151	3.83765065201207	-3.75171300642736	1.15285761332614	-3.25427265523553	0.00113683112081078	0.00237448576212693	NA	NA
ENSMUSG00000019866	198.169544932737	3.74949568238073	0.23877248996289	15.7032147336716	1.43768163417546e-55	3.76971104388275e-54	Crybg1	11630
ENSMUSG00000111156	2.30448318860926	3.74922029997414	1.40029407681931	2.67745208812872	0.00741844617099293	0.0136155627894443	NA	NA
ENSMUSG00000020913	5.25076772001721	3.7475378939435	1.22289434450363	3.06448215316967	0.00218047183531331	0.00436949454056902	Krt24	75706
ENSMUSG00000095959	1.38093273345682	3.74725662133561	1.5668127849603	2.39164286716652	0.016773154549216	0.0287912291938069	Gm10845	100038734
ENSMUSG00000020467	985.625803801067	3.74364129336252	0.148184425912303	25.2633923593161	8.07112503972473e-141	1.70525798555646e-138	Efemp1	216616
ENSMUSG00000086799	1.81102621411529	3.74026012389208	1.28622228924258	2.90794223920238	0.00363815528727679	0.00703521835143298	4930502E09Rik	74995
ENSMUSG00000047344	38.9339209892409	-3.73756633591653	0.312924050124057	-11.9440047335281	6.97806602415542e-33	8.72675268917285e-32	Lancl3	236285
ENSMUSG00000038408	1.53496666855625	-3.73687211002665	1.5793829087593	-2.36603301789696	0.0179798408299392	0.03067083631366	1700018A04Rik	71307
ENSMUSG00000052234	51.4993596253571	-3.73667671897655	0.294304576347878	-12.6966313787784	6.17300819253934e-37	8.98870172396733e-36	Epx	13861
ENSMUSG00000074895	3.93346273204725	3.73568336631435	1.22041486905616	3.06099463472077	0.00220603047418023	0.00441708653263734	Eif4e1b	218268
ENSMUSG00000014846	5148.62875815289	3.73430937005094	0.130072983129732	28.7093390202823	2.9171435937552e-181	1.39344339533876e-178	Tppp3	67971
ENSMUSG00000026894	449.335858382616	3.73416866765969	0.209010525409273	17.8659359874228	2.17257101827346e-71	8.95645459371908e-70	Morn5	75495
ENSMUSG00000054136	6.82993801342767	3.73333905203493	1.22907472956669	3.03751998330575	0.00238533588346543	0.00475142646789827	Adm2	223780
ENSMUSG00000097185	4.32942250268206	3.73286161671198	0.897601127556867	4.1587086982302	3.20051739181667e-05	8.1659276184844e-05	Gm26596	544737
ENSMUSG00000032690	32.6833417872487	3.73020821894593	0.554890248539417	6.72242525213695	1.78724429532269e-11	7.89845512894721e-11	Oas2	246728
ENSMUSG00000101400	5.2893031700208	3.72715325968219	1.159169882998	3.21536412768294	0.00130279152194186	0.00269906073087201	NA	NA
ENSMUSG00000108375	3.74554264673986	3.7265105661659	1.17735846282563	3.16514526699231	0.00155005541594993	0.00317866240360876	NA	NA
ENSMUSG00000086348	3.78696878384489	3.72614777139603	1.17269372872156	3.17742619418471	0.0014858850398121	0.00305448142761636	1700017J07Rik	75508
ENSMUSG00000017344	1315.14244080066	-3.72588604038333	0.432602788203272	-8.61271850756682	7.13481320308096e-18	4.64100800803131e-17	Vtn	22370
ENSMUSG00000051811	650.616192007832	3.72550764754376	0.154012781509209	24.189600441188	2.86244548227748e-129	5.11353777090107e-127	Cox6b2	333182
ENSMUSG00000026874	347.015784268278	3.72515996054678	0.190426484959457	19.5621946250801	3.24792756759056e-85	1.93405724776877e-83	Hc	15139
ENSMUSG00000039488	17.0319059186989	-3.72398069550209	0.406795081194476	-9.15443885055674	5.46410468014254e-20	3.97690533742206e-19	Cntn5	244682
ENSMUSG00000110767	1.4132601916692	3.72136973127122	1.91205369684172	1.94626842196853	0.0516225047113747	0.0800947109181638	NA	NA
ENSMUSG00000079444	2.75354084421734	3.72066207116707	1.47990089418129	2.51412921351427	0.0119326705417138	0.0210600648959795	NA	NA
ENSMUSG00000057933	3.64544081924662	3.72024890271445	1.24980727862406	2.97665805468036	0.00291408831079696	0.00572423229511368	Gsta2	14858
ENSMUSG00000086528	1.58792068651572	3.72021682712974	1.4905446225555	2.49587752747149	0.0125645974025828	0.0220671328212734	NA	NA
ENSMUSG00000048065	58.0315466454388	3.71683672850708	0.407868862751444	9.11282293880846	8.02657404974038e-20	5.79776172238479e-19	Cyb5r2	320635
ENSMUSG00000027338	1.13372742663085	3.71430108965903	2.2065416993404	1.68331334538992	0.0923144482832364	0.134904587132718	Prnd	26434
ENSMUSG00000045102	96.7181890274351	3.71380721957193	0.1862896484732	19.9356606768529	1.99651441888818e-88	1.30176294736587e-86	Poln	272158
ENSMUSG00000064325	651.778644479552	-3.71317241357518	0.258449697685328	-14.3670990789709	8.32457444107544e-47	1.68741581359549e-45	Hhip	15245
ENSMUSG00000070423	3.16129899059427	3.7120419227297	1.34205906784717	2.7659303615334	0.00567606544676177	0.0106144839201444	Olfr558	259097
ENSMUSG00000039639	7.35834995099177	3.71069360292886	0.619266385481146	5.99207980592358	2.07174207025527e-09	7.79759995027733e-09	Kcne1	16509
ENSMUSG00000030376	539.77294097943	-3.70499812487901	0.210636234776036	-17.5895573181814	2.9618228811299e-69	1.15800950475209e-67	Slc8a2	110891
ENSMUSG00000085247	5.93469066359904	3.70491526891202	1.27686119085976	2.90158029348307	0.00371285615613682	0.00717020463339728	4930545L23Rik	78805
ENSMUSG00000008193	4.98378524949714	3.70432655574433	1.12273682587475	3.29937209715929	0.000969013739207592	0.00204712420840385	Spib	272382
ENSMUSG00000050069	24.5504852212585	-3.70291827889991	0.425105741141298	-8.7105816754169	3.02319400034641e-18	2.00267234759155e-17	Grem2	23893
ENSMUSG00000027482	2.0812952224602	3.70073791666235	1.42759819955048	2.59228256089678	0.00953414291393073	0.0171435124589034	Bpifa3	73388
ENSMUSG00000025058	3.27811592663549	3.70073581905119	1.1969686051936	3.09175679545297	0.00198975796267726	0.00401146451178158	5430427O19Rik	71398
ENSMUSG00000082031	2.42832193125908	3.69967315682478	1.42764747159137	2.5914472798392	0.00955731840254649	0.0171753461404395	NA	NA
ENSMUSG00000029151	2.5151581548543	-3.69841522534638	1.19846022312001	-3.08597244530829	0.00202887622917676	0.0040847074751421	Slc30a3	22784
ENSMUSG00000111303	6.10206001164936	-3.69811290192635	1.21446346279948	-3.04505900358812	0.00232634665796357	0.0046406550263671	4930502A04Rik	74951
ENSMUSG00000092071	7.86530018049908	3.69717058751963	0.745195561339885	4.96134273917575	7.00075371943834e-07	2.10982802739293e-06	NA	NA
ENSMUSG00000063296	319.033357181817	3.69636646575671	0.211099317083771	17.5100825375474	1.20019915350623e-68	4.60243909249431e-67	Tmem117	320709
ENSMUSG00000024227	175.962453653929	-3.69382521553796	0.160339885583718	-23.0374694486689	1.96436258977823e-117	2.7863836915712e-115	Pdzph1	69239
ENSMUSG00000023411	206.531022013903	-3.69306371765403	0.188536698848018	-19.5880363887725	1.95589576589333e-85	1.17423217661131e-83	Nfatc4	73181
ENSMUSG00000028571	4.24488361356022	-3.68732685552948	0.940981223824426	-3.91859769586379	8.90656287944795e-05	0.000215532936288667	Cyp2j13	230459
ENSMUSG00000097313	10.4078365680185	3.68525258701033	0.832190398666441	4.42837671873628	9.49449623972273e-06	2.55383236473776e-05	NA	NA
ENSMUSG00000044583	7.62984185751922	-3.68483850000807	0.966682238583971	-3.81184049207911	0.0001379358814123	0.000325514458411821	Tlr7	170743
ENSMUSG00000097136	6.64358746442803	3.68396955286289	0.957452962826608	3.84767680073496	0.000119243219456202	0.000283686797435158	NA	NA
ENSMUSG00000041957	475.416367711645	3.68283394101117	0.144882725806691	25.4194136706467	1.53870519339378e-142	3.48556383654037e-140	Pkp2	67451
ENSMUSG00000086298	25.1663784176805	3.68253805944777	0.544633196204224	6.76150129135152	1.36569099646072e-11	6.06473893800152e-11	NA	NA
ENSMUSG00000053168	2.46163148429023	3.68224082609513	1.20087777364163	3.0662910971604	0.00216732198027606	0.00434512462341294	9030619P08Rik	105892
ENSMUSG00000100396	52.6379508665767	-3.67974227156585	0.242359500631355	-15.1829916383719	4.58389107842114e-52	1.08653547644172e-50	NA	NA
ENSMUSG00000039954	203.775581036935	3.6757951418709	0.217841958785051	16.8736783417279	7.02803677879634e-64	2.37215133856363e-62	Stk32a	269019
ENSMUSG00000059901	1050.70635056534	3.67479154887072	0.499121601345535	7.36251754875805	1.80473692236795e-13	9.06411071890078e-13	Adamts14	237360
ENSMUSG00000097593	8.08758096385205	3.67474263967911	0.759056896506337	4.84119524714499	1.29060486842394e-06	3.79682163259865e-06	NA	NA
ENSMUSG00000041911	272.137956146949	3.67253695968585	0.177639905964949	20.6740537253522	5.93186213259209e-95	4.65502880855164e-93	Dlx1	13390
ENSMUSG00000097877	323.36328522725	-3.6696634805567	0.244217835783932	-15.0261895032244	4.94653477647453e-51	1.12983584868477e-49	NA	NA
ENSMUSG00000030344	8.65228344617318	3.66936229367577	0.732112436205098	5.0120201655034	5.38615578591932e-07	1.64375001505563e-06	Akap3	11642
ENSMUSG00000039146	5.27062517487146	3.66768969134703	0.829917008395103	4.4193451324002	9.90004357593171e-06	2.6580358931323e-05	Ifi44l	15061
ENSMUSG00000032271	54.2016814630974	3.66329891751134	0.346699180717529	10.5662174047535	4.27386826241175e-26	4.14612394392818e-25	Nnmt	18113
ENSMUSG00000024650	61.5472318763243	-3.65681579851674	0.25238618835954	-14.488969552119	1.42260968020263e-47	2.94618308228958e-46	Slc22a6	18399
ENSMUSG00000049349	4.56596121556345	3.65482165874688	1.02864817258754	3.55303373509453	0.000380815625500256	0.000850977498130492	Gm5105	329763
ENSMUSG00000091947	3.38301591724898	3.65413646428022	1.17852961969554	3.10058941515973	0.0019313589174376	0.00390088698344116	NA	NA
ENSMUSG00000097249	2.43436036265898	-3.65383115819624	1.2619631225554	-2.89535493778729	0.00378730030754388	0.00729921495111497	NA	NA
ENSMUSG00000027376	16.8936581057259	-3.64962133405299	0.451564450764003	-8.0821714992803	6.36235439351484e-16	3.72105438085445e-15	Prom2	192212
ENSMUSG00000079421	9.95510016721888	3.64767467087376	0.64859050245261	5.624002598065	1.86582841431009e-08	6.49316562363567e-08	4930402F06Rik	74854
ENSMUSG00000048217	34.2449784974663	3.64750815768501	0.288989313959006	12.6216021890775	1.60521803754343e-36	2.30683165068291e-35	Nags	217214
ENSMUSG00000078234	2308.39122089796	3.64606507281424	0.156737860362957	23.2621847993271	1.07094913349869e-119	1.60081396669161e-117	Klhdc7a	242721
ENSMUSG00000045027	14.4911431015222	3.64459138614315	1.58085630691264	2.30545393038341	0.0211411640742419	0.0355529464413989	Prss22	70835
ENSMUSG00000034855	489.957657143423	3.64404304000944	0.446173264351093	8.16732720484558	3.15296880941775e-16	1.87446384332619e-15	Cxcl10	15945
ENSMUSG00000011008	10.4539643818678	3.64235084452057	0.623361298495978	5.84308145742877	5.12439438438245e-09	1.86297680026531e-08	Mcoln2	68279
ENSMUSG00000025355	440.604046116758	3.64210681156108	0.220819040529075	16.4936266493809	4.07724902817548e-61	1.26897157076629e-59	Mmp19	58223
ENSMUSG00000079534	6.27776293329942	3.641668562644	1.1497359850448	3.16739548036509	0.00153810988971173	0.00315534390875137	Gm5640	434797
ENSMUSG00000029595	19.780562017794	-3.6406472334845	0.438222211571384	-8.30776518704931	9.75212637603411e-17	5.97389107500969e-16	Lhx5	16873
ENSMUSG00000103469	4.61163100383938	3.6402013023153	1.14288747287503	3.18509161112605	0.00144708190416918	0.00298140934648939	NA	NA
ENSMUSG00000024039	4608.03315656172	-3.63763753629318	0.202581460958675	-17.9564187121507	4.27516837550292e-72	1.79271516631538e-70	Cbs	12411
ENSMUSG00000048138	2.10637478871803	3.63474496388179	1.46183477914757	2.48642665760168	0.0129033163545366	0.0226168291526989	Dmrt2	226049
ENSMUSG00000064900	2.16294802816365	3.63288713232628	1.29991356721107	2.79471437483381	0.0051945587466241	0.00976891812218174	NA	NA
ENSMUSG00000104476	2.69362945265404	3.6324599156808	1.34550811961967	2.69969379055667	0.00694033222220501	0.0127936174428281	NA	NA
ENSMUSG00000040856	268.946542933251	3.63212719511242	0.191897208608854	18.9274623713565	6.77482905419359e-80	3.53594581491201e-78	Dlk1	13386
ENSMUSG00000074449	2.41491029561993	3.63024512472715	1.24526271502075	2.9152443744906	0.00355410127821758	0.00688297791171116	Gm15319	100040599
ENSMUSG00000109953	23.0098760971436	3.62900950976715	0.695134839704101	5.22058355082867	1.78360216071647e-07	5.67575528999608e-07	NA	NA
ENSMUSG00000030137	16.3508320178715	3.62865765455569	0.465258811989681	7.79922391805481	6.22890534125846e-15	3.42855052764209e-14	Tuba8	53857
ENSMUSG00000018381	47.5478557596838	3.62857786130975	0.420944279185544	8.62009068832205	6.69011065077051e-18	4.35819156031368e-17	Abi3	66610
ENSMUSG00000049892	60.7278515345506	-3.62825257450939	0.253047323206309	-14.3382373246892	1.26220707992037e-46	2.54444735477892e-45	Rasd1	19416
ENSMUSG00000032358	15.0474826461057	-3.62731933298213	0.499536965055674	-7.26136319577042	3.83208453940024e-13	1.88330113138541e-12	Fam83b	208994
ENSMUSG00000067872	188.325605965727	3.62723359124917	0.23846460566361	15.2107839281018	2.99929901550404e-52	7.15565659800981e-51	Ccdc87	399599
ENSMUSG00000110910	6.61475234584714	3.62521467712738	1.13493120884587	3.19421533998869	0.00140211486830412	0.00289391978219486	NA	NA
ENSMUSG00000046280	36.8500029076674	-3.62499136979185	0.441958317536907	-8.20211143438686	2.36201190721679e-16	1.4130271613742e-15	She	214547
ENSMUSG00000053030	5.76067706321252	3.62431202831617	0.760088201306266	4.76827823677243	1.85807052316188e-06	5.38264780559473e-06	Spink2	69982
ENSMUSG00000021388	11.1917523327399	-3.6231746921587	0.830852898410698	-4.36078961641623	1.29593925643822e-05	3.44158487813839e-05	Aspn	66695
ENSMUSG00000025875	1850.25200464623	3.62201770594437	0.165159017819235	21.9304870770583	1.32996214300239e-106	1.4325126553035e-104	Tspan17	74257
ENSMUSG00000050505	180.914290090917	-3.62181961957647	0.174232179061862	-20.7873174695848	5.63755097656895e-96	4.55418777971138e-94	Pcdh20	219257
ENSMUSG00000022901	6.8479102347636	-3.62025069388743	0.746749253600565	-4.84801380976525	1.24703721828467e-06	3.67209177129041e-06	Cd86	12524
ENSMUSG00000049630	284.345614558553	3.61988781307979	0.190478035534811	19.0042269331271	1.57347108007875e-80	8.47399020651236e-79	C1ql3	227580
ENSMUSG00000034881	26.574562064676	-3.61848296477161	0.46829974726976	-7.72685226901738	1.10238452614898e-14	5.98682530723466e-14	Tbxa2r	21390
ENSMUSG00000034422	288.954970190239	3.61646392425468	0.316200036655824	11.4372659867561	2.7233264679211e-30	3.07658881643344e-29	Parp14	547253
ENSMUSG00000027533	10371.1114279564	-3.60924271447405	0.193378646877836	-18.6641222945062	9.69550074546011e-78	4.74474917327383e-76	Fabp5	16592
ENSMUSG00000022479	50.0274202429783	3.60792693143458	0.565528001001966	6.37974941124452	1.77377985568056e-10	7.26202063888002e-10	Vdr	22337
ENSMUSG00000078956	2.08615012190204	-3.60612660445328	1.36742828808737	-2.63715957602222	0.00836034924791306	0.0151957940296463	NA	NA
ENSMUSG00000111342	7.8061368988963	3.60605349233605	0.797138077370497	4.52375014405442	6.07534398311017e-06	1.66658593434307e-05	4933404K13Rik	71018
ENSMUSG00000111058	36.8188381432624	3.60603768855832	0.578827514504449	6.22990026941887	4.66732197162849e-10	1.84950524224694e-09	NA	NA
ENSMUSG00000097101	28.6143082405043	3.6042704897137	0.325142002840899	11.0852195601359	1.47986911376699e-28	1.56407715424733e-27	1810034E14Rik	66503
ENSMUSG00000086266	7.27765529244221	-3.60348973868082	0.660181838407212	-5.45832909819934	4.80636180795065e-08	1.61089365476052e-07	Igf2os	111975
ENSMUSG00000021614	5002.31781189302	-3.59939513656873	0.222631231333363	-16.1675211290507	8.54687092364283e-59	2.46457211030451e-57	Vcan	13003
ENSMUSG00000047904	63.30313916116	3.59862022972241	0.298005866672285	12.0756690796285	1.42004468198744e-33	1.83544951748882e-32	Sstr2	20606
ENSMUSG00000101439	9.07283890852839	-3.5953728965463	0.699577163156582	-5.139351433834	2.75688362755276e-07	8.63904791047018e-07	NA	NA
ENSMUSG00000034171	853.617460965321	3.59530856209413	0.162772398494984	22.0879497711949	4.12705734766985e-108	4.57999146971462e-106	Faah	14073
ENSMUSG00000031966	10.1311454993452	3.59394317665299	0.76106165519297	4.7222759839894	2.33219910191169e-06	6.68215032811391e-06	Glb1l3	70893
ENSMUSG00000047894	5.33457519939305	3.593582171567	1.1918168669605	3.01521338654297	0.0025679851741495	0.00508666169941286	Ang2	11731
ENSMUSG00000058400	5.44189061663958	-3.59172158025865	0.746742321567554	-4.80985405075066	1.51040539608811e-06	4.41507752670534e-06	Qrfpr	229214
ENSMUSG00000063354	290.687287217405	3.59147881739077	0.191563122393289	18.7482787528242	1.99958737187187e-78	1.00312633155572e-76	Slc39a4	72027
ENSMUSG00000071202	365.140941555328	3.59005927892249	0.184903766554114	19.4158255714701	5.67171379450863e-84	3.27959387386153e-82	Ccdc78	381077
ENSMUSG00000084945	1.88110805302958	3.58769389776728	1.37242787968884	2.61412198838507	0.00894570900407784	0.016156835767434	NA	NA
ENSMUSG00000062329	2.72837717041198	3.58579173992216	1.25559744883576	2.85584503476575	0.00429224573255903	0.00819476196728818	Cytl1	231162
ENSMUSG00000047992	435.444207584011	-3.58499568015155	0.15913338901478	-22.5282431446149	2.19490540983792e-112	2.74026457786186e-110	Fam69c	240479
ENSMUSG00000043753	12.7277815761089	-3.58461400599544	0.487023492120364	-7.36024866149481	1.8356795625506e-13	9.21109546196034e-13	Dmrta1	242523
ENSMUSG00000097732	7.50571800946762	-3.58305404627784	1.17684138337907	-3.04463634342106	0.00232961809222268	0.0046463373278033	NA	NA
ENSMUSG00000032802	2590.06374926872	3.58288680980711	0.154084107486748	23.2527991903075	1.33273483261687e-119	1.97866097818179e-117	Srxn1	76650
ENSMUSG00000044951	6.43160940258736	-3.58211216110074	0.774587634281896	-4.62454085575694	3.75429083860388e-06	1.05220704842657e-05	Mylk4	238564
ENSMUSG00000063531	518.86297826236	3.58203065602769	0.204675721756818	17.5010041507689	1.40765453296027e-68	5.36055338868907e-67	Sema3e	20349
ENSMUSG00000024529	4314.96167626244	3.58188667872654	0.334613464767345	10.7045503420402	9.68999531460082e-27	9.62995328121772e-26	Lox	16948
ENSMUSG00000109783	53.1797492938892	-3.58072584357892	0.312364140516684	-11.4633063758728	2.01666148977709e-30	2.28530700953439e-29	NA	NA
ENSMUSG00000024033	2402.73900285896	3.58046769421432	0.241645074469782	14.8170522493396	1.13664017032127e-49	2.50756972514751e-48	Rsph1	22092
ENSMUSG00000044786	3626.72949483473	-3.57882154130262	0.156819822875021	-22.8212318805817	2.82237797233418e-115	3.82815501148759e-113	Zfp36	22695
ENSMUSG00000078190	110.334737672152	3.57819249090775	0.91011990499598	3.93156162310674	8.43958564984449e-05	0.000204773647840142	Dnm3os	474332
ENSMUSG00000104833	7.88037059286059	3.57533283691405	0.736250900194123	4.85613373915246	1.19699872197207e-06	3.52805538804726e-06	NA	NA
ENSMUSG00000090041	2.47179782942419	-3.5741010492273	1.37949872377134	-2.59086941338826	0.00957338111720464	0.0172003232753147	NA	NA
ENSMUSG00000059991	242.351122659574	-3.57347495244594	0.398207534007189	-8.97390091163222	2.86194748281078e-19	2.00784074201153e-18	Nptx2	53324
ENSMUSG00000045744	24.7042217603255	-3.57253458659894	0.571681089632907	-6.24917397371491	4.12629098088434e-10	1.64341112421555e-09	Bricd5	319259
ENSMUSG00000022809	10.231581644042	3.57238040532136	0.740124871013929	4.82672660415721	1.38795449877093e-06	4.06871246623079e-06	Nr1i2	18171
ENSMUSG00000106396	15.6032515872819	3.57207769506094	0.526627628350944	6.78292877691656	1.17763702606615e-11	5.25085600116711e-11	NA	NA
ENSMUSG00000004366	4.86386444377444	-3.57201352094994	0.826790169060442	-4.32033864772382	1.55789934256968e-05	4.10501526013715e-05	Sst	20604
ENSMUSG00000097229	3.84675841044356	3.56716851964622	1.19297721326771	2.99013969418183	0.00278849888530914	0.0054942329633158	NA	NA
ENSMUSG00000024034	5.0528091037951	-3.56593608247741	0.765616892589897	-4.65759848951963	3.19919383481481e-06	9.04592538056695e-06	Tmprss3	140765
ENSMUSG00000097650	12.5725784548352	3.56573983306777	0.518248411261647	6.88036809295213	5.96981015929501e-12	2.70910034345703e-11	NA	NA
ENSMUSG00000000325	10651.1523080108	3.56341092218819	0.176830638876487	20.1515469537899	2.60834542557824e-90	1.77440167294832e-88	Arvcf	11877
ENSMUSG00000106062	35.6491888294808	-3.5621948727765	0.53073606660514	-6.71180101921869	1.92236726317394e-11	8.46666183077189e-11	NA	NA
ENSMUSG00000038146	5250.84669162365	-3.56141528420288	0.202345922304219	-17.6006278932986	2.43608425761624e-69	9.541547128806e-68	Notch3	18131
ENSMUSG00000090576	2.78924866932669	-3.55816417183653	1.26411296172992	-2.8147517504822	0.00488149265391212	0.00922993185478108	NA	NA
ENSMUSG00000097652	3.15075084922605	-3.5566900915961	1.30956404254454	-2.71593444539399	0.00660890026765395	0.0122267715400488	Mhrt	791403
ENSMUSG00000058297	2860.79760565755	-3.55621552898655	0.153659166807032	-23.143529949323	1.68908465071771e-118	2.4417274361987e-116	Spock2	94214
ENSMUSG00000027514	18.6843556699705	3.55581421862667	0.601845292030305	5.90818648199647	3.45894341193857e-09	1.27672372905302e-08	Zbp1	58203
ENSMUSG00000022220	43.0644238569074	-3.5543179876327	0.406200912340278	-8.75014772161618	2.13073642373353e-18	1.42435872950097e-17	Adcy4	104110
ENSMUSG00000046317	1.54426164237776	3.55378851023135	1.73647955448623	2.04654785658148	0.0407024990583874	0.0646304387779987	BC107364	329716
ENSMUSG00000019888	30.0267883068043	-3.55302796501095	0.456005796305659	-7.79162895251744	6.61507532117181e-15	3.63746371451722e-14	Mgat4c	67569
ENSMUSG00000031554	120.224332352564	3.55299787488396	0.238470195482902	14.8991276150428	3.33910765622156e-50	7.46390768363746e-49	Adam5	11499
ENSMUSG00000036594	19.8663859716061	-3.54866719523491	0.514340460388679	-6.89945176110244	5.22036112385954e-12	2.37488602431813e-11	H2-Aa	14960
ENSMUSG00000087015	1.80564032373507	3.54616729069632	1.6275564978067	2.17882899639744	0.0293443740223215	0.0480214441343912	NA	NA
ENSMUSG00000045392	15.0967125092537	3.54571269620646	0.482443485137274	7.34948818968416	1.98967232697132e-13	9.95651788670938e-13	Olfr1033	258571
ENSMUSG00000099762	49.704251825037	3.54436961468108	0.541215635161459	6.54890469604357	5.7960603472109e-11	2.46052615937529e-10	Gm21149	100861702
ENSMUSG00000033080	20.6523358514139	-3.54363625459857	0.581327402538584	-6.09576675574548	1.08914122982025e-09	4.20075482584526e-09	Vsx1	114889
ENSMUSG00000065575	1.13778458832695	3.54207917728783	2.25163187865256	1.5731164631616	0.115691853540885	0.164366810930678	Mir449a	723868
ENSMUSG00000103685	21.3397625876364	3.54064556590323	1.07485206335554	3.29407709824721	0.00098745409830337	0.00208267699193895	NA	NA
ENSMUSG00000010136	617.939917725221	3.53864988366255	0.157118789029889	22.5221305835637	2.51958911433744e-112	3.12784924346535e-110	Pifo	100503311
ENSMUSG00000041959	1659.61052079061	3.53833971479275	0.127669164183147	27.7149125039844	4.6164846166191e-169	1.71928841493172e-166	S100a10	20194
ENSMUSG00000100635	55.5854888766118	3.53577677958163	0.394114720168673	8.97144054418567	2.92661416948978e-19	2.05255324437277e-18	NA	NA
ENSMUSG00000064280	887.801507550784	3.53545395019012	0.232051905265711	15.2356169889743	2.0518102563226e-52	4.91115759936563e-51	Ccdc146	75172
ENSMUSG00000073910	902.900076752205	3.53466839004078	0.186037945360074	18.9997174135603	1.71465148658721e-80	9.1892773450685e-79	Mob3b	214944
ENSMUSG00000109572	236.481758532587	3.53424629296307	0.209247716018049	16.8902502747424	5.30773800761239e-64	1.80537039073169e-62	Cfap99	100862066
ENSMUSG00000097428	2765.66431326339	-3.53389463839046	0.2678761535825	-13.1922703500448	9.72127854822365e-40	1.56258707783554e-38	NA	NA
ENSMUSG00000038094	1828.19314479987	-3.53323453950677	0.279387150839879	-12.646374498202	1.17157570157993e-36	1.69139506509959e-35	Atp13a4	224079
ENSMUSG00000033910	420.199637108027	-3.53239786726769	0.134277478740425	-26.3067038523732	1.60728331823346e-152	4.41460454394296e-150	Gucy1a1	60596
ENSMUSG00000111769	3.70021691910523	3.53112582115673	1.31628406904072	2.68264723718045	0.00730419913371637	0.0134193283917349	Gm36278	102640141
ENSMUSG00000020325	346.868545377681	3.52749665900466	0.271490193311711	12.9930905274158	1.33908365349358e-38	2.07647742542092e-37	Fstl3	83554
ENSMUSG00000022129	21.061946475159	-3.52680693055495	0.620751494239704	-5.68151178576635	1.33509312600407e-08	4.69601428808829e-08	Dct	13190
ENSMUSG00000040616	389.215625708409	-3.52439075316828	0.177345499012607	-19.873020588573	6.96810907494172e-88	4.45087967161902e-86	Tmem51	214359
ENSMUSG00000085298	1.67189075392961	3.52422646081239	1.84858404040337	1.90644643888811	0.0565923085302466	0.086970401128487	F730035M05Rik	414124
ENSMUSG00000049583	1805.0460933287	-3.52370280385114	0.237365561784841	-14.8450465069789	7.49028470385463e-50	1.65744235445919e-48	Grm5	108071
ENSMUSG00000110320	20.9410554102015	3.52222100748896	0.593148724401196	5.9381751365052	2.88212069845557e-09	1.06974388694534e-08	NA	NA
ENSMUSG00000031451	8134.9793410518	3.52178807075826	0.143824879373478	24.4866401842274	2.05007956134866e-132	3.91707810447949e-130	Gas6	14456
ENSMUSG00000109704	238.414964797862	3.51996500223759	0.271542259540869	12.9628626063186	1.98691878924693e-38	3.05946507050615e-37	Gm38414	330738
ENSMUSG00000110245	1.34627437166943	-3.51850933922773	1.87392759108708	-1.87761221722906	0.0604342331919407	0.0922744358228416	NA	NA
ENSMUSG00000063564	849.986980399361	-3.51775651729847	0.206192039379874	-17.0605835602489	2.91627343750158e-65	1.01874842992404e-63	Col23a1	237759
ENSMUSG00000053560	3055.25180102011	-3.51150198945446	0.201533167462011	-17.4239408514054	5.43046746916768e-68	2.05376354044787e-66	Ier2	15936
ENSMUSG00000104708	14.0891401716664	3.51066151926874	0.481458214870467	7.29172628244231	3.06008387750997e-13	1.51405591174345e-12	NA	NA
ENSMUSG00000021078	5.04856067270068	3.51035211805138	0.78301947179777	4.4830968379264	7.35675236938462e-06	2.00284871530775e-05	Tomm20l	75266
ENSMUSG00000095202	11.6371924808834	-3.50910261502918	0.566792209042322	-6.19116240316415	5.97221360588239e-10	2.35048270754171e-09	NA	NA
ENSMUSG00000021866	692.171474403702	3.50820705552591	0.107085081847271	32.7609317283753	2.12169517832626e-235	2.11909127969831e-232	Anxa11	11744
ENSMUSG00000068748	78358.6883343919	-3.50806927938616	0.139770421990177	-25.0987957926658	5.12617827693659e-139	1.04293995628822e-136	Ptprz1	19283
ENSMUSG00000079671	98.4981642631083	3.50775450111748	0.322649467935555	10.8717194655908	1.57209712504416e-27	1.60444450202486e-26	2610203C22Rik	72481
ENSMUSG00000028717	39.5237866029693	-3.50683995782617	0.573004597028129	-6.12009044257985	9.35222600911629e-10	3.62491554239394e-09	Tal1	21349
ENSMUSG00000078932	15.7397072464232	-3.50607535274484	0.469879348909064	-7.46165023188404	8.54454621526742e-14	4.38257035453014e-13	NA	NA
ENSMUSG00000038418	15352.5299094089	-3.50592549283298	0.275772424237041	-12.7131111913476	5.00046467526439e-37	7.29583069784757e-36	Egr1	13653
ENSMUSG00000001988	117.95411728602	3.49962937461818	0.361353809711515	9.68477232165364	3.49987460046323e-22	2.84298501279034e-21	Npas1	18142
ENSMUSG00000091089	9.09586174070305	3.49839841950405	1.1260505850909	3.10678620110271	0.00189133130627266	0.0038253150582409	NA	NA
ENSMUSG00000021490	2.23576307028915	3.49833697582357	1.26618391993863	2.76289796508642	0.00572906729850665	0.0107026692526855	Slc34a1	20505
ENSMUSG00000059173	315.822517773794	3.49720010413092	0.257968072538903	13.5567168049585	7.23005112657133e-42	1.24113994846994e-40	Pde1a	18573
ENSMUSG00000011154	773.672326780728	3.49677263929455	0.158475362838653	22.0650868163948	6.8437135619958e-108	7.55662905013737e-106	Cfap161	75556
ENSMUSG00000030669	24.8988529822094	3.49518653374257	0.401884421323173	8.69699433044689	3.40790459127923e-18	2.251409728929e-17	Calca	12310
ENSMUSG00000078816	128.508655410839	3.49467063766734	0.211751955158512	16.5036050555062	3.45627761227472e-61	1.07723103509947e-59	Prkcg	18752
ENSMUSG00000095419	96.067131601441	-3.49409559691164	0.357937064275816	-9.76175966571373	1.64279671215468e-22	1.35144785309528e-21	NA	NA
ENSMUSG00000066170	7.09009894743949	3.4918269471655	0.942952707635473	3.70307749146988	0.000212999784765128	0.000491519037034674	NA	NA
ENSMUSG00000036231	2.53118237192775	-3.49113350631393	1.33875732565135	-2.60774185091041	0.0091141660324467	0.0164354181560075	Agr3	403205
ENSMUSG00000026580	10.031311739886	3.48863569631655	0.737524560524866	4.73019595962179	2.24303220410697e-06	6.43758445935769e-06	Selp	20344
ENSMUSG00000022112	1253.59757618392	-3.48821325435658	0.193567554733898	-18.0206505121786	1.34156729598482e-72	5.65801500857477e-71	Gpc5	103978
ENSMUSG00000085766	25.0310153546991	3.48683284066091	0.472268943244954	7.38315083075952	1.54586728956345e-13	7.79782873130799e-13	NA	NA
ENSMUSG00000085861	7.48584667697093	3.48493004499061	1.7865762663718	1.95061924340227	0.0511023563350123	0.0793941932934473	Armh2	666145
ENSMUSG00000033730	144.895935397852	-3.48414972980773	0.369078921700551	-9.44012113656972	3.7234868232742e-21	2.86471204369061e-20	Egr3	13655
ENSMUSG00000037820	2891.79607940094	3.48295334602533	0.382653623249452	9.10210470881859	8.85979603996973e-20	6.37655743158385e-19	Tgm2	21817
ENSMUSG00000072934	3.6628938952277	3.48116213601492	0.949422116379979	3.66661159030941	0.000245785688388416	0.000562743454304331	Trpc5os	100503240
ENSMUSG00000047686	4.784901391119	-3.47814800336281	1.32000777101565	-2.63494509633578	0.0084150893546595	0.01528517470364	Rtl3	213436
ENSMUSG00000109603	111.535132111717	3.47780926698222	0.314154824970995	11.0703671901373	1.74683373812319e-28	1.83915561704747e-27	NA	NA
ENSMUSG00000033882	27.5367457619569	-3.47414613785937	0.333358365308059	-10.4216557897051	1.97484725273315e-25	1.85997936923727e-24	Rbm46	633285
ENSMUSG00000028989	49.5990130048636	3.47269984887275	1.06984939839924	3.24597074510558	0.00117050867207697	0.00244042006372021	Angptl7	654812
ENSMUSG00000035403	3193.18636631944	3.47263773913565	0.120097751617594	28.9150936829604	7.71362450058747e-184	4.03551121789068e-181	Crb2	241324
ENSMUSG00000059498	41.8514727952631	-3.4715429278894	0.528863310469147	-6.56415912990796	5.23272979563068e-11	2.22956703120793e-10	Fcgr3	14131
ENSMUSG00000049225	1986.12504041709	3.47119751408624	0.188112579066012	18.4527665896714	4.9542630930826e-76	2.28697527193916e-74	Pdp1	381511
ENSMUSG00000109482	11.2967440090804	3.4705421509548	1.14113841173079	3.04129815916981	0.00235560440419964	0.00469433117843994	NA	NA
ENSMUSG00000105356	1.59022570139178	3.47025415934036	1.50977576898738	2.2985228870562	0.0215320467952996	0.0361466624060752	NA	NA
ENSMUSG00000026564	35.5920052191285	-3.46911660593467	0.6655278435773	-5.21257921725364	1.86232998937157e-07	5.91600070210517e-07	Dusp27	240892
ENSMUSG00000019787	7.78366909460582	3.46903127245901	1.23666718106018	2.80514541469845	0.00502938842567202	0.00948997439908041	Trdn	76757
ENSMUSG00000043020	1245.00581230154	3.46813224584653	0.175130015176034	19.8031858922669	2.79448905404266e-87	1.75940710557248e-85	Wdr63	242253
ENSMUSG00000105328	3.69012791563116	3.46781417041686	1.18564260800215	2.92483936306932	0.00344634074507557	0.0066913886358174	NA	NA
ENSMUSG00000080076	4.53452221211132	3.46731407001101	0.981510504597025	3.53263062776345	0.000411446900850927	0.000915980015440468	NA	NA
ENSMUSG00000026645	14.9265354029826	3.46686622055457	0.496488685962642	6.98276983660294	2.89416357975685e-12	1.33909152112018e-11	Olah	99035
ENSMUSG00000036162	3.1179059644604	-3.46521781129823	1.05675320847209	-3.27911737907891	0.00104132313300349	0.00218935921935563	Fam219aos	76992
ENSMUSG00000043903	255.661839947379	3.46356163142732	0.352260657187071	9.83238281301443	8.16632911455796e-23	6.82017292414223e-22	NA	NA
ENSMUSG00000089958	15.4404767898299	3.46254115156744	0.496307984218466	6.9765977209089	3.02414016942926e-12	1.3974643941718e-11	NA	NA
ENSMUSG00000001508	42.3456915873962	3.46196081782952	0.36096545257989	9.59083699862747	8.73733017255386e-22	6.94592459773972e-21	Sgca	20391
ENSMUSG00000021381	10.7254043927145	3.46186039616234	1.13848393479716	3.04076350166427	0.00235979105404755	0.00470224801220521	Barx1	12022
ENSMUSG00000041798	39.9009023183437	3.46136326539108	0.288817923565533	11.9845860764444	4.2797670136665e-33	5.41701155479804e-32	Gck	103988
ENSMUSG00000026841	19.4310951640764	-3.46110917175407	0.371931992398469	-9.3057581560395	1.33039752723257e-20	9.95668421862442e-20	Fibcd1	98970
ENSMUSG00000030310	20872.6191019004	-3.46101417290932	0.155315573974804	-22.2837548375592	5.31133025926181e-110	6.07843019722707e-108	Slc6a1	232333
ENSMUSG00000075297	72.0341229562599	3.45977959422697	0.298902954502841	11.574926049097	5.52188527953277e-31	6.39938740755135e-30	H60b	667281
ENSMUSG00000034098	71.7109065474549	-3.45969922968344	0.238918407965421	-14.4806725406615	1.6051884866889e-47	3.31181282798264e-46	Fstl5	213262
ENSMUSG00000085715	6.60385676915823	3.4595625526265	0.992848549841557	3.4844816494707	0.000493091273153648	0.00108477117991641	Tsix	22097
ENSMUSG00000108242	25.4395838671915	-3.4592695468022	0.428708531822749	-8.06904759299834	7.08486466525059e-16	4.12932974242841e-15	NA	NA
ENSMUSG00000006546	2.44910105326452	3.45879753094789	1.00015522914881	3.4582607080818	0.000543674999531588	0.00118938378780442	Cryba2	12958
ENSMUSG00000044447	2315.82390174432	3.45603232566093	0.153120114479268	22.5707271537396	8.40523575493552e-113	1.06756211123236e-110	Dock5	68813
ENSMUSG00000039616	146.870309540081	3.45572178037107	0.222372849118277	15.5402145274175	1.85361899004196e-54	4.72500812856056e-53	Mocos	68591
ENSMUSG00000063388	5.79216431686363	3.45510889340745	0.758851249419375	4.5530779530917	5.28666722705297e-06	1.4600796754655e-05	NA	NA
ENSMUSG00000059146	2366.81822967506	-3.45477912226425	0.229314976295906	-15.0656497803538	2.72473491492718e-51	6.29554156526761e-50	Ntrk3	18213
ENSMUSG00000052336	44.8487223156953	-3.45464504336935	0.677677862935518	-5.09776876642357	3.43680265338964e-07	1.06843328668549e-06	Cx3cr1	13051
ENSMUSG00000028751	3.99097597159592	3.45347164841603	1.26548938805219	2.72896136547737	0.00635341469140659	0.0117888516309979	Pla2g2e	26970
ENSMUSG00000031104	133.619523760382	-3.45258017927391	0.301055255211322	-11.4682607910313	1.9044845542876e-30	2.16041502898097e-29	Rab33a	19337
ENSMUSG00000086017	6.42369361987335	3.45197586334928	1.18531560852719	2.91228415328009	0.00358796077677078	0.00694426690284368	NA	NA
ENSMUSG00000034918	2.95338545406104	3.45191507208447	1.19080246632307	2.89881417758834	0.00374576819187199	0.00722487398876433	Cdhr2	268663
ENSMUSG00000111329	55.0350608842889	3.45126360820409	0.277901281898651	12.4190273057565	2.06051445817353e-35	2.86373714038248e-34	A830035O19Rik	100101457
ENSMUSG00000109602	1.72081631367769	3.45081859178851	1.42841116483016	2.41584403479429	0.0156987841285003	0.0270845935659185	NA	NA
ENSMUSG00000083907	3.12016550516756	3.45055220855439	1.26518406978768	2.72731240532728	0.00638525535176617	0.0118389347603036	NA	NA
ENSMUSG00000033576	5.88787397849752	3.44950560628744	1.16770991760386	2.95407751041955	0.00313605228865366	0.00612683177190244	Apol6	71939
ENSMUSG00000052160	25.4380808121774	-3.44872217626527	0.616197752703705	-5.59677824388881	2.18371731700836e-08	7.55278145862187e-08	Pld4	104759
ENSMUSG00000108569	30.9547633945193	3.44785926216874	1.15431667553999	2.98692666859018	0.00281797307913655	0.00555031574649225	NA	NA
ENSMUSG00000021423	14.4619386827707	-3.44759598011407	0.715711626656293	-4.81701826784731	1.45719352175926e-06	4.26520757341365e-06	Ly86	17084
ENSMUSG00000034227	11373.6689222009	3.44575470059477	0.158544506713712	21.7336744868548	9.8588665844211e-105	9.9828974866122e-103	Foxj1	15223
ENSMUSG00000021055	5.99038070542802	3.44551689097285	0.644770633396207	5.34378694144961	9.10245524651503e-08	2.97321613098966e-07	Esr2	13983
ENSMUSG00000026166	26.7012590235344	3.44452830605106	1.15821058489882	2.97400865694209	0.00293936782315575	0.00577027867222383	Ccl20	20297
ENSMUSG00000031927	532.383947893738	3.44098670577981	0.16783490032029	20.5022119905524	2.05726251785766e-93	1.54809004468789e-91	1700012B09Rik	69325
ENSMUSG00000069733	74.2531916012983	3.44059471757757	0.271734281762855	12.6616144832996	9.64942408929078e-37	1.39583143853842e-35	Ube2u	381534
ENSMUSG00000070690	3.12014192953231	3.43807213620049	1.24242317969327	2.7672311595549	0.00565346526877023	0.0105740204588601	5830473C10Rik	622307
ENSMUSG00000016356	316.305305013008	3.43802990144215	0.228156521231367	15.0687338800882	2.60048898158437e-51	6.0147941465635e-50	Col20a1	73368
ENSMUSG00000074651	239.551642367643	3.43676169909267	0.226597086824872	15.1668397297129	5.86326961235465e-52	1.38530777626095e-50	Mcidas	622408
ENSMUSG00000050234	82.2705467635134	-3.43494439850092	0.616362245718282	-5.57293121433482	2.50488492354377e-08	8.60939096277604e-08	Gja4	14612
ENSMUSG00000037801	54.9614674503258	3.43305268220607	0.290823776267762	11.8045805135453	3.69629724688595e-32	4.5121521892125e-31	Iqch	78250
ENSMUSG00000031762	17695.0707708071	3.43241115140412	0.121888878028564	28.1601669235134	1.79921183282112e-174	6.93580378992604e-172	Mt2	17750
ENSMUSG00000029605	50.964560555108	3.43159059561821	0.407320959949874	8.42478274636423	3.61420222572731e-17	2.26446722286587e-16	Oas1b	23961
ENSMUSG00000111504	1.72589758683228	3.43152935012036	1.25172801421148	2.741433690994	0.00611717063523996	0.0113841441829531	NA	NA
ENSMUSG00000054453	60.5848771816879	3.43040608323704	0.520468526748995	6.59099620233407	4.36885063825101e-11	1.87164661872274e-10	Sytl5	236643
ENSMUSG00000033688	19.4899105875673	3.42898375041602	0.451881312317396	7.58823978099705	3.24280416467753e-14	1.71160547466873e-13	1300017J02Rik	71775
ENSMUSG00000064330	25.2395336805947	3.42773429886598	0.379977055481433	9.02089810271051	1.86553547188363e-19	1.32230357818384e-18	Pde6h	78600
ENSMUSG00000059456	216.224847715588	3.42427416720425	0.213203711435294	16.061043891553	4.78431160742074e-58	1.34603942317357e-56	Ptk2b	19229
ENSMUSG00000001604	211.133798472866	3.42118487442745	0.163325747349227	20.947002722799	1.9981851518216e-97	1.70840942960996e-95	Tcea3	21401
ENSMUSG00000111825	2.62849473572581	3.420470295305	1.40971074056799	2.42636322251958	0.015250997903144	0.0263803965146645	NA	NA
ENSMUSG00000026628	1155.57525128456	-3.41797771815199	0.277466770159616	-12.3185119291429	7.20107908515566e-35	9.80962868804249e-34	Atf3	11910
ENSMUSG00000004665	3332.36422664724	3.4173770702111	0.223650682655787	15.279976030615	1.03978959080882e-52	2.50793596913744e-51	Cnn2	12798
ENSMUSG00000047861	2.0229571723672	3.41684894319712	1.22033069896414	2.79993689095706	0.00511125982227885	0.00962544669822875	Foxi1	14233
ENSMUSG00000101615	12.8079508404172	3.41537033252136	0.620543831122598	5.50383415518411	3.71619152021667e-08	1.2558578325703e-07	NA	NA
ENSMUSG00000036913	356.509270234103	3.41502782711092	0.243945896605791	13.999119782816	1.57813183857421e-44	2.96886052131774e-43	Trim67	330863
ENSMUSG00000109057	1.88904235031951	3.41309907292608	1.19566841559422	2.85455317578984	0.00430974161748028	0.00822530639806255	NA	NA
ENSMUSG00000047671	382.587288081297	3.41293388615924	0.203304919895024	16.7872665743727	3.02457870267196e-63	1.00695557323956e-61	Tctex1d4	242646
ENSMUSG00000022206	646.204586754179	3.41285917130609	0.285508312287811	11.9536245510978	6.21541318028484e-33	7.80407278916564e-32	Npr3	18162
ENSMUSG00000086881	58.8825229070605	3.41191032031567	0.345918830136141	9.86332637333696	6.00271183256812e-23	5.04581434954168e-22	NA	NA
ENSMUSG00000034457	955.688235326531	3.41116199166802	0.181253173287179	18.8198745975241	5.19072762145499e-79	2.62801516189471e-77	Eda2r	245527
ENSMUSG00000105465	4.23231875728338	-3.41082502093883	0.861847016183585	-3.95757594664838	7.57142180799873e-05	0.000184749418530989	NA	NA
ENSMUSG00000105941	4.7536880898787	3.40983067035624	0.77650787773367	4.39123770425644	1.12707241434273e-05	3.01206058870747e-05	NA	NA
ENSMUSG00000073394	21.1072827761373	3.40473243237018	0.558652362726961	6.09454583840045	1.09748582533117e-09	4.2314539463067e-09	NA	NA
ENSMUSG00000069268	4.682704609811	3.40271517367561	0.944311439243201	3.60338235063916	0.000314102953611191	0.000709184566347996	Hist1h2bf	319180
ENSMUSG00000047819	13.3346030091826	3.4015814692711	0.615352245661251	5.52786065746099	3.24159348774122e-08	1.1025934010238e-07	Tigd4	403175
ENSMUSG00000018845	25.9783403495715	-3.40084420387729	0.437302416305407	-7.77687036950233	7.43407136871474e-15	4.0776048473482e-14	Unc45b	217012
ENSMUSG00000027801	5.1650820546219	3.4000261235819	1.00387797934035	3.3868918270486	0.000706892538468884	0.00152220205289855	Tm4sf4	229302
ENSMUSG00000038677	1293.2849970193	3.3989950906737	0.163463019499499	20.7936639190989	4.93918375946206e-96	4.00474851463689e-94	Scube3	268935
ENSMUSG00000036306	177.57220118499	-3.39847093332781	0.182268400220942	-18.6454203208469	1.37568905382432e-77	6.67285112134258e-76	Lzts1	211134
ENSMUSG00000027907	2491.45515565448	3.39811864716381	0.242725598400813	13.999836315379	1.56230143288702e-44	2.94159806211024e-43	S100a11	20195
ENSMUSG00000067006	91.5845583150437	3.39709662503048	0.283700229989918	11.9742469900402	4.84819386267749e-33	6.12589785765454e-32	Serpinb5	20724
ENSMUSG00000099877	2.48972083508946	3.39535092816495	1.03903159246019	3.26780335920828	0.00108385642045694	0.00227269559373036	NA	NA
ENSMUSG00000061013	155.613780450177	3.39392813837352	0.280759546895429	12.0883801669534	1.21661759502394e-33	1.57808373172733e-32	Mkx	210719
ENSMUSG00000020703	33.1104038600337	3.39390616098728	0.328730276184198	10.3242883508715	5.47230878180776e-25	5.03952392550972e-24	5530401A14Rik	71388
ENSMUSG00000054161	10.2166891987162	-3.39259809710734	0.628247882696222	-5.40009475646378	6.66057065668057e-08	2.20610067891532e-07	Fam83e	73813
ENSMUSG00000030043	27.8745776384672	3.39042102799512	0.353368727390596	9.59457010537189	8.42676504769721e-22	6.70874305771923e-21	Tacr1	21336
ENSMUSG00000048904	7.56579164778163	-3.39041110095737	1.00289211077649	-3.38063393312799	0.000723188202421092	0.00155394234028933	Neurog1	18014
ENSMUSG00000022269	15.7091154846521	3.38962293051464	0.444924084202136	7.618429864486	2.56779943378947e-14	1.3638447415677e-13	March11	211147
ENSMUSG00000029811	30.2522891525638	3.38237249419294	0.745123313614798	4.5393459476984	5.64289895854073e-06	1.55319327090086e-05	Aoc1	76507
ENSMUSG00000094334	16.5503367184601	-3.38210198968166	0.507703430098416	-6.66157010013909	2.70917522121784e-11	1.17948696524311e-10	NA	NA
ENSMUSG00000025511	2176.48072396866	3.38148481405192	0.222684979872169	15.1850601508599	4.44155614477435e-52	1.05393426748517e-50	Tspan4	64540
ENSMUSG00000019846	876.631109984382	-3.37968068908798	0.180420437615952	-18.7322497037839	2.70250733140105e-78	1.34959530892898e-76	Lama4	16775
ENSMUSG00000037159	1.74610088250191	-3.37932524021215	1.67281860301355	-2.02013848610026	0.0433690247754055	0.0684244691168224	Wee2	381759
ENSMUSG00000110332	1970.43566095193	3.37896898717482	0.162478095123697	20.796458652487	4.65969341405136e-96	3.80622466122493e-94	Gm19935	100503868
ENSMUSG00000111800	1.89623868493963	3.37891786637632	1.29071497625633	2.61786523634889	0.00884817415681258	0.0159911935143644	NA	NA
ENSMUSG00000098922	1.51773150731137	3.37697652881422	1.47270984746066	2.29303588526757	0.0218459390448562	0.0366400136350374	Mir8106	102465896
ENSMUSG00000031831	336.989937621129	3.37688274322891	0.149402441954857	22.6025940342344	4.08647609274153e-113	5.22047320847731e-111	Dnaaf1	68270
ENSMUSG00000005089	72291.0803772056	-3.37674076763947	0.177635975770405	-19.0093293489373	1.42765978013207e-80	7.72659318936993e-79	Slc1a2	20511
ENSMUSG00000085925	2.3830258843381	3.37668008200193	1.3006760086334	2.59609622964427	0.00942896537796814	0.0169613308432332	Rtl1	353326
ENSMUSG00000024521	252.896997510661	3.37418065812068	0.217459690447506	15.5163499551435	2.68919020194503e-54	6.80755487411729e-53	Pmaip1	58801
ENSMUSG00000038457	20.0841447267158	3.37398300393271	0.524432447850798	6.43358933597606	1.24625289757426e-10	5.15801750205295e-10	Tmem255b	272465
ENSMUSG00000111172	4.87844163298709	3.37245663285382	0.983637747537537	3.42855552391774	0.000606802399609579	0.00132038711889694	NA	NA
ENSMUSG00000018893	73.9662200762366	3.37163858057731	0.286975008493986	11.7488926937273	7.15502669584829e-32	8.60522176178843e-31	Mb	17189
ENSMUSG00000100174	7.8292557916715	3.37126133930291	0.937355473839604	3.5965665464069	0.000322445121558391	0.000726899215758954	NA	NA
ENSMUSG00000043110	17.2545481033945	3.37010057181897	1.11499509460148	3.02252502108407	0.00250675358514646	0.00497389349164017	Lrrn4	320974
ENSMUSG00000036962	248.435380660327	3.36816693514754	0.190482440584613	17.6822961991154	5.74097266081356e-70	2.28940820827689e-68	Cfap221	226356
ENSMUSG00000097746	10.7699943782562	-3.36804581754924	0.76667540900999	-4.39305314604835	1.11769790010455e-05	2.9880978171307e-05	Gm6225	633947
ENSMUSG00000063506	385.625214300665	3.3679097759055	0.207421141860549	16.2370612064694	2.75825092645147e-59	8.04874470211395e-58	Arhgap22	239027
ENSMUSG00000110713	4.58239350658098	3.36779201847617	1.30035606780988	2.58989987576892	0.00960038503190301	0.017241844399303	NA	NA
ENSMUSG00000028536	2.43631225224583	3.36681556727405	1.20013084018386	2.80537375971294	0.00502582641317559	0.00948406765516208	2610528J11Rik	66451
ENSMUSG00000059022	57.126313594237	-3.36672446647138	0.380681125185782	-8.84394902644129	9.23937751741253e-19	6.30682951817663e-18	Kcp	333088
ENSMUSG00000061762	5.38335093008007	-3.36615942649345	0.902049636348082	-3.73167871351429	0.000190207997493021	0.000441055332304154	Tac1	21333
ENSMUSG00000017724	3262.85718513141	-3.36615119663603	0.349798336207593	-9.62311951832251	6.38643393696977e-22	5.12898804448234e-21	Etv4	18612
ENSMUSG00000101849	4.35245548359298	-3.36467222706636	1.22217601462965	-2.75301772149892	0.00590486997863464	0.0110170423741648	NA	NA
ENSMUSG00000041301	23.9538033778516	3.36438444605216	0.45055798411038	7.46715087669589	8.19497879870126e-14	4.2081857710648e-13	Cftr	12638
ENSMUSG00000075031	8.34738245318864	3.36400396848862	1.15066472098447	2.92353098790626	0.00346085775454047	0.00671779394350863	Hist1h2bb	319178
ENSMUSG00000090451	17.7376529125816	-3.36343807189978	0.444943654393863	-7.55924494862551	4.05415803895517e-14	2.12403468264096e-13	NA	NA
ENSMUSG00000031557	2372.67382046899	3.36324242020661	0.204129046354502	16.4760600231572	5.45244158311619e-61	1.69457565637641e-59	Plekha2	83436
ENSMUSG00000042707	1386.12829190687	3.36248482449335	0.173243315221957	19.4090307045059	6.47367781567109e-84	3.73349403264412e-82	Dnali1	75563
ENSMUSG00000028222	247.270054658893	3.36211117932741	0.242976416001373	13.8371914223494	1.52031585171158e-43	2.76997514176274e-42	Calb1	12307
ENSMUSG00000004948	22.6841613960057	3.36067261083295	0.414838477223342	8.10115935562943	5.44378868282797e-16	3.19488164337017e-15	Zp3	22788
ENSMUSG00000031952	27.3258125922233	3.35875407255659	0.412137231293745	8.14960119476002	3.65126382873131e-16	2.16543104207053e-15	Chst5	56773
ENSMUSG00000026156	485.042833850705	-3.35810070581138	0.211528562186369	-15.8754008021512	9.38097444993826e-57	2.54165415028968e-55	B3gat2	280645
ENSMUSG00000064215	2520.57452894105	3.35734899532997	0.159991009884555	20.9846103087451	9.066310299348e-98	7.87407257737445e-96	Ifi27	52668
ENSMUSG00000060180	3.29260280438454	3.35582623803988	1.25604518318391	2.67174006394683	0.0075459075826752	0.013834478707895	Myh13	544791
ENSMUSG00000031778	6247.70108268757	3.35572504741966	0.098800920734674	33.9645118938853	7.44856858953068e-253	9.09263320098653e-250	Cx3cl1	20312
ENSMUSG00000006056	47.963729398127	3.35564862798018	0.291676544906891	11.5046913664291	1.24935473478545e-30	1.42608164090601e-29	Calcoco2	76815
ENSMUSG00000075296	2.00549511853897	3.35562486728236	1.44391259909625	2.32398059922925	0.0201265338696474	0.0339845023221211	Aldh3b2	621603
ENSMUSG00000024912	256.532829305109	3.35453679564252	0.517174073853015	6.48628182509379	8.79805276762642e-11	3.68227835167724e-10	Fosl1	14283
ENSMUSG00000107352	6.03163937974849	3.35350411409086	0.971351173825351	3.4524116554924	0.000555599380834238	0.00121365793767479	NA	NA
ENSMUSG00000021071	12043.5265765343	-3.35339017129956	0.201105427388574	-16.6747870251168	1.99922720779069e-62	6.48877687397118e-61	Trim9	94090
ENSMUSG00000016194	536.064371485244	-3.35111630138168	0.237730610872867	-14.0962759868302	4.00345624342307e-45	7.68950559761671e-44	Hsd11b1	15483
ENSMUSG00000086499	2.63538161289975	3.34913547664729	1.13137943726673	2.96022303952984	0.00307416393075112	0.00601394266830435	NA	NA
ENSMUSG00000022375	221.209830264313	3.34896033495139	0.165478040357177	20.2380952041903	4.52315535191074e-91	3.18549014575432e-89	Lrrc6	54562
ENSMUSG00000028005	473.434849385921	-3.34836648090347	0.0956884339449959	-34.9923845846218	2.93755803262572e-268	4.30313084339232e-265	Gucy1b1	54195
ENSMUSG00000027702	230.231678184665	3.34804271204043	0.185447699892803	18.0538378959445	7.35945518093806e-73	3.12783962651358e-71	Lrrc34	71827
ENSMUSG00000004347	1218.83267369659	-3.34717665568212	0.213378450953973	-15.6865730382686	1.86875674887562e-55	4.88254364364374e-54	Pde1c	18575
ENSMUSG00000035551	917.389683305978	3.34681099350922	0.181120834555052	18.4783324443657	3.08571799847192e-76	1.43954313334232e-74	Igfbpl1	75426
ENSMUSG00000037411	2618.63822604176	3.34652815517529	0.599094219224456	5.58597971368754	2.32386363662654e-08	8.01353667413604e-08	Serpine1	18787
ENSMUSG00000027886	187.28607828206	3.3464696105088	0.19867261645597	16.8441412319671	1.15838371048583e-63	3.9038597040652e-62	1700013F07Rik	75504
ENSMUSG00000111340	12.1813994892173	-3.34388108159732	0.722328688302939	-4.6293067626229	3.66891916208459e-06	1.02959336843531e-05	NA	NA
ENSMUSG00000086602	8.26465553783546	3.34345203211411	0.703773409008364	4.75075072362442	2.02662839413207e-06	5.84627881111513e-06	NA	NA
ENSMUSG00000030325	3.27096579335133	3.34118579995043	1.10223097591179	3.03129368795548	0.00243508268998274	0.00484305502778701	Klrb1c	17059
ENSMUSG00000061356	11.6454337891216	3.34090989244117	0.531292405053904	6.28826962452475	3.21024009524208e-10	1.29144279774358e-09	Nuggc	100503545
ENSMUSG00000085377	2.17616867766426	3.34053933123884	1.34389859858957	2.48570787613349	0.0129294050188936	0.0226607494998923	NA	NA
ENSMUSG00000049709	7.73313586522741	3.34047181886205	0.966788170976089	3.4552262006779	0.000549831321885157	0.00120201409171053	Nlrp10	244202
ENSMUSG00000030144	27.7714123438389	3.33574648932855	1.16698405896107	2.85843363815806	0.00425738148663945	0.0081331458360223	Clec4d	17474
ENSMUSG00000037171	11.1698305830601	-3.33571014626192	0.993304083798567	-3.35819634759337	0.000784528644661531	0.00167656563987044	Nodal	18119
ENSMUSG00000108749	2.15593904674639	3.33524450329042	1.32879101525571	2.5099842375504	0.0120736550792492	0.0212814393595654	NA	NA
ENSMUSG00000042078	215.61206316007	3.33461436841831	0.153143982117594	21.7743741693864	4.05976969903071e-105	4.18595415090912e-103	Svop	68666
ENSMUSG00000057228	17.0122941716814	3.33381962282614	0.395126064817127	8.43735688347745	3.24594198587978e-17	2.03896750302277e-16	Aadat	23923
ENSMUSG00000026604	2651.45984612198	3.3333042494073	0.11570775177566	28.807959693747	1.70501111313314e-182	8.71260678811037e-180	Ptpn14	19250
ENSMUSG00000063558	2026.65942778898	3.33301848011578	0.12297173702036	27.1039391723314	8.84806392543061e-162	2.77740726619267e-159	Aox1	11761
ENSMUSG00000035385	517.007908658233	3.33204282665929	0.578604312156305	5.758759063239	8.47345454874242e-09	3.03088420640595e-08	Ccl2	20296
ENSMUSG00000104213	1.4646058428601	-3.32834817947254	1.99899818180851	-1.66500810744178	0.0959111383396007	0.139372755951065	NA	NA
ENSMUSG00000101122	43.4708281827911	-3.32828399201406	0.274862052454438	-12.1089250491053	9.47274359466524e-34	1.23235402608395e-32	NA	NA
ENSMUSG00000111409	4.34074820803076	3.32805121572502	0.91971658866433	3.6185616925299	0.000296244884608732	0.000671071015413161	NA	NA
ENSMUSG00000025701	33.0054983780194	3.32557808623117	0.486982201376607	6.82895201678908	8.55371760193258e-12	3.84200402426951e-11	Alox5	11689
ENSMUSG00000097837	1.74813949154121	-3.32479680101417	1.33516789429479	-2.49017132243901	0.0127681531264899	0.0223942072675897	NA	NA
ENSMUSG00000039457	388.708814231526	3.32296457153698	0.307869044440536	10.7934351684351	3.69706671095061e-27	3.73497226849277e-26	Ppl	19041
ENSMUSG00000033544	26.6260813358715	-3.32244896023681	0.317189546900674	-10.4746483378824	1.12956637780054e-25	1.07637977551188e-24	Angptl1	72713
ENSMUSG00000096111	2.35002316990641	3.32004758043943	1.12135012786878	2.96075908668193	0.00306881884706911	0.00600455534520478	NA	NA
ENSMUSG00000048612	1771.70571103959	3.31931115591359	0.162816921483369	20.3867701567656	2.19144377299181e-92	1.59975395428402e-90	Myof	226101
ENSMUSG00000039601	2501.59809616704	3.31600736127723	0.354846499003292	9.34490651758261	9.19706815791363e-21	6.9421909527254e-20	Rcan2	53901
ENSMUSG00000030737	92.0439701918172	-3.31491357596606	0.392104703673209	-8.45415406882952	2.81117925106694e-17	1.77551140223323e-16	Slco2b1	101488
ENSMUSG00000030790	599.320397929328	3.31484927962455	0.471087551105477	7.03658857434412	1.97003439732605e-12	9.22582391569593e-12	Adm	11535
ENSMUSG00000067795	61.5176078318748	3.31108523828808	0.265898477717822	12.4524414983747	1.35631625574254e-35	1.89461774236686e-34	4930444P10Rik	75799
ENSMUSG00000073430	7.14474227928493	3.31027579875164	0.670295692557592	4.93853061493039	7.87134222950122e-07	2.36151014211947e-06	NA	NA
ENSMUSG00000044581	2.48075624788497	3.31021478956589	1.23463876267335	2.68112008924644	0.00733761786090014	0.0134773449182946	LOC102635990	102635990
ENSMUSG00000049625	5.11885571430795	-3.31002110768852	1.00836535607631	-3.28256131345911	0.00102868612216307	0.00216403256699752	Tifab	212937
ENSMUSG00000074280	733.805464714602	-3.30524163065073	0.366543239379724	-9.01733076906277	1.92727805467724e-19	1.36562659449929e-18	NA	NA
ENSMUSG00000028488	453.835782913122	-3.3022287251211	0.268132777606842	-12.3156473244129	7.46140738888651e-35	1.01516721087309e-33	Sh3gl2	20404
ENSMUSG00000095159	184.121263095542	3.30213153629535	0.246988015584412	13.3696022800216	9.10262561046954e-41	1.5049811327227e-39	NA	NA
ENSMUSG00000021791	80.5353190323432	3.30169537993338	0.227547012348101	14.5099482777759	1.04799561548227e-47	2.17652246304272e-46	Dydc2	71200
ENSMUSG00000023737	9.3070048123674	3.29942218595199	0.723879148778029	4.55797378819615	5.16494814072872e-06	1.42807858935739e-05	NA	NA
ENSMUSG00000085001	4.65469853715586	3.29786664227745	0.815719679403582	4.04289209338275	5.27959218036301e-05	0.000131365053764145	NA	NA
ENSMUSG00000003746	1001.33985811233	3.29585850186713	0.136194479068786	24.1996483587454	2.24376855613961e-129	4.04117430197178e-127	Man1a	17155
ENSMUSG00000021363	347.062979784493	3.29569127935354	0.153824497865349	21.4250091831175	7.81193918689665e-102	7.52858507691579e-100	Mak	17152
ENSMUSG00000085723	2.3622840538995	3.29377495809047	1.32103926745438	2.49332100811622	0.0126554373648413	0.0222142455038871	Gm15915	100504069
ENSMUSG00000027364	5.10529256751397	3.29126909868145	1.05005999199087	3.13436291619999	0.00172227704289323	0.00350533470391746	Usp50	75083
ENSMUSG00000028270	570.803541182295	3.29064709691836	0.279261975393767	11.7833696917687	4.75532455357694e-32	5.76648710903677e-31	Gbp2	14469
ENSMUSG00000107341	2.36837295295891	3.2896133877189	1.4548603008015	2.26111976930473	0.0237518415046872	0.0395617960417292	1700065J11Rik	73409
ENSMUSG00000106263	24.5517231914909	3.28837991100654	0.376529615232171	8.73338982639893	2.47151450902045e-18	1.64465742903411e-17	NA	NA
ENSMUSG00000032257	26.7370868219937	3.28789697349814	0.613360632912044	5.3604629920382	8.30089313868208e-08	2.72232126770539e-07	Ankk1	244859
ENSMUSG00000079061	3.39566299102412	3.28748433340899	0.999207501580104	3.29009172590308	0.00100154728254182	0.00210997108718039	NA	NA
ENSMUSG00000060882	731.684102256628	-3.28601269404896	0.121177115633717	-27.1174361335815	6.13365161249275e-162	1.95325691132323e-159	Kcnd2	16508
ENSMUSG00000087516	28.4640271929912	-3.28591522758375	0.557470564751144	-5.89432955810069	3.76205681541712e-09	1.38372404427788e-08	AW549542	100993
ENSMUSG00000053783	498.03614387084	3.28586133664089	0.151365549105513	21.70811889534	1.71952500023854e-104	1.73317077202943e-102	1700016K19Rik	74230
ENSMUSG00000104113	14.178226983027	3.28552707817088	0.540244898584764	6.08155132381204	1.1902525271446e-09	4.57627625178448e-09	NA	NA
ENSMUSG00000079644	50.7203375609553	3.28491941246162	0.266923186161454	12.3066094770601	8.34560365201445e-35	1.13126433711113e-33	Gm1110	382064
ENSMUSG00000110266	16.5294942305304	3.28405334246052	0.478116897701651	6.86872469525182	6.47783801955298e-12	2.93237607753683e-11	Gm32742	102635385
ENSMUSG00000090023	3.83962599174496	3.28352882461938	1.24581899630665	2.63563875198059	0.00839790837991516	0.015255228243376	NA	NA
ENSMUSG00000055078	82.9095913859383	3.28226172885266	0.476307525489118	6.89105578477292	5.53798145904613e-12	2.51625447890034e-11	Gabra5	110886
ENSMUSG00000055148	475.912626598706	-3.28222321293717	0.214387778522763	-15.3097496301016	6.58167982806694e-53	1.60154209149629e-51	Klf2	16598
ENSMUSG00000071042	628.044226671739	-3.28204572276673	0.428886848284067	-7.65247462331349	1.9714802326297e-14	1.05399842217938e-13	Rasgrp3	240168
ENSMUSG00000074793	60.1739939821623	-3.28192118464615	0.367927082627728	-8.92003154866104	4.66155399325628e-19	3.23117747299117e-18	Hspa12b	72630
ENSMUSG00000107272	1.63267925665061	3.28169419730273	1.34219888817283	2.44501334803682	0.0144846781035987	0.0251538632711906	NA	NA
ENSMUSG00000079009	29.6521393236307	3.27995180898238	1.17108456213018	2.80078135691262	0.00509790459771408	0.00960358862530619	Gm14139	100271882
ENSMUSG00000066944	4.43218360596223	-3.27955851976697	0.882090596203749	-3.71793842251714	0.000200855211146921	0.000464910097390844	NA	NA
ENSMUSG00000097169	0.966968409909299	3.27886930807917	1.8987049993421	1.72689770618147	0.0841860364706636	0.124332556752916	NA	NA
ENSMUSG00000109654	13.1568283692053	3.27844832451949	1.17971583723829	2.77901526879077	0.0054523962142001	0.0102249297614252	NA	NA
ENSMUSG00000010476	199.813323011457	-3.2782064878785	0.294067662785236	-11.1477965881364	7.34014879954823e-29	7.83698200060609e-28	Ebf3	13593
ENSMUSG00000034570	571.322359738628	-3.27716180387087	0.216454717116156	-15.1401727231116	8.79823242610555e-52	2.06542266131215e-50	Inpp5j	170835
ENSMUSG00000102893	5.15359608233653	3.27713761355504	0.789582465124909	4.15046908752794	3.31794579030325e-05	8.44494646708366e-05	NA	NA
ENSMUSG00000034796	27.2836366652748	-3.27628598877071	0.36304190645137	-9.02453940041099	1.80452880623045e-19	1.28112799545401e-18	Cpne7	102278
ENSMUSG00000097699	8.57919868875155	3.2758083550199	1.16102133531465	2.82148850790251	0.00478013501555768	0.00905230601541403	NA	NA
ENSMUSG00000025597	418.069259852152	-3.27541723015621	0.461797277487483	-7.09275993998253	1.31463392106306e-12	6.24032213167394e-12	Klhl4	237010
ENSMUSG00000100929	16.7655605047366	-3.27418642618973	0.47665944873593	-6.86902658674377	6.46414596056933e-12	2.92678094357284e-11	NA	NA
ENSMUSG00000039745	184.223593578796	3.2740091060178	0.148031539244743	22.1169699560094	2.17024380309713e-108	2.42064807540372e-106	Htatip2	53415
ENSMUSG00000050359	48.7265081800016	3.27366915637998	1.12949855824519	2.89833849940103	0.00375145459478124	0.00723457186336037	Sprr1a	20753
ENSMUSG00000031285	260.775340269677	3.27330015942362	0.193483322923791	16.917737973277	3.32975571688421e-64	1.13963742004824e-62	Dcx	13193
ENSMUSG00000056174	1874.52026239954	3.26931975930987	0.176847287810349	18.4866830573952	2.64321213258739e-76	1.23572979126261e-74	Col8a2	329941
ENSMUSG00000030158	20.5946922722698	3.26849895714811	0.910882553423297	3.58827704500912	0.000332870474855217	0.000749248406473437	Clec12b	71183
ENSMUSG00000038527	72.6191287665471	3.2665058473488	0.328196284508337	9.95290319097391	2.44931547954475e-23	2.09493223168691e-22	C1rl	232371
ENSMUSG00000036136	16.6729436040548	3.26622220072265	1.14107530386157	2.86240723085432	0.00420436320625506	0.0080381752163837	Fam110c	104943
ENSMUSG00000042757	1623.05287767848	3.2660881062649	0.142812488833726	22.8697653331114	9.29315023957775e-116	1.27623993883901e-113	Tmem108	81907
ENSMUSG00000023067	5490.52789679122	3.2658948349497	0.205203774551511	15.9153740816297	4.95698468114572e-57	1.36149780498519e-55	Cdkn1a	12575
ENSMUSG00000048424	118.738088819289	-3.26528942194246	0.255504287739531	-12.7797832702956	2.12661294591075e-37	3.14455358415188e-36	Ranbp3l	223332
ENSMUSG00000008461	3.28083624464261	3.26524138944613	1.33891343274164	2.43872479698707	0.0147391881999155	0.025559480886808	Fut1	14343
ENSMUSG00000111103	24.0516264639758	3.2647726656016	0.424138035802551	7.69742958662978	1.38830545895417e-14	7.49514394339068e-14	NA	NA
ENSMUSG00000026692	29.3958041110823	-3.26469887715387	0.358651723491355	-9.10269953640015	8.81139284521836e-20	6.34379865622487e-19	Fmo4	226564
ENSMUSG00000000159	8.02670617815521	-3.26461295203577	0.815672317721729	-4.00235839945412	6.2714202124317e-05	0.000154746677515735	Igsf5	72058
ENSMUSG00000110749	5.04706616232582	3.2633327224749	0.759328595296445	4.29765551131507	1.72614153075944e-05	4.52985881468735e-05	NA	NA
ENSMUSG00000021613	1050.84757357181	-3.2623341688203	0.162654667212849	-20.0568125386235	1.76011271735633e-89	1.17911453470947e-87	Hapln1	12950
ENSMUSG00000026072	325.225976783033	3.26223058020345	0.193244661747566	16.8813490147783	6.17182240590688e-64	2.08957555816628e-62	Il1r1	16177
ENSMUSG00000047363	47.7968158627336	3.26171153786879	0.494210407836863	6.59984388460202	4.11590969207953e-11	1.76707471012238e-10	Cstad	78617
ENSMUSG00000058398	14.6626991121517	-3.2606494218171	0.626171845543464	-5.20727567843159	1.91633286144467e-07	6.07788423275457e-07	Prss43	272643
ENSMUSG00000022324	2003.4099558933	3.2598914829954	0.146144966995697	22.305875802698	3.24031724932409e-110	3.72772203766483e-108	Matn2	17181
ENSMUSG00000033880	2272.756964627	3.25900579717839	0.227232939821844	14.3421363105786	1.19324960190247e-46	2.40764678628126e-45	Lgals3bp	19039
ENSMUSG00000052629	66.0397571751181	-3.25804989534762	0.36892294984656	-8.83124754559911	1.03514609466597e-18	7.04405857482049e-18	NA	NA
ENSMUSG00000106961	30.0432324016764	3.25726313377824	1.11873730422497	2.91155316040418	0.00359636704290296	0.00695931070310055	NA	NA
ENSMUSG00000032515	1203.41109661106	-3.25724733599517	0.201383804440599	-16.1743261581691	7.65304781494747e-59	2.20972956160106e-57	Csrnp1	215418
ENSMUSG00000035539	1060.60372285865	3.25720444894946	0.211174148073612	15.4242575554942	1.12440784894717e-53	2.79486579919865e-52	Ccdc180	381522
ENSMUSG00000020562	108.693693249701	3.25667751019605	0.211949725219468	15.3653301830132	2.79610507382051e-53	6.87235087103559e-52	Efcab10	75040
ENSMUSG00000077202	1.91389709170071	3.25606777556806	1.42596417518249	2.28341485167492	0.022405943251863	0.0374991081630883	NA	NA
ENSMUSG00000023903	13.0057858906818	-3.25534470176778	0.676115972025167	-4.81477266690958	1.47367558075306e-06	4.31115344639687e-06	Mmp25	240047
ENSMUSG00000024338	156.412170367438	3.25456028271812	0.217338405893622	14.9746211183269	1.07579160961489e-50	2.44198027252768e-49	Psmb8	16913
ENSMUSG00000063683	13.8357622321919	3.25333319942124	1.14749254187368	2.83516718471133	0.0045801709909563	0.00869911809009273	Glyat	107146
ENSMUSG00000029074	94.8557621270463	3.25290225149564	0.340829259467851	9.54408156322761	1.37318912423115e-21	1.0838033271096e-20	Ttll10	330010
ENSMUSG00000030235	4471.9912910955	-3.25192010977684	0.130828590443108	-24.8563414064371	2.20825426938641e-136	4.33231884475245e-134	Slco1c1	58807
ENSMUSG00000041886	15.3276579435603	3.25053478370699	1.15058234158292	2.82512138960437	0.00472627068255281	0.00895724906915068	Macc1	238455
ENSMUSG00000022525	282.859025545025	3.25045576274304	0.179471767361378	18.111237274429	2.59842193068668e-73	1.12171169121765e-71	Hrasls	27281
ENSMUSG00000083230	8.26623316057155	3.25041905456077	0.664803614139473	4.88929209382855	1.01199240608842e-06	3.00615237785329e-06	NA	NA
ENSMUSG00000070777	4.55568355150724	3.24972639730463	0.908623796722588	3.5765367460399	0.000348176393363314	0.000782177680336582	Ceacam20	71601
ENSMUSG00000108659	33.2093545492601	3.24798349841893	0.341086430127733	9.52246472309846	1.69119480268814e-21	1.32527187587256e-20	NA	NA
ENSMUSG00000025257	147.224320925289	3.24756982473288	0.199523776702515	16.2766056176599	1.44674389280901e-59	4.27275585439413e-58	Ribc1	66611
ENSMUSG00000098534	2.38797130245772	3.24755094675767	1.27469913900939	2.54769996101311	0.0108435688657409	0.0192787230914252	NA	NA
ENSMUSG00000050957	75.4016475702206	3.2467911743859	0.236316825771436	13.7391451657622	5.9170286790359e-43	1.05617279581199e-41	Insl6	27356
ENSMUSG00000103966	6.65645813011635	-3.24479760445574	0.854697590506015	-3.79642769618046	0.000146796151309175	0.00034516338498839	NA	NA
ENSMUSG00000030074	1095.16961685339	3.2441725022861	0.240881147590193	13.4679385860672	2.41515028077368e-41	4.08216131688001e-40	Gxylt2	232313
ENSMUSG00000074269	3.49136079292868	-3.24384299306312	1.06312297481206	-3.05123966833336	0.00227898581612057	0.00455320561353131	Rec114	73673
ENSMUSG00000008845	22.6499663448399	-3.24350924660967	0.493480644742862	-6.57271826395494	4.94048877505815e-11	2.10995840338878e-10	Cd163	93671
ENSMUSG00000026399	421.333349903938	3.24300367364073	0.201457404423337	16.0977139704728	2.64705261057753e-58	7.53415634873318e-57	Cd55	13136
ENSMUSG00000050122	387.976386530255	3.24199586724447	0.146049569336946	22.1979145981936	3.59757475577763e-109	4.05382103121548e-107	Vwa3b	70853
ENSMUSG00000052921	42.4646257432914	-3.24174823422624	0.394708265405231	-8.21302343617776	2.15687429590808e-16	1.2941834763514e-15	Arhgef15	442801
ENSMUSG00000026546	959.625863242401	3.24043353743872	0.167148852535368	19.3865138066267	1.00309644517084e-83	5.76990528527194e-82	Cfap45	71870
ENSMUSG00000092090	52.2584254703095	3.2380392550096	0.294661505879786	10.9890134625547	4.31617950309142e-28	4.48837729396251e-27	NA	NA
ENSMUSG00000103174	3.15660626871909	3.23762252646809	1.18527384209673	2.73153967587843	0.00630391501846333	0.0117049116698238	NA	NA
ENSMUSG00000029838	44876.4271207386	-3.2359945238214	0.175385634283461	-18.4507387793879	5.14370868014064e-76	2.36449185834164e-74	Ptn	19242
ENSMUSG00000069763	1008.91733074889	-3.23530251977499	0.351675430422808	-9.19968311657512	3.59006897063567e-20	2.64358530468423e-19	Tmem100	67888
ENSMUSG00000031994	597.689513662165	3.23495057519917	0.191571703594806	16.8863695133256	5.66855063231419e-64	1.92511689403152e-62	Adamts8	30806
ENSMUSG00000064344	52.9993471868466	3.23441571591676	0.4432559488295	7.29694824053199	2.94367968230188e-13	1.45974889774812e-12	NA	NA
ENSMUSG00000071369	588.836461137192	3.23418373854272	0.174837671943882	18.4982086674135	2.13451297867592e-76	1.00217208718901e-74	Map3k5	26408
ENSMUSG00000030103	6144.35535929411	-3.23322849762796	0.222203598269672	-14.5507477052826	5.77681635173008e-48	1.21584277487131e-46	Bhlhe40	20893
ENSMUSG00000047330	24.7550782240375	-3.23175554667303	0.399696208239854	-8.0855296599003	6.18946126238041e-16	3.62186504176524e-15	Kcne4	57814
ENSMUSG00000020656	379.473736536058	-3.23169352723554	0.170082900794182	-19.0006962025314	1.68297223735929e-80	9.04155231576913e-79	Grhl1	195733
ENSMUSG00000066090	8.29790864140456	3.23002296835969	0.628538057275103	5.13894573442822	2.76284164399653e-07	8.65648359383086e-07	Insl5	23919
ENSMUSG00000054702	8.8670114577271	3.22961598767	0.709978596221149	4.54889204387228	5.39290984263812e-06	1.48736548226795e-05	Ap1s3	252903
ENSMUSG00000108657	56.5550283437682	3.22809165220347	0.270090151933776	11.9519043145082	6.34543564603941e-33	7.95823387274109e-32	NA	NA
ENSMUSG00000063628	21.6552326347463	3.22796004172884	0.515979653193627	6.25598319962728	3.95019272269986e-10	1.57613191748473e-09	NA	NA
ENSMUSG00000109621	13.2002413611938	3.2263565062958	0.558384529244994	5.77801915582841	7.55852046708611e-09	2.71422405986735e-08	NA	NA
ENSMUSG00000026343	14.7383278255118	3.2224113533311	0.60025800712465	5.36837712297595	7.94482913808402e-08	2.61178531794016e-07	Gpr39	71111
ENSMUSG00000056856	400.641710554819	3.22082559054228	0.240277316109414	13.4046178086808	5.6815208706031e-41	9.47912362109049e-40	NA	NA
ENSMUSG00000037613	134.405641292882	3.22043348129832	0.246431039607705	13.0682948317913	4.99731704563014e-39	7.86013224363859e-38	Tnfrsf23	79201
ENSMUSG00000040498	4.96033413654476	3.2196794740476	1.26789223001533	2.53939522447319	0.0111044300710628	0.0197058344331662	Igsf23	70080
ENSMUSG00000021702	99.6079315515537	-3.21895611623492	0.237499781381094	-13.5535119127952	7.55283292952105e-42	1.29452728518226e-40	Thbs4	21828
ENSMUSG00000009376	420.450904914908	3.21880432436729	0.273405628445325	11.7729994904292	5.3777780880195e-32	6.49977546358925e-31	Met	17295
ENSMUSG00000041479	76.2788346522651	-3.21772160525293	0.328767094410797	-9.7872374089615	1.27738279577842e-22	1.05717258650242e-21	Syt15	319508
ENSMUSG00000031325	66.0774642731371	3.21708181393139	0.310095028434561	10.374503035963	3.23893200428625e-25	3.0169161903426e-24	4930519F16Rik	75106
ENSMUSG00000097134	34.4112454910127	-3.21696800860283	0.291370312584479	-11.0408228623845	2.42799371157838e-28	2.54655397730367e-27	NA	NA
ENSMUSG00000038295	67.3592661890968	3.21571149495674	0.579049198453626	5.5534339802981	2.80111487410205e-08	9.58705562751471e-08	Atg9b	213948
ENSMUSG00000014503	38.645961437957	3.21319277227086	0.335550623063474	9.57588081027955	1.00992742268367e-21	8.01124016556981e-21	Pkd2l2	53871
ENSMUSG00000027800	3224.08313128526	3.21282522855785	0.357566544853274	8.98525120653057	2.58143914205669e-19	1.81684696567622e-18	Tm4sf1	17112
ENSMUSG00000050534	201.487603393196	3.21252944064234	0.190286906589756	16.8825564418276	6.04686166937041e-64	2.05042733736228e-62	Htr5b	15564
ENSMUSG00000100475	2.49304967532706	-3.21188839321252	1.05550097777138	-3.04299897475623	0.00234233131174435	0.00466999781444139	NA	NA
ENSMUSG00000030708	595.719596279186	3.21129771737989	0.153064469603031	20.9800336139949	9.98228680708188e-98	8.63546409496103e-96	Dnajb13	69387
ENSMUSG00000025652	20.378548642673	3.21082147664683	0.382394091560945	8.39662941323217	4.59477282072572e-17	2.8592733840217e-16	Tmem89	69384
ENSMUSG00000047515	103.37554928203	3.20967860575662	0.224172603152033	14.3178897002852	1.69182953499078e-46	3.38566214684449e-45	BC049715	320135
ENSMUSG00000022805	1038.31377130002	3.20960297441789	0.18316389344487	17.5231204909058	9.54437922450252e-69	3.66640987237751e-67	Maats1	320214
ENSMUSG00000051727	113.337277033034	-3.20808986624551	0.181556792323951	-17.669897254636	7.15270512110229e-70	2.83693844090218e-68	Kctd14	233529
ENSMUSG00000064970	1.95188692742721	-3.20744766290693	1.38391701861826	-2.31765894902378	0.0204678637157845	0.0345051687453531	NA	NA
ENSMUSG00000109585	3.07966344736682	-3.20587996431314	1.43970601457189	-2.22676013843454	0.0259633087804336	0.0429296247898614	NA	NA
ENSMUSG00000097545	36.8500040059531	3.2055528533658	0.413691811081395	7.74864952000487	9.28749674093772e-15	5.06638942126675e-14	Mir124a-1hg	268755
ENSMUSG00000027793	274.873502165536	3.20541978243155	0.223727165987248	14.3273605969436	1.47625348133818e-46	2.96776923563073e-45	Ccna1	12427
ENSMUSG00000036198	16.0988042719676	-3.20539162870487	0.40784963964597	-7.85924840214959	3.86445201771559e-15	2.15790607840571e-14	Arhgap36	75404
ENSMUSG00000031402	1820.41774188248	3.20403707063178	0.103394453188137	30.9884812176694	7.70619814638238e-211	5.83890661622276e-208	Mpp1	17524
ENSMUSG00000037683	687.217369923921	3.20369616696851	0.143202633551281	22.3717685039728	7.41387324612393e-111	8.80567766686925e-109	Armc3	70882
ENSMUSG00000032680	663.40941169817	3.2032183838254	0.147323401106722	21.7427669994191	8.08733812890968e-105	8.26525956774569e-103	6820408C15Rik	228778
ENSMUSG00000028965	27.8278331846888	3.2030023025553	0.479787368860007	6.67587875471953	2.45755086860782e-11	1.07312729006199e-10	Tnfrsf9	21942
ENSMUSG00000027562	10737.0063342613	-3.20257075217809	0.155927614308527	-20.5388299332362	9.68681786229239e-94	7.3649982314239e-92	Car2	12349
ENSMUSG00000049608	49.4618101787072	3.20229915214109	0.284548230876725	11.2539766712815	2.21380728801048e-29	2.41169992758821e-28	Gpr55	227326
ENSMUSG00000035506	167.201442750899	3.20126255575412	0.248525012780511	12.8810477462137	5.75489540328745e-38	8.71483919341386e-37	Slc12a8	171286
ENSMUSG00000029752	1628.35845471437	3.20085545868532	0.249597635861499	12.82406160474	1.20233438909793e-37	1.80333744243337e-36	Asns	27053
ENSMUSG00000082063	25.7743856643039	-3.20046992886588	0.293504473211905	-10.9043310101622	1.09898662081097e-27	1.12841275790091e-26	NA	NA
ENSMUSG00000031871	274.29357787741	-3.19971049898187	0.290383592053853	-11.0189094237407	3.09789522403865e-28	3.23526861966736e-27	Cdh5	12562
ENSMUSG00000025229	3.17835766844774	-3.19822014858386	1.27582685999785	-2.50678226714027	0.0121835735911299	0.0214596923862042	Pitx3	18742
ENSMUSG00000029778	15009.9221817847	-3.19727921499596	0.206921296007446	-15.4516682269422	7.35158373536469e-54	1.84191960566897e-52	Adcyap1r1	11517
ENSMUSG00000053613	2.4652284903643	-3.19642897479484	1.02024750285027	-3.13299367640202	0.00173033170024227	0.00352107598160987	NA	NA
ENSMUSG00000004044	4976.30856605756	3.19602623354369	0.194741865841259	16.4116032253121	1.57978141614218e-60	4.82789110666093e-59	Cavin1	19285
ENSMUSG00000027995	216.555990083423	3.19407821302746	0.267885718995043	11.9232866350989	8.95065569524499e-33	1.11745884995238e-31	Tlr2	24088
ENSMUSG00000041831	37.9144827369818	3.19114064508448	0.307366083513353	10.3822146172021	2.98762943731255e-25	2.78756609877149e-24	Sytl3	83672
ENSMUSG00000037921	115.182416202294	3.19087736714034	0.393003837520314	8.11920155099098	4.69260647492517e-16	2.763619460561e-15	Ddx60	234311
ENSMUSG00000056529	8.64126538073878	-3.1906375776558	0.85796852266917	-3.71882824760239	0.000200149079318227	0.000463324454262474	Ptafr	19204
ENSMUSG00000029153	389.44931596578	3.18994333741983	0.281444539335813	11.3341809542578	8.88594782366225e-30	9.84623961317855e-29	Ociad2	433904
ENSMUSG00000064310	6.6453874437552	-3.18818637554665	1.08660532414529	-2.93407947182152	0.0033453853976858	0.00650744983563651	Zpld1	239852
ENSMUSG00000027495	1686.77497977313	-3.18797558199708	0.18046527915958	-17.6653126675855	7.7581751946954e-70	3.07153844239715e-68	Fam210b	67017
ENSMUSG00000032015	6.811328965519	3.18727597491907	0.898753830625434	3.54632811155984	0.000390639492559542	0.000871688998680899	Pou2f3	18988
ENSMUSG00000066720	81.950966072711	3.1872541720916	0.383138094208521	8.31881303443805	8.88485730925851e-17	5.45174447518395e-16	Cldn9	56863
ENSMUSG00000004105	1784.64302038679	3.18420183324796	0.262191286209221	12.1445753567381	6.13000203284205e-34	8.05107798372017e-33	Angptl2	26360
ENSMUSG00000074923	222.252497114641	3.18349750366508	0.185540870921077	17.1579312302529	5.48322689481483e-66	1.9622629407128e-64	Pak6	214230
ENSMUSG00000053175	136.20171752116	3.18347640291675	0.324368125969615	9.814393425373	9.76233280182966e-23	8.12529313085618e-22	Bcl3	12051
ENSMUSG00000022887	850.094623783237	-3.18208133673635	0.241493625898835	-13.1766680171897	1.19555519904427e-39	1.91751345902188e-38	Masp1	17174
ENSMUSG00000031434	580.842690581268	3.18130794443919	0.173024708780738	18.3864372138354	1.68708830218669e-75	7.6909525443876e-74	Morc4	75746
ENSMUSG00000001930	331.177687813615	-3.17985294419966	0.306962101337332	-10.3591059949945	3.80501735129445e-25	3.53072830489835e-24	Vwf	22371
ENSMUSG00000028555	76.9667976623773	3.17983409129356	0.248470029876997	12.7976564934922	1.68973872404658e-37	2.51038735520456e-36	Ttc39a	230603
ENSMUSG00000025963	258.885548708089	3.17919973304704	0.179779172668386	17.683915694235	5.57838851235637e-70	2.22861692330921e-68	Mdh1b	76668
ENSMUSG00000101634	3.20491746665387	-3.17861630146435	1.34774208715752	-2.35847520957684	0.0183501853922682	0.0312516372364214	1700066B17Rik	73426
ENSMUSG00000086716	25.1973166161654	3.17828218690655	0.373729306730112	8.50423589927814	1.82795511502991e-17	1.16388460569552e-16	NA	NA
ENSMUSG00000040950	5.4759233266497	-3.17715144379713	0.779017415312663	-4.07840875100586	4.53449928114085e-05	0.000113675473707368	Mgl2	216864
ENSMUSG00000108720	13.8618735180722	3.17620574511017	0.578254603025281	5.49274615107787	3.95731414873927e-08	1.33426521083701e-07	NA	NA
ENSMUSG00000074037	2.85794203719285	-3.17620327746279	1.38609425593585	-2.29147712275764	0.0219358335358698	0.0367823618958842	Mc1r	17199
ENSMUSG00000026247	39.3783535179461	-3.17584136199075	0.330479485611587	-9.60979879314905	7.26908917114061e-22	5.82051606499898e-21	Ecel1	13599
ENSMUSG00000110148	322.194576387608	3.17546895391257	0.352524123075151	9.00780612178311	2.10219592374888e-19	1.48430433909171e-18	NA	NA
ENSMUSG00000069874	326.778695834615	3.17505176311294	0.303686279754753	10.4550385538557	1.38942259130002e-25	1.31878110577258e-24	Irgm2	54396
ENSMUSG00000050022	123.066269068732	-3.17500294271299	0.213293427390685	-14.8856107830149	4.08736653621569e-50	9.09946351573123e-49	Amz1	231842
ENSMUSG00000029716	291.227995872112	3.17168643578971	0.168155160809275	18.8616657408874	2.35676698468203e-79	1.20711517376267e-77	Tfr2	50765
ENSMUSG00000042286	251.636679723187	-3.17167915374433	0.474821582608406	-6.67972828092792	2.39385678027827e-11	1.046770448419e-10	Stab1	192187
ENSMUSG00000092284	5.91404615869215	-3.17132802558336	1.27851611327127	-2.48047560188276	0.0131207242801356	0.0229557826743706	NA	NA
ENSMUSG00000028786	1.66672200417101	3.17088989838033	1.43004636005628	2.21733363822942	0.0266003008534552	0.0439068818098687	Tmem54	66260
ENSMUSG00000025389	4.27585584003336	3.16931690683084	1.09730474270295	2.88827413524521	0.0038736211348537	0.00745120171549859	Mip	17339
ENSMUSG00000027955	215.390847291503	3.1684182729459	0.245664927652641	12.8973162885746	4.66046502768657e-38	7.08680955386554e-37	Fam198b	68659
ENSMUSG00000063611	3.47425447262751	-3.16839759800813	1.04371531314273	-3.03569139794239	0.0023998485330456	0.00477730311801151	NA	NA
ENSMUSG00000111187	9.69101706969901	-3.16826289230928	0.794202354642275	-3.98923885555128	6.62856495047043e-05	0.000162973545548491	NA	NA
ENSMUSG00000096146	39.1072550547786	-3.16801457964525	0.380227352983904	-8.33189552193883	7.95581442216717e-17	4.89398405090367e-16	Kcnj11	16514
ENSMUSG00000022132	1888.33846429656	-3.16729658948067	0.120742581523688	-26.2318110935808	1.15278437156876e-151	3.01549178529527e-149	Cldn10	58187
ENSMUSG00000033590	65.8929120921005	3.1666851026328	0.211988443739194	14.9380081610898	1.86465912355405e-50	4.18938189385001e-49	Myo5c	208943
ENSMUSG00000000530	158.673050818378	-3.16481413567715	0.341464773350353	-9.26834737482557	1.8905230803213e-20	1.40719727790989e-19	Acvrl1	11482
ENSMUSG00000111639	3.37831500373117	3.16451636970548	1.19569939778632	2.64658188802652	0.00813098162490212	0.0148230365256761	NA	NA
ENSMUSG00000042804	914.010828844084	-3.16317471571936	0.177244087821032	-17.846432874609	3.08098063254363e-71	1.26539041941834e-69	Gpr153	100129
ENSMUSG00000085382	2.9823025995659	-3.16242007609379	1.32099358400004	-2.39397080682088	0.016667075313495	0.0286247964564192	NA	NA
ENSMUSG00000042567	144.858817657668	3.16127050761244	0.202331402831201	15.6242207753079	4.97972037192068e-55	1.28426520812457e-53	Nek10	674895
ENSMUSG00000034872	2.20399202017431	-3.16101468549977	1.40478011487724	-2.25018467447199	0.0244372247384885	0.0406202541174678	Gipc3	209047
ENSMUSG00000102353	5.0423279315676	-3.15935400485207	1.2959393651074	-2.43788721132816	0.0147733826805032	0.0256086728967101	NA	NA
ENSMUSG00000109392	27.4629698889763	3.15896236804138	0.464694239959232	6.7979374315432	1.06127524242327e-11	4.7484017311681e-11	Gm5737	436008
ENSMUSG00000028778	5.77192227454369	3.15826688913984	1.2760128757785	2.47510581522382	0.0133196705689397	0.0232779067375576	Hcrtr1	230777
ENSMUSG00000086775	8.02381246341652	3.15441188756322	0.842130942477717	3.74574989286382	0.000179855711568338	0.000418374925925374	NA	NA
ENSMUSG00000100596	4.7102807517991	3.15433286103258	1.24173550983622	2.54026146151576	0.0110769625733549	0.0196618546428893	NA	NA
ENSMUSG00000038403	2.4561159066057	3.15403606201839	1.1506915671872	2.74099172354955	0.00612540504240528	0.0113985031331954	Hfe2	69585
ENSMUSG00000017767	18.4675713969741	3.15113200230908	0.437298387939013	7.20590811496096	5.7658275700306e-13	2.8054147297671e-12	Spata25	75642
ENSMUSG00000066113	1621.8385459576	3.14938847949461	0.158577712608275	19.8602213873167	8.99133922735094e-88	5.72657092297339e-86	Adamtsl1	77739
ENSMUSG00000032500	143.84900331844	3.14869196943133	0.216171103386821	14.5657394540703	4.63937154762723e-48	9.79259471815688e-47	Dclk3	245038
ENSMUSG00000071335	10.6377096764856	3.14862020681612	0.504927723232179	6.23578397846913	4.4952107246313e-10	1.7854892489574e-09	Mfsd4b3	100041085
ENSMUSG00000021903	131.89992237039	-3.14849232891802	0.467102486138117	-6.74047435488717	1.57870368005310e-11	6.98527103540211e-11	Galnt15	78754
ENSMUSG00000028640	69.6544494935555	-3.14815487912669	0.206858634043415	-15.2188710598657	2.65065625196841e-52	6.33074672005455e-51	Tfap2c	21420
ENSMUSG00000024552	499.297886034417	-3.14704285907303	0.147289103247299	-21.3664336986907	2.74301799511305e-101	2.59794544856117e-99	Slc14a2	27411
ENSMUSG00000052471	2.08694545787864	3.14412914835907	1.42616153383224	2.20460941749739	0.0274815143494475	0.0452492555114581	NA	NA
ENSMUSG00000046312	5979.03050653089	-3.14175723205788	0.104427637355121	-30.0854956755738	7.50051868558413e-199	4.70882563080971e-196	AI464131	329828
ENSMUSG00000079388	1.96250267594113	-3.1398724111833	1.46142280495994	-2.14850377353278	0.0316737569421323	0.0514997381448478	2610042L04Rik	554327
ENSMUSG00000087047	2.38214081297137	3.13970381450455	1.26320475876023	2.48550663915011	0.0129367174089091	0.0226717571882245	NA	NA
ENSMUSG00000052684	13396.7011889347	-3.13842926819833	0.161594299629521	-19.4216582849373	5.06284499988719e-84	2.93524784122747e-82	Jun	16476
ENSMUSG00000085957	14.6774130600045	3.13685470360576	0.516396474337378	6.07450836613642	1.24368152219405e-09	4.77251381194026e-09	Syna	214292
ENSMUSG00000085781	3.38891672925572	-3.1364782232082	0.95810578960255	-3.27362412089097	0.00106177747283238	0.00223086980403002	NA	NA
ENSMUSG00000045928	1.82955926325961	3.13454007967881	1.55928339376789	2.01024399554749	0.0444053710786768	0.0699239801284052	4933440M02Rik	71208
ENSMUSG00000097648	1.48715513888599	3.13390785764722	1.74586004129282	1.79505102558309	0.0726455706147207	0.10872095920973	NA	NA
ENSMUSG00000048938	4.60414843772024	3.13257387897574	0.792376483683897	3.95339077254268	7.70514458150731e-05	0.000187845491944369	Nr1h5	381463
ENSMUSG00000028280	27.7059096557926	3.1320803484449	0.336322519477166	9.31272860739126	1.24589700372686e-20	9.34018930838971e-20	Gabrr1	14408
ENSMUSG00000047988	3.73912500566939	-3.13158426981384	1.02553652700264	-3.05360578327386	0.00226108989238787	0.00452032828727492	4933428G20Rik	100141474
ENSMUSG00000025934	103.087294462196	3.13125488785257	0.299546969993057	10.4533018241685	1.41511039373538e-25	1.34258293098219e-24	Gsta3	14859
ENSMUSG00000040428	460.005841387854	3.12960945516659	0.265339749083922	11.7947253133821	4.15554313779582e-32	5.05311285925775e-31	Plekha4	69217
ENSMUSG00000060981	159.256262383732	3.12841434621929	0.384806461287324	8.1298384017606	4.29863101771276e-16	2.53771680151001e-15	Hist1h4h	69386
ENSMUSG00000031893	531.734955940733	3.12773293260039	0.175696657193298	17.8018920938224	6.8321093262269e-71	2.78003589305896e-69	Tsnaxip1	72236
ENSMUSG00000037606	3895.42580597105	3.12770301442569	0.0875557880421332	35.7224015038342	1.77518544329272e-279	3.25051247878924e-276	Osbpl5	79196
ENSMUSG00000043518	434.24433700062	3.12670827592611	0.207782706282436	15.047971661684	3.55982429850287e-51	8.16492894686885e-50	Rai2	24004
ENSMUSG00000070806	116.089449053725	3.12605544193537	0.184938716338763	16.9031963875492	4.26165659128401e-64	1.45632006656739e-62	Zmynd12	332934
ENSMUSG00000086150	2.01459949824426	3.12586546297699	1.52105494219694	2.05506413756635	0.0398728102202423	0.0634873376064771	Bach2os	414068
ENSMUSG00000068547	2.41885065450862	3.12577536643762	1.42318730178687	2.19632044391703	0.0280690154486008	0.0461301777451088	Clca4a	99663
ENSMUSG00000086315	3.26917277073619	3.12539923517815	1.24357570427087	2.51323600521018	0.011962927570401	0.0211048902050921	NA	NA
ENSMUSG00000030041	6.5601628711729	3.1239608522896	0.842663596649499	3.70724553037621	0.000209525780596943	0.000484061610457011	M1ap	110958
ENSMUSG00000096445	20.5205182865758	3.12313301137637	1.02145631096467	3.05752970327909	0.00223169522392258	0.00446562600448511	Dcpp1	13184
ENSMUSG00000020905	209.922878784125	3.12282257280591	0.166569453445654	18.7478706822123	2.01498757153788e-78	1.00854947401826e-76	Usp43	216835
ENSMUSG00000073409	43.5932249565861	3.12092351205517	0.42748224683187	7.30070905911243	2.86255133191542e-13	1.42144272126955e-12	H2-Q6	110557
ENSMUSG00000004892	51117.5142665316	-3.12076748123287	0.140417073052242	-22.2249859892165	1.9694438070941e-109	2.23064890583911e-107	Bcan	12032
ENSMUSG00000063297	8431.89177018655	-3.11918579634425	0.117702569057484	-26.5005753172719	9.54546952480303e-155	2.65496964390503e-152	Luzp2	233271
ENSMUSG00000026473	61040.6387126675	-3.11511550447006	0.121657215058835	-25.6056782408142	1.31883581532721e-144	3.08284886916861e-142	Glul	14645
ENSMUSG00000106825	86.1099660317901	-3.11439249357132	0.312259294419107	-9.97373832975889	1.98609497820158e-23	1.70337490070349e-22	NA	NA
ENSMUSG00000067879	144.392986295117	3.11413470543428	0.270921109711915	11.4946181519251	1.40400501837961e-30	1.60011422556303e-29	Vxn	76982
ENSMUSG00000051663	13.1025265797765	3.1132818555021	0.743996570221456	4.18453791336082	2.8574675576919e-05	7.32895233397503e-05	Pcdhb1	93872
ENSMUSG00000035493	485.392591821442	3.11311498196446	0.466185552027969	6.67784526659396	2.42480850086031e-11	1.05967217958241e-10	Tgfbi	21810
ENSMUSG00000003282	36.3451917222229	-3.11165306822838	0.352992533173246	-8.81506767368703	1.19612789380701e-18	8.11689876794982e-18	Plag1	56711
ENSMUSG00000098659	23.6015841117907	-3.11137769524577	0.522560594216318	-5.95409935169699	2.61507913474174e-09	9.74908955338992e-09	1110015O18Rik	100503859
ENSMUSG00000071715	5.54231571166216	-3.11058050958939	1.05493842326508	-2.9485896437083	0.00319227542005659	0.00623113332192443	Ncf4	17972
ENSMUSG00000053121	4.22374652726095	3.1100558317816	1.06165039600913	2.92945384231255	0.0033955823996777	0.00659808384047738	NA	NA
ENSMUSG00000000182	5.22960263734165	-3.10993258437855	0.870587961817767	-3.57222098257031	0.000353966525862504	0.000794697708468048	Fgf23	64654
ENSMUSG00000027712	7482.45364944185	3.10919985306894	0.149476002186144	20.800662364498	4.26873403642727e-96	3.49988406650807e-94	Anxa5	11747
ENSMUSG00000074218	141.226561753942	3.10886272881141	0.215313839120277	14.4387501589007	2.95145683341457e-47	6.03839487901475e-46	Cox7a1	12865
ENSMUSG00000068758	387.281477786667	3.10833205722833	0.240613594172802	12.918355955383	3.54638109954305e-38	5.42273012527902e-37	Il3ra	16188
ENSMUSG00000030621	250.873271333602	3.10827051991012	0.26920284550383	11.5462023222407	7.71549461428024e-31	8.90402117434767e-30	Me3	109264
ENSMUSG00000047485	5.92223192386633	3.1076609507709	1.13851698706085	2.72956924322535	0.00634171294629844	0.0117701206663583	Klhl34	245683
ENSMUSG00000057913	1.97726397198179	3.10747129141857	1.53586622595308	2.02326950023934	0.0430453696155498	0.0679772823460167	NA	NA
ENSMUSG00000034391	26.8873742794551	3.10608611688048	0.325022047045925	9.55653976433665	1.21759651015271e-21	9.63075886162187e-21	Fbxo15	50764
ENSMUSG00000110498	3.32454179356844	3.10411284477653	1.28912768624257	2.40791729004293	0.0160438153211506	0.0276407992827067	NA	NA
ENSMUSG00000086607	3.10029641809533	3.1029884859463	1.27497041372615	2.43377293507361	0.0149423653685137	0.0258770960153177	4930511M06Rik	75084
ENSMUSG00000064080	2130.08165080232	-3.10205757670441	0.407001374796689	-7.6217373424205	2.50283922928689e-14	1.33030687917564e-13	Fbln2	14115
ENSMUSG00000099997	125.372902505094	3.10170271812975	0.267793005015907	11.5824635447274	5.05715142226537e-31	5.87319176540365e-30	NA	NA
ENSMUSG00000072244	37.9595108463416	3.10169864128035	0.289989450220714	10.6959016575245	1.06379899688547e-26	1.05529821031893e-25	Trim6	94088
ENSMUSG00000059742	69.9851829967934	-3.10156914687076	0.586710160519252	-5.28637367405705	1.24764904936299e-07	4.02386504647775e-07	Kcnh7	170738
ENSMUSG00000097146	3.7730950618443	3.1005037283916	1.28456645546891	2.41365770933183	0.0157932913514638	0.0272348132840775	NA	NA
ENSMUSG00000058925	53.2859659300404	3.10038754359387	0.350668991033601	8.84135074063846	9.45682787153717e-19	6.45125361134077e-18	Ccdc192	75444
ENSMUSG00000006221	33.2394367623878	3.09995257971304	0.5374266127533	5.76814118644334	8.01506467951322e-09	2.87253329314865e-08	Hspb7	29818
ENSMUSG00000037005	4.12185826022458	-3.09875251833535	0.89605156665155	-3.45823012163805	0.00054373673077311	0.00118940041665282	Xpnpep2	170745
ENSMUSG00000085533	3.62447341768141	3.0985798388509	0.729854645716799	4.24547525597751	2.18130581023777e-05	5.66814481650361e-05	NA	NA
ENSMUSG00000107310	3.20147075444768	3.09792640933457	1.32137584161197	2.3444702951095	0.0190541282541919	0.0323334613727695	NA	NA
ENSMUSG00000040016	7.21324790482343	3.0976934710927	0.571015608944744	5.42488405320012	5.79921719597455e-08	1.93069999162346e-07	Ptger3	19218
ENSMUSG00000091415	691.753353521279	3.09693464959042	0.251913905470364	12.2936232670759	9.80124137217721e-35	1.32043333335898e-33	Ak9	633979
ENSMUSG00000017491	380.444599873269	3.09680929932664	0.108923416196866	28.4310702643546	8.35417254015511e-178	3.59933790636918e-175	Rarb	218772
ENSMUSG00000040441	29.433795865908	3.09647853903082	0.41240319250615	7.50837674222088	5.98650144162913e-14	3.10239141926691e-13	Slc26a10	216441
ENSMUSG00000016024	2253.55472686392	3.09348894892184	0.353812123549924	8.74330963530518	2.26379161981684e-18	1.51001260980102e-17	Lbp	16803
ENSMUSG00000109056	2.38001346185626	3.09321159471782	1.19433990318122	2.58989219608153	0.00960059920017622	0.017241844399303	NA	NA
ENSMUSG00000086825	26.8757409803852	3.09318695066724	0.488799564499636	6.32812951425929	2.48150824111391e-10	1.00527619067102e-09	NA	NA
ENSMUSG00000023993	6.34399091261865	3.09284822093033	0.83909795913241	3.68592032344853	0.000227877642143265	0.000524035105265722	Treml1	71326
ENSMUSG00000025038	98.6834652355684	3.09079426308877	0.252077959056097	12.2612634387482	1.46202398222217e-34	1.96243451199559e-33	Efhc2	74405
ENSMUSG00000086773	5.33961411199004	3.08966931097556	1.13369442963009	2.72531048069424	0.00642410453265821	0.011906946342986	NA	NA
ENSMUSG00000103313	40.0705687446653	3.08776400302451	0.333569817567978	9.25672480063416	2.10799061972477e-20	1.56641453795105e-19	NA	NA
ENSMUSG00000085639	16.5746181856667	3.08764411177114	0.556835084212484	5.54498845225945	2.93973571584335e-08	1.00427258837416e-07	NA	NA
ENSMUSG00000100916	118.090328094509	3.08694576158527	0.268647191002738	11.4907055237135	1.46907194061969e-30	1.67253459850966e-29	Lhb	16866
ENSMUSG00000020686	330.914423223272	3.08663399561239	0.149244261078939	20.6817600442256	5.05620740775809e-95	3.98208047923543e-93	Gas2l2	237891
ENSMUSG00000050677	694.18099822087	3.08632389178747	0.137849890992723	22.3890194584948	5.03544593958755e-111	6.07933261706358e-109	Ccdc96	66717
ENSMUSG00000030281	649.974468922409	3.08540916701182	0.196619125686311	15.6923145509981	1.70715662721453e-55	4.46563721068867e-54	Il17rc	171095
ENSMUSG00000028369	546.533850434493	-3.08537529142303	0.144891143675618	-21.2944367278276	1.2783383173891e-100	1.17526894761468e-98	Svep1	64817
ENSMUSG00000021216	6.71612991010477	3.08517296816685	0.57527840170376	5.36292160287908	8.18865523872961e-08	2.68872267723559e-07	Tubal3	238463
ENSMUSG00000022676	39.1797503534261	-3.08494362105979	0.340940600658397	-9.04833163050217	1.45169304403799e-19	1.03397248805987e-18	Snai2	20583
ENSMUSG00000023443	82.4646577436702	3.08487844129514	1.16848987700348	2.64005576942278	0.00828923853217239	0.0150852607476747	Esx1	13984
ENSMUSG00000021506	24.2455481479767	3.08383056329201	1.22104763049092	2.52556123633945	0.0115513648036021	0.0204428269031531	Pitx1	18740
ENSMUSG00000034467	1056.11871385289	3.08334794761834	0.152524980518431	20.2153636547802	7.17148786552812e-91	5.0025112021984e-89	Dynlrb2	75465
ENSMUSG00000033355	253.681226670244	3.08080679608094	0.404281462573303	7.62045030823627	2.52792269346014e-14	1.34331427674485e-13	Rtp4	67775
ENSMUSG00000053004	651.764926238112	-3.07955446495654	0.206741478335469	-14.8956778763065	3.51600455373345e-50	7.85133821739686e-49	Hrh1	15465
ENSMUSG00000031490	1577.91472660603	3.07837728356854	0.187342392888937	16.4318242982704	1.13201522184208e-60	3.47399028904133e-59	Eif4ebp1	13685
ENSMUSG00000056987	3.41972569198016	3.07745835189458	1.09781264362027	2.80326371697269	0.00505882852684296	0.00954060932283241	Fam71d	70897
ENSMUSG00000099583	27.4876324623525	3.07716205808952	0.541226117880822	5.68553873589506	1.30400922153681e-08	4.58961951382801e-08	Hist1h3d	319149
ENSMUSG00000074039	30.639325532787	3.076890958174	0.280208376447705	10.9807244065319	4.73114573796367e-28	4.91524658630146e-27	4930520O04Rik	75116
ENSMUSG00000015134	18.5127992381816	3.07630462700339	0.604825684623796	5.08626651481717	3.65180795715292e-07	1.13302988198985e-06	Aldh1a3	56847
ENSMUSG00000038543	146.6134950052	-3.07593206753584	0.329714278500705	-9.32908359784383	1.06790204170101e-20	8.03321176388094e-20	BC028528	229600
ENSMUSG00000073403	2.64157929612871	3.07563289973893	1.35778398862771	2.26518571842007	0.0235012851672903	0.0391757492744097	NA	NA
ENSMUSG00000026831	802.513621592871	3.07557477838749	0.187535009088674	16.4000033558173	1.91227488065939e-60	5.81972520120896e-59	1700007K13Rik	69327
ENSMUSG00000104117	269.139219063094	3.07369569481156	0.235146787449555	13.0713913983236	4.79798150809697e-39	7.55200914594662e-38	Gm20743	433374
ENSMUSG00000107944	171.941881988579	3.07358593000222	0.248656924089353	12.3607494191384	4.2616503637781e-35	5.85990259344782e-34	NA	NA
ENSMUSG00000107134	79.9547730380781	3.07255833799777	0.273888842527098	11.218267636053	3.31704547317025e-29	3.58159411213611e-28	NA	NA
ENSMUSG00000109291	1.93260249113835	3.07244906689502	1.48775454363463	2.06515858414987	0.0389079977804829	0.0621221795691434	NA	NA
ENSMUSG00000085526	42.3932512540319	3.07224190383627	0.346166857465839	8.87503190318979	6.9913370419227e-19	4.80815802260305e-18	NA	NA
ENSMUSG00000038128	224.804571101268	3.07204680257977	0.202444492596495	15.1747610576043	5.19666366502527e-52	1.22913122402153e-50	Camk4	12326
ENSMUSG00000029695	358.92784968426	3.07131499772663	0.167850711634034	18.2978967907091	8.60055085913673e-75	3.84105495991487e-73	Aass	30956
ENSMUSG00000039628	37.0810741388321	3.0705581607058	0.282217091447881	10.880128290433	1.43361056123828e-27	1.46651419283467e-26	Hs3st6	328779
ENSMUSG00000019935	247.22539601607	3.07022202305372	0.433240397345222	7.08664760227161	1.37399661457676e-12	6.51647477057955e-12	Slc17a8	216227
ENSMUSG00000019590	706.693634124976	3.07009567857942	0.169935199341021	18.0662728527387	5.87511434227123e-73	2.51155423040322e-71	Cyb561	13056
ENSMUSG00000033788	814.290138352632	3.06875525980999	0.232805278980306	13.1816394939635	1.11931604345601e-39	1.79786048412712e-38	Dysf	26903
ENSMUSG00000026051	5593.0320149154	3.06811625773475	0.15535595754881	19.748944978636	8.19111513840567e-87	5.06995416721656e-85	1500015O10Rik	78896
ENSMUSG00000028386	4.29469565220368	3.06775535402984	0.785243369938117	3.90675740983538	9.35429838341425e-05	0.000225870327888749	Slc46a2	30936
ENSMUSG00000021940	18.3352443890355	3.06724036194757	0.450674140618303	6.80589384990996	1.00423740752189e-11	4.49503128039894e-11	Ptpn20	19256
ENSMUSG00000063765	755.685226705843	-3.06722750076519	0.219726133891803	-13.959320388696	2.76053604128168e-44	5.14044563009172e-43	Chadl	214685
ENSMUSG00000046585	120.327824398988	3.06693341802687	0.22326628039209	13.7366619475223	6.12346132922551e-43	1.09213324502494e-41	Cfap58	381229
ENSMUSG00000031937	4.92879991682576	-3.06650720881585	0.703101108549611	-4.36140289288064	1.29231149896599e-05	3.43319557088377e-05	Vstm5	69137
ENSMUSG00000106294	35.542380757547	3.06621430538006	0.31143745036316	9.84536157037189	7.17806590159484e-23	6.01310110772945e-22	NA	NA
ENSMUSG00000001583	6.69528275433771	-3.06505567702302	1.16396438834842	-2.63328990792589	0.00845621335668371	0.0153509894321225	Tnk1	83813
ENSMUSG00000042002	183.627997671124	3.06481206100149	0.214735070380002	14.2725268656764	3.24600382083158e-46	6.44886455290528e-45	Foxn4	116810
ENSMUSG00000054667	6.39378262119593	-3.06476474428246	0.881254729668172	-3.47772856258765	0.000505681720625295	0.00111135671607317	Irs4	16370
ENSMUSG00000019982	919.284870481604	3.06302295690687	0.187373990693256	16.3471085051567	4.56116106739127e-60	1.36542768574643e-58	Myb	17863
ENSMUSG00000020142	9982.64503093534	-3.0627970442402	0.183807151575257	-16.6631005267832	2.43089239228244e-62	7.86656826739647e-61	Slc1a4	55963
ENSMUSG00000051669	47.746971671686	-3.06249263068266	0.412220398936823	-7.42926026606466	1.09206680146776e-13	5.55977382498865e-13	AU021092	239691
ENSMUSG00000091272	5.27814375203218	-3.06175694767925	0.653638910351757	-4.68417179453341	2.81094178652027e-06	8.00166133893119e-06	NA	NA
ENSMUSG00000104333	10.4593518760487	-3.06163475199931	0.475948097427681	-6.4327071975837	1.25350982302641e-10	5.18609891571442e-10	NA	NA
ENSMUSG00000065564	10.4335202843483	3.06142416684884	0.669705030897897	4.57130232804774	4.84702383706997e-06	1.34406429545606e-05	Mirlet7b	387245
ENSMUSG00000003354	498.37800036254	3.06112883352276	0.135638198233596	22.5683389589922	8.87164876113195e-113	1.12032608177214e-110	Ccdc65	105833
ENSMUSG00000091387	627.545756423726	-3.06037265011161	0.281615657799583	-10.8671963555719	1.65199491519176e-27	1.68520354092426e-26	Gcnt4	218476
ENSMUSG00000022074	487.596968439701	3.05889758872463	0.132980312649616	23.0026349598409	4.38665566068819e-117	6.10050536913301e-115	Tnfrsf10b	21933
ENSMUSG00000001240	1003.74646360446	-3.0580836498786	0.174434797120086	-17.5313853678709	8.25338406632206e-69	3.18719873619147e-67	Ramp2	54409
ENSMUSG00000024107	43.9560439256684	-3.05716651856673	0.259168471852788	-11.7960587439944	4.09023867804065e-32	4.97645705828279e-31	Lhcgr	16867
ENSMUSG00000039676	547.80874445462	3.05658364648735	0.196063128115459	15.5897933276234	8.54094198361043e-55	2.18984968734973e-53	Capsl	75568
ENSMUSG00000110884	2.89966942726801	3.0564615787428	1.36030940442021	2.24688704555822	0.0246472468265467	0.0409383894867119	NA	NA
ENSMUSG00000106287	2.18626330237811	3.05626604272653	1.35689410377939	2.25239835165753	0.024297109805423	0.0403961304313079	NA	NA
ENSMUSG00000111767	2.65116308444074	3.0551588973311	1.02190118645267	2.98968132910822	0.00279268633655198	0.0055019902154628	4930546K05Rik	78194
ENSMUSG00000040432	6.99386995537243	3.05473472556098	0.751884643866301	4.0627704668273	4.84937086884449e-05	0.000121209448414424	Ltb4r2	57260
ENSMUSG00000058794	4.9881125673124	-3.05441863494405	0.704176717485086	-4.33757401956241	1.4406402470437e-05	3.80974703914927e-05	Nfe2	18022
ENSMUSG00000069266	8.91280092453654	3.0542961218011	0.88578534974515	3.4481221919959	0.000564498595469089	0.00123199519648811	Hist1h4b	326620
ENSMUSG00000055216	3.37143432193783	-3.05414919171096	1.27068220665474	-2.40355076644338	0.0162367124045354	0.0279424562707437	NA	NA
ENSMUSG00000024610	70.359052410719	-3.05337829209432	0.440989459784998	-6.9239257863056	4.39296112152654e-12	2.010550608692e-11	Cd74	16149
ENSMUSG00000046532	131.363328556818	3.0524539809984	0.187059506770122	16.3180906103295	7.33955691979489e-60	2.18525859347768e-58	Ar	11835
ENSMUSG00000030345	14.1297310047547	3.0523775487935	0.455265109207897	6.70461559003333	2.01937252728719e-11	8.88677599480901e-11	Dyrk4	101320
ENSMUSG00000086813	2.92310375941143	3.05141983469269	1.26519385560241	2.41181999199624	0.015873116168538	0.027368171811934	NA	NA
ENSMUSG00000029182	370.82604877141	3.048602097224	0.136416000528821	22.347833724827	1.2674550781971e-110	1.4892936060548e-108	1700001C02Rik	75434
ENSMUSG00000071551	11.7745047537383	3.04739777468242	0.466486865430008	6.53265504458165	6.46138499580382e-11	2.73556864186507e-10	Akr1c19	432720
ENSMUSG00000046733	263.91635677627	3.04724345847671	0.266108316001385	11.4511395369578	2.32074427600166e-30	2.62583491125564e-29	Gprc5a	232431
ENSMUSG00000038496	18.9800167031067	-3.04681694595452	0.429329248514847	-7.0966908415725	1.27779458632307e-12	6.07201134197164e-12	Slc19a3	80721
ENSMUSG00000085184	16.518179855028	3.04681166978532	0.418081272931487	7.28760618341451	3.15510621916689e-13	1.55966589322282e-12	4933439K11Rik	71319
ENSMUSG00000098047	13.6889685660804	3.04592944864002	0.419243106645743	7.26530597726395	3.72194807755236e-13	1.8304020838867e-12	NA	NA
ENSMUSG00000020601	4350.63667567922	-3.04539179686173	0.138478414352703	-21.9918159165598	3.44906262150088e-107	3.75179470209103e-105	Trib2	217410
ENSMUSG00000058183	10.1327084952278	3.04510689971909	0.529131666595481	5.75491336459185	8.66862396499937e-09	3.09716543712083e-08	Mmel1	27390
ENSMUSG00000066389	1.86110826297581	3.04289250217947	1.38230250000778	2.20132170936704	0.0277132570553452	0.0455966602229203	NA	NA
ENSMUSG00000097640	295.791591169977	-3.04132598850926	0.241242308894979	-12.6069345068043	1.93369036916796e-36	2.77343201577856e-35	NA	NA
ENSMUSG00000026114	4.90137008079002	3.04126133185103	0.834676682740981	3.64363998029019	0.00026880935152498	0.000612331316717644	Cnga3	12790
ENSMUSG00000107045	2.01536890691284	-3.04092769369582	1.37237915685301	-2.21580725596923	0.0267047053173761	0.0440593550036571	NA	NA
ENSMUSG00000107388	32.5584110292877	3.0406496887048	0.541107440331942	5.61930859209683	1.91723149163805e-08	6.66150024759058e-08	Gm42788	105242579
ENSMUSG00000097717	5.51594273763222	3.04039300426199	0.719014673332894	4.22855487798137	2.35197151199491e-05	6.08858035262301e-05	1700066J03Rik	67339
ENSMUSG00000032489	1273.34076258941	3.04034011347305	0.185685490759433	16.3736008723051	2.95218408627602e-60	8.92274290615446e-59	Kif9	16578
ENSMUSG00000033597	4557.8321015984	-3.03972923344335	0.169211493253075	-17.9640825513967	3.72383819221219e-72	1.56451045119462e-70	Caskin1	268932
ENSMUSG00000005202	3.38755412591304	3.03921766387157	1.24288957255179	2.44528374120294	0.0144738221892738	0.025136997705099	Shbg	20415
ENSMUSG00000031740	1170.87650777456	3.03844560809882	0.156291080094387	19.4409406235074	3.47731532360254e-84	2.03210238312549e-82	Mmp2	17390
ENSMUSG00000078350	810.799559813472	3.03787956404337	0.155165613222205	19.5783041162153	2.36772941659694e-85	1.41375321931752e-83	Smim1	68859
ENSMUSG00000046613	21.1334004464949	-3.03704436761587	0.363405260671232	-8.35718327799179	6.423346730385e-17	3.96684085741286e-16	Vwa5b2	328643
ENSMUSG00000097254	2.35292348594687	3.03701291436936	1.20328170116402	2.52394174317739	0.0116047158028975	0.0205306296567686	C430042M11Rik	320021
ENSMUSG00000054383	66.3518253314377	3.03489784422065	0.249010503531769	12.1878306383709	3.60901062797448e-34	4.77427998365342e-33	Pnma1	70481
ENSMUSG00000106290	3.75840982606607	-3.03323629629271	0.76185415794159	-3.98138707346303	6.85142704128246e-05	0.000168170695239164	NA	NA
ENSMUSG00000070306	2906.19551334147	3.03319273200581	0.177606935307837	17.0781210021362	2.15962224339629e-65	7.6169148562033e-64	Ccdc153	270150
ENSMUSG00000052631	60.0047248181678	3.03286425932629	0.283762107201567	10.6880523591965	1.1577665855396e-26	1.14644457792076e-25	Sh2d6	71130
ENSMUSG00000025278	11064.5986566794	3.0328546406836	0.129145149795398	23.4840769900263	5.93297786082703e-122	9.18065651661636e-120	Flnb	286940
ENSMUSG00000036574	4.15630189697594	3.03247325147926	0.83791234251673	3.61908173159379	0.000295650258569525	0.000669931229405814	Tex44	71863
ENSMUSG00000035305	483.936536234703	3.03097270057851	0.19193499124128	15.791663005149	3.55093484706635e-56	9.44608854656039e-55	Ror1	26563
ENSMUSG00000041552	24.8445322119797	3.0306568863855	0.480633982302208	6.30554017813895	2.87190488221009e-10	1.15914711866923e-09	Ptchd1	211612
ENSMUSG00000026840	175.267573965636	-3.03029380274494	0.236761995407537	-12.7989029553874	1.66283688289826e-37	2.47376539119319e-36	Lamc3	23928
ENSMUSG00000073274	2.79476565813931	3.0292101915487	1.3040500766898	2.32292474475984	0.0201831955603773	0.0340697054657886	NA	NA
ENSMUSG00000015085	1067.4463822601	-3.02896475620011	0.218688238555778	-13.85060658133	1.26142348359678e-43	2.30401148836842e-42	Entpd2	12496
ENSMUSG00000036551	192.024954839529	3.02830454197228	0.207115756663821	14.621314142157	2.05397098903126e-48	4.38599655412866e-47	Akap14	434756
ENSMUSG00000021411	1021.53401733325	3.02814995890135	0.338143937621252	8.95520996237146	3.39089683364855e-19	2.36684168125031e-18	Pxdc1	66895
ENSMUSG00000000489	666.788008261113	3.02771808880025	0.396976291665705	7.62694939815172	2.40373887143306e-14	1.27794227490924e-13	Pdgfb	18591
ENSMUSG00000079588	40.87635232193	3.02763761637073	0.625841176981288	4.83770919480623	1.31344117400076e-06	3.86038562283558e-06	Tmem182	381339
ENSMUSG00000055134	57.6704951811239	3.02736409146002	0.296491252003207	10.2106354605946	1.77697216419149e-24	1.60350757140779e-23	NA	NA
ENSMUSG00000019437	2757.00542554992	-3.02735994739715	0.113987404990479	-26.5587232874546	2.03650634339208e-155	5.88791498465187e-153	Tlcd1	68385
ENSMUSG00000048230	20.8391906383056	3.02670023903932	0.608806295306195	4.97153242726746	6.64257510614468e-07	2.00601020900656e-06	Fbxo43	78803
ENSMUSG00000050777	257.720838294546	3.02646854946352	0.283134302951055	10.6891624148653	1.14399409575479e-26	1.13382869941453e-25	Tmem37	170706
ENSMUSG00000035179	902.190713461018	3.02589741785518	0.168547363375469	17.9528018549567	4.56292088181254e-72	1.90973448640127e-70	Ppp1r32	67752
ENSMUSG00000027901	15.2838085308593	3.02309699467559	0.473139568347785	6.38944023479651	1.66494092929203e-10	6.83297479255394e-10	Dennd2d	72121
ENSMUSG00000108592	22.679084382899	3.02263346737015	0.311125566166234	9.71515618152434	2.59850352504498e-22	2.12019747329422e-21	NA	NA
ENSMUSG00000019874	45103.4090260028	-3.02231244910566	0.201902949073234	-14.9691347401242	1.16831367181498e-50	2.64108604020479e-49	Fabp7	12140
ENSMUSG00000036752	17219.9566679046	3.02195324882072	0.096758306898182	31.2319773433065	3.92257807186483e-214	3.07824314189592e-211	Tubb4b	227613
ENSMUSG00000071679	12.8707074321792	-3.02178763605624	0.437620548522779	-6.90504055683975	5.01890869349867e-12	2.28560581807764e-11	Rtl4	619287
ENSMUSG00000032057	237.969979756719	3.02145406028306	0.161657435797387	18.6904737501218	5.91851185222992e-78	2.91586235266924e-76	4833427G06Rik	235345
ENSMUSG00000005958	2356.01631890668	-3.02096563871858	0.163840837013603	-18.438416781695	6.46053790695297e-76	2.96362002984295e-74	Ephb3	13845
ENSMUSG00000108393	26.9224928542294	3.02059753602145	1.16343052412783	2.59628527305989	0.00942377875840598	0.0169533887881492	NA	NA
ENSMUSG00000020908	12.9690344111278	3.02022062759456	0.611988739942781	4.9350918251812	8.01130590039669e-07	2.40153375920077e-06	Myh3	17883
ENSMUSG00000104494	55.8184008550701	3.02003237057404	1.15596066939328	2.6125736372667	0.00898633311207265	0.0162235393535102	NA	NA
ENSMUSG00000015852	42.7256218781576	-3.01964009834627	0.705650494944602	-4.27922905174655	1.87541786462238e-05	4.90461279925585e-05	Fcrls	80891
ENSMUSG00000038246	24.4659227348405	3.01862097265893	0.339892854382721	8.88109571512186	6.62049553301296e-19	4.55882633490736e-18	Fam50b	108161
ENSMUSG00000015850	1395.68392864779	3.01571191711053	0.179214415409919	16.8273958889561	1.53715626987186e-63	5.16451601191046e-62	Adamtsl4	229595
ENSMUSG00000026875	1000.95081302832	3.01510482538943	0.148312685905129	20.3293791558606	7.0691235298025e-92	5.07613893203759e-90	Traf1	22029
ENSMUSG00000072473	213.760652461105	3.01498051570462	0.180024156461639	16.7476441771139	5.89134970803708e-63	1.95249814682804e-61	1700024G13Rik	67085
ENSMUSG00000106073	6.922492396745	-3.0143045009699	0.783155071862875	-3.84892419045417	0.000118637713202124	0.000282368552013677	NA	NA
ENSMUSG00000047643	3.33652793899823	-3.01416461220281	1.04159544052545	-2.89379589707331	0.00380615481401092	0.00733169454968545	NA	NA
ENSMUSG00000027913	20.1336341947136	3.01409054569727	1.15535633994937	2.60879733938132	0.00908610357299399	0.0163928856071432	Crct1	74175
ENSMUSG00000082560	1.90994847858325	3.01344360924166	1.32243395967787	2.27871009148593	0.0226843044670869	0.0379418605507574	NA	NA
ENSMUSG00000023279	8.10658852477902	-3.01268928783274	0.606209089358437	-4.96971975629915	6.70497397216609e-07	2.02429778909598e-06	Bmp15	12155
ENSMUSG00000033213	10.0196402145376	3.01227507037641	0.832947394654459	3.61640493710413	0.000298722950756917	0.000676335847190286	AA467197	433470
ENSMUSG00000001948	560.872510444246	3.01096452854988	0.149803859527134	20.0993788681693	7.47229705884217e-90	5.03646574459935e-88	Spa17	20686
ENSMUSG00000043832	2.38426318239182	-3.01063647252127	1.17058494721894	-2.57190772841724	0.0101139843723342	0.0180899127890353	Clec4a3	73149
ENSMUSG00000028463	503.913039662301	3.0104149821098	0.232744819420378	12.9344016747907	2.87855301765896e-38	4.40769654752755e-37	Car9	230099
ENSMUSG00000050335	989.289419014175	3.009983995697	0.24480680523327	12.2953444567395	9.59468890922546e-35	1.29419336649731e-33	Lgals3	16854
ENSMUSG00000052848	92.1765256207632	3.00980881855843	0.222595695329979	13.5214152012088	1.16904999083466e-41	1.99902999600078e-40	C130026L21Rik	330164
ENSMUSG00000062694	11.5981231905778	3.00957681742151	0.952393962453776	3.16001249070032	0.00157762375354934	0.00323067350761786	Cav3	12391
ENSMUSG00000026042	10974.8032141739	3.00957147061463	0.128402058930291	23.4386542995274	1.72555477153316e-121	2.61486999964814e-119	Col5a2	12832
ENSMUSG00000044522	75.9420335881346	3.00910912145298	0.391900894362901	7.67823999571314	1.61289115851387e-14	8.66293263896973e-14	A730020M07Rik	100503044
ENSMUSG00000021101	2.83217956343195	3.0090937080323	1.28227440137591	2.34668469151648	0.0189412761869701	0.0321610896883003	NA	NA
ENSMUSG00000027360	1027.71408736717	3.00848306075221	0.16990909258975	17.7064276837513	3.74073533713924e-70	1.50816839565065e-68	Hdc	15186
ENSMUSG00000108084	49.8435640837466	3.00806008066036	0.372491158527652	8.0755207520907	6.71892790619719e-16	3.92333252412625e-15	NA	NA
ENSMUSG00000069305	5.72071791293656	3.00789300027483	1.23577354901319	2.43401633145226	0.0149323213386071	0.0258617401098143	Hist1h4n	319161
ENSMUSG00000079460	4.34462736515769	3.00444442346694	0.776354342116693	3.86993961452636	0.00010886231394306	0.000260258037674993	4933403O08Rik	71030
ENSMUSG00000002104	68.510321218731	3.00393395363594	0.364717840403156	8.23632304445382	1.77584025181218e-16	1.07228738260701e-15	Rapsn	19400
ENSMUSG00000045440	2.32580963975317	-3.00385169203165	1.10088365859173	-2.72858232437952	0.0063607211261523	0.0118004158481041	Insm2	56856
ENSMUSG00000006179	7.02712577516554	3.00372088125255	1.10776373555549	2.71151761412946	0.0066975982505011	0.0123752376688749	Prss16	54373
ENSMUSG00000042268	19.1312980327881	3.00288332794553	0.401716735770067	7.47512627819497	7.71297528757189e-14	3.9690212176538e-13	Slc26a9	320718
ENSMUSG00000027919	8.54769750430899	3.00205990526148	4.88894864451651	0.614050202517184	0.539182153405262	0.61957166911274	Lce1g	66195
ENSMUSG00000055177	2.2930490446352	3.00115592800213	1.28010447198708	2.34446171674058	0.0190545665733397	0.0323334613727695	Cstl1	228756
ENSMUSG00000041708	150.036102521063	-3.00066788910031	0.187136506458101	-16.0346473592642	7.31979232825369e-58	2.04888913157603e-56	Mpped1	223726
ENSMUSG00000107008	15.8512688872152	3.00048758889643	0.395595117358087	7.58474373732078	3.33144849683656e-14	1.75712716805064e-13	Gm2762	100040421
ENSMUSG00000055102	26.1692444064625	2.99984265327139	0.316768265188406	9.47014894780309	2.79444938235025e-21	2.16205761543598e-20	Zfp819	74400
ENSMUSG00000061718	1664.26327111773	2.99910627749357	0.201760742827531	14.864667107502	5.58920179093559e-50	1.24052051466897e-48	Ppp1r1b	19049
ENSMUSG00000020183	894.690159730139	-2.99700726989789	0.28689815797415	-10.4462408927977	1.52448480592468e-25	1.44448057958529e-24	Cpm	70574
ENSMUSG00000032125	95.3550630114097	-2.99685951577285	0.378452491169747	-7.91872054140786	2.39967007169482e-15	1.35617156598123e-14	Robo4	74144
ENSMUSG00000055489	34.0530814961618	2.99600748117465	0.573437511528912	5.22464509373764	1.74489459385172e-07	5.56144022493528e-07	Ano5	233246
ENSMUSG00000099112	3.92523883912951	-2.99548872434766	0.816056043329727	-3.6706899591421	0.00024189661696661	0.000554359028432135	NA	NA
ENSMUSG00000042581	76.384025695328	-2.99491527384548	0.32056224080801	-9.34269509190008	9.39125947817253e-21	7.0790444087096e-20	Thsd7b	210417
ENSMUSG00000079434	86.4640931539004	2.99482542819149	0.258029741233904	11.606512543361	3.81874995233426e-31	4.45615468415511e-30	Neu2	23956
ENSMUSG00000054589	13.0546848751742	2.99264684777562	0.459965407294966	6.50624329637143	7.70533967249953e-11	3.24223340911207e-10	Gm9949	225609
ENSMUSG00000027966	3617.74492820985	2.99135579440104	0.273760496160847	10.9269081417922	8.57194984032052e-28	8.82208214713642e-27	Col11a1	12814
ENSMUSG00000024042	1000.01939427646	-2.99131776831432	0.165993623548062	-18.0206787729302	1.34088214978511e-72	5.65801500857477e-71	Sik1	17691
ENSMUSG00000099491	1.63722295725435	2.9909838562611	1.1868068282012	2.52019434434365	0.0117290055374906	0.0207338245112857	NA	NA
ENSMUSG00000010505	128.751162167004	2.99042992490684	0.385509242258172	7.75709009566153	8.69001968895763e-15	4.75225989610418e-14	Myt1	17932
ENSMUSG00000009214	5.30320638431525	2.99032031577508	0.711819873701257	4.20095086728371	2.65796275133457e-05	6.82921135817056e-05	Mymk	66139
ENSMUSG00000099907	54.4460702467864	2.9899536713472	0.281210052331486	10.6324565802601	2.10493629691191e-26	2.06481094875203e-25	Gm10421	100038689
ENSMUSG00000027895	371.375558942828	-2.98987496008406	0.278748033247733	-10.7260845045205	7.67810265209142e-27	7.67216687468871e-26	Kcnc4	99738
ENSMUSG00000047976	750.493284400622	2.98966746837123	0.388889439121962	7.68770547002079	1.49797159296924e-14	8.06343209512816e-14	Kcna1	16485
ENSMUSG00000097924	51.1020303484935	2.98898655737145	0.288792054560749	10.34996119238	4.18655471231132e-25	3.87657676753547e-24	NA	NA
ENSMUSG00000020475	39.8301745782021	2.98744380693778	0.730964058408312	4.08699138155027	4.37003346517723e-05	0.000109828142891844	Pgam2	56012
ENSMUSG00000101930	1.87990698178971	2.98736581136517	1.05913927203931	2.82055994922477	0.00479399150428836	0.00907463605476638	Gm5441	432713
ENSMUSG00000091230	5.52290696512587	2.98685487242186	0.860604432170272	3.47064779214489	0.000519204532494448	0.0011395945652283	NA	NA
ENSMUSG00000027470	33.7727339501549	-2.98613567065324	0.305149666061876	-9.78580677865705	1.29557870041566e-22	1.07142456846945e-21	Mylk2	228785
ENSMUSG00000029530	2.98728090259746	-2.98594991432049	0.871255966259363	-3.42717872813006	0.000609887509152562	0.00132670609232841	Ccr9	12769
ENSMUSG00000022408	21.4105216359206	-2.98582689684792	0.485404024103126	-6.15121990874466	7.68892187535751e-10	2.99979901220225e-09	Fam83f	213956
ENSMUSG00000026809	118.697707356563	2.98409248323777	0.20772500246278	14.3655912762473	8.50774981736493e-47	1.72295655978765e-45	Spaca9	69987
ENSMUSG00000097796	14.8442946589813	-2.98353651701212	0.486029234155626	-6.1385947744386	8.32546374442411e-10	3.24238594215227e-09	Gm16702	100504601
ENSMUSG00000109582	2.11349003461602	-2.98215423629662	1.26037734220896	-2.36608048750705	0.0179775355869527	0.0306692848953504	NA	NA
ENSMUSG00000059246	125.001646275488	-2.98180587488017	0.240788036171598	-12.3835300220447	3.20911024879015e-35	4.42370009389373e-34	Foxb1	64290
ENSMUSG00000025916	55.5763333033831	2.97951857016852	0.366333158948849	8.13335756642369	4.17560639718776e-16	2.46906887420363e-15	Ppp1r42	69312
ENSMUSG00000004038	1.76312173375468	2.97787845552372	1.39171513122995	2.13971838683106	0.0323775322017875	0.052562357966005	Gstm3	14864
ENSMUSG00000083472	10.2171150425009	2.97651517079025	0.486725430137485	6.11538864930372	9.63219211305149e-10	3.73014024145365e-09	NA	NA
ENSMUSG00000043333	106.945311381079	-2.97516291708753	0.198725273131104	-14.9712357679073	1.13198135162808e-50	2.56422950920864e-49	Rhbdl2	230726
ENSMUSG00000090439	487.893895201363	2.97363795764368	0.144606888773526	20.5635981996737	5.81562624925539e-94	4.452500194247e-92	Gm17455	100302688
ENSMUSG00000022783	1068.90319425456	2.97173768514328	0.177126788029542	16.7774604745141	3.56770158569525e-63	1.18597741214042e-61	Spag6l	50525
ENSMUSG00000055235	33.3902519354711	-2.97082519985649	0.313135970459955	-9.48733291640926	2.37020886661781e-21	1.8396538122993e-20	Wdr86	269633
ENSMUSG00000046352	203.232913351713	-2.9708228418684	0.271800028358873	-10.9301785573983	8.26855616160465e-28	8.52180978137612e-27	Gjb2	14619
ENSMUSG00000030111	16810.4204971694	2.97059190808939	0.195475422975274	15.1967539595254	3.71582965540876e-52	8.83635552146067e-51	A2m	232345
ENSMUSG00000031626	3149.77044845568	2.96971442245556	0.144660905553359	20.5287974044941	1.1908570476607e-93	9.02300065801673e-92	Sorbs2	234214
ENSMUSG00000023914	7.72641448645215	2.96884603463302	0.752214341026936	3.94680860588207	7.91998181063142e-05	0.000192772342875279	Mep1a	17287
ENSMUSG00000006462	5.36240969230593	-2.96829845385211	0.716169643835947	-4.14468621980864	3.40279334709543e-05	8.6538863675611e-05	A530013C23Rik	329562
ENSMUSG00000027765	959.078009383777	2.96809856744676	0.173091513668994	17.1475683846795	6.55380099846962e-66	2.33777060615865e-64	P2ry1	18441
ENSMUSG00000087543	118.230083522565	2.96460859879144	0.194423418263487	15.2482073675597	1.6921534302535e-52	4.05470963172957e-51	Gm16576	100504191
ENSMUSG00000028755	50.84009498642	2.96408088050411	0.446383966482504	6.64020462890054	3.13247964418987e-11	1.3557213949534e-10	Cda	72269
ENSMUSG00000025739	7.62597572111468	2.9627991642959	0.635523919663999	4.66197899500358	3.13183161456924e-06	8.86572224515973e-06	Gng13	64337
ENSMUSG00000031119	7526.28100106008	2.96229118079235	0.149929892657153	19.7578423374601	6.86783469328408e-87	4.27498390128983e-85	Gpc4	14735
ENSMUSG00000096960	28.5835312763939	2.96169792581852	0.378278803852033	7.82940491420452	4.90184553285328e-15	2.72059236911809e-14	A230028O05Rik	319487
ENSMUSG00000027896	179.393502291653	2.96087545398409	0.239907508618538	12.3417373263294	5.39784185290825e-35	7.39905046999083e-34	Slc16a4	229699
ENSMUSG00000037747	5867.31496242671	-2.96081575505165	0.13744643745525	-21.541596929463	6.34803163890616e-103	6.17191589387987e-101	Phyhipl	70911
ENSMUSG00000107704	4.83281568162637	2.95993985667092	0.88497679056245	3.34465252449131	0.000823857160033055	0.00175753527935984	NA	NA
ENSMUSG00000028116	14.1681544091448	2.95867033852759	0.584245606410197	5.06408658630172	4.10363115950532e-07	1.26713163951392e-06	Myoz2	59006
ENSMUSG00000074676	49.2828008456148	-2.95790958826348	0.246419045980725	-12.0035753587604	3.40272863182221e-33	4.32686089276791e-32	Foxs1	14239
ENSMUSG00000012211	5.87296283135678	2.95769666371329	0.950885890942601	3.11046434896763	0.00186793442843833	0.00378182283203497	Tex22	75671
ENSMUSG00000030798	9.70567377815402	-2.95582273429216	0.76693893510651	-3.85405225760466	0.0001161787811543	0.000276725892499016	Cd37	12493
ENSMUSG00000086628	2.17455244183298	-2.95400291885704	1.57450242434348	-1.87615012411859	0.0606346685383565	0.0925547462169717	Gm16157	100504026
ENSMUSG00000087014	38.4280459636525	2.95384596305485	0.371653015930839	7.94785952605999	1.89761651634879e-15	1.07826034946294e-14	NA	NA
ENSMUSG00000014361	2450.27348652532	-2.95375086305462	0.117440717418375	-25.1509947144828	1.37822565640997e-139	2.83025722881273e-137	Mertk	17289
ENSMUSG00000021213	259.669495074329	2.95259983950116	0.189692398704481	15.5651984985491	1.25480248453195e-54	3.20975261846573e-53	Akr1c13	27384
ENSMUSG00000051648	27.3886579585729	2.95253116185822	0.426513709110698	6.9224765788054	4.43815191665399e-12	2.03038750915341e-11	Kctd19	279499
ENSMUSG00000103669	2.77889131697137	-2.95131282468124	0.882053051672904	-3.34595840815218	0.000819986944242357	0.0017497885914186	NA	NA
ENSMUSG00000101365	4.80088290637641	2.95046546297449	0.978774974241884	3.0144471820602	0.00257448033299599	0.00509768913732729	NA	NA
ENSMUSG00000109731	14.9038078762407	2.95043113944458	0.496390873204921	5.94376588835181	2.78547346217671e-09	1.03474570387843e-08	NA	NA
ENSMUSG00000041642	5079.32286164027	-2.95012635271185	0.156834031027415	-18.8104988017312	6.19521218938515e-79	3.12936545833011e-77	Kif21b	16565
ENSMUSG00000003934	4621.72290977493	-2.94882312657117	0.172939049964345	-17.0512277428327	3.42267822246311e-65	1.19375410447908e-63	Efnb3	13643
ENSMUSG00000022243	3.19511225727927	-2.94862187595279	0.909417383634609	-3.24231967522792	0.00118560951229712	0.00247073196260476	Slc45a2	22293
ENSMUSG00000035984	778.021635991139	2.94859121018804	0.150566910896657	19.5832616384872	2.14815083945402e-85	1.28613946581262e-83	Nme5	75533
ENSMUSG00000009070	111.835172388985	2.9481173771616	0.220662965351481	13.36027263327	1.03185527081011e-40	1.70473352372261e-39	Rsph14	71236
ENSMUSG00000085072	4.1041577653539	2.94788263682229	0.921167484919903	3.20015923822866	0.00137351679328692	0.00283916128870118	NA	NA
ENSMUSG00000023274	3.83226368508603	-2.94780460200776	1.00450852187733	-2.93457401087906	0.00334005887753994	0.00649766389696194	Cd4	12504
ENSMUSG00000000094	6.2045150255859	-2.94745066624135	0.672127227933513	-4.38525705215578	1.15848891971647e-05	3.09228079996742e-05	Tbx4	21387
ENSMUSG00000031980	5516.26694888409	-2.94704548678775	0.19472137227579	-15.1346791178821	9.56460874912811e-52	2.23815919110322e-50	Agt	11606
ENSMUSG00000020848	41.0083738456456	2.94621660430566	0.271409272240276	10.8552540596233	1.88282479671932e-27	1.91711349667811e-26	Doc2b	13447
ENSMUSG00000006784	651.829574125841	2.94611495793223	0.155011612554681	19.0057693702978	1.52789248670618e-80	8.24874241041645e-79	Ttc25	74407
ENSMUSG00000098008	10.9314021893536	-2.94469120114661	0.570528144643764	-5.16134257142611	2.45185031088079e-07	7.71841072793462e-07	A930001A20Rik	77127
ENSMUSG00000103991	1.94678227110634	-2.94438847481347	1.44766707967925	-2.0338850804467	0.041963183565793	0.066444983245022	NA	NA
ENSMUSG00000045733	22.337499328554	-2.9430035137867	0.330726636296073	-8.89859839154916	5.65563392019141e-19	3.90544450434839e-18	Sprn	212518
ENSMUSG00000085584	71.4819604316127	-2.94267478616262	0.216192605806327	-13.6113572209717	3.42817733546903e-42	5.95944150255229e-41	Rtl9	209540
ENSMUSG00000025492	2395.02030014799	2.94252540613178	0.185124309573458	15.8948622842219	6.87794438320289e-57	1.87971482502633e-55	Ifitm3	66141
ENSMUSG00000105112	51.3592686170136	2.94202555649021	0.25056652302649	11.7414949170172	7.80937163084285e-32	9.36144696369394e-31	NA	NA
ENSMUSG00000022209	42.1615246467783	-2.94076109935733	0.48353542169127	-6.08179042824077	1.18847848726147e-09	4.57083541937985e-09	Dhrs2	71412
ENSMUSG00000019194	687.161871876917	2.94072178861963	0.289936657413877	10.1426353426632	3.5732733469767e-24	3.18005408072576e-23	Scn1b	20266
ENSMUSG00000048865	16.213248131222	-2.94000409776126	0.673517064104963	-4.36515161151593	1.27034618505189e-05	3.37810924895862e-05	Arhgap30	226652
ENSMUSG00000039742	7.07112069349853	2.93984184927438	1.16950235417489	2.513754537372	0.011945354256041	0.0210789647500794	Fam71f1	330277
ENSMUSG00000087355	5.23299899928903	2.93932996287422	1.01865213084576	2.88550907014132	0.00390781201274962	0.00751302418025614	NA	NA
ENSMUSG00000108976	7.95164562930391	2.93885782846484	0.736565426729777	3.98994810483145	6.60877531902501e-05	0.000162541549233195	Gm29797	101056205
ENSMUSG00000059743	547.881305378661	-2.93846721469058	0.138202279998282	-21.2620747988175	2.54894792224815e-100	2.3143815163454e-98	Fdps	110196
ENSMUSG00000037185	31.7306959402247	2.9364604108498	0.724393945128523	4.05367884504999	5.04184216178426e-05	0.000125777018416083	Krt80	74127
ENSMUSG00000080797	10.3440364222768	2.93492610440976	0.699297142108593	4.19696567836681	2.70514909622147e-05	6.94693380767229e-05	Gm15760	100042948
ENSMUSG00000098679	2.00344497735415	2.93487212881097	1.22484603075149	2.39611514845691	0.0165698839380962	0.0284734542716655	Mir7688	102465791
ENSMUSG00000027965	16.4149151319178	-2.93481853596572	0.392697979131405	-7.47347501623802	7.81042738199849e-14	4.01728747342352e-13	Olfm3	229759
ENSMUSG00000100108	4.87169646852132	2.93409819207103	0.792171907472792	3.70386549231652	0.000212338877937008	0.000490096866061962	NA	NA
ENSMUSG00000057337	971.481593787206	-2.93350517904614	0.228427706881115	-12.8421600825021	9.51811329993301e-38	1.42856218264637e-36	Chst3	53374
ENSMUSG00000039021	761.422703251762	2.9330723333355	0.139285228263976	21.058028693299	1.93041908080447e-98	1.69668393850066e-96	Ttc16	338348
ENSMUSG00000038816	3516.35569483636	2.93297932435442	0.149595492419045	19.6060675153138	1.37242053357019e-85	8.28466933630158e-84	Ctnnal1	54366
ENSMUSG00000064307	857.784702494329	2.93242409885908	0.145361407326008	20.1733331618234	1.67930108754374e-90	1.15310258739371e-88	Lrrc51	69358
ENSMUSG00000022061	4.2998129656147	-2.93206390790331	0.799596546598703	-3.66692917869096	0.000245480747606839	0.000562162424926011	Nkx3-1	18095
ENSMUSG00000084835	12.5507673560029	-2.93165831963696	0.433559301715736	-6.76183928711811	1.36250797648338e-11	6.05182691879307e-11	NA	NA
ENSMUSG00000027797	7519.90126916332	-2.93149883670465	0.164075224151811	-17.8667976951369	2.13927662885626e-71	8.83577544471025e-70	Dclk1	13175
ENSMUSG00000022032	178.417833646832	2.93060520978028	0.251139039824967	11.669253859626	1.83021363624203e-31	2.16560496656684e-30	Scara5	71145
ENSMUSG00000009418	5422.91056505035	-2.93004785067217	0.0913323500745271	-32.0811612564579	8.07479613859003e-226	7.39281231471828e-223	Nav1	215690
ENSMUSG00000086961	2.20501288468887	2.9291293108689	1.41065758859593	2.07642828036274	0.0378543579227762	0.06058075794881	NA	NA
ENSMUSG00000018930	12.862111545826	-2.92906510648897	0.643094506591272	-4.55464177732524	5.24749235063111e-06	1.44980698378495e-05	Ccl4	20303
ENSMUSG00000086822	154.827708127115	2.92889102430517	0.205548606183273	14.2491407686496	4.53830697020583e-46	8.95154569625967e-45	5330413P13Rik	414081
ENSMUSG00000039217	1293.47195191792	-2.9270170402486	0.124181856383466	-23.5704081537496	7.75486851440786e-123	1.22588291990708e-120	Il18	16173
ENSMUSG00000031845	16.9442125818364	2.92687394876983	0.443837366007687	6.59447395134176	4.26766332146182e-11	1.83008130683998e-10	Bco1	63857
ENSMUSG00000049649	78.8639616082464	-2.92653975002856	0.193311066079261	-15.1390182123802	8.95404398770115e-52	2.09975676138482e-50	Gpr3	14748
ENSMUSG00000048251	56.8486403145057	2.92617780175565	0.265731782500821	11.0117719988824	3.35342353831308e-28	3.49714168995507e-27	Bcl11b	58208
ENSMUSG00000033508	9.38241299700737	-2.92594736470165	0.645106003229087	-4.53560709411442	5.74380230189204e-06	1.58017488392981e-05	Asprv1	67855
ENSMUSG00000035295	199.872344379551	2.92526814175539	0.152220619056933	19.2172923739149	2.65255402445213e-82	1.46443642159011e-80	Wdr38	76646
ENSMUSG00000033737	403.877798849815	2.92519502174922	0.531984873951694	5.49864322272975	3.82724612715816e-08	1.29239402415931e-07	Fndc3c1	333564
ENSMUSG00000068566	2885.37914634934	2.92486030347299	0.144622601312712	20.2240886066534	6.00905553293625e-91	4.20499927468816e-89	Myadm	50918
ENSMUSG00000041801	2823.69950133458	2.92407756563125	0.157852624069298	18.5240985563063	1.31995313668917e-76	6.23727532741313e-75	Phlda3	27280
ENSMUSG00000031910	36.7221070876545	2.92360571363549	0.318558756541287	9.17760272980152	4.40794853292057e-20	3.23176019732611e-19	Has3	15118
ENSMUSG00000078920	23.6465451070839	2.92232215122982	0.489570903192666	5.96914998863764	2.38492794749017e-09	8.92591071200842e-09	Ifi47	15953
ENSMUSG00000023949	485.389590965225	2.92147986110402	0.153807851585872	18.9943480191773	1.89931539845883e-80	1.01050017555293e-78	Tcte1	21645
ENSMUSG00000069085	57.3763559442737	2.92133885111082	0.316453212836872	9.2315032131361	2.66860107935285e-20	1.97498051588482e-19	Dytn	241073
ENSMUSG00000071398	1920.5427434646	2.91902005396602	0.154330882937969	18.9140371544384	8.74021636088088e-80	4.54016014415214e-78	2410004P03Rik	73667
ENSMUSG00000040752	11.9532464910579	2.91895087335201	0.457809527269815	6.37590678979403	1.81883526952728e-10	7.43955088930062e-10	Myh6	17888
ENSMUSG00000111447	2.68552138676768	2.91813447865498	1.29178107286675	2.25900080125728	0.0238833350346239	0.0397687572533943	NA	NA
ENSMUSG00000069805	41.0041242593937	-2.91706218308891	0.447180932710677	-6.52322576771454	6.88111651458768e-11	2.90766871490452e-10	Fbp1	14121
ENSMUSG00000105504	136.539223075269	2.91705776176188	0.35760772353884	8.1571441827236	3.43038800909034e-16	2.03553647647156e-15	Gbp5	229898
ENSMUSG00000046287	69.4394403992469	-2.91554497537123	0.204783615260584	-14.2371984773354	5.38426331117479e-46	1.06011127003982e-44	Pnma3	245468
ENSMUSG00000033805	108.005345205989	2.91549289684406	0.213944164069915	13.6273541721442	2.75384557090384e-42	4.79859228623871e-41	Ephx4	384214
ENSMUSG00000032679	450.479553120787	2.91384443003571	0.20924498369826	13.9255162945153	4.43326319646352e-44	8.19277478687072e-43	Cd59a	12509
ENSMUSG00000041710	4.77844385748359	-2.91350614664737	0.730307552169978	-3.98942354901083	6.62340619888631e-05	0.000162864933312588	Trpc5	22067
ENSMUSG00000030030	717.173574006782	2.9091909666654	0.205603502696086	14.1495204532854	1.88035139743617e-45	3.65636825273141e-44	1700003E16Rik	71837
ENSMUSG00000024479	75.8723366468347	2.90818233590015	0.295979964827333	9.8256053837857	8.73476250109372e-23	7.28383060480199e-22	Mal2	105853
ENSMUSG00000015405	63.9739572478921	2.90633005176628	0.330498710460417	8.79377123050641	1.44621892801045e-18	9.76875760995192e-18	Ace2	70008
ENSMUSG00000066684	2.19706025545709	2.90580197918736	1.34545076416264	2.15972375696396	0.0307940609478173	0.05019941399261	Pilrb1	170741
ENSMUSG00000091956	7.79050808457067	-2.90556772896346	0.675039239633541	-4.30429456299578	1.67518656350881e-05	4.40139595360266e-05	C2cd4b	75697
ENSMUSG00000042638	2.31395194443016	2.90551771902636	1.35028404494404	2.15178260448657	0.0314144805548675	0.0511122089027844	Gucy2c	14917
ENSMUSG00000020787	9.70689855825462	-2.90464028266746	0.82099451964736	-3.53795331534623	0.000403241347212633	0.000898714080769165	P2rx1	18436
ENSMUSG00000046242	453.682033069329	2.90440928936477	0.169071043746785	17.1786322778882	3.83854977287518e-66	1.38043296496541e-64	1600029I14Rik	69797
ENSMUSG00000085416	81.0266124060836	2.90382754187844	0.264033944424384	10.9979326643362	3.90992900452757e-28	4.07170000078124e-27	1700019G24Rik	72249
ENSMUSG00000062310	1.50719883318047	-2.90286651885944	1.61688589967069	-1.7953440743411	0.0725988969286524	0.108658508426761	Glrp1	14659
ENSMUSG00000087480	2.35308329230378	-2.90133429219174	1.07801367754284	-2.69137057593265	0.00711591027521247	0.0130963980632585	Gm15910	100504616
ENSMUSG00000073988	385.971154171016	-2.90119578728181	0.172697602859216	-16.7992823249949	2.47014656985991e-63	8.26126797253149e-62	Ttpa	50500
ENSMUSG00000103320	4.07538884891515	2.90110068477815	0.950081836255394	3.05352715321072	0.00226168253050176	0.00452110173241586	NA	NA
ENSMUSG00000075224	18.9346906988307	-2.90004521679407	0.464405782219864	-6.24463632414703	4.24787303660258e-10	1.69060884320356e-09	Lrrc55	241528
ENSMUSG00000021228	2.88522649029033	2.9000296243117	1.30852612732362	2.21625656817662	0.0266739356940362	0.0440185046192307	Acot3	171281
ENSMUSG00000005125	5902.48809463173	2.89990736923804	0.672714188017723	4.31075696170934	NA	NA	Ndrg1	17988
ENSMUSG00000078776	139.955922503443	2.89955642417214	0.344974731272515	8.40512698850866	4.27398877674741e-17	2.6641802947935e-16	9530053A07Rik	319482
ENSMUSG00000057802	6.54564363819893	-2.89875204139743	0.792241716876311	-3.6589237598176	0.000253276668191564	0.000578748776016352	Gm10030	791282
ENSMUSG00000110304	4.43974821236488	2.89767174394588	0.874699803632486	3.31276139758157	0.000923797543150992	0.00195762401539751	NA	NA
ENSMUSG00000078958	6.0962839880218	-2.89656762547065	0.563504252219592	-5.14027642925734	2.7433457014198e-07	8.5990777599568e-07	Atp6ap1l	435376
ENSMUSG00000025489	6.01450472577004	-2.8962365886956	1.21351927741795	-2.38664242306726	0.0170030200296972	0.0291448130987235	Ifitm5	73835
ENSMUSG00000074489	3.26590807386108	-2.89528126518566	1.45613589009484	-1.98833177925247	0.0467750083201669	0.0733243388613132	Bglap3	12095
ENSMUSG00000052026	2.66842005820845	-2.89480366548032	0.996645040914236	-2.90454830621028	0.00367783444800409	0.0071069436571976	Slc6a7	240332
ENSMUSG00000094446	3.20346219134328	2.8945884057976	1.2257822300608	2.36142141304661	0.0182050299846697	0.0310260702592993	NA	NA
ENSMUSG00000105013	2.60032926697784	-2.89312563814754	1.31028891136318	-2.20800589324809	0.0272438623537847	0.0448907866681183	NA	NA
ENSMUSG00000032548	73.1103115194827	-2.89303507303618	0.403725358363481	-7.16584929112016	7.73057822204077e-13	3.7275399445447e-12	Slco2a1	24059
ENSMUSG00000028480	1441.86181571505	2.89253503442164	0.214019537673298	13.5152849401867	1.27062779424718e-41	2.16934767078425e-40	Glipr2	384009
ENSMUSG00000097759	3.72424383315439	2.89175340759722	1.22163765846865	2.36711220184723	0.0179274968808673	0.0305910451940124	NA	NA
ENSMUSG00000055937	14.5625516534053	-2.89044438960219	0.489680935109691	-5.90270966737701	3.57579235283368e-09	1.31808229103866e-08	Krt28	70843
ENSMUSG00000002384	9.68531860193371	2.88957673907584	0.548332685120026	5.26975104255063	1.36608916407259e-07	4.38717877845178e-07	Bmp8b	12164
ENSMUSG00000103952	4.76139672077941	2.8890677805129	0.966513584703561	2.98916417341305	0.00279741777147694	0.00551032368378868	NA	NA
ENSMUSG00000019230	18.3833907836276	-2.88851808967966	0.405827812592546	-7.11759519690622	1.098263627682e-12	5.24042273421426e-12	Lhx9	16876
ENSMUSG00000021620	13.5164352038224	-2.8881418738207	0.426782298553394	-6.76724850962715	1.31254523635829e-11	5.83462603247031e-11	Acot12	74156
ENSMUSG00000092483	3.73887004539246	-2.88779414844612	0.875780532565801	-3.29739477079453	0.000975862340964631	0.00206079992484535	NA	NA
ENSMUSG00000046192	599.815738604457	2.88744284978076	0.246287202688348	11.7238850344755	9.61587776556728e-32	1.15018879772896e-30	Iqub	214704
ENSMUSG00000028644	29.7656325617065	2.88711273705934	0.371742261631329	7.76643668220485	8.07249044339025e-15	4.42225959891832e-14	Ermap	27028
ENSMUSG00000020213	9.38845263400144	2.88489157201875	0.549915151032292	5.24606671884431	1.55380653186022e-07	4.96896971686284e-07	Glipr1l1	69286
ENSMUSG00000073652	12.1014845230753	2.88362255770251	0.554719071110871	5.19834761030988	2.01067862898965e-07	6.36883977436782e-07	Apol7d	100042814
ENSMUSG00000039103	498.14189694406	2.88333228516253	0.191700375868482	15.0408275002062	3.96561747616425e-51	9.07672008372469e-50	Nexn	68810
ENSMUSG00000030428	34419.6085678972	-2.88262968439726	0.23985801150947	-12.0180671317016	2.85573476310537e-33	3.64184909748778e-32	Ttyh1	57776
ENSMUSG00000021534	164.805476712626	2.88234256550301	0.184452424736503	15.6264823822215	4.80612794350254e-55	1.24095240073538e-53	1700001L19Rik	69315
ENSMUSG00000036030	424.910829914499	2.88160376921001	0.19232736817835	14.9828066411111	9.51140447922969e-51	2.16126257106633e-49	Prtg	235472
ENSMUSG00000041323	2495.78913701403	2.88113936762174	0.167121224569263	17.2398172347502	1.33458076693441e-66	4.87121979931059e-65	Ak7	78801
ENSMUSG00000091378	7.41414017280183	2.88080850267763	0.708830406445377	4.06417173485013	4.8203326095931e-05	0.000120538486890394	NA	NA
ENSMUSG00000021768	7.5158258192326	2.87985553314913	0.583240592043522	4.93768021711053	7.90573379816915e-07	2.37118057257945e-06	Dusp13	27389
ENSMUSG00000031364	6.70851611305182	-2.87912603956914	0.765221616072851	-3.76247348362287	0.000168241150692318	0.000393021773778683	Grpr	14829
ENSMUSG00000085926	2.38921853433385	2.87800092821072	1.01856404610197	2.82554733718001	0.00471999132393419	0.0089468917668052	NA	NA
ENSMUSG00000046337	39.338010492097	2.87793472658211	0.586528772073625	4.90672387035235	9.2610270303933e-07	2.76034382716809e-06	Fam178b	381337
ENSMUSG00000064372	21.4587295593831	2.87728977002918	0.715472256568627	4.02152528433252	5.78224998591301e-05	0.000143223288175478	NA	NA
ENSMUSG00000053141	3663.11494765924	-2.87698261783319	0.256003500245341	-11.2380596947934	2.65145936836934e-29	2.87706255314467e-28	Ptprt	19281
ENSMUSG00000053675	6.04086936213367	2.87550107839216	1.20584723029621	2.38463132488667	0.0170962448502382	0.029297752932014	Tgm5	74176
ENSMUSG00000023951	9476.81023673204	-2.87513039871879	0.386718972586351	-7.43467634776257	1.04824299022171e-13	5.34533377213774e-13	Vegfa	22339
ENSMUSG00000096035	9.74692426563216	2.87481589433445	0.57596414161697	4.99131054628445	5.9970987221763e-07	1.8200863290384e-06	Odaph	381651
ENSMUSG00000097804	6.33320880003086	2.87457004553005	0.93127254065413	3.08671191304635	0.00202383633304733	0.00407530752804701	NA	NA
ENSMUSG00000052273	1343.78604438699	2.87420887425502	0.200183519260595	14.3578696431719	9.51059144323506e-47	1.92250437702119e-45	Dnah3	381917
ENSMUSG00000071540	7.91851021647457	2.87419227485122	0.781406827401061	3.67822774777988	0.000234860204518673	0.000539133229616464	3425401B19Rik	100504518
ENSMUSG00000045509	4.9127355597857	2.87178590400047	0.860893479130502	3.33582025374494	0.000850481331828148	0.00181081650235077	Gpr150	238725
ENSMUSG00000020681	1402.76100728842	2.87020128074243	0.37980128920626	7.55711305441015	4.12113753585093e-14	2.15758291816184e-13	Ace	11421
ENSMUSG00000085315	110.988824559667	2.87000830200672	0.250768348766201	11.4448586359777	2.49510863084693e-30	2.82166865391661e-29	NA	NA
ENSMUSG00000103726	2.05835869550202	2.86978231419252	1.38228494910739	2.076114853197	0.0378833297492911	0.0606227080752439	NA	NA
ENSMUSG00000030523	37.6388776986535	2.86798429082411	0.274193854246174	10.4596957459492	1.32279740009087e-25	1.25717245987009e-24	Trpm1	17364
ENSMUSG00000028294	894.429769543882	2.86788209194964	0.161943576505076	17.7091438502332	3.56453099491778e-70	1.43976910939942e-68	Cfap206	69329
ENSMUSG00000078161	1143.8411065682	2.86745572498409	0.157137645369548	18.2480507343772	2.14424733858312e-74	9.49910217150945e-73	Erich3	209601
ENSMUSG00000087228	3.36590301041129	-2.86745480000193	1.28642806917619	-2.22900515676575	0.0258135616762023	0.042704516692606	NA	NA
ENSMUSG00000075012	5680.23328161625	-2.86657006991066	0.160107284488862	-17.9040577639057	1.09634842274864e-71	4.53673519643236e-70	Fjx1	14221
ENSMUSG00000032724	1876.24405115048	-2.86572979793354	0.153561535837945	-18.6617682761247	1.01322182509942e-77	4.93647963700878e-76	Abtb2	99382
ENSMUSG00000106565	6.65044892011464	2.86495467795639	1.20870482813014	2.37026825018021	0.0177751835381802	0.0303476385302591	NA	NA
ENSMUSG00000030125	2475.95996984779	2.86460900342699	0.166489886256106	17.2059040212236	2.39804970514607e-66	8.65227359132587e-65	Lrrc23	16977
ENSMUSG00000084919	6.13060052299545	2.86342058828294	1.30034832015392	2.20204120996134	0.0276623976301741	0.0455163893311229	Ptprtos	77645
ENSMUSG00000074065	7.47506098276728	2.86295874098372	0.680988254978534	4.20412352203338	2.62095785039131e-05	6.74043853542231e-05	NA	NA
ENSMUSG00000052769	33.8297987840478	-2.86251459839779	0.305313687778787	-9.3756510532597	6.87501467204608e-21	5.21632242364877e-20	NA	NA
ENSMUSG00000015947	7.92088096849618	-2.86205965842232	0.709712404341679	-4.03270344566843	5.51388437303424e-05	0.00013686916101297	Fcgr1	14129
ENSMUSG00000086109	3.03814266398199	-2.86194929213579	0.958532156292259	-2.98576242158242	0.00282872314665495	0.00557049056295477	NA	NA
ENSMUSG00000039977	761.82820894845	2.86113451519114	0.220380278788652	12.9827157444292	1.53345263552032e-38	2.37285596903436e-37	Deup1	234964
ENSMUSG00000015133	1041.54514476044	2.86075547793951	0.171348600220888	16.6955287306209	1.41262225132958e-62	4.61211719590861e-61	Lrrk1	233328
ENSMUSG00000025432	76.8786639840714	2.86072109324687	0.251636786505962	11.3684534481968	6.00419907714978e-30	6.71742700214929e-29	Avil	11567
ENSMUSG00000110368	7.3234513109947	-2.86012126711014	0.66536631474223	-4.29856637425082	1.71906422685732e-05	4.51344225794431e-05	NA	NA
ENSMUSG00000107736	4.14174936476891	2.85857190530292	0.79259448682612	3.60660079374238	0.000310234384421297	0.000701098439667711	NA	NA
ENSMUSG00000060459	6.66092870333546	2.8582575209287	1.28063899574425	2.23189948957287	0.0256216066412949	0.0424120357714826	Kng2	385643
ENSMUSG00000034151	165.227393356427	2.85808501602413	0.277218845769495	10.309851078453	6.35997963347881e-25	5.84474414414178e-24	Zbbx	213234
ENSMUSG00000100335	1.69635945201056	2.8574301856755	1.47684065544778	1.9348263302036	0.0530116108725615	0.0820587619374987	2310008N11Rik	72316
ENSMUSG00000100252	261.208107634614	-2.85629176872953	0.162049355083067	-17.6260606977756	1.55426133540607e-69	6.10944263378847e-68	Mir124-2hg	70441
ENSMUSG00000108468	5.44328676986236	2.85543698740677	1.27058383869619	2.24734244246083	0.0246181503903819	0.0408993360447499	Gm30459	102632369
ENSMUSG00000104873	2.27400473691953	2.85539080118732	1.33471257840384	2.13933010551382	0.0324089431591043	0.0526016921284531	NA	NA
ENSMUSG00000089876	6.42661120290019	-2.85388282735681	1.26995595748214	-2.24722976457784	0.0246253468874482	0.0409081989232554	Tmem102	380705
ENSMUSG00000066129	5049.91986472158	2.85386274423893	0.214162192274281	13.3257075580546	1.6406984935099e-40	2.69843323337523e-39	Kndc1	76484
ENSMUSG00000096992	5.04957826030404	-2.85357198685812	0.891010530815286	-3.20262431045239	0.00136181510969239	0.00281629773226079	NA	NA
ENSMUSG00000060548	7233.97230850958	-2.85281428235999	0.168885810810495	-16.8919713779928	5.15513455785598e-64	1.75618250604294e-62	Tnfrsf19	29820
ENSMUSG00000065952	27.7225315235954	2.85263305944624	0.27721228710726	10.2904279215534	7.78297097396461e-25	7.12860446898392e-24	C330021F23Rik	546049
ENSMUSG00000085071	3.93624912186784	-2.85218942696082	0.860167259722069	-3.31585443961492	0.000913634026592563	0.00193739437042254	NA	NA
ENSMUSG00000055471	57.2839529290464	-2.85211475011346	0.225954124454353	-12.622539008752	1.58623244855172e-36	2.28103963298606e-35	Alk	11682
ENSMUSG00000020773	575.269659821312	-2.8511159966266	0.208423684749144	-13.6794241981575	1.34755540950995e-42	2.36689328642383e-41	Trim47	217333
ENSMUSG00000063851	9.06836174067341	2.85030365797034	1.11659765173993	2.55266850465686	0.0106901185951864	0.0190251167573189	Rnf183	76072
ENSMUSG00000017697	160.469046478617	2.85017781129385	0.231157220424796	12.330040160788	6.24156093145232e-35	8.5289688026618e-34	Ada	11486
ENSMUSG00000033227	30.1753331275613	-2.84991763002844	0.371157505557786	-7.6784588412014	1.61013872389011e-14	8.65026361370108e-14	Wnt6	22420
ENSMUSG00000026896	298.408022316063	2.84957354565779	0.236213473525514	12.0635521044908	1.6453055318389e-33	2.11788508793767e-32	Ifih1	71586
ENSMUSG00000097993	25.6890158201691	2.84859902989916	0.451974786617808	6.30256181150199	2.92765722683864e-10	1.18100628318938e-09	Ptprv	13924
ENSMUSG00000021196	2933.1367919411	2.8480348787176	0.18568135278636	15.3382923808966	4.242077874029e-53	1.04030331613883e-51	Pfkp	56421
ENSMUSG00000086322	2.3082430642377	2.84703398211962	1.40722214949085	2.02315887591005	0.0430567700431553	0.0679903994364536	E130218I03Rik	77490
ENSMUSG00000034684	1264.21272116019	2.8469472840331	0.180970308850628	15.7315711185693	9.19020890356739e-56	2.42420720573933e-54	Sema3f	20350
ENSMUSG00000061311	5.54079062751886	-2.84627998648525	1.17041402211853	-2.4318573878099	0.0150216205849128	0.0260082002294767	Rag1	19373
ENSMUSG00000027947	344.88029486755	2.84533090446439	0.208641056670805	13.6374448532139	2.39816938427759e-42	4.18546273873959e-41	Il6ra	16194
ENSMUSG00000046750	9.58041628483715	2.84360202959361	0.4956022728532	5.73766946875141	9.5988213970029e-09	3.41839388259878e-08	Selenov	280621
ENSMUSG00000027849	81.2618800353209	2.84324291964995	0.237489858009548	11.9720603796717	4.97769544029118e-33	6.28591390284587e-32	Syt6	54524
ENSMUSG00000005268	25.5860916352739	2.84287313685313	0.545063304952017	5.21567515373905	1.83148901804789e-07	5.82392303814272e-07	Prlr	19116
ENSMUSG00000097735	2.46267176591393	2.84224043725953	1.26733628844431	2.24268843492872	0.0249169129359169	0.041342048653211	D930032P07Rik	320176
ENSMUSG00000085399	155.535907060903	2.84207818213881	0.270310398183009	10.5141282068425	7.43653673573265e-26	7.14798870053602e-25	Foxd2os	100040736
ENSMUSG00000001473	5278.0517865753	2.84120155525616	0.174075847568988	16.3216298810791	6.92614098365521e-60	2.06496737902111e-58	Tubb6	67951
ENSMUSG00000086750	17.0252152907829	2.84108585711333	0.820304621807922	3.46345221224242	0.000533291312612489	0.00116887880419294	NA	NA
ENSMUSG00000051022	564.173691204121	2.8402417223543	0.17165248437803	16.5464644024565	1.69785388477204e-61	5.38339731747418e-60	Hs3st1	15476
ENSMUSG00000054412	32.2256500324356	-2.83990545154568	0.36612231324024	-7.7567123030882	8.71593456851208e-15	4.76524583911212e-14	NA	NA
ENSMUSG00000047496	270.212815586644	2.83948828672284	0.236641152484668	11.9991314144179	3.59044557401436e-33	4.56028095941141e-32	Rnf152	320311
ENSMUSG00000078853	272.014625310335	2.83860644095547	0.39652674965355	7.15867578526692	8.14600852713029e-13	3.92011049861222e-12	Igtp	16145
ENSMUSG00000026938	3.91775454265107	-2.83784700667533	0.930487349864396	-3.04985017484536	0.00228955551930764	0.00457307548638731	Fcna	14133
ENSMUSG00000085271	43.4039560693759	2.83716761213214	0.313422938296274	9.052201563659	1.40114367836938e-19	9.98615959935464e-19	E130006D01Rik	269683
ENSMUSG00000022441	235.545541624923	2.83683771476831	0.188419554974666	15.0559622919699	3.15475299439517e-51	7.27380771729749e-50	Efcab6	77627
ENSMUSG00000016756	16.7616378319708	2.8358170496828	0.466748278085063	6.07568829459289	1.23457017563023e-09	4.74086166884358e-09	Cmah	12763
ENSMUSG00000105694	15.242096880582	-2.83580171254262	0.509198251236624	-5.56915053352143	2.55984258918252e-08	8.79140687904148e-08	NA	NA
ENSMUSG00000093599	2.22884891493003	-2.83508093883452	1.42828634692599	-1.98495276870515	0.0471497266019245	0.0738327353637463	Mir5620	100885832
ENSMUSG00000063011	133.336000396503	-2.83497371058482	0.956131941811952	-2.96504445318739	0.00302639195067849	0.00592787576504355	Msln	56047
ENSMUSG00000039099	272.32691957727	2.83490366820163	0.150744609499862	18.806003595135	6.74338085951239e-79	3.39844742261618e-77	Wdr93	626359
ENSMUSG00000082100	179.021766625427	-2.83388001049847	0.312372417488178	-9.07211985387835	1.16723609152836e-19	8.34070850053743e-19	NA	NA
ENSMUSG00000064495	2.63090500272747	-2.8333870542386	1.15893505966414	-2.4448195182392	0.0144924645214498	0.0251653961537709	NA	NA
ENSMUSG00000038843	404.945271805882	2.83238080714713	0.16321734650999	17.3534300594316	1.85810789283863e-67	6.95540114639577e-66	Gcnt1	14537
ENSMUSG00000041695	141.427238540554	-2.83053706625231	0.348661070553472	-8.1183054413246	4.72737806455989e-16	2.7818606912848e-15	Kcnj2	16518
ENSMUSG00000105339	5.78760347239964	2.82948504919682	0.838987995185556	3.37249765840932	0.000744897198771789	0.00159746497644081	NA	NA
ENSMUSG00000085222	2.24068627349779	-2.8273116771189	1.42985355552187	-1.97734353018201	0.0480028123706906	0.0750431746252024	NA	NA
ENSMUSG00000029831	26.6669096470778	2.82638401953413	0.639286826105056	4.42115167108052	9.81762289044896e-06	2.63719593853099e-05	Npvf	60531
ENSMUSG00000085224	3.71794340979287	-2.82638337595716	0.849863557368339	-3.32569075524223	0.000881997250588598	0.00187410555915127	NA	NA
ENSMUSG00000016982	1.34275975458534	2.82609187828208	1.31152114336826	2.15481991470156	0.0311759292282778	0.0507579055225954	Pom121l2	195236
ENSMUSG00000031645	7.73563744259577	2.82586389202914	0.763262530801736	3.70234850787295	0.000213612912726192	0.000492726908600946	F11	109821
ENSMUSG00000036931	26.1507058790161	-2.82428936297377	0.505204085691493	-5.59039295794303	2.2655631326476e-08	7.8247750257255e-08	Nfkbid	243910
ENSMUSG00000099041	22.270092209055	2.82416456150036	0.511928341229066	5.51671852103353	3.45387956863164e-08	1.17171677877942e-07	NA	NA
ENSMUSG00000075014	39.7635932489088	2.82385213855645	0.464116267822103	6.08436362682905	1.16954899642225e-09	4.49903713207041e-09	NA	NA
ENSMUSG00000033022	792.168979298083	-2.8233716608614	0.130147089018924	-21.6936981237502	2.35291189686858e-104	2.36075493652481e-102	Cdo1	12583
ENSMUSG00000022871	4.48211246417465	2.82223083652901	1.18041104047354	2.39088820737972	0.0168076697682648	0.0288437150748267	Fetub	59083
ENSMUSG00000085922	2.14109826003285	-2.82158412731366	1.09657187911228	-2.57309546328861	0.0100793401818079	0.0180308834824445	NA	NA
ENSMUSG00000027344	134.949648683487	2.82123897679077	0.199893862615684	14.1136848319094	3.12797084736032e-45	6.03962244543482e-44	Fsip1	71313
ENSMUSG00000031450	12.0186735494166	2.82044566104647	0.661205663478937	4.26561025839778	1.99356529929696e-05	5.20182998710985e-05	Grk1	24013
ENSMUSG00000022602	1534.14696583773	-2.81894032318318	0.23322156454825	-12.086962578454	1.23778762386381e-33	1.6045963102749e-32	Arc	11838
ENSMUSG00000109608	6.05264061773428	2.8176478328977	0.749360322406006	3.76007075454829	0.000169865306727123	0.000396478689687175	NA	NA
ENSMUSG00000028115	2.52237921062346	2.81700676403839	1.35044372498895	2.08598604437325	0.0369798872220798	0.0593065514875381	Bnipl	171388
ENSMUSG00000031766	26.5414834091327	2.81682153222357	0.423427548206033	6.65242860120417	2.88295688061742e-11	1.25216864079475e-10	Slc12a3	20497
ENSMUSG00000104985	2.94280725329094	2.81644836977627	1.06803439379868	2.63703901871455	0.00836332110643211	0.0151999383516652	NA	NA
ENSMUSG00000000739	8.61417447286064	-2.81452720397401	0.564614659612455	-4.98486384662039	6.20054602800471e-07	1.87949507343561e-06	Sult5a1	57429
ENSMUSG00000034664	356.536800050436	2.81430571026209	0.16870919887766	16.6814004748068	1.78973442324276e-62	5.82604955287604e-61	Itga2b	16399
ENSMUSG00000102969	2.4513793128382	-2.81411005197341	0.965254130878028	-2.91540845250111	0.00355223305730256	0.0068805727228587	NA	NA
ENSMUSG00000040412	43.1600717375635	-2.8135021397409	0.236904317904652	-11.8761116919501	1.57525884277342e-32	1.95003732688791e-31	5330417C22Rik	229722
ENSMUSG00000078442	4.62316830937307	2.81327851510006	0.697992523708323	4.03052814971937	5.56516632483586e-05	0.00013806412967779	Ccdc105	70976
ENSMUSG00000044122	178.025971447971	-2.81242031800451	0.191503709571708	-14.6859834950164	7.9275582510285e-49	1.70442502397113e-47	Proca1	216974
ENSMUSG00000071640	3.63296698837146	-2.81232986544576	1.05547583140046	-2.66451374989253	0.00770997144191636	0.0141128959091326	NA	NA
ENSMUSG00000027313	154.618011301189	2.81196421584982	0.46710344640603	6.02000314381221	1.74413683217678e-09	6.59960713163773e-09	Chac1	69065
ENSMUSG00000039646	3766.73481502625	2.81169090149768	0.162841751407937	17.2664005219035	8.42351631371674e-67	3.08998203608177e-65	Vasn	246154
ENSMUSG00000062859	327.014650774754	2.81136184964992	0.161815290360766	17.3738949105614	1.30088269426485e-67	4.8945711371715e-66	Tcp11	21463
ENSMUSG00000025127	2.78527436849269	-2.81106337669865	1.08131507554321	-2.59967093798861	0.0093313191507702	0.0168021859952367	Gcgr	14527
ENSMUSG00000036446	100.183896690378	2.81105791024901	0.300815691939581	9.34478481532675	9.20765114421491e-21	6.9459379239002e-20	Lum	17022
ENSMUSG00000109739	17.8665001689665	2.81102398794674	0.502095082875659	5.59858896017685	2.16103501014321e-08	7.47903957755186e-08	NA	NA
ENSMUSG00000089633	87.9589229636442	-2.81093043972934	0.564864615417054	-4.97629053583745	6.48143419459748e-07	1.95896222225434e-06	A230009B12Rik	319750
ENSMUSG00000026649	1078.26808754609	2.81004132438244	0.183630266141222	15.3027133458564	7.33344109046968e-53	1.78249669337268e-51	Cfap126	75472
ENSMUSG00000070564	9.08122751792617	-2.81000959161126	0.675586944619025	-4.15936041096216	3.19139986323705e-05	8.14361040470418e-05	Ntn5	243967
ENSMUSG00000020387	1034.60597327014	2.80879849804638	0.130275457997412	21.5604576734797	4.22409458876581e-103	4.12515690662005e-101	Jade2	76901
ENSMUSG00000102420	50.8705033174058	2.80762881800497	0.300079350430716	9.35628797508082	8.2587274275591e-21	6.24248427126784e-20	NA	NA
ENSMUSG00000026109	1532.88544203253	2.80741548756696	0.143038673122383	19.6269681917767	9.09843660857073e-86	5.50743657300619e-84	Tmeff2	56363
ENSMUSG00000031853	120.716704156357	2.80712563589338	0.22491133100311	12.4810325178973	9.47499270612252e-36	1.33116377705646e-34	Map3k21	234878
ENSMUSG00000043621	977.123338562457	2.80585773823813	0.17199480726023	16.313618898929	7.89721621448845e-60	2.34811274534445e-58	Ubxn10	212190
ENSMUSG00000036598	427.799378374755	2.80561449881863	0.247213020007329	11.3489754655133	7.50367659338485e-30	8.33560595482534e-29	Ccdc113	244608
ENSMUSG00000106350	3.58919879377304	2.80552290029888	1.05072592383949	2.67008059537269	0.00758330422977476	0.0138972430225889	Gm4869	101055939
ENSMUSG00000056737	578.278015529953	2.80484447545697	0.208008466496375	13.4842803406074	1.93544755643547e-41	3.28652157322693e-40	Capg	12332
ENSMUSG00000110760	6.63846793576527	2.80481626776277	0.660871615696903	4.24411671063377	2.19456118984652e-05	5.70056661833523e-05	Gm39456	105243569
ENSMUSG00000006542	13.9108554963849	2.80459465368566	0.727618128997686	3.85448704741464	0.000115972522810908	0.000276294507614017	Prkag3	241113
ENSMUSG00000108391	18.4020456705537	2.80353150733273	0.457631242045182	6.12618031671871	9.0013791098818e-10	3.49694666162364e-09	NA	NA
ENSMUSG00000035357	1150.00549232905	-2.80304331372898	0.167458869343559	-16.738697237817	6.84703610523486e-63	2.26240487729813e-61	Pdzrn3	55983
ENSMUSG00000041578	10.634606732449	-2.80261415229725	1.5583149110006	-1.79849023616008	0.072099354541364	0.108035946354159	Crx	12951
[truncated: 19,983 more rows]
