# Supplementary material for: Diverse but unique astrocytic phenotypes during embryonic stem cell differentiation, culturing and development
Source: Commun Biol. 2023 Jan 13;6:40. doi: 10.1038/s42003-023-04410-3 (PMC9839673; doi:10.1038/s42003-023-04410-3)
Supplement: Supplementary file 8 — Suppplementary Data 5 [file 42003_2023_4410_MOESM8_ESM.zip › contrasts_full.neoAC_direct_vs_AdAC_direct_ID6.csv]

gene_id	baseMean	log2FoldChange	lfcSE	stat	pvalue	padj	symbol	entrez
ENSMUSG00000111110	105.484266247951	-11.5629310442278	1.16811465165913	-9.89879805702664	4.21307838220062e-23	2.67709575743477e-22	NA	NA
ENSMUSG00000104674	357.25824611192	-11.3893592942817	0.846877657712982	-13.4486477362492	3.13553996923627e-41	3.61855145714435e-40	NA	NA
ENSMUSG00000110027	228.527568193254	-11.3167140042384	1.01467793385882	-11.1530108486748	6.92236595022399e-29	5.38044382823742e-28	C030029H02Rik	77383
ENSMUSG00000050854	584.432566358218	-10.8426113620216	0.629497062067267	-17.2242445841041	1.74693587489854e-66	3.88910050447271e-65	Tmem125	230678
ENSMUSG00000056673	441.570677911138	10.8086632170328	1.823511306592	5.92739029254133	3.07786841242959e-09	9.47862685722709e-09	Kdm5d	20592
ENSMUSG00000026418	281.560262591868	-10.7895554167863	0.86001629198431	-12.5457570017559	4.19387273293492e-36	4.17354916489035e-35	Tnni1	21952
ENSMUSG00000076439	4000.01796513507	-10.7254886305143	0.385391132806647	-27.8301385722213	1.87378685694989e-170	3.00530792757372e-168	Mog	17441
ENSMUSG00000109792	88.5098776998982	-10.676534459227	1.03920240598149	-10.2737776565706	9.25096565105237e-25	6.25643177133191e-24	NA	NA
ENSMUSG00000050121	1533.09799144765	-10.5992097687289	0.391821793976054	-27.0510980544809	3.70753085645468e-161	5.18889015980119e-159	Opalin	226115
ENSMUSG00000020411	331.930406342242	-10.5198469601817	0.743135893171818	-14.1560205298137	1.71430847483603e-45	2.20800117922463e-44	Nipal4	214112
ENSMUSG00000081225	213.931111999712	-10.3976229166264	0.853564866170735	-12.181409203582	3.90476090179758e-34	3.65305740316209e-33	Cyp2j12	242546
ENSMUSG00000068457	362.644332686601	10.3718644918904	1.62263036944804	6.39200688411776	1.6372252584189e-10	5.45981948751533e-10	Uty	22290
ENSMUSG00000086503	12136.6259442765	-10.3259692880534	0.786397624391899	-13.1307228910288	2.1955060512362e-39	2.41571629763711e-38	Xist	213742
ENSMUSG00000069045	500.493932501444	10.2905875444081	1.5649828615424	6.57552730914	4.84810438934562e-11	1.67390631280785e-10	Ddx3y	26900
ENSMUSG00000069049	993.957912998209	10.2395932568372	1.29724629393604	7.89333012913746	2.9422795620022e-15	1.30055740929138e-14	Eif2s3y	26908
ENSMUSG00000019232	1010.52065685872	-10.2327448573756	0.468412683217316	-21.8455759717937	8.56385759853273e-106	4.54525707759806e-104	Etnppl	71760
ENSMUSG00000032517	12312.7518938896	-10.2297499366556	0.393007873745844	-26.0293765596949	2.30359085425192e-149	2.6640422021304e-147	Mobp	17433
ENSMUSG00000105891	212.945453934271	-10.2166470952903	0.740295037440193	-13.8007774989518	2.52118673432451e-43	3.0776686729618e-42	A230001M10Rik	319951
ENSMUSG00000104727	38.4323062865607	-10.1769568476332	1.04312858403154	-9.75618634502443	1.73559392888324e-22	1.07698970345528e-21	NA	NA
ENSMUSG00000110205	40.8342905939232	-10.1259978848274	1.04325048766094	-9.70620000143086	2.83717828810222e-22	1.7472342635782e-21	NA	NA
ENSMUSG00000033579	2769.73137529497	-10.0983611170832	0.468395897278062	-21.5594568094356	4.31643465456642e-103	2.15556860601791e-101	Fa2h	338521
ENSMUSG00000036634	16194.9113698105	-10.0920756167082	0.357594905135174	-28.2220900571647	3.13321526848206e-175	5.50769112754851e-173	Mag	17136
ENSMUSG00000004894	2667.95003766606	-10.0587181092945	0.281763886353718	-35.6991033856875	4.081847133674e-279	4.27097271753423e-276	Hapln2	73940
ENSMUSG00000034923	39.1751596559909	-10.0138055771373	1.04048055212318	-9.62421215533857	6.31892856116146e-22	3.81864183922994e-21	Ly6g6f	433099
ENSMUSG00000037280	1542.61150983465	-9.92503665350455	0.485231474710049	-20.4542309614917	5.50840082013333e-93	2.18871774359475e-91	Galnt6	207839
ENSMUSG00000108569	30.9547633945193	-9.77192103487342	1.05072236642084	-9.30019322626611	1.40190678341759e-20	7.99483460992334e-20	NA	NA
ENSMUSG00000017868	124.759019533383	-9.73461537503072	0.881139959629404	-11.0477515730021	2.24773972528851e-28	1.7149161452696e-27	Sgk2	27219
ENSMUSG00000105948	27.2279404357237	-9.7115914853594	1.04798134312393	-9.26695074209057	1.9154343929167e-20	1.08669868101107e-19	NA	NA
ENSMUSG00000026830	3859.79581309437	-9.68626856039996	0.241400227250463	-40.1253498007276	0	0	Ermn	77767
ENSMUSG00000037578	161.291979406129	-9.57297878748711	0.91811243179729	-10.4268044478465	1.87074181303028e-25	1.29958298633305e-24	Pkd2l1	329064
ENSMUSG00000050063	631.998836911153	-9.54346651599679	0.507305783241615	-18.8120593757385	6.01549040187095e-79	1.78861123951706e-77	Klk6	19144
ENSMUSG00000097783	40.847158301312	-9.51389189033625	1.06040142016314	-8.97197203760116	2.91252361054101e-19	1.56433344645362e-18	NA	NA
ENSMUSG00000047109	56.6016286744014	-9.50986673726948	1.04987353516296	-9.058106923129	1.32734105780535e-19	7.23534236248001e-19	Cldn14	56173
ENSMUSG00000027470	33.7727339501549	9.45055960439135	1.05081144678727	8.99358265775019	2.3929980411169e-19	1.29002320798483e-18	Mylk2	228785
ENSMUSG00000106275	38.2307301325232	-9.4429050587436	1.03891539264107	-9.08919544905233	9.97746179172461e-20	5.4685649276519e-19	NA	NA
ENSMUSG00000078926	223.829927058194	9.32297679659759	1.04926128922793	8.88527661537732	6.3761922221274e-19	3.37762950088731e-18	Cdc20b	238896
ENSMUSG00000045087	968.112591214472	-9.27992927552853	0.355585286105655	-26.0976188783334	3.87990265487436e-150	4.60827573165158e-148	S1pr5	94226
ENSMUSG00000104572	54.3313943127392	-9.2658105794471	1.02880469786427	-9.00638439801284	2.12961721351226e-19	1.15114585565818e-18	NA	NA
ENSMUSG00000065485	38.3915871366011	-9.26068658838717	1.05057380937523	-8.81488430964638	1.19808713598172e-18	6.26351859122682e-18	Mir219a-2	723904
ENSMUSG00000086844	402.752961366866	-9.25981245852776	0.445459814676225	-20.7870882029125	5.66454480318579e-96	2.41215199535662e-94	B230206H07Rik	320871
ENSMUSG00000094732	33.7962023585	-9.24787025015051	1.0396330628516	-8.89532141733224	5.82504583502365e-19	3.09313030770843e-18	1500015L24Rik	68994
ENSMUSG00000047797	1075.80508360478	-9.23098882251809	0.320707726758196	-28.7831818579101	3.48309743360541e-182	7.08649073227886e-180	Gjb1	14618
ENSMUSG00000047976	750.493284400622	-9.18267836192658	0.375091470639801	-24.4811708095188	2.34436107874672e-132	1.96613152608021e-130	Kcna1	16485
ENSMUSG00000073680	4267.28364600012	-9.14147367432624	0.22466453559878	-40.6894379211309	0	0	Tmem88b	320587
ENSMUSG00000056973	91.2093407072689	-9.11503263343402	0.88317474470605	-10.320757798014	5.67732804825402e-25	3.8645579059568e-24	Ces1d	104158
ENSMUSG00000111219	20.7332065579525	-9.11283741370547	1.06217373732351	-8.57942264385884	9.53505183440726e-18	4.78123445817962e-17	NA	NA
ENSMUSG00000091712	1153.19848490997	-9.04753373211413	0.308602512642563	-29.3177578323653	6.15937679128187e-189	1.33999986371125e-186	Sec14l5	665119
ENSMUSG00000104494	55.8184008550701	-9.03101928639941	1.07258057627289	-8.41989822133581	3.7681151765408e-17	1.8378866764513e-16	NA	NA
ENSMUSG00000085773	17.0925625817043	-9.00710189931253	1.06416392386789	-8.46401733538815	2.5832140113912e-17	1.2709574893036e-16	NA	NA
ENSMUSG00000043301	66.7968126629023	8.97384455479905	0.86182550406374	10.4126003610765	2.17206117753557e-25	1.50652462922946e-24	Kcnj6	16522
ENSMUSG00000031425	93655.1071028471	-8.94816627912626	0.25371757189898	-35.2682165927752	1.80402196610339e-272	1.53791834902357e-269	Plp1	18823
ENSMUSG00000090257	30.9648530832625	-8.94257897245328	1.04516328068246	-8.55615494510486	1.16694430665116e-17	5.83021083448065e-17	NA	NA
ENSMUSG00000098758	16.2563516782069	-8.92315323762691	1.07990892643153	-8.2628757103738	1.42204286706902e-16	6.73852661593867e-16	7630403G23Rik	77119
ENSMUSG00000092624	26.6702053112871	-8.79499033623976	1.04511730699721	-8.41531402968458	3.91843778983004e-17	1.90951061334965e-16	NA	NA
ENSMUSG00000054162	673.663133987009	-8.7659623423907	0.278761550978463	-31.4460954590827	4.74660899278956e-217	1.62964436560258e-214	Spock3	72902
ENSMUSG00000041607	42787.4170967641	-8.74757451311901	0.298187231645591	-29.3358453507355	3.62158294652725e-189	8.03808505899427e-187	Mbp	17196
ENSMUSG00000095334	406.799351892159	-8.70831690950718	0.400817273117446	-21.726401264537	1.15507678226933e-104	5.97188285571857e-103	NA	NA
ENSMUSG00000031073	16.6528589115903	8.66646236338656	1.41202547613359	6.13761048215438	8.37719575401059e-10	2.68287599916739e-09	Fgf15	14170
ENSMUSG00000106961	30.0432324016764	-8.65714277333271	1.04661352248897	-8.27157550262205	1.32200267334796e-16	6.27530022498916e-16	NA	NA
ENSMUSG00000100147	729.592430839481	-8.65667513240293	0.339428234860901	-25.5036978168609	1.79359281115034e-143	1.89474109804839e-141	1700047M11Rik	67330
ENSMUSG00000105843	353.650233922525	-8.65497160840711	0.399791014773768	-21.648739687921	6.24651431248728e-104	3.16985355631139e-102	NA	NA
ENSMUSG00000026437	848.860214332186	-8.59258056586522	0.284020911235384	-30.2533377859072	4.7156775871957e-201	1.23354266218394e-198	Cdk18	18557
ENSMUSG00000108393	26.9224928542294	-8.57472874367628	1.08120171986776	-7.9307390897649	2.17845469215804e-15	9.69797185420337e-15	NA	NA
ENSMUSG00000100671	14.4529090361409	-8.56877928744573	1.05798299375444	-8.09916542896208	5.53374924193483e-16	2.54113003329225e-15	NA	NA
ENSMUSG00000033740	499.110473571731	-8.5677689458081	0.356295649997015	-24.0467963778954	9.01751505053359e-128	7.02630702855938e-126	St18	240690
ENSMUSG00000000031	848.681645080759	8.2772948023707	0.397300654247526	20.8338312909341	2.136663514515e-96	9.27844019850555e-95	H19	14955
ENSMUSG00000037625	8600.25471631803	-8.27265287502948	0.248674503473804	-33.2669926328049	1.15943693014323e-242	6.21373357708226e-240	Cldn11	18417
ENSMUSG00000058669	40.280705005303	-8.25923238278031	1.02366409582224	-8.06830328082012	7.12818036820595e-16	3.25628913161308e-15	Nkx2-9	18094
ENSMUSG00000027674	5497.59256133348	-8.25858376135353	0.188613662765746	-43.7857132948556	0	0	Pex5l	58869
ENSMUSG00000075277	11.7776494531762	-8.22068954729198	1.06732572642148	-7.70213754226111	1.33808743154226e-14	5.70522302781576e-14	NA	NA
ENSMUSG00000110633	10.7534671609527	-8.18074890551956	1.07458447472179	-7.61294165136487	2.6792676422778e-14	1.12436111351738e-13	Gm32122	102634575
ENSMUSG00000043298	281.101136269885	-8.17576350388673	0.351305995390163	-23.2724849879282	8.42355023934623e-120	5.76606446757491e-118	Smco3	654818
ENSMUSG00000086189	15.6314852998377	-8.14905447158033	1.08956433572556	-7.47918613374377	7.47842908660203e-14	3.05207136552575e-13	Gm15462	108168861
ENSMUSG00000067028	73.4484014926331	8.1188979394519	0.622685494750974	13.0385210638299	7.38761698061999e-39	7.98465853001294e-38	Cntnap5b	241175
ENSMUSG00000027375	14387.1606812663	-8.09733227489233	0.238025225423864	-34.0187988918946	1.17482903337518e-253	7.59250539716262e-251	Mal	17153
ENSMUSG00000029832	250.100010186564	-8.07931886668526	0.436134086225289	-18.5248507783724	1.30163522735668e-76	3.6999781178148e-75	Nfe2l3	18025
ENSMUSG00000074758	84.913303337807	-8.07280804108363	0.592989432149332	-13.6137468956625	3.31787811275985e-42	3.95142199304456e-41	Gm5535	433481
ENSMUSG00000069053	14.2790223566314	8.00762319970415	1.91016455759877	4.19211170464307	2.76369848669419e-05	6.19281530166545e-05	Uba1y	22202
ENSMUSG00000087116	9.48690792759303	-8.00083578870063	1.07865989894394	-7.41738503168032	1.1945530127446e-13	4.82232470127449e-13	NA	NA
ENSMUSG00000109654	13.1568283692053	-7.93265815280111	1.06888442387001	-7.42143675747475	1.15856572611866e-13	4.68048624747295e-13	NA	NA
ENSMUSG00000060284	108.566412680656	-7.92056056517931	0.54258584495619	-14.5978016913044	2.90047973554721e-48	4.03368615374549e-47	Sp7	170574
ENSMUSG00000048782	452.100011019846	-7.91315289292064	0.366617591913804	-21.584214907999	2.52744595105736e-103	1.26504714994495e-101	Insc	233752
ENSMUSG00000031775	2747.27690371859	-7.8132838583751	0.28206469404496	-27.7003255754146	6.91939035118376e-169	1.10173742164175e-166	Pllp	67801
ENSMUSG00000028364	36873.1752229573	7.75217103579213	0.228402086751433	33.9408940874901	1.66199644683951e-252	1.04340136932584e-249	Tnc	21923
ENSMUSG00000061451	2577.83427631738	-7.74472363673665	0.234760533020342	-32.9898877681691	1.1342770447057e-238	5.66442488711783e-236	Tmem151a	381199
ENSMUSG00000043448	1450.5702166453	-7.74437949137224	0.242698831917745	-31.9094221845985	1.976230535659e-223	7.65329969201389e-221	Gjc2	118454
ENSMUSG00000036098	5957.66036543061	-7.73904859725604	0.194186118180874	-39.8537684864143	0	0	Myrf	225908
ENSMUSG00000092312	21.4607620804196	-7.73772524454658	1.07751403926974	-7.18108995571944	6.91578277763989e-13	2.66784576848809e-12	NA	NA
ENSMUSG00000000983	19.664236944853	-7.73531698970638	1.04205631508549	-7.42312759658464	1.14386480927231e-13	4.62279592682371e-13	Wfdc18	14038
ENSMUSG00000104155	8.74482430443276	-7.73273484171024	1.08481199271067	-7.12817971562805	1.01704931509779e-12	3.89263623073396e-12	NA	NA
ENSMUSG00000104093	132.775483818791	-7.73269046132872	0.450356391139062	-17.17015815357	4.44207992338008e-66	9.76058221564305e-65	A330015K06Rik	102637797
ENSMUSG00000038173	563.526966935169	-7.70657187217732	0.316284091688953	-24.3659800624948	3.92551837163736e-131	3.23053989438157e-129	Enpp6	320981
ENSMUSG00000028174	76.6569217512705	-7.68339138660757	0.758284665143136	-10.1325949736267	3.95998202547184e-24	2.61613605068228e-23	Rpe65	19892
ENSMUSG00000021573	6322.79526956616	-7.63020929207111	0.226892414938042	-33.6291951150271	6.28177628357507e-248	3.73052622375662e-245	Tppp	72948
ENSMUSG00000107385	6.31972174215379	7.58640245325029	1.11448716441945	6.8070792517401	9.96000709359227e-12	3.58713712288974e-11	C330024D21Rik	320479
ENSMUSG00000109598	156.431592909121	-7.58520389537279	0.781294360095572	-9.70850972794034	2.77362610775213e-22	1.70953398220582e-21	NA	NA
ENSMUSG00000037166	1080.76563479918	-7.58213935770519	0.466338653070429	-16.2588696171409	1.93270816006237e-59	3.59893189839411e-58	Ppp1r14a	68458
ENSMUSG00000078771	673.768710586872	-7.57227087058631	0.267338670052436	-28.3246373190272	1.7188763718275e-176	3.12139425769965e-174	Evi2a	14017
ENSMUSG00000097007	10.7441898835722	-7.57222432154611	1.09974550225462	-6.88543331709209	5.76118968897766e-12	2.11054719966499e-11	NA	NA
ENSMUSG00000105966	10.5593427663582	-7.56917436718101	1.07904297577455	-7.01471075491479	2.30425147456753e-12	8.63868241779089e-12	NA	NA
ENSMUSG00000018166	1230.81650841589	-7.55993375802476	0.286649688622526	-26.3734239320247	2.76542278120323e-153	3.47226484407877e-151	Erbb3	13867
ENSMUSG00000110390	63.2575573018335	-7.53425890428533	0.633403332027075	-11.8948835967968	1.25828336666822e-32	1.12117844346313e-31	NA	NA
ENSMUSG00000005125	5902.48809463173	-7.5323498364421	0.672396428225615	-11.2022454615341	NA	NA	Ndrg1	17988
ENSMUSG00000046764	5.98976573840384	-7.5126292861019	1.23762678694263	-6.07018962853956	1.27759302683863e-09	4.04503625053679e-09	A530053G22Rik	208079
ENSMUSG00000109482	11.2967440090804	-7.4992552757339	1.08307907568701	-6.92401454711611	4.39020799194442e-12	1.6180147636195e-11	NA	NA
ENSMUSG00000099876	35.3458873967149	7.48500640950892	1.50272172374508	4.98096639666245	6.32675263574651e-07	1.64284726619308e-06	NA	NA
ENSMUSG00000109885	7.37913190328654	-7.47786070857359	1.12094350758719	-6.67104154487637	2.53994300534168e-11	8.91821151428135e-11	NA	NA
ENSMUSG00000100534	5.54717859774915	-7.4015277563253	1.15859550942249	-6.38836219899957	1.67671821580242e-10	5.59067213290237e-10	NA	NA
ENSMUSG00000104651	40.2275581642936	-7.39862994542346	1.04066002657719	-7.10955524039692	1.1641749894981e-12	4.43796270718977e-12	NA	NA
ENSMUSG00000032854	3122.48900659355	-7.37309178079575	0.259116190398852	-28.4547706935893	4.25383308950871e-178	7.98884397228845e-176	Ugt8a	22239
ENSMUSG00000097079	42.7038225212032	7.37068378485931	0.622352661579398	11.8432590392626	2.33211080563234e-32	2.05549421308301e-31	NA	NA
ENSMUSG00000038932	23.865787814801	7.35383754373368	1.08715075205931	6.76432181075519	1.33935085072148e-11	4.78529369803301e-11	Tcfl5	277353
ENSMUSG00000110296	35.8173595532107	-7.31785459438808	0.701105358235054	-10.4375961593132	1.66985613831689e-25	1.16260294446252e-24	NA	NA
ENSMUSG00000092447	5.38897672942011	-7.31392433544739	1.14616201660845	-6.38123077668341	1.75670340186186e-10	5.85203818209681e-10	NA	NA
ENSMUSG00000028328	1138.95512387359	-7.28484895507371	0.238089072318019	-30.5971579633996	1.33528204431267e-205	3.62224103205955e-203	Tmod1	21916
ENSMUSG00000044519	128.373203862039	-7.2456730378659	0.519843762405729	-13.9381744321302	3.7131674188603e-44	4.64367829792928e-43	Zfp488	382867
ENSMUSG00000069805	41.0041242593937	7.24366963983905	1.05384732613999	6.8735474865899	6.26246492765137e-12	2.28769978146772e-11	Fbp1	14121
ENSMUSG00000102771	5.64412878301981	-7.21427201534897	1.16562750528234	-6.18917448555019	6.04801075664146e-10	1.95029263803468e-09	NA	NA
ENSMUSG00000002831	664.021076472044	-7.17681810358363	0.320623994195694	-22.3839083584095	5.64713850558211e-111	3.30012165912648e-109	Plin4	57435
ENSMUSG00000029602	262.178120882668	-7.16538093201677	0.525841077467566	-13.6265142436666	2.7857160924288e-42	3.32665976624663e-41	Rasal1	19415
ENSMUSG00000020327	9.54649388191437	-7.15207101797425	1.12180990299373	-6.37547502378775	1.82396714471571e-10	6.06691342277299e-10	Fgf22	67112
ENSMUSG00000053024	8544.38504506398	-7.14861518640053	0.218719876034218	-32.6838845925559	2.64626260288963e-234	1.23715591858072e-231	Cntn2	21367
ENSMUSG00000079466	4.8523130561356	7.14695592945521	2.30967666049509	3.09435344422766	0.00197242356163176	0.0035641499111624	Prdm12	381359
ENSMUSG00000029727	52.1712658831114	-7.13427860639497	0.621242814683123	-11.4838810812387	1.58980385374525e-30	1.31424981483613e-29	Cyp3a13	13113
ENSMUSG00000037754	3283.5682468932	-7.12527885034694	0.260859812667276	-27.3145900761462	2.8462192230442e-164	4.28355993068152e-162	Ppp1r16b	228852
ENSMUSG00000042448	4.61041036043533	-7.12305557502985	1.2090003012483	-5.89169048814564	3.82264665836354e-09	1.17049909454044e-08	Hoxd1	15429
ENSMUSG00000041377	112.809207411724	-7.11852057780161	0.433550075031506	-16.4191427651911	1.39523963767928e-60	2.6658783094545e-59	Ninj2	29862
ENSMUSG00000030683	6624.86579994216	-7.10167723223217	0.219345122254043	-32.3767274113672	5.83660634089905e-230	2.41976888921839e-227	Sez6l2	233878
ENSMUSG00000104415	92.9015133932559	-7.08992869815482	0.435112398799433	-16.294476364538	1.08024886391244e-59	2.02011134355303e-58	NA	NA
ENSMUSG00000022044	3701.13170489562	-7.08683593373114	0.183018896532084	-38.7218810080017	0	0	Stmn4	56471
ENSMUSG00000109384	19.2837279629647	-7.07732264811499	0.891429604223112	-7.9392950543559	2.03333560100782e-15	9.06073477204318e-15	NA	NA
ENSMUSG00000049583	1805.0460933287	7.0294543030005	0.252016643705933	27.8928177108924	3.26078893062982e-171	5.34696381886038e-169	Grm5	108071
ENSMUSG00000032554	1211.05601949841	-6.99251058036663	0.24432858571338	-28.6192897157334	3.86652167834727e-180	7.45255095073023e-178	Trf	22041
ENSMUSG00000085861	7.48584667697093	-6.98700668635649	1.75151011744104	-3.98913292979691	6.63152532329737e-05	0.000142745401576032	Armh2	666145
ENSMUSG00000054385	19.508625655835	-6.96733121430831	1.05478605432845	-6.60544494849641	3.96325167101995e-11	1.3753084170455e-10	Ceacam2	26367
ENSMUSG00000033006	3090.48414054921	-6.96346944408257	0.424801422753849	-16.3922931306131	2.1709793450462e-60	4.13012373581819e-59	Sox10	20665
ENSMUSG00000024553	6.48681814046427	6.96302104006612	1.12891113361487	6.16790891039396	6.91989855781178e-10	2.22654753273976e-09	Galr1	14427
ENSMUSG00000025727	75.3838204309136	-6.93404557030367	0.500994044882398	-13.8405748354381	1.45042041403874e-43	1.78244338689448e-42	A930017K11Rik	100034748
ENSMUSG00000028640	69.6544494935555	6.91812862298028	0.452718614364692	15.2812992518291	1.01888902645316e-52	1.5968650911737e-51	Tfap2c	21420
ENSMUSG00000074651	239.551642367643	6.89396107709755	0.756439609133903	9.11369657782846	7.96217664095175e-20	4.37929680429619e-19	Mcidas	622408
ENSMUSG00000049409	105.346475047902	6.88882190331146	0.897745485060798	7.67346872576577	1.67406363202782e-14	7.08614914015552e-14	Prokr1	58182
ENSMUSG00000070369	12.3861348298706	-6.88781987941552	1.09407909209679	-6.29554108946098	3.06329399514229e-10	1.00522340136293e-09	Itgad	381924
ENSMUSG00000108546	7.99330600579855	-6.8806356294762	1.13233162545249	-6.07651987705157	1.22818786453934e-09	3.89253886449199e-09	NA	NA
ENSMUSG00000022367	237.387843877864	6.8678240984333	0.473396677556589	14.5075460476005	1.08534378203751e-47	1.48494762906041e-46	Has2	15117
ENSMUSG00000098659	23.6015841117907	6.82583125299782	0.870823062146587	7.83836757397316	4.56441242775132e-15	1.99430968930165e-14	1110015O18Rik	100503859
ENSMUSG00000101641	4.44027435390978	-6.80281956712233	1.31351472970239	-5.1790965211815	2.22963091954896e-07	6.01641657807311e-07	NA	NA
ENSMUSG00000030607	50.5953994189686	6.78064458257251	0.509706052736851	13.3030489753144	2.22218320206641e-40	2.51302272254273e-39	Acan	11595
ENSMUSG00000040298	60.3259628920742	-6.76670892522196	0.537853900035428	-12.5809423800334	2.68803958837456e-36	2.68840663975212e-35	Btbd16	330660
ENSMUSG00000041737	15.7843225154779	-6.76525293161638	0.90125722347225	-7.50646181292403	6.07468468888076e-14	2.49167531582559e-13	Tmem45b	235135
ENSMUSG00000030994	246.598594384123	-6.75187780929174	0.324753932925131	-20.7907499332682	5.24842373221058e-96	2.24365009081445e-94	D7Ertd443e	71007
ENSMUSG00000073529	4.54154338364984	-6.73292608413724	1.12437717568948	-5.98813834868939	2.12256482564629e-09	6.60330127621774e-09	NA	NA
ENSMUSG00000100269	3.48716842229567	-6.72024085742521	1.24962616060704	-5.37780103303908	7.54010751388573e-08	2.106264713992e-07	NA	NA
ENSMUSG00000110507	3.42607795949693	-6.71273576846664	1.41129473844352	-4.75643789040832	1.97038823441913e-06	4.91211035567183e-06	8030455M16Rik	77171
ENSMUSG00000085881	80.9286445387515	-6.70688288905893	0.469293496804374	-14.2914464716197	2.47416520871674e-46	3.2789404180418e-45	NA	NA
ENSMUSG00000002007	390.065435043133	-6.69960840169796	0.251547532531689	-26.6335683529472	2.77437181181309e-156	3.69462253460419e-154	Srpk3	56504
ENSMUSG00000027858	4942.51200841198	-6.67253916361927	0.211830241725032	-31.4994644262391	8.83440262425343e-218	3.08124331528128e-215	Tspan2	70747
ENSMUSG00000090671	59.5660504714444	-6.66571997248483	0.566615799227283	-11.7640912617953	5.97664027678664e-32	5.17841943224893e-31	NA	NA
ENSMUSG00000056706	9.05309528455197	6.65230948380238	1.09746619457602	6.06151653388496	1.3484402332172e-09	4.26197889017282e-09	Krtap7-1	71363
ENSMUSG00000070847	5.61998248096322	-6.64012693652126	1.18198053412326	-5.61779720124292	1.93407313004406e-08	5.66254348920162e-08	Vmn2r30	22306
ENSMUSG00000073538	19.3009808333358	-6.63717464776213	0.873758764835667	-7.59611796170128	3.05146388392692e-14	1.27689613257525e-13	NA	NA
ENSMUSG00000085110	3.74583952575286	-6.63370339658584	1.15170085616021	-5.75991878542377	8.41544170992374e-09	2.52130489081203e-08	NA	NA
ENSMUSG00000024125	9.24476051940877	-6.63232857275715	1.08956470763264	-6.08713601523273	1.14948313827224e-09	3.65152421530372e-09	Sbpl	638345
ENSMUSG00000091735	552.57423814455	-6.62195780112975	0.287814603421362	-23.0077199781109	3.90151590053124e-117	2.52141202595215e-115	Gpr62	436090
ENSMUSG00000109031	3.52270685175808	-6.62189507346015	1.20470754686908	-5.49668265187667	3.87002228416894e-08	1.10536851228447e-07	NA	NA
ENSMUSG00000085224	3.71794340979287	6.61193254784497	1.25437423539099	5.27110041110179	1.35608251877583e-07	3.71443545064339e-07	NA	NA
ENSMUSG00000020992	12.4634080727221	-6.57713576654025	1.04249312028875	-6.30904476829403	2.80762904137468e-10	9.22704650405711e-10	NA	NA
ENSMUSG00000099762	49.704251825037	-6.56645468753941	0.526789979223821	-12.4650334032825	1.15823244101791e-35	1.14124849446128e-34	Gm21149	100861702
ENSMUSG00000045514	4.47458876093425	-6.56264687751121	1.25744473269819	-5.21903405124556	1.79858697029916e-07	4.88689891163391e-07	Olfr460	258381
ENSMUSG00000037798	4.37664027384605	-6.56182786636898	1.21239391123365	-5.41229035016524	6.22236862476663e-08	1.75184909977798e-07	Mat1a	11720
ENSMUSG00000041782	68.386049920757	-6.56091019629377	0.638663797456893	-10.2728700490286	9.33843643604853e-25	6.31170297783126e-24	Lad1	16763
ENSMUSG00000062591	15196.8275230049	-6.55953380531901	0.20171041184901	-32.5195598243542	5.64223072602044e-232	2.47953471485694e-229	Tubb4a	22153
ENSMUSG00000086121	3.25026970551028	-6.55832438687608	1.32062978357829	-4.96605821588098	6.83274514801752e-07	1.76880194553946e-06	NA	NA
ENSMUSG00000065600	6.62542712244727	-6.5495500516686	1.15797649046634	-5.6560302437841	1.54914181356334e-08	4.56780637002512e-08	Mir338	723844
ENSMUSG00000110353	43.8228394502242	-6.53987258551592	0.54425232636542	-12.0162510451539	2.91917917272932e-33	2.65383218710721e-32	Gm33543	102636491
ENSMUSG00000085761	3.9055922239946	-6.52430533727583	1.18094836508413	-5.52463217713252	3.30176590292282e-08	9.47495131055545e-08	4930455G09Rik	78917
ENSMUSG00000097146	3.7730950618443	-6.51576033324656	1.17698345526048	-5.53598294362139	3.09487686082922e-08	8.90334240154497e-08	NA	NA
ENSMUSG00000109981	2.93898928712347	-6.50489708740137	5.1033774107152	-1.27462591219366	0.202441681388304	0.255529128282698	NA	NA
ENSMUSG00000023805	1819.29942323533	-6.48936074147147	0.162438037379343	-39.9497608205941	0	0	Synj2	20975
ENSMUSG00000097519	49.2475828154812	6.48328468933462	1.02697455490902	6.31299447327493	2.73687275562943e-10	9.00124308628132e-10	4930558J18Rik	75323
ENSMUSG00000029811	30.2522891525638	-6.4829546922735	0.723789093429053	-8.95696654056997	3.33732920592483e-19	1.78856425955576e-18	Aoc1	76507
ENSMUSG00000075555	126.246946953681	-6.47119521701362	0.366653896175	-17.6493289298772	1.02972476235909e-69	2.48093664510046e-68	Gm10863	100041655
ENSMUSG00000034098	71.7109065474549	6.47024191792509	0.406921561682133	15.9004646772179	6.28964857549723e-57	1.10312080739918e-55	Fstl5	213262
ENSMUSG00000086831	3.71712420218227	-6.45284391598078	1.24845773484808	-5.16865227861801	2.35788126017897e-07	6.35333557470978e-07	NA	NA
ENSMUSG00000064147	10.1980659175387	-6.43310113458658	1.07977102608679	-5.95783826308142	2.55596282574118e-09	7.9057110318146e-09	Rab44	442827
ENSMUSG00000020701	108.0015495668	6.41708492811549	0.536923448279808	11.9515825741537	6.37005225157551e-33	5.73644090671593e-32	Tmem132e	270893
ENSMUSG00000026170	441.168905009408	-6.39043764142908	0.186213882970536	-34.3177293738094	4.26899538964662e-258	2.93133236552204e-255	Cyp27a1	104086
ENSMUSG00000109870	12.1834942752738	-6.38645457392799	1.08612362750115	-5.88004386629662	4.10157769661216e-09	1.25363703891583e-08	NA	NA
ENSMUSG00000073067	3.47990565939467	-6.37779866192228	1.1805671710281	-5.40231747793574	6.57853829993003e-08	1.84823196604478e-07	9130019P16Rik	100042056
ENSMUSG00000111058	36.8188381432624	-6.35666371305428	0.564778555382581	-11.2551435469222	2.18470107569012e-29	1.73113727862023e-28	NA	NA
ENSMUSG00000105422	23.8736858474153	-6.342168292072	0.708425161433487	-8.95248875581822	3.47556299725718e-19	1.86083201117768e-18	NA	NA
ENSMUSG00000060716	3160.13303682254	-6.34177606925185	0.179394025844559	-35.3510995664196	9.64341940575689e-274	9.21281976533462e-271	Plekhh1	211945
ENSMUSG00000091017	4.7355308334255	6.33011397143011	1.19469687694651	5.29851052060088	1.16751151115321e-07	3.2135450876324e-07	Fam71a	619288
ENSMUSG00000049721	543.320011981553	-6.30419551492608	0.257576160321312	-24.47507372989	2.72237925097834e-132	2.27448058105502e-130	Gal3st1	53897
ENSMUSG00000027832	596.383096225227	6.29810691727844	0.260614819566843	24.1663422200866	5.02774524454553e-129	3.98825437755953e-127	Ptx3	19288
ENSMUSG00000036223	227.361486597194	6.29667534797502	0.666962038149506	9.4408301939421	3.69837375855314e-21	2.16416422361353e-20	Ska1	66468
ENSMUSG00000046080	4.48709405615256	-6.28987732157957	1.19183929102062	-5.277454241497	1.30990899318142e-07	3.59154358711945e-07	Clec9a	232414
ENSMUSG00000053441	51.3759922420846	6.27413448415049	0.734676916075411	8.53999131709003	1.34231922048864e-17	6.68512697910175e-17	Adamts19	240322
ENSMUSG00000031722	95.9635857502577	-6.26663538852668	0.403605135377318	-15.5266492897029	2.29038708363827e-54	3.74733249358031e-53	Hp	15439
ENSMUSG00000086750	17.0252152907829	-6.26547702484585	0.78398291903458	-7.99185399671889	1.32924405871239e-15	5.97534363790657e-15	NA	NA
ENSMUSG00000043144	2.50424062756227	-6.2500820497769	1.56084445687014	-4.004295253295	6.22026376433911e-05	0.000134195243685639	Aqp6	11831
ENSMUSG00000103685	21.3397625876364	-6.24891435560287	1.04336887938762	-5.98917073247432	2.10913665332649e-09	6.56338474487225e-09	NA	NA
ENSMUSG00000035189	415.07706138557	-6.24828498374075	0.21772102774075	-28.6985829920886	3.97378622268403e-181	7.86630672712037e-179	Ano4	320091
ENSMUSG00000056966	2655.64859749076	-6.234099378628	0.22642252071417	-27.5330358436287	7.06523576579032e-167	1.08562535301896e-164	Gjc3	118446
ENSMUSG00000075184	7.32874492136493	-6.22924222237363	1.77948995288094	-3.50057734930657	0.000464251490070247	0.000907723615528879	F930017D23Rik	414125
ENSMUSG00000110713	4.58239350658098	-6.22119276545112	1.25082143167501	-4.97368577792926	6.56917588567977e-07	1.70342409144975e-06	NA	NA
ENSMUSG00000100522	3.03350496225649	-6.22082000835875	1.31053022861538	-4.7467962756809	2.06663919257148e-06	5.13981471175701e-06	NA	NA
ENSMUSG00000093637	6.60314282733793	-6.21004708110982	1.11246400198405	-5.58224542100631	2.37433008721633e-08	6.8945625751823e-08	NA	NA
ENSMUSG00000078721	7.24691777492543	-6.20883703613144	1.1101093938809	-5.59299567263872	2.23184855582381e-08	6.49886142553891e-08	Fam205a1	433698
ENSMUSG00000037996	3002.63232720995	-6.20358451565564	0.207041491878732	-29.9630014223873	2.97924746925416e-197	7.61197728394438e-195	Slc24a2	76376
ENSMUSG00000084850	15.2930214983723	-6.199659542451	1.06582665715826	-5.81676157263763	5.9998624966274e-09	1.8141596069684e-08	NA	NA
ENSMUSG00000108993	3.76370302606326	6.18978645823857	1.21373880541169	5.0997681137327	3.40069844476566e-07	9.04096151564863e-07	NA	NA
ENSMUSG00000019828	34.6420413420687	6.18877247141844	0.52164832705491	11.8638786907621	1.82328845707688e-32	1.61219787796178e-31	Grm1	14816
ENSMUSG00000019874	45103.4090260028	6.18748497915454	0.202343841124598	30.5790625737131	2.32387636510837e-205	6.22713845982026e-203	Fabp7	12140
ENSMUSG00000075066	2.51352964141496	-6.18506452013015	1.68500709028494	-3.67064599062562	0.000241938235104527	0.00048901746297045	Olfr32	18331
ENSMUSG00000085928	20.1648581694734	-6.1845239207341	0.652166517643273	-9.48304421251653	2.46970783691192e-21	1.45370721404944e-20	4933427I22Rik	71235
ENSMUSG00000056856	400.641710554819	-6.18289279577208	0.235836059262609	-26.2169102346105	1.70490991700816e-151	2.06972296168068e-149	NA	NA
ENSMUSG00000085732	2.37088419409371	-6.17355800118144	1.5557649512169	-3.96818169502569	7.24231086510893e-05	0.000155163120747892	NA	NA
ENSMUSG00000035441	1492.05988036163	-6.14661302369503	0.419028250777743	-14.6687317914402	1.02238091149284e-48	1.43636673709924e-47	Myo1d	338367
ENSMUSG00000059645	30.866957100025	-6.14310245938195	0.644788416664031	-9.52731516357689	1.6140342108925e-21	9.56708220014592e-21	Gm7361	664837
ENSMUSG00000030616	1785.28544014533	-6.1418617311626	0.271661121796164	-22.608541445143	3.57146663050109e-113	2.17384588011082e-111	Sytl2	83671
ENSMUSG00000070708	20.5750570324697	-6.14151424882508	0.698811336210187	-8.78851548421054	1.5154915224175e-18	7.87231565533797e-18	Gtsf1l	68236
ENSMUSG00000023031	87.3981406449648	-6.13257533196834	0.610593758145905	-10.0436259790637	9.80039223221198e-24	6.37678467629238e-23	Cela1	109901
ENSMUSG00000000791	52.3760575867963	-6.12895875547892	0.458993074251109	-13.3530528003694	1.13692350395065e-40	1.29438446385013e-39	Il12rb1	16161
ENSMUSG00000063594	77.4178165001019	-6.11381257663692	0.424542920369736	-14.4009292895813	5.10524253242958e-47	6.87783532587831e-46	Gng8	14709
ENSMUSG00000038192	2.46033746569655	6.10962390302215	1.48865405095795	4.10412607219966	4.05846113125053e-05	8.92747686825187e-05	Cer1	12622
ENSMUSG00000020331	2575.76610322218	-6.10231211115194	0.209992414084011	-29.0596788354013	1.16119719809738e-185	2.45336404171093e-183	Hcn2	15166
ENSMUSG00000027831	184.122560685664	6.09782278513593	0.250366495494845	24.3555862899454	5.05877361467491e-131	4.14762808340492e-129	Veph1	72789
ENSMUSG00000100596	4.7102807517991	-6.08988321932425	1.18068510045724	-5.1579233251659	2.49703827785558e-07	6.71571873675895e-07	NA	NA
ENSMUSG00000029380	195.064056175083	6.0810034440745	0.523569025724332	11.6145209997129	3.47731668637757e-31	2.93873382883747e-30	Cxcl1	14825
ENSMUSG00000087196	2.52292390900245	-6.07240363412194	1.2634310336451	-4.80628025781712	1.53764313777628e-06	3.8688460627915e-06	NA	NA
ENSMUSG00000054630	15.4867469332465	-6.07175202850908	1.101443933799	-5.51253844357464	3.53694901258046e-08	1.01247238996131e-07	Ugt2b5	22238
ENSMUSG00000011148	848.763120458622	-6.07113964708754	0.238709332173237	-25.4331893596919	1.0834347626125e-142	1.10727032738998e-140	Adssl1	11565
ENSMUSG00000027547	2.898597199171	-6.07100540480997	1.35752309947135	-4.47211941157697	7.74481572054913e-06	1.83103976573732e-05	Sall4	99377
ENSMUSG00000110755	3.54732372380049	-6.06104705450535	1.32106416759658	-4.58800352259363	4.47505089697801e-06	1.08162241072817e-05	NA	NA
ENSMUSG00000029074	94.8557621270463	-6.05620988798251	0.331732546086286	-18.2563030351784	1.84359356847353e-74	5.03846784577971e-73	Ttll10	330010
ENSMUSG00000101059	3.23433080977054	6.05549177253211	1.28716930701651	4.70450292709974	2.54485215903056e-06	6.27376152702551e-06	NA	NA
ENSMUSG00000061584	44.6157121962157	-6.05344613192616	0.443310205144181	-13.6551021422062	1.88225232492115e-42	2.25511070531583e-41	Lyg2	332427
ENSMUSG00000054450	6.48619516074524	-6.02902221559145	1.09196613504764	-5.52125383936784	3.36589110713381e-08	9.65392576648626e-08	NA	NA
ENSMUSG00000101210	3.3004819647906	-6.02531895702741	1.32056409311697	-4.56268574045934	5.05033802676812e-06	1.2143913051234e-05	NA	NA
ENSMUSG00000101801	8.856879614885	-6.02526287215303	0.918456397271602	-6.56020567775659	5.3733611940493e-11	1.84858095376304e-10	1700020G17Rik	75630
ENSMUSG00000110500	3.62238950038406	-6.02117655858846	1.25907924058237	-4.78220620634126	1.73381684002565e-06	4.34397310767988e-06	NA	NA
ENSMUSG00000090113	127.342422701519	-6.00282014214498	0.34512579130162	-17.3931369182979	9.30018852377971e-68	2.11764810811411e-66	Nhlrc4	621239
ENSMUSG00000025519	2.15530553187622	-6.00224508310103	1.4214734849015	-4.22255156135885	2.41552116286613e-05	5.44315931818865e-05	Tktl2	74419
ENSMUSG00000058400	5.44189061663958	6.00193659908346	1.1403637872019	5.26317712509123	1.41587051261538e-07	3.87240761435124e-07	Qrfpr	229214
ENSMUSG00000023267	53.1010234426191	-5.98900036280366	0.486236389020834	-12.3170550333843	7.3323303142796e-35	7.02324734070033e-34	Gabrr2	14409
ENSMUSG00000102788	17.1902743968292	-5.97018205904625	0.724707308014916	-8.23805968701971	1.75025870081432e-16	8.25819936289308e-16	NA	NA
ENSMUSG00000028175	289.869420255274	5.96070238931277	0.550668846217846	10.8244772339177	2.63578933254483e-27	1.94545512274127e-26	Depdc1a	76131
ENSMUSG00000097203	69.1313128814576	-5.93786507859559	0.864815103699057	-6.86605154465697	6.60032337640787e-12	2.40592079545139e-11	NA	NA
ENSMUSG00000028222	247.270054658893	-5.9356696171275	0.238550236646941	-24.8822625395774	1.15780137653581e-136	1.04263810027137e-134	Calb1	12307
ENSMUSG00000030376	539.77294097943	5.93184312264047	0.231612232302871	25.6110960274482	1.14774332591046e-144	1.23021288293808e-142	Slc8a2	110891
ENSMUSG00000087610	6.01357357409522	-5.91170973699576	1.11625486628959	-5.29602146922429	1.18352929247945e-07	3.25681767609906e-07	NA	NA
ENSMUSG00000006204	71.1810459483754	-5.90858482764033	0.387671669717745	-15.2412087061771	1.88353382358613e-52	2.92280287469337e-51	5430419D17Rik	71395
ENSMUSG00000109877	4.58094271361919	-5.90468149351866	1.14334418729101	-5.16439542803727	2.41217282768376e-07	6.494629768741e-07	NA	NA
ENSMUSG00000044772	169.354284560641	-5.89571898437927	0.268094086917825	-21.9912309598473	3.4938108331976e-107	1.9049505071427e-105	Sntn	218739
ENSMUSG00000071341	35.8468189279925	5.89571484654492	0.55472022867834	10.6282672629262	2.20164887526981e-26	1.57887828773837e-25	Egr4	13656
ENSMUSG00000105010	6.061358487226	-5.89189164036902	1.21743369913891	-4.83959959752745	1.30100978995933e-06	3.29003200768515e-06	Mir219b	102466839
ENSMUSG00000031385	3435.07925258749	-5.88847796430448	0.226334528507371	-26.0167019285028	3.2052407279089e-149	3.68736934630065e-147	Plxnb3	140571
ENSMUSG00000025429	171.356955051569	-5.88312203381793	0.251561437086604	-23.3864224260755	5.87468367845913e-121	4.12410301810807e-119	Pstpip2	19201
ENSMUSG00000045625	379.909001389421	-5.88143240531971	0.236649833373429	-24.8528905407633	2.40634889456913e-136	2.14937822196616e-134	Pigz	239827
ENSMUSG00000079444	2.75354084421734	-5.87969325279546	1.42994236924361	-4.11183931552825	3.92519457247152e-05	8.65686041763694e-05	NA	NA
ENSMUSG00000004988	13.3725886132654	-5.874122946624	0.72367435007385	-8.11708048796335	4.77532080682532e-16	2.2002122895444e-15	Fxyd4	108017
ENSMUSG00000090145	8.1330580226532	5.86165134007399	1.11741346964642	5.24573177190067	1.55663233278916e-07	4.24892947184798e-07	Ugt1a6b	394435
ENSMUSG00000100475	2.49304967532706	5.8477956527836	1.31702786555738	4.44014572942142	8.98979811838861e-06	2.11152147573867e-05	NA	NA
ENSMUSG00000025597	418.069259852152	-5.84757832802999	0.302475681042668	-19.3323916417767	2.86809508693924e-83	9.35024530345933e-82	Klhl4	237010
ENSMUSG00000108592	22.679084382899	5.8455941802604	1.06389592759221	5.49451692468645	3.91781354387503e-08	1.11843727425706e-07	NA	NA
ENSMUSG00000082235	1.96836739761382	-5.84089534348832	1.73976750831158	-3.35728499100252	0.000787119354871339	0.00149549274401971	NA	NA
ENSMUSG00000106361	2.26947153463935	-5.83588239079328	1.45824248057167	-4.00199724568814	6.28100300515391e-05	0.000135439135458535	NA	NA
ENSMUSG00000034765	624.155062867183	5.83496708696391	0.319312943644855	18.2735062987414	1.34522920711064e-74	3.69484017098025e-73	Dusp5	240672
ENSMUSG00000102160	9.18582881541221	-5.82705750100545	0.916882709225103	-6.35529216810092	2.08030839381848e-10	6.88827853185254e-10	NA	NA
ENSMUSG00000110623	3.28115790158004	-5.82610387209683	1.2869479597539	-4.52707028900449	5.98070516039422e-06	1.42810296119694e-05	NA	NA
ENSMUSG00000111265	1.94072966063587	-5.81877240514375	1.66384494622554	-3.49718428892291	0.000470196891835507	0.000918694318362226	NA	NA
ENSMUSG00000038583	3.75183536345098	-5.81651213618233	1.23724874241856	-4.70116633524499	2.58679685969212e-06	6.37216226435145e-06	Pln	18821
ENSMUSG00000020155	397.070488204907	-5.81612951289348	0.217771721421802	-26.7074598801018	3.85558067134466e-157	5.16577281045464e-155	Kcnmb1	16533
ENSMUSG00000013523	3307.25908816368	-5.81461907053815	0.232135325910912	-25.0484024683501	1.81724351246292e-138	1.73609963910207e-136	Bcas1	76960
ENSMUSG00000009114	56.2239348088095	-5.80790524567104	0.376252205903927	-15.436202511339	9.34424326892354e-54	1.49760071005147e-52	2610028H24Rik	76964
ENSMUSG00000104878	2.12209315418511	-5.80191199433571	1.77832799745662	-3.26256573738571	0.00110408562737242	0.00206205469530422	NA	NA
ENSMUSG00000022033	1340.86701979859	5.79389413945615	0.21229696349818	27.2914602450535	5.35671428424162e-164	8.00701244677831e-162	Pbk	52033
ENSMUSG00000085307	3.6459519161808	-5.79232089372544	1.15617914149012	-5.0098818477733	5.44634621224847e-07	1.42416476641361e-06	NA	NA
ENSMUSG00000074604	8.96420612552153	-5.78693888580329	1.07233314404712	-5.39658679574398	6.79205622914743e-08	1.904566762673e-07	Mgst2	211666
ENSMUSG00000035459	49.4094839928708	-5.78539299645265	0.448584033949136	-12.8970105010662	4.67899086137603e-38	4.94048371922228e-37	Stab2	192188
ENSMUSG00000042817	23.0132376994529	-5.78381485822051	0.569829806428995	-10.1500742729947	3.31111333327738e-24	2.19472377894733e-23	Flt3	14255
ENSMUSG00000010492	211.799489722633	-5.77958403168731	0.200947534649358	-28.761656826357	6.47530373975658e-182	1.29347135521519e-179	Uckl1os	100271841
ENSMUSG00000045404	446.018787384044	-5.77242830874698	0.182917338719016	-31.5575786810136	1.41136513383809e-218	5.00192356222972e-216	Kcnk13	217826
ENSMUSG00000097800	53.0933788947334	-5.77179910073907	0.443678159913349	-13.0089772772821	1.08788283466772e-38	1.16947404726779e-37	NA	NA
ENSMUSG00000102234	178.616882134636	-5.76345720615032	0.30334776860169	-18.9995042083794	1.72163052398056e-80	5.31311622239112e-79	NA	NA
ENSMUSG00000034493	5.32041123632752	-5.74971767106861	1.12026005758154	-5.13248475847771	2.85941890021443e-07	7.65566120316944e-07	NA	NA
ENSMUSG00000019942	2648.64762026376	5.73998384136542	0.198223399183207	28.9571456498951	2.2812364874056e-184	4.68463638670684e-182	Cdk1	12534
ENSMUSG00000099924	3.57414215829283	-5.73348562477337	1.14202143345437	-5.02047111973267	5.1544900850783e-07	1.35122417847084e-06	NA	NA
ENSMUSG00000062329	2.72837717041198	-5.72047263883106	1.19075969813047	-4.80405294856079	1.55485682738193e-06	3.90857671525719e-06	Cytl1	231162
ENSMUSG00000029307	222.965829592136	-5.72027072207498	0.287445807285858	-19.9003449592372	4.04137774715326e-88	1.43691251194496e-86	Dmp1	13406
ENSMUSG00000034488	2410.12669516815	-5.71799612234055	0.197331392501393	-28.9766166946812	1.29697104967367e-184	2.688523101366e-182	Edil3	13612
ENSMUSG00000041669	220.320924180452	-5.71234964856819	0.226685893590517	-25.1994050361462	4.06626776609271e-140	4.00664132844642e-138	Prima1	170952
ENSMUSG00000020486	9689.4703478197	-5.71168289432877	0.229256510543008	-24.913939764678	5.25477389548475e-137	4.8109644502286e-135	Sept4	18952
ENSMUSG00000107978	62.7558336383155	-5.70963243582635	0.351721181994844	-16.2334051177789	2.92758463505305e-59	5.42393062276734e-58	NA	NA
ENSMUSG00000029700	1.88475377627342	5.70855978058509	1.58820585876958	3.59434499568441	0.000325208684460908	0.000647382716403291	Slc13a1	55961
ENSMUSG00000059887	12.8923091293522	-5.70268157253836	0.715247674825654	-7.97301658328135	1.54847387492831e-15	6.9381354922104e-15	Olfr1507	57269
ENSMUSG00000078689	2.650575118815	5.69179092977139	1.21232613795634	4.69493377365122	2.66693112724496e-06	6.56367357291145e-06	Mup6	620807
ENSMUSG00000031932	16.0250499609639	5.68581571878508	0.720737359732623	7.88888718200259	3.0489298828938e-15	1.34607466981767e-14	Gpr83	14608
ENSMUSG00000102523	2.97389398503427	5.68247502297735	1.28461985098906	4.42346817122767	9.71289470072362e-06	2.27431196993819e-05	NA	NA
ENSMUSG00000027744	323.545953432315	-5.68245311533351	0.260681693402943	-21.7984356367901	2.4008277067368e-105	1.26204275598392e-103	Stoml3	229277
ENSMUSG00000060981	159.256262383732	-5.66479657104238	0.377391482962279	-15.0103985563675	6.27694058292067e-51	9.37615332620774e-50	Hist1h4h	69386
ENSMUSG00000109233	1.79896547534967	-5.66424012277989	3.10677681255111	-1.82318861782953	0.0682748283790753	0.0960006913658042	NA	NA
ENSMUSG00000085413	1.83490569645571	-5.66282223353868	1.44789032399226	-3.91108507302169	9.18823985014844e-05	0.00019467090370004	NA	NA
ENSMUSG00000101102	5.52819245822036	-5.64506309676683	1.11730709148591	-5.0523827690554	4.36332168552999e-07	1.15027315412298e-06	NA	NA
ENSMUSG00000001988	117.95411728602	5.64140745863027	0.806088878090694	6.99849310908808	2.58730084023532e-12	9.67178655367314e-12	Npas1	18142
ENSMUSG00000013415	48.7930952238702	5.63590878205802	0.803756305702545	7.01196213587624	2.34998810424247e-12	8.80114003997269e-12	Igf2bp1	140486
ENSMUSG00000109006	9.06915871852471	-5.63304482384296	0.909915235572477	-6.19073580002088	5.98840100919246e-10	1.93163733668505e-09	NA	NA
ENSMUSG00000046182	1253.54425460872	5.63300033791996	0.177437437737212	31.7464026180458	3.5598037340558e-221	1.30365945747347e-218	Gsg1l	269994
ENSMUSG00000090023	3.83962599174496	-5.63193445289452	1.16090732756684	-4.85132130632558	1.22641676759724e-06	3.10891274047233e-06	NA	NA
ENSMUSG00000105912	2.30577183255095	-5.62941716000073	1.2363203277203	-4.55336455591652	5.27946673424447e-06	1.26671459436071e-05	Gm10440	330086
ENSMUSG00000074591	441.396606833313	-5.6293714016727	0.181128777673788	-31.0793871298087	4.57459772552591e-212	1.3769539153833e-209	Ankub1	242037
ENSMUSG00000049641	2.7040749668199	5.62647325233749	1.24516927942942	4.51864123640741	6.22377506080724e-06	1.48437001423117e-05	Vgll2	215031
ENSMUSG00000102581	1.83029946674544	-5.62459650292549	1.59599175846902	-3.52420147101573	0.000424761147659623	0.000833998453893745	NA	NA
ENSMUSG00000086453	12.9469911941603	5.61371721277043	1.08670253214434	5.16582693673598	2.39378206243804e-07	6.44748385118303e-07	NA	NA
ENSMUSG00000093726	41.0255098216328	5.61272554368371	1.04090082052231	5.3921809196647	6.96076308684907e-08	1.9501319304773e-07	NA	NA
ENSMUSG00000049560	3.28580974588153	-5.61166309052394	1.26110715517264	-4.44979085837929	8.59539506590127e-06	2.02320959596196e-05	Defb20	319579
ENSMUSG00000073209	2.6486742497291	5.61019749493987	1.28764948973201	4.3569290708976	1.31899987643228e-05	3.04821037913824e-05	Klf14	619665
ENSMUSG00000091345	556.015728153256	-5.58650646352095	0.257456494570106	-21.698836818427	2.10418311055726e-104	1.08026204411857e-102	Col6a5	665033
ENSMUSG00000022548	7713.13286693882	-5.57147959080424	0.243544830406203	-22.8766078980683	7.94440820533183e-116	5.04515842473284e-114	Apod	11815
ENSMUSG00000075573	3.05868079722561	-5.55732822046477	1.39961560974722	-3.97061034598526	7.16887434966211e-05	0.00015366469230819	Defb47	654465
ENSMUSG00000024128	6.47243688339137	-5.55590298859162	1.0819073646784	-5.13528530258515	2.8171632298858e-07	7.54620597955392e-07	Sbp	20234
ENSMUSG00000105222	1.5965742539285	-5.55326319238386	4.52896899165761	-1.22616498426309	0.220136595296407	0.275412025761427	NA	NA
ENSMUSG00000066129	5049.91986472158	-5.55320590069296	0.213869714542649	-25.9653682737093	1.21943321957599e-148	1.37408236583299e-146	Kndc1	76484
ENSMUSG00000078921	10.8103019953586	-5.5412972487088	1.25614532025157	-4.41135046986368	1.02727885586113e-05	2.3997871890109e-05	Tgtp2	100039796
ENSMUSG00000048988	243.479430620793	5.53069399621566	0.394764514060003	14.0101093163987	1.35196715291109e-44	1.7082676395006e-43	Elfn1	243312
ENSMUSG00000079323	167.216105606718	-5.52859732390633	0.246004569472197	-22.4735554130882	7.53141585920943e-112	4.52152460859041e-110	NA	NA
ENSMUSG00000024124	14.2201969365073	-5.51769211646473	0.92827241622606	-5.94404403278209	2.78074851331466e-09	8.58889332064424e-09	Prss30	30943
ENSMUSG00000109244	20.4140617679205	5.5156155996341	0.597733307247583	9.2275527108104	2.76885586382661e-20	1.55840342970958e-19	NA	NA
ENSMUSG00000005716	101.483887671006	-5.50827855608577	0.334175101639027	-16.4832105356424	4.84426197027464e-61	9.34530011175106e-60	Pvalb	19293
ENSMUSG00000030669	24.8988529822094	5.50111983701108	1.0941019230853	5.0279774863189	4.95680054352312e-07	1.30204158210201e-06	Calca	12310
ENSMUSG00000041362	753.341303722192	-5.50048654309969	0.176646780773609	-31.1383344718245	7.29674401975721e-213	2.25818811755106e-210	Shtn1	71653
ENSMUSG00000035582	29.6252225096029	-5.49775418888664	1.75756270884324	-3.1280557793042	0.00175966783084989	0.00320023019758852	Gdpd4	233537
ENSMUSG00000032595	746.731720253139	-5.49030221906136	0.264363101550683	-20.7680352774526	8.42339260496543e-96	3.55936934055587e-94	Cdhr4	69398
ENSMUSG00000033595	3418.84051168818	-5.48928694070342	0.332237010690284	-16.5222018139954	2.53955181675223e-61	4.93382600083967e-60	Lgi3	213469
ENSMUSG00000085987	5.05064840998092	-5.47582603999672	1.10414067237949	-4.95935543085828	7.07274591937648e-07	1.82813135027008e-06	NA	NA
ENSMUSG00000043340	5.04819065143741	-5.47540609540473	1.10372056571535	-4.96086261820806	7.01808161113478e-07	1.814428841528e-06	NA	NA
ENSMUSG00000044534	6.45517797911352	5.46891387661437	1.16056025252556	4.71230499641286	2.44930423363952e-06	6.0497484179138e-06	Ackr2	59289
ENSMUSG00000036745	2857.51856405046	-5.45527929230767	0.183015191400421	-29.8077949189037	3.09593681381336e-195	7.39424126194792e-193	Ttll7	70892
ENSMUSG00000078234	2308.39122089796	-5.45305441344162	0.156240746098334	-34.9016152931681	7.02658682115258e-267	5.7183404526365e-264	Klhdc7a	242721
ENSMUSG00000087230	31.3048100907521	-5.4523017256489	0.562627864489929	-9.69077798980307	3.30005195254813e-22	2.02604195454987e-21	Mroh3	76422
ENSMUSG00000006469	15.377178900049	-5.45171418121064	0.718461660553451	-7.58803772077557	3.24786375590164e-14	1.35675494882941e-13	Slc34a3	142681
ENSMUSG00000095294	2.22340638521087	-5.44793128488307	1.39564736801694	-3.9035156084047	9.48054331824845e-05	0.000200670434767241	Gm21119	100861668
ENSMUSG00000022686	441.59945537379	5.44758085638084	0.239697889829782	22.7268619688282	2.43101147283646e-114	1.50046671608527e-112	B3gnt5	108105
ENSMUSG00000110148	322.194576387608	-5.43885530654253	0.348395447150771	-15.6111549419554	6.11204691474457e-55	1.01665410187496e-53	NA	NA
ENSMUSG00000048498	6.80555360530689	-5.43868622867272	0.969719569823691	-5.60851445914569	2.04070652359316e-08	5.96282505889795e-08	Cd300e	217306
ENSMUSG00000067203	84.0481901886173	-5.43749564831336	0.353722720464564	-15.3721978649604	2.51490861473344e-53	3.98989797772837e-52	NA	NA
ENSMUSG00000001225	77.377922485967	-5.43712438203024	0.379110811999873	-14.3417813734947	1.19936871735666e-46	1.6059554434173e-45	Slc26a3	13487
ENSMUSG00000031779	4.88382866780993	-5.43361456024789	1.12052542526158	-4.84916668354886	1.23981209332468e-06	3.13997131473296e-06	Ccl22	20299
ENSMUSG00000086163	2.13498459153649	-5.43179292669922	1.28973533616816	-4.21155625838495	2.53617372102732e-05	5.70100717873487e-05	NA	NA
ENSMUSG00000097098	24.5897377678932	-5.42829974560201	0.543949096258402	-9.9794259847861	1.87548604410139e-23	1.20567743847396e-22	9330111N05Rik	319983
ENSMUSG00000085914	5.85647341309287	-5.42726359075599	1.10611760059869	-4.90658822155844	9.26743140576287e-07	2.37362478469318e-06	NA	NA
ENSMUSG00000034810	579.400658184244	-5.42684341079434	0.272954058931833	-19.8818930629994	5.83887148012129e-88	2.06598265753148e-86	Scn7a	20272
ENSMUSG00000077708	1.42909291306038	-5.42663290211629	1.9991419815589	-2.71448098843119	0.00663797102728926	0.0111187785777273	NA	NA
ENSMUSG00000029814	148.161461661145	5.41576627157678	0.405115658784188	13.3684446753559	9.24538575871119e-41	1.05641633528945e-39	Igf2bp3	140488
ENSMUSG00000020808	1317.09537055065	5.4096367353606	0.265754020641161	20.3558039208937	4.12429673386033e-92	1.60964781763966e-90	Pimreg	109212
ENSMUSG00000110629	50.8293811636234	-5.40281018532889	0.32969438677376	-16.3873283928135	2.35572890061164e-60	4.4661286568714e-59	4930567H12Rik	75930
ENSMUSG00000100402	2.02310119467408	-5.40225343304436	1.46982014553239	-3.67545202687883	0.000237428654673495	0.000480295667379975	NA	NA
ENSMUSG00000100174	7.8292557916715	-5.40209384966618	0.913494573292911	-5.91365729759404	3.34593686847003e-09	1.02768060960151e-08	NA	NA
ENSMUSG00000106647	5.17061236878727	5.40100212092663	1.23425110838611	4.37593459242579	1.20913270952468e-05	2.80729850236537e-05	NA	NA
ENSMUSG00000049604	2.29243914940556	-5.40064737744625	1.58727806799914	-3.40245826256145	0.000667825548181157	0.00128057690637792	Hoxb13	15408
ENSMUSG00000087042	325.622729194601	-5.40012512768849	0.305296275195896	-17.6881461269826	5.17501730196383e-70	1.25647132791217e-68	NA	NA
ENSMUSG00000086315	3.26917277073619	-5.39885236567719	1.18748175007428	-4.54647186395875	5.45526586851733e-06	1.30646928532895e-05	NA	NA
ENSMUSG00000086769	183.733581905762	-5.38998213215914	0.203157509427666	-26.5310504511684	4.24969674203092e-155	5.46073605337108e-153	NA	NA
ENSMUSG00000110771	1.42174242812192	-5.37758018139845	2.06125888813767	-2.60888150069158	0.00908386928544591	0.014918892279625	NA	NA
ENSMUSG00000102145	4.70687168307187	-5.37078984300382	1.24133109859407	-4.32663763043298	1.51402732679474e-05	3.4744357651865e-05	NA	NA
ENSMUSG00000047443	50.6564484843345	5.37000328161022	1.09166124571258	4.91911140264482	8.69379815682913e-07	2.23242756690437e-06	Erfe	227358
ENSMUSG00000108288	8.19549013926411	-5.36938003602231	0.829499671601679	-6.47303455305122	9.60539759058188e-11	3.24956737887384e-10	NA	NA
ENSMUSG00000105437	2.64687642601811	-5.36543242281379	1.2793057872107	-4.19401872206969	2.74055347804813e-05	6.14408545792791e-05	NA	NA
ENSMUSG00000023011	982.280139227191	-5.36542321960087	0.125909055029214	-42.6134817575745	0	0	Faim2	72393
ENSMUSG00000105570	1.39810659622537	-5.34832947202304	4.5371549837253	-1.17878483128908	0.238483865942801	0.295923084840816	NA	NA
ENSMUSG00000074892	1633.50254964725	-5.34627282337137	0.202012424637775	-26.4650693290658	2.44762276191855e-154	3.12683807835095e-152	B3galt5	93961
ENSMUSG00000033122	1.31390965183525	5.3433742333052	2.03647962513051	2.62382896807169	0.00869474341527626	0.0143280033796209	Hsd17b3	15487
ENSMUSG00000054641	2.45215862852449	5.33278810128054	1.31953318397523	4.04142022803471	5.31284544090638e-05	0.000115446155926657	Mmrn1	70945
ENSMUSG00000109674	74.7954906414976	-5.3260052623156	0.364995478354206	-14.5919760056508	3.15913065480727e-48	4.39061213650096e-47	NA	NA
ENSMUSG00000070423	3.16129899059427	-5.32237603891966	1.31361617980052	-4.05169799273325	5.08472716282996e-05	0.000110697225749393	Olfr558	259097
ENSMUSG00000021614	5002.31781189302	5.31730987116332	0.224764586479676	23.6572404685475	9.94230410622386e-124	7.25788199754342e-122	Vcan	13003
ENSMUSG00000102610	2.24498606831444	-5.31123892842627	1.64098878349849	-3.23660891642601	0.00120959057033719	0.00225011290230436	NA	NA
ENSMUSG00000026109	1532.88544203253	-5.30560455388125	0.14167263678114	-37.4497480559885	6.06361241948788e-307	8.88238371289381e-304	Tmeff2	56363
ENSMUSG00000070526	409.655289261698	5.30517630765563	0.315428474626174	16.8189517891274	1.77267399364573e-63	3.64027716470818e-62	Peg12	27412
ENSMUSG00000051111	246.016572605255	5.30496268892492	0.418740788367048	12.6688463037301	8.7999097953938e-37	8.94772873365053e-36	Sv2c	75209
ENSMUSG00000040752	11.9532464910579	5.30144353129156	1.11422140964679	4.75798031288246	1.95539564040444e-06	4.87528746245395e-06	Myh6	17888
ENSMUSG00000029491	8.41386030564946	-5.29791777381876	1.04867645194629	-5.05200413720181	4.37198228715917e-07	1.15241802778009e-06	Pde6b	18587
ENSMUSG00000043592	105.79477063274	-5.29745779123702	0.298154310508241	-17.7675036198767	1.26182431928827e-70	3.11879254979991e-69	Unc5cl	76589
ENSMUSG00000084133	14.347175432049	5.29730755795814	1.08585922210106	4.87844782282942	1.06923940459552e-06	2.72525199364081e-06	NA	NA
ENSMUSG00000108543	14.7595336394975	-5.29647983373407	0.724430769358801	-7.31122980657217	2.64708363886888e-13	1.04574557347835e-12	NA	NA
ENSMUSG00000086862	1.96424047882361	-5.2906602513569	1.3323229858076	-3.97100425926368	7.15702995903062e-05	0.000153455717495882	Gm13546	100042926
ENSMUSG00000081660	4.03760701066466	5.29043487236711	1.14810033588374	4.60799000489347	4.06580202677409e-06	9.86831635196147e-06	NA	NA
ENSMUSG00000110326	3.29093767249305	-5.2886790714175	1.17078620352351	-4.51720310292443	6.26617965003943e-06	1.49367287318634e-05	NA	NA
ENSMUSG00000029053	1060.32202744715	-5.28728604674472	0.154321597275039	-34.2614782383407	2.94250211052678e-257	1.95926057195772e-254	Prkcz	18762
ENSMUSG00000090326	109.875208054279	-5.28689946406364	0.287806695497379	-18.3696194243396	2.30018997962446e-75	6.43028936670334e-74	Dthd1	100322896
ENSMUSG00000085298	1.67189075392961	-5.28579200333839	1.80764606622964	-2.9241299511488	0.00345420509514083	0.00601945027801804	F730035M05Rik	414124
ENSMUSG00000028186	152.44779040808	-5.28270848093306	0.239043743494503	-22.0993379860391	3.20734701954265e-108	1.77967262778815e-106	Uox	22262
ENSMUSG00000021506	24.2455481479767	-5.27707561380759	1.1240566109398	-4.69467067979391	2.67036569421414e-06	6.57139045794237e-06	Pitx1	18740
ENSMUSG00000101734	7.28234845946057	5.27360701458319	0.844487816602366	6.2447401974377	4.24505113671929e-10	1.38126030841305e-09	4933400C23Rik	331003
ENSMUSG00000044447	2315.82390174432	-5.26938067631643	0.152476761213675	-34.5585821365402	1.05931957299892e-261	7.75880965916843e-259	Dock5	68813
ENSMUSG00000063851	9.06836174067341	-5.26674186944222	1.06945594057538	-4.92469270553458	8.44930268951162e-07	2.17243772521225e-06	Rnf183	76072
ENSMUSG00000101693	86.299490866364	-5.26204437555532	0.274111917042984	-19.19670050219	3.94361309874214e-82	1.25402330851897e-80	Gm19461	100502933
ENSMUSG00000074115	1.5969883199246	-5.26179776569839	1.46724491970224	-3.58617548784304	0.000335563185994911	0.000667216298833828	Saa1	20208
ENSMUSG00000037185	31.7306959402247	-5.26159041812226	0.705203113317149	-7.46109924752414	8.58035865395818e-14	3.49270508898524e-13	Krt80	74127
ENSMUSG00000036123	2.57559654056467	-5.25909655116309	1.6972236219226	-3.09864680365787	0.00194406628909494	0.0035160892723914	Slc9a3	105243
ENSMUSG00000045179	1016.94019685267	5.25732029123787	0.271302468417883	19.3780776190362	1.18179835612284e-83	3.86999333518438e-82	Sox3	20675
ENSMUSG00000106565	6.65044892011464	-5.25557032005202	1.13754244841748	-4.62010919009084	3.83538144058284e-06	9.3275967231795e-06	NA	NA
ENSMUSG00000052854	25.8104941059758	5.25546201591245	0.806562037389268	6.51588070388691	7.22643918944619e-11	2.46908021007155e-10	Nrk	27206
ENSMUSG00000007653	99.1784161918823	5.25381951175516	0.305673588239396	17.1876789944982	3.28419153068461e-66	7.25261713605356e-65	Gabrb2	14401
ENSMUSG00000040728	20.3027406023633	-5.2510860398474	0.943644281560711	-5.56468803176821	2.62621813255918e-08	7.60288419324412e-08	Esrp1	207920
ENSMUSG00000110498	3.32454179356844	-5.25105038087782	1.19991111342824	-4.37619947187183	1.2076650450371e-05	2.80418725928355e-05	NA	NA
ENSMUSG00000038943	3731.93126866113	5.24943048236439	0.193795898990396	27.0874177921822	1.385248676943e-161	1.95115828067106e-159	Prc1	233406
ENSMUSG00000044254	44.0042155168677	5.24535151407365	0.511430688186208	10.2562314605647	1.10952605659346e-24	7.47153418373526e-24	Pcsk9	100102
ENSMUSG00000048574	13.5684411668943	5.24362724638852	1.10925010929982	4.7271820867328	2.27657101413477e-06	5.64149034550393e-06	Ccnb1-ps	434175
ENSMUSG00000023064	344.410520184368	-5.24292052893594	0.199994862872944	-26.2152760006979	1.77965168064359e-151	2.14858716366931e-149	Sncg	20618
ENSMUSG00000032523	466.554109388619	-5.24288803087435	0.25458210311126	-20.5940950553899	3.10025177176816e-94	1.26856298288756e-92	Hhatl	74770
ENSMUSG00000108750	3.93970288606842	-5.24189365850263	1.12528871626518	-4.65826554797456	3.18884704152039e-06	7.80533987337947e-06	NA	NA
ENSMUSG00000089941	52.4159059488021	-5.23948300452542	0.336834806336309	-15.5550522272752	1.47035257751327e-54	2.41645902660427e-53	NA	NA
ENSMUSG00000025790	2731.58773271375	-5.23653742434235	0.158341280084883	-33.0712080989566	7.71104026726231e-240	3.94034157657104e-237	Slco3a1	108116
ENSMUSG00000085417	2.24837565770462	-5.23490413397286	1.3927894922153	-3.75857526441162	0.000170883637112468	0.000351839032821613	NA	NA
ENSMUSG00000047798	7.18593866670915	-5.22941260966902	1.22297278406418	-4.27598445182945	1.90294504761441e-05	4.32985518600304e-05	Cd300lf	246746
ENSMUSG00000086773	5.33961411199004	-5.22778389493428	1.09649576831358	-4.76771917047582	1.86323253531272e-06	4.65712757347588e-06	NA	NA
ENSMUSG00000102144	3.90729811328099	-5.22607052870084	1.19723679665421	-4.36511017979531	1.2705869923526e-05	2.93972917584119e-05	NA	NA
ENSMUSG00000034164	1073.24800888518	5.22396205539909	0.185023210740179	28.2340903852053	2.23198052099007e-175	3.95510548288023e-173	Emid1	140703
ENSMUSG00000045288	80.6116486619414	-5.22222937054713	0.261717938199432	-19.953654711156	1.39322373639821e-88	5.03508308550624e-87	Ush1g	16470
ENSMUSG00000021565	178.674977016223	-5.22005876835486	0.276662077632233	-18.8679952562703	2.09081065405637e-79	6.30197290831009e-78	Slc6a19	74338
ENSMUSG00000079534	6.27776293329942	-5.21616528084329	1.11523024832905	-4.67720929257315	2.90805411578915e-06	7.13871892372194e-06	Gm5640	434797
ENSMUSG00000001403	1919.35337017122	5.21591234741963	0.235979166258076	22.1032747514469	2.93955750550075e-108	1.63521258400931e-106	Ube2c	68612
ENSMUSG00000020096	45.6873824107332	-5.21125984202321	0.389096988723871	-13.3932155556245	6.62492168954332e-41	7.59756807329517e-40	Tbata	65971
ENSMUSG00000024172	270.262035774262	5.21000966840193	0.22081206539972	23.5947689677674	4.36143211164795e-123	3.13182182317779e-121	St6gal2	240119
ENSMUSG00000034329	231.629169694664	5.20748053444804	0.387853599059462	13.4264076627781	4.23460574641458e-41	4.87412216165361e-40	Brip1	237911
ENSMUSG00000018427	1081.93335336089	-5.20682693850495	0.199930492317838	-26.0431856998953	1.60705235044568e-149	1.86834715853666e-147	Ypel2	77864
ENSMUSG00000026519	3592.15234033495	-5.18673926654216	0.149023839431509	-34.8047620188043	2.06050411131143e-265	1.61698060135165e-262	Tmem63a	208795
ENSMUSG00000036611	1220.77975274035	5.18310000070512	0.154745647819156	33.4943184105726	5.83102857644145e-246	3.37171555026705e-243	Eepd1	67484
ENSMUSG00000021101	2.83217956343195	-5.17861312729687	1.22457660750733	-4.2289009079131	2.34835744257549e-05	5.2961570446178e-05	NA	NA
ENSMUSG00000085222	2.24068627349779	5.1756920081858	1.66546052813506	3.10766416901001	0.001885722180964	0.00341562719333294	NA	NA
ENSMUSG00000027379	1063.03387424365	5.16807200278536	0.27614545259571	18.7150356966104	3.73371271386286e-78	1.09387825948945e-76	Bub1	12235
ENSMUSG00000032401	598.211445225837	-5.1648376180253	0.520828550287702	-9.91657929499501	3.52634794104634e-23	2.24657707476402e-22	Lctl	235435
ENSMUSG00000106296	26.4237082514993	-5.16265886787344	0.760200629905975	-6.79117941340298	1.11220504230782e-11	3.98605144260801e-11	NA	NA
ENSMUSG00000074465	2.77588246423278	-5.15932506377258	1.27021549856018	-4.06177146289019	4.87017424943121e-05	0.000106173567598722	NA	NA
ENSMUSG00000024501	6369.73636350038	5.1573822798649	0.230387187160075	22.3857165992548	5.42268654351027e-111	3.17740510454803e-109	Dpysl3	22240
ENSMUSG00000040447	1004.93159246355	-5.15214846578225	0.338997539045194	-15.1981884006992	3.63536134792844e-52	5.57430529644324e-51	Spns2	216892
ENSMUSG00000104745	5.37749230748592	-5.15090352853869	0.960667721118363	-5.36179515071273	8.23989522432616e-08	2.29678063889533e-07	NA	NA
ENSMUSG00000097845	3.49477337017607	-5.14785919771427	1.17499318428107	-4.38118217754943	1.18037125255598e-05	2.74284026358e-05	A230020J21Rik	100125339
ENSMUSG00000028591	3.1546813182608	-5.14724689270914	1.15206734823323	-4.46783506242301	7.90151900723527e-06	1.86748496446145e-05	Pramef12	77632
ENSMUSG00000050808	106.026456678066	5.14336468649043	0.883022123193951	5.82472913349727	5.72053033172716e-09	1.73235575387336e-08	Muc15	269328
ENSMUSG00000032257	26.7370868219937	-5.14186475311237	0.597584710669345	-8.60441149398391	7.67093158412345e-18	3.8667900825406e-17	Ankk1	244859
ENSMUSG00000069085	57.3763559442737	-5.14178586218278	0.305993750338413	-16.8035649633244	2.29807070135894e-63	4.69725651357767e-62	Dytn	241073
ENSMUSG00000041431	2199.12460969399	5.14018949882865	0.207290007938841	24.7970924886317	9.63629992310076e-136	8.57240559555842e-134	Ccnb1	268697
ENSMUSG00000028427	13.1587360423371	-5.13845901711463	1.05965237912119	-4.8491931112127	1.2396469427384e-06	3.13991495939952e-06	Aqp7	11832
ENSMUSG00000087478	103.387274872898	-5.13759594139539	0.23668876990166	-21.7061246443165	1.79576124648014e-104	9.24081074213306e-103	4930506C21Rik	75060
ENSMUSG00000064344	52.9993471868466	-5.13607748099302	0.434810918013879	-11.8122090964355	3.37573532903433e-32	2.95165270134784e-31	NA	NA
ENSMUSG00000006649	116.296707021656	-5.13213716053172	0.24953359910517	-20.5669183586323	5.43091625267776e-94	2.213980015215e-92	Nphs1	54631
ENSMUSG00000032268	142.469273740366	-5.12308481337212	0.323628302735211	-15.8301507317911	1.92758878655097e-56	3.32195360053995e-55	Tmprss5	80893
ENSMUSG00000043102	6.1257091160451	-5.12207970572459	1.18724472042284	-4.31425772430502	1.60140043444217e-05	3.66766434709171e-05	Qrfp	227717
ENSMUSG00000105343	2.33485455701158	-5.1159243485985	1.19938940341716	-4.26544067675005	1.99508021471099e-05	4.52870842539717e-05	NA	NA
ENSMUSG00000046999	75.7996928717428	5.10725844896205	0.281914473721185	18.1163399720057	2.36835380048352e-73	6.30785915854841e-72	1110032F04Rik	68725
ENSMUSG00000030092	45.942716354112	5.10626654392868	0.40968024532335	12.4640292086782	1.17291424467603e-35	1.15519698333781e-34	Cntn6	53870
ENSMUSG00000110910	6.61475234584714	-5.10190081282578	1.11438894153633	-4.57820481042476	4.68983391510009e-06	1.13067501225032e-05	NA	NA
ENSMUSG00000019996	3015.94116783336	-5.10104236705946	0.15252319271939	-33.4443718106812	3.10737390346476e-245	1.75072632771362e-242	Map7	17761
ENSMUSG00000076609	1.98759553620302	-5.10096292831063	1.4458002752926	-3.52812419217329	0.000418515750827412	0.000822617997399654	NA	NA
ENSMUSG00000092638	24.3607154061184	-5.10083635024327	0.43512581370294	-11.7226700637108	9.75481770964253e-32	8.39242793790036e-31	Mir5112	100628586
ENSMUSG00000020897	1261.82961236686	5.09788356304559	0.239784663566469	21.2602569623159	2.64961711347764e-100	1.24668173093028e-98	Aurkb	20877
ENSMUSG00000103497	1.42723980305807	-5.09773248211206	1.50963140820965	-3.37680605635898	0.00073332737266725	0.0013987328437168	NA	NA
ENSMUSG00000051663	13.1025265797765	-5.0938359347905	0.725964250704936	-7.01664845044948	2.27253435573071e-12	8.52559286297950e-12	Pcdhb1	93872
ENSMUSG00000111253	1.90068961042121	-5.09189445748749	1.59754201605358	-3.18733054049247	0.00143592572959324	0.00264561429283516	NA	NA
ENSMUSG00000085715	6.60385676915823	-5.09076269442922	0.974305787461156	-5.22501534933372	1.7414066328859e-07	4.73622081252653e-07	Tsix	22097
ENSMUSG00000032033	92.6293369470862	-5.07991321644608	0.304705102109594	-16.6715725508888	2.10970398653268e-62	4.1687523107988e-61	Barx2	12023
ENSMUSG00000089983	1.9053712494021	-5.07881822116674	1.42827829716489	-3.55590239748663	0.000376683912239564	0.000744189498618947	NA	NA
ENSMUSG00000104705	1.16997165167018	-5.07741658185624	2.25597763335951	-2.2506502310908	0.0244076992753706	0.037230848745416	NA	NA
ENSMUSG00000046317	1.54426164237776	-5.07521386588374	1.69741595399608	-2.98996474843753	0.00279009644681469	0.00492859468010767	BC107364	329716
ENSMUSG00000021097	4608.69080342281	-5.07394155319176	0.126933770114577	-39.9731414942751	0	0	Clmn	94040
ENSMUSG00000039904	4901.58744554676	-5.07188969761226	0.159364654554875	-31.8256875201008	2.85664430760986e-222	1.06388212493409e-219	Gpr37	14763
ENSMUSG00000104348	16.2048363166646	-5.07108288828274	0.666865609432812	-7.60435508527099	2.86328104933912e-14	1.1999785332277e-13	NA	NA
ENSMUSG00000047485	5.92223192386633	-5.06692717432843	1.10383926486076	-4.59027626179575	4.42659728681883e-06	1.07049991396952e-05	Klhl34	245683
ENSMUSG00000034918	2.95338545406104	-5.06565605077566	1.15216786462401	-4.39663021883427	1.09944412382308e-05	2.56074684468567e-05	Cdhr2	268663
ENSMUSG00000074678	2.28825347858972	-5.06067281608013	1.23750220355932	-4.0894252967991	4.32443311239755e-05	9.48595076157645e-05	Defb25	654459
ENSMUSG00000067242	505.10383876296	-5.05948485372119	0.244525421606761	-20.6910382588266	4.17134022886386e-95	1.73592535698533e-93	Lgi1	56839
ENSMUSG00000086855	2.97773579887334	-5.05745671203535	1.19953183301072	-4.21619216168824	2.48462062558141e-05	5.59370584076848e-05	NA	NA
ENSMUSG00000111308	2.39296533857912	-5.05490993024528	1.25277220451371	-4.03497931390283	5.4607108337527e-05	0.00011848345921798	NA	NA
ENSMUSG00000032060	15122.177455132	-5.0541815961992	0.155639609937965	-32.473620296361	2.51427232986008e-231	1.08325697851011e-228	Cryab	12955
ENSMUSG00000102498	2.6402866670757	-5.04878391302191	1.60241367941154	-3.15073690264302	0.00162859120917445	0.00297440234720223	NA	NA
ENSMUSG00000096999	27.8987326878576	5.04033047174671	1.15682464555918	4.35703932406311	1.31833589266724e-05	3.04699637841351e-05	NA	NA
ENSMUSG00000020914	11089.4498481917	5.03777304820845	0.139635566728869	36.0780076754394	5.01880049690713e-285	5.65280538081228e-282	Top2a	21973
ENSMUSG00000085368	2.19467238823334	-5.03748614300873	1.30218509307534	-3.86848702983675	0.000109512760463427	0.000230248194973006	NA	NA
ENSMUSG00000075289	970.343324905346	-5.02654942440998	0.198772206804805	-25.2879892275184	4.33022683341575e-141	4.38470388067485e-139	Carns1	107239
ENSMUSG00000003477	25.0526342734828	-5.02138008626426	1.06799702022044	-4.70167986538746	2.58029828222451e-06	6.35829249246599e-06	Inmt	21743
ENSMUSG00000041064	582.803871698626	5.00948906545242	0.289538133916618	17.3016555632533	4.57063396005949e-67	1.02375677884187e-65	Pif1	208084
ENSMUSG00000089633	87.9589229636442	-5.00648544247863	0.296458293546935	-16.8876551995871	5.54638550416489e-64	1.15298702632938e-62	A230009B12Rik	319750
ENSMUSG00000104342	15.9242770560462	5.00302511132483	1.10730456461379	4.51820146977342	6.23671272199209e-06	1.4871328121577e-05	NA	NA
ENSMUSG00000096375	4.78196509291982	-5.00266813387531	1.16114140705381	-4.30840559425807	1.64435635886612e-05	3.76290796431633e-05	NA	NA
ENSMUSG00000021950	182.258917864325	-4.99920027163132	0.228530549705789	-21.8754134975272	4.45456055630133e-106	2.37572958989342e-104	Anxa8	11752
ENSMUSG00000087684	4.51320907326874	4.9984982117227	1.24478621183468	4.01554754077446	5.93079416001201e-05	0.000128239854436079	NA	NA
ENSMUSG00000031293	17.9377740722562	-4.99846085931044	0.568685715858569	-8.78949606069154	1.50232315550439e-18	7.80575708108252e-18	Rs1	20147
ENSMUSG00000027400	229.883301058934	4.99834576340363	0.201575147517687	24.7964385736841	9.79408342351501e-136	8.67763689777803e-134	Pdyn	18610
ENSMUSG00000032671	4.50012813934628	-4.99821482152456	1.14935382488882	-4.34871726468398	1.36936115886419e-05	3.15894726968218e-05	A930018P22Rik	68243
ENSMUSG00000065590	1.34722244106659	4.99641012184336	1.72023639632597	2.90449041336096	0.00367851468512748	0.00638956546848269	Mir212	387208
ENSMUSG00000036422	352.860314022405	4.99057414598034	0.268622629737233	18.578383179638	4.80772868668287e-77	1.37552372958962e-75	Pcdh8	18530
ENSMUSG00000026435	97.6980271403986	-4.98637993700626	0.323352306879609	-15.4208887053427	1.18462884609927e-53	1.89033040198543e-52	Slc45a3	212980
ENSMUSG00000039913	230.839414424381	-4.98442139028818	0.238249475273959	-20.9210172847461	3.44682826878394e-97	1.5208264568271e-95	Pak7	241656
ENSMUSG00000039457	388.708814231526	-4.98251702768675	0.303421443865933	-16.4211104007806	1.35072083320317e-60	2.58306256466259e-59	Ppl	19041
ENSMUSG00000103441	37.5626671367371	4.97824330585948	0.415519233206768	11.9807770808584	4.48103545191002e-33	4.05025882290493e-32	NA	NA
ENSMUSG00000020330	1630.30474857016	4.97737468903246	0.236825840422515	21.0170253387572	4.58269222291921e-98	2.04665642711796e-96	Hmmr	15366
ENSMUSG00000030724	2.83328898176307	-4.97436305714001	1.22081604983229	-4.07462128125149	4.6089289244489e-05	0.000100738083414817	Cd19	12478
ENSMUSG00000071202	365.140941555328	-4.9735062935866	0.183522186011872	-27.1002999782538	9.76654193975387e-162	1.39350796131306e-159	Ccdc78	381077
ENSMUSG00000069920	217.86356667466	-4.9716914531614	0.226953909596639	-21.9061723237	2.26867060196356e-106	1.21584144236452e-104	B3gnt9	97440
ENSMUSG00000101768	6.28499834020061	-4.96868183152223	0.844835535095162	-5.88124152585812	4.07200455655567e-09	1.24494442912478e-08	NA	NA
ENSMUSG00000021696	991.845024561038	-4.96448085646774	0.218443085980978	-22.7266559349928	2.44244338842756e-114	1.50329996005375e-112	Elovl7	74559
ENSMUSG00000089744	5.25618833204021	-4.96373659982797	1.11710640105564	-4.44338748317739	8.85534755406002e-06	2.08127662643449e-05	NA	NA
ENSMUSG00000022809	10.231581644042	-4.96328617364763	0.727597026845533	-6.82147671103847	9.01093791474141e-12	3.25653517764166e-11	Nr1i2	18171
ENSMUSG00000035431	3.64605888713738	4.95981179378205	1.209246532362	4.10157206247606	4.10352666544504e-05	9.02209239742084e-05	Sstr1	20605
ENSMUSG00000079355	173.497424578013	4.95787847392035	0.385434021928331	12.8631054651481	7.26002183485747e-38	7.62545218820856e-37	Ackr4	252837
ENSMUSG00000029335	25.0586872497018	4.95757064624808	0.596695492301166	8.30837623245506	9.70204982683396e-17	4.62938416601569e-16	Bmp3	110075
ENSMUSG00000034311	1234.4751918996	4.95637178178626	0.209672407995065	23.638645776906	1.54453584079996e-123	1.12377768310919e-121	Kif4	16571
ENSMUSG00000074217	150.847317229748	-4.95597958873127	0.541359708457805	-9.1546886687404	5.45147726801212e-20	3.02529499674133e-19	2210011C24Rik	70134
ENSMUSG00000030553	48.5713592762856	-4.94924756306292	0.431435413746242	-11.4715839390364	1.83273551178146e-30	1.50939645428688e-29	Pgpep1l	78444
ENSMUSG00000092178	4.53577435982146	-4.94321817185478	0.99620857180448	-4.96203135745047	6.97597296322567e-07	1.80417907157436e-06	2810047C21Rik1	72716
ENSMUSG00000031004	7981.80550399912	4.93679627871819	0.168323819417001	29.3291602805655	4.40715090656686e-189	9.68383268699935e-187	Mki67	17345
ENSMUSG00000059900	61.9613166903367	4.93391285009787	0.445757414773338	11.0686052246752	1.78151759815259e-28	1.36680468520276e-27	Tmem40	94346
ENSMUSG00000037725	1888.95902994968	4.93093412153134	0.17522885058015	28.1399672782532	3.17937882029552e-174	5.45785084518386e-172	Ckap2	80986
ENSMUSG00000066705	4963.34408867376	4.9301319225335	0.164804624821294	29.9150095325268	1.25547568686112e-196	3.13483718947721e-194	Fxyd6	59095
ENSMUSG00000034883	52.4081625716112	4.93010420055427	0.708972356412093	6.953873667944	3.55389889761687e-12	1.31797165362591e-11	Lrr1	69706
ENSMUSG00000026228	5.69111046571199	-4.92873461069112	1.14046923591502	-4.32167256728911	1.54850871295875e-05	3.55171001564119e-05	Htr2b	15559
ENSMUSG00000034839	606.159480908143	-4.92507978255078	0.168808614257707	-29.175524034763	3.96504886821227e-187	8.45864260011924e-185	Larp6	67557
ENSMUSG00000026943	3.55817906446363	-4.92291938476445	1.1560051419339	-4.25856184041605	2.05746304549961e-05	4.6616452360036e-05	Lcn12	77701
ENSMUSG00000100832	87.2577204422609	4.92227251419163	0.293137253174118	16.7916989768199	2.8069315380239e-63	5.71609885866534e-62	Gm29260	102639765
ENSMUSG00000053113	3560.21812099702	4.91991094142026	0.232705179948765	21.1422493581943	3.25203426224368e-99	1.49179433912903e-97	Socs3	12702
ENSMUSG00000087129	6.96895344750485	-4.91972989074319	0.937302819305387	-5.24881584629084	1.53080004492919e-07	4.17893768011293e-07	NA	NA
ENSMUSG00000097405	1.99233338662073	-4.91876888955474	1.38329884883548	-3.55582518824155	0.000376794565272614	0.000744341183379946	NA	NA
ENSMUSG00000040483	386.529747043043	-4.91732402033219	0.286084427548257	-17.1883666037808	3.24547633378351e-66	7.1743311350327e-65	Xaf1	327959
ENSMUSG00000024164	16135.2371552463	-4.91308712391202	0.346228610393635	-14.1902979026667	1.05210839215182e-45	1.36792767460071e-44	C3	12266
ENSMUSG00000021228	2.88522649029033	-4.91056569384618	1.24980340340726	-3.92907050857664	8.52748354618975e-05	0.000181353461053453	Acot3	171281
ENSMUSG00000024044	2124.39373481909	-4.9069405136644	0.1325890955203	-37.008628005258	8.31934281614125e-300	1.1425057481192e-296	Epb41l3	13823
ENSMUSG00000023940	462.868674520921	4.90554001513977	0.309051824166203	15.8728718989915	9.76677057844669e-57	1.70456910182851e-55	Sgo1	72415
ENSMUSG00000097158	1.47698847755193	-4.90224300697247	1.57404274958755	-3.11442812354176	0.00184301854290626	0.00334213472338692	NA	NA
ENSMUSG00000106508	5.19928374296281	-4.89848355771485	1.14669169130444	-4.27184010738101	1.93866566369454e-05	4.40839290369039e-05	NA	NA
ENSMUSG00000045613	15.5292092675995	4.89715582925744	0.602475634033388	8.12838819135721	4.35036128215376e-16	2.00904767660287e-15	Chrm2	243764
ENSMUSG00000030592	115.340931964905	4.89580483564427	0.242329116567006	20.2031225343511	9.18985090471872e-91	3.50570475571848e-89	Ryr1	20190
ENSMUSG00000108256	5.59080334200647	-4.89471832110654	0.906528954102758	-5.39940649325549	6.68617219903044e-08	1.87607280972157e-07	NA	NA
ENSMUSG00000105632	18.679111835833	-4.89451463837395	0.551216711366197	-8.87947432914876	6.71770656744466e-19	3.55254311447561e-18	NA	NA
ENSMUSG00000030468	4.48423684498792	-4.89275957612587	1.30450487473134	-3.75066408021934	0.00017636684942452	0.000362652889987366	Siglecg	243958
ENSMUSG00000024053	423.063255490465	-4.89164571210173	0.195564061035594	-25.0130094772956	4.41338450738283e-138	4.12660841620098e-136	Emilin2	246707
ENSMUSG00000037716	532.642119251352	-4.89041053450109	0.187357680171862	-26.1020019569796	3.4599187179384e-150	4.13178228202502e-148	Ccdc33	382077
ENSMUSG00000024066	87.9347979809304	-4.88830119865079	0.768199658542127	-6.36332123334668	1.97437158509324e-10	6.55231337248962e-10	Xdh	22436
ENSMUSG00000031966	10.1311454993452	-4.8851977034207	0.749637814193622	-6.51674396745268	7.18499086316017e-11	2.45644630832766e-10	Glb1l3	70893
ENSMUSG00000085745	3.63193467918064	-4.88330949137174	1.13155126022843	-4.31558839887284	1.59178335231017e-05	3.64677881350344e-05	NA	NA
ENSMUSG00000102158	6.35429538196565	4.8769378725326	1.13889473531688	4.2821673692044	1.85081682054409e-05	4.2169222312127e-05	NA	NA
ENSMUSG00000087009	15.8845450992217	-4.87541755908939	0.515761159118088	-9.45285908583341	3.29699635602945e-21	1.9323793259812e-20	Nphs1os	445267
ENSMUSG00000075330	12.8442452463908	-4.87427113621299	0.738720463674555	-6.59826196226826	4.16005736150422e-11	1.44132671719225e-10	A930003A15Rik	68162
ENSMUSG00000034687	861.858821966858	4.87410916412023	0.248528936357823	19.6118377020802	1.22523899511341e-85	4.16107827505825e-84	Fras1	231470
ENSMUSG00000020679	9.46720433611453	-4.87238840619859	1.09271021450994	-4.45899410612151	8.23451851217726e-06	1.94180162339634e-05	Hnf1b	21410
ENSMUSG00000025202	98.2862469943367	-4.8689335526605	0.245455351514384	-19.8363308138147	1.44637588416037e-87	5.07687177358719e-86	Scd3	30049
ENSMUSG00000005640	4.3603707571711	4.86813638332638	1.17019709216145	4.160099538732	3.18108925517447e-05	7.09193123010842e-05	Insrr	23920
ENSMUSG00000104080	4.37361865711799	-4.8669787578241	1.28362934581439	-3.79157641860882	0.000149694071611214	0.000310421653030691	NA	NA
ENSMUSG00000075010	9.81137174177645	-4.86225383649815	1.19792270830651	-4.05890447086679	4.9303476629104e-05	0.000107453411225084	AW112010	107350
ENSMUSG00000022101	26.8057842529135	-4.86084550198736	0.780946738583251	-6.22429835715254	4.83715810637094e-10	1.56880996415186e-09	Fgf17	14171
ENSMUSG00000097725	4.43719196506568	-4.85670494174843	1.1460803160725	-4.23766543551838	2.25855989320748e-05	5.10044568689085e-05	4930593A02Rik	71301
ENSMUSG00000043230	4.55074574322912	4.85223779839893	1.1662432033232	4.16057112665052	3.17452729415281e-05	7.07873840414244e-05	Fam124b	241128
ENSMUSG00000048537	15117.5344507569	-4.84898023064385	0.13195265939811	-36.7478780099017	1.25699296221323e-295	1.62470037404184e-292	Phldb1	102693
ENSMUSG00000041449	5.55008733078933	4.84652933214667	1.26235095684802	3.83928835784942	0.000123391442449429	0.000258069690171455	NA	NA
ENSMUSG00000084758	1.08497798473466	-4.84374181307868	1.56764424264881	-3.08982209183783	0.00200276420878733	0.00361511032281968	NA	NA
ENSMUSG00000058427	34.1596987087049	4.8425176408678	0.66242418919083	7.3102971175963	2.66552326725083e-13	1.05265173888035e-12	Cxcl2	20310
ENSMUSG00000038526	1004.28551622723	-4.84240228798523	0.242088487582612	-20.0026128311152	5.22615100812461e-89	1.90754511796548e-87	Car14	23831
ENSMUSG00000090053	95.0516110877596	-4.8377456777219	0.291008183466083	-16.6240880929925	4.66409079742123e-62	9.15036313319077e-61	Palm2	242481
ENSMUSG00000020758	1482.59940462603	-4.83451784754502	0.437347876338581	-11.0541701677369	2.09263038510347e-28	1.60046527851996e-27	Itgb4	192897
ENSMUSG00000022676	39.1797503534261	4.83280084042543	0.453062318700397	10.6669670836636	1.45291596968181e-26	1.04671877383011e-25	Snai2	20583
ENSMUSG00000079993	3.73409065530171	4.83243430992064	1.11402366512792	4.33782015695846	1.43902827103001e-05	3.31027724029968e-05	NA	NA
ENSMUSG00000097329	1.89492193821477	-4.8303455153959	1.71886920590648	-2.81018794146615	0.00495125777529817	0.0084454267269544	NA	NA
ENSMUSG00000097050	5.71464363609069	-4.82848429252864	0.978338753254256	-4.93539101509331	7.99903385801403e-07	2.05931776171227e-06	Gm9918	432988
ENSMUSG00000041205	1199.3669316363	-4.82340506448562	0.193825237949002	-24.8853302878685	1.07257546149491e-136	9.69864222857101e-135	Map6d1	208158
ENSMUSG00000015850	1395.68392864779	-4.82312893626175	0.178451517741359	-27.0276711417619	6.99139051995481e-161	9.7229002465169e-159	Adamtsl4	229595
ENSMUSG00000055170	2.27400896332524	-4.81977482602327	1.27139713985542	-3.79092785010618	0.000150085551998643	0.000311174734295733	Ifng	15978
ENSMUSG00000031842	30.6128930584229	-4.81326140110582	0.4159100085481	-11.5728434088625	5.65760652690744e-31	4.73940481188476e-30	Pde4c	110385
ENSMUSG00000029597	16.4942087797954	-4.81284579253936	0.524653448190251	-9.17338065563255	4.58412302042414e-20	2.5539283754508e-19	Sds	231691
ENSMUSG00000085940	5.76914437735909	-4.81140863225488	1.14620825823488	-4.19767402449556	2.69670417628363e-05	6.04763021693e-05	4930405D11Rik	73922
ENSMUSG00000044393	379.578177262808	-4.80835028181805	0.169564041819959	-28.3571341553859	6.83545452768253e-177	1.25162868613973e-174	Dsg2	13511
ENSMUSG00000027306	1413.01078331916	4.80539313406047	0.191340390000531	25.1143688692551	3.46514802140061e-139	3.35417169490024e-137	Nusap1	108907
ENSMUSG00000039883	7.02770088258998	4.8004757075374	0.908531416896941	5.28377513232648	1.26548572143726e-07	3.47320981228341e-07	Lrrc17	74511
ENSMUSG00000055415	175.437043438542	-4.79847813492764	0.226580663663177	-21.1777918616251	1.53039877936693e-99	7.07946365874306e-98	Atp10b	319767
ENSMUSG00000047497	1053.31464213871	4.7965249302393	0.230442310649957	20.8144282042253	3.20344057965882e-96	1.38018038934987e-94	Adamts12	239337
ENSMUSG00000056222	1104.41344198334	-4.79073350276007	0.162922856421803	-29.4049196532437	4.75126643611513e-190	1.06530181021181e-187	Spock1	20745
ENSMUSG00000005233	908.50918484065	4.78848858965286	0.224862746414828	21.295161897645	1.25870673618538e-100	5.9994713913669e-99	Spc25	66442
ENSMUSG00000085251	97.6672378688357	-4.78308876918714	0.243219316629744	-19.6657438046687	4.23905140587416e-86	1.453115078647e-84	NA	NA
ENSMUSG00000028214	882.907376942866	4.78271559770586	0.143678140667358	33.2877052521075	5.81614231959121e-243	3.19495237970944e-240	Gem	14579
ENSMUSG00000024868	3.20749638596521	4.78034772549699	1.21041795205912	3.94933643983455	7.83681382680017e-05	0.000167442930976546	Dkk1	13380
ENSMUSG00000098661	51.1405175630689	-4.77820420494147	0.340352219690632	-14.0389982156858	8.9975507855008e-45	1.14015676706926e-43	Mir7052	102465637
ENSMUSG00000039092	65.5407604021475	-4.77630718886172	0.309054187091397	-15.454594658021	7.02521218687447e-54	1.13087902844097e-52	Sptlc3	228677
ENSMUSG00000022696	35.1955462487559	4.77596897092789	0.411578786488584	11.6040212171148	3.93160301235792e-31	3.31500817308291e-30	Sidt1	320007
ENSMUSG00000085755	6.96222412855079	-4.7690827610226	1.13971782560091	-4.18444166959319	2.85867836296291e-05	6.40042181265377e-05	NA	NA
ENSMUSG00000004633	1781.50987042035	-4.76905423613206	0.179560645465404	-26.5595739187233	1.99094974373863e-155	2.58858808989165e-153	Chn2	69993
ENSMUSG00000105389	63.1226632346972	-4.76835638845549	0.335028559389077	-14.2326863033723	5.74324831297273e-46	7.53861381009258e-45	NA	NA
ENSMUSG00000107689	30.5920668771144	-4.76686643380206	0.461680012590482	-10.3250439780904	5.42939188302472e-25	3.69807897847806e-24	NA	NA
ENSMUSG00000108417	9.39807953650113	-4.76588319256143	0.821174260280609	-5.803741572383	6.48512056466425e-09	1.95443086225988e-08	NA	NA
ENSMUSG00000102287	1.65535718814041	-4.76474391441195	3.28325999521284	-1.45122345515103	0.146717647659084	0.191620712792027	NA	NA
ENSMUSG00000110028	2.85838878371406	-4.75846857733629	1.4398103941954	-3.30492722966862	0.000950010627529334	0.00178889758063966	NA	NA
ENSMUSG00000077202	1.91389709170071	-4.75762896664743	1.36746633387583	-3.47915619477287	0.000502995322161746	0.000979034122939149	NA	NA
ENSMUSG00000051378	949.47047441714	4.75461784860072	0.246076908493083	19.3216741778693	3.53013620946025e-83	1.14736548976111e-81	Kif18b	70218
ENSMUSG00000067219	10.2364436755322	4.75347484796941	0.796348605595464	5.96908792778639	2.38583518047988e-09	7.39407001702178e-09	Nipal1	70701
ENSMUSG00000088246	77.4200405962346	4.75278751977609	0.831499811281383	5.71592134513152	1.09111201901023e-08	3.24732553077498e-08	NA	NA
ENSMUSG00000024354	4.00475852490861	-4.74502612175149	1.02194455425987	-4.64313460253037	3.43162624496811e-06	8.37533305350264e-06	Slc23a1	20522
ENSMUSG00000025574	1483.94119960248	4.74242655137433	0.276996249782343	17.1209052653269	1.03650865337451e-65	2.24607540834301e-64	Tk1	21877
ENSMUSG00000105644	5.78748865700384	4.74220747713049	1.15956839041837	4.08963155283967	4.32058964162675e-05	9.47941250079526e-05	NA	NA
ENSMUSG00000021798	291.940487178672	-4.74153853707568	0.222295611874765	-21.3298791509521	5.9962594351388e-101	2.88938176684879e-99	Ldb3	24131
ENSMUSG00000100813	4.40925341782154	-4.73930767720408	1.15007675993021	-4.12086205227872	3.77457392359981e-05	8.34057852204934e-05	NA	NA
ENSMUSG00000033498	10.2105769656589	-4.73863186954735	0.694486361591445	-6.82321803798793	8.90233794754698e-12	3.21940539370391e-11	Strc	140476
ENSMUSG00000064299	1.258940390989	-4.7334545444416	2.16204685598982	-2.18933948231873	0.028572174692503	0.043148893094046	4921528I07Rik	77049
ENSMUSG00000027484	3.07762316634274	-4.73307379749806	1.25821228419851	-3.76174502263191	0.000168732013796189	0.000347800050576327	Bpifa5	67135
ENSMUSG00000106892	4.76442704331701	-4.7313204105491	1.17132090026845	-4.03930332794773	5.36101985829837e-05	0.000116435395222289	NA	NA
ENSMUSG00000039601	2501.59809616704	-4.72981394348621	0.354716628709689	-13.3340631948699	1.4668575783143e-40	1.6665595433454e-39	Rcan2	53901
ENSMUSG00000025558	3567.30192209962	-4.72971729833086	0.179228428514659	-26.389325273496	1.8168300519523e-153	2.29432222595103e-151	Dock9	105445
ENSMUSG00000109392	27.4629698889763	-4.72657984197252	0.45504978507915	-10.3869510478956	2.84296174022356e-25	1.95887106672726e-24	Gm5737	436008
ENSMUSG00000070690	3.12014192953231	-4.7260780781403	1.18905479481556	-3.97465120930224	7.04824713939777e-05	0.000151300443917533	5830473C10Rik	622307
ENSMUSG00000074449	2.41491029561993	-4.7250157015767	1.22051586204668	-3.87132674675227	0.000108244579793724	0.000227712604289852	Gm15319	100040599
ENSMUSG00000047819	13.3346030091826	-4.72199546575681	0.603663253385801	-7.82223439851984	5.18938640914074e-15	2.26018607667095e-14	Tigd4	403175
ENSMUSG00000070354	1.79197481782083	-4.71961725266852	1.30898963001147	-3.60554212536211	0.000311501953144577	0.000621335549786293	Evi2	101488212
ENSMUSG00000101179	22.5645041053491	-4.71707092914474	0.490187719954765	-9.62298877984955	6.39455888099891e-22	3.86116082143965e-21	NA	NA
ENSMUSG00000022034	384.385138318965	4.71650376619587	0.315822407434885	14.9340377856764	1.97910232999717e-50	2.90493089492504e-49	Esco2	71988
ENSMUSG00000078922	16.2077426695177	-4.70871932312252	1.22748635631776	-3.83606652643197	0.000125020555538824	0.000261228287072517	Tgtp1	21822
ENSMUSG00000037946	1632.82412110912	-4.70801117957858	0.173534149703894	-27.1301711369894	4.34011258954429e-162	6.23302574706252e-160	Fgd3	30938
ENSMUSG00000097237	15.3043177838831	-4.70606559350156	0.626142553236937	-7.51596512515059	5.64926125603449e-14	2.32064343949983e-13	Gm26519	102634580
ENSMUSG00000079685	63.2610108266247	4.70431277212876	1.05857569937437	4.4440022332924	8.83006870367018e-06	2.07555733446454e-05	Ulbp1	77777
ENSMUSG00000026955	508.854803709004	4.70181167274431	0.268377203113165	17.5194152789562	1.0186695876854e-68	2.3837302289895e-67	Sapcd2	72080
ENSMUSG00000110320	20.9410554102015	-4.70104425686213	0.584160746852835	-8.04751822540114	8.44897921559783e-16	3.84367329822632e-15	NA	NA
ENSMUSG00000105481	9.56260071937314	-4.69059609469629	0.74635437956395	-6.28467685476264	3.28536339981522e-10	1.07584634849687e-09	NA	NA
ENSMUSG00000034579	1528.21587061674	4.69059170992548	0.169600312911149	27.6567397159391	2.31568569593611e-168	3.66061595660462e-166	Pla2g3	237625
ENSMUSG00000028589	17.7832001068218	-4.6901529923	0.616025638918292	-7.61356783872771	2.66631277819558e-14	1.11913831280404e-13	1700012P22Rik	69364
ENSMUSG00000036915	425.276386519504	-4.68716747785834	0.195390701797926	-23.9886925771208	3.64923237917351e-127	2.81349414272209e-125	Kirrel2	243911
ENSMUSG00000047751	1.62396101409637	-4.68119288782085	1.40653559363736	-3.32817236122343	0.000874177633114828	0.00165346519173901	Utf1	22286
ENSMUSG00000059898	94.6261458468176	-4.67652739311886	0.328879162040855	-14.2195916703836	6.92558559471627e-46	9.05270031366452e-45	Dsc3	13507
ENSMUSG00000110767	1.4132601916692	-4.67582250611252	1.88982209512574	-2.47421305855851	0.0133530037458864	0.0213235014067963	NA	NA
ENSMUSG00000057465	1.37917472740481	-4.67480882829579	2.30185856762873	-2.03088447484919	0.0422667150349741	0.0618161960505515	Saa2	20209
ENSMUSG00000111422	1.81678820374768	-4.66936977128248	1.29590667090502	-3.60316824977956	0.000314361898360345	0.000626812522021039	1700027J07Rik	69443
ENSMUSG00000022342	8.05973579926619	4.66931314771417	0.915137566036443	5.10230736995909	3.35537206434011e-07	8.92585839827424e-07	Kcnv1	67498
ENSMUSG00000090125	1545.14515612599	-4.66714580872683	0.245038470250628	-19.0465840076182	7.01320236907813e-81	2.18893601783741e-79	Pou3f1	18991
ENSMUSG00000015476	1355.76723829174	-4.66483230543131	0.155999604189359	-29.9028470595921	1.80703397107086e-196	4.46134353329663e-194	Prrt1	260297
ENSMUSG00000100779	6.26252824398102	4.66431070317669	1.1087965728161	4.20664242434512	2.5919275895321e-05	5.82157057393323e-05	NA	NA
ENSMUSG00000086039	1.52359799349586	-4.66355831656132	1.4539950982347	-3.2074099302146	0.00133935993823991	0.00247725218206612	NA	NA
ENSMUSG00000108375	3.74554264673986	-4.66207878853994	1.16438664207499	-4.00389236708513	6.23087219975984e-05	0.000134397717527558	NA	NA
ENSMUSG00000000753	7442.29568856482	4.66151217545798	0.20390292993147	22.8614281169215	1.12489664728378e-115	7.10268793987544e-114	Serpinf1	20317
ENSMUSG00000111056	1.78764867174452	-4.66140904431661	1.30141242092934	-3.58180771087761	0.000341224916711586	0.000677853276819789	Gm39317	105243373
ENSMUSG00000096929	124.9716836757	-4.65828284491998	0.271907340592967	-17.1318760087953	8.58415082921237e-66	1.86198959694258e-64	A330023F24Rik	320977
ENSMUSG00000110303	6.40216482753628	-4.65774089525785	0.936545381056652	-4.97332108990039	6.58155144147201e-07	1.70598595993234e-06	NA	NA
ENSMUSG00000053519	222.020927010275	4.65728595296883	0.307970228803594	15.1225200275413	1.15054006583133e-51	1.73512813085187e-50	Kcnip1	70357
ENSMUSG00000035355	16.5376385589218	4.65547557923887	0.606382698023542	7.67745450919533	1.6228084538619e-14	6.87846646541427e-14	Kcnh4	380728
ENSMUSG00000079304	132.68038965075	-4.65333736212476	0.226919955596894	-20.5065145103019	1.88315196216121e-93	7.6063415559868e-92	Tex52	71149
ENSMUSG00000018341	109.557230553762	-4.6531304781593	0.289395299910427	-16.0788045956501	3.59244189486272e-58	6.50756189248298e-57	Il12rb2	16162
ENSMUSG00000042581	76.384025695328	4.65209143680716	0.356996152817176	13.0312088802525	8.13091202428156e-39	8.77938721914196e-38	Thsd7b	210417
ENSMUSG00000111620	16.4006548599144	-4.65054271314807	0.620636235242566	-7.49318594221376	6.7221561328154e-14	2.75006398634059e-13	NA	NA
ENSMUSG00000087646	1.41815021261528	-4.64963160901335	1.80471580745006	-2.57637883472798	0.00998411908388825	0.0162938984425339	NA	NA
ENSMUSG00000100811	11.8993996222428	-4.63972144924608	0.658119777225864	-7.04996508204576	1.78962694817329e-12	6.74849372442279e-12	NA	NA
ENSMUSG00000050107	189.144682034744	4.6368090119172	0.391444459507573	11.8453816353671	2.27380885440314e-32	2.0049117960594e-31	Haspin	14841
ENSMUSG00000046178	79.3827337963467	4.63539454735226	0.397015533804551	11.6755999518	1.69863064697865e-31	1.44947616334221e-30	Nxph1	18231
ENSMUSG00000025375	10102.4140598365	-4.63361353354303	0.216086188172675	-21.4433581929832	5.26723103539045e-102	2.57765851983596e-100	Aatk	11302
ENSMUSG00000039661	952.544134262148	-4.63344470221787	0.220659496891324	-20.9981658052083	6.8166886975612e-98	3.03819676980755e-96	Dusp26	66959
ENSMUSG00000023505	1831.63526147065	4.63140464774877	0.19366339874327	23.9147132488798	2.15316887402159e-126	1.64848709647653e-124	Cdca3	14793
ENSMUSG00000090263	3.91380452025871	4.63131875546734	1.22720399597689	3.77387848365071	0.000160729072151072	0.000331896488177728	D730045A05Rik	77855
ENSMUSG00000009210	144.508745823874	-4.6249843895549	0.208164889269632	-22.2178889330574	2.30660341466804e-109	1.30626280490982e-107	Prr29	75573
ENSMUSG00000046337	39.338010492097	-4.62433297283403	0.567902638747704	-8.14282705752392	3.86153643694211e-16	1.78705855368427e-15	Fam178b	381337
ENSMUSG00000092490	2.46999796145319	-4.6219973079226	1.28845782532606	-3.58723212903996	0.00033420678133251	0.000664692759433313	NA	NA
ENSMUSG00000098097	2.73795558424851	-4.62153895351991	1.22141730546318	-3.78375100209288	0.000154482377884456	0.00031977779456007	NA	NA
ENSMUSG00000025991	4.2952841469693	4.619046200116	1.18803817848878	3.88796108050297	0.000101089830791137	0.000213314784593648	Cps1	227231
ENSMUSG00000054763	26.6963605673564	-4.61675660245589	0.478733804921408	-9.64368205252145	5.22783956380442e-22	3.17499498992467e-21	Defb42	619548
ENSMUSG00000027996	177.463676463275	4.61596702143723	0.298441278907478	15.4669187799194	5.8018369339125e-54	9.36004133251537e-53	Sfrp2	20319
ENSMUSG00000006389	11.3828009292342	-4.61536503970676	1.12445693040202	-4.10452807477176	4.05141071213663e-05	8.91375263620489e-05	Mpl	17480
ENSMUSG00000062609	15.2488497713973	4.61528662738024	1.18826196705212	3.88406492453006	0.000102724457942732	0.000216597688741546	Kcnj15	16516
ENSMUSG00000107108	4.42068391997343	4.61478765388044	1.11844965315114	4.1260575662737	3.69034930409159e-05	8.16349997571776e-05	Gm9936	791292
ENSMUSG00000026826	639.497089262713	4.61466776047802	0.184402528607811	25.0249700766986	3.2704356340915e-138	3.07099496529455e-136	Nr4a2	18227
ENSMUSG00000020696	838.491814343058	-4.61455228940868	0.205849176828223	-22.417152016398	2.67779901324158e-111	1.59456037176036e-109	Rffl	67338
ENSMUSG00000078639	64.5438655494098	-4.61413767244115	0.271213185524792	-17.0129548219158	6.58321421532362e-65	1.3922325885785e-63	Gm12695	620779
ENSMUSG00000015970	488.659637129115	-4.61385136190087	0.222908057574061	-20.6984503481572	3.57687523198243e-95	1.49419542723099e-93	Chdh	218865
ENSMUSG00000063529	88.0079606382603	-4.61183573487082	0.269137807844	-17.1355922522189	8.05287367658226e-66	1.7484762183354e-64	Stmnd1	380842
ENSMUSG00000028718	547.981776913704	4.61080710358472	0.222219859489472	20.748852574102	1.25552084163655e-95	5.27486796429825e-94	Stil	20460
ENSMUSG00000105226	4.63702422835101	-4.60876768028523	1.01565641825861	-4.5377231881104	5.68648345464032e-06	1.36036038049877e-05	NA	NA
ENSMUSG00000097755	28.0138242461815	4.60553864800523	1.04316495241526	4.41496681549925	1.01025486459014e-05	2.36102213780463e-05	NA	NA
ENSMUSG00000074555	160.447269812252	-4.60283415981582	0.245895647512868	-18.718648363123	3.488924300985e-78	1.02352648418616e-76	Gm10714	100038374
ENSMUSG00000021485	424.031491066937	4.59865341908271	0.293698825543541	15.6577181082427	2.94267343055642e-55	4.9395999457308e-54	Mxd3	17121
ENSMUSG00000058794	4.9881125673124	4.59853736333848	0.91833326825593	5.0074820572186	5.51466905050556e-07	1.44083023836812e-06	Nfe2	18022
ENSMUSG00000081512	13.3976918272881	-4.59587756910502	0.673832419876257	-6.82050526739127	9.07208611915825e-12	3.27701706881907e-11	NA	NA
ENSMUSG00000037628	231.240284773014	4.59401369475991	0.423751190976002	10.8412997829665	2.19332440351432e-27	1.62433155100843e-26	Cdkn3	72391
ENSMUSG00000025020	287.842274096482	4.59147791593178	0.180127519880496	25.4901523042007	2.53481162632748e-143	2.63968795570113e-141	Slit1	20562
ENSMUSG00000046591	423.065596203701	4.59016544828771	0.295848733821478	15.5152445271492	2.73590525492844e-54	4.46959451052362e-53	Ticrr	77011
ENSMUSG00000104874	1.85738591877995	-4.58680138856994	1.32278286357471	-3.46753916676431	0.000525247191896907	0.00101945557349622	NA	NA
ENSMUSG00000053963	230.580023261099	4.5865254218209	0.299925528406621	15.2922141912601	8.6169904205498e-53	1.35340336319329e-51	Stum	381310
ENSMUSG00000090122	1965.52791235468	4.58470296475185	0.244789692060038	18.7291504236518	2.86450684679851e-78	8.42594497251723e-77	Kcne1l	66240
ENSMUSG00000071637	2076.00275092547	4.58441691496777	0.283373127011506	16.1780228185915	7.20719145590515e-59	1.32189998214194e-57	Cebpd	12609
ENSMUSG00000012123	15.2933213816355	-4.5814530892055	0.518711944133423	-8.8323647469877	1.02485610834093e-18	5.37835282268338e-18	Crybg2	230806
ENSMUSG00000023993	6.34399091261865	-4.57901865855093	0.81881719170235	-5.5922356112614	2.24164342966579e-08	6.52565329624357e-08	Treml1	71326
ENSMUSG00000086825	26.8757409803852	-4.57724159865743	0.478174528943759	-9.57232416533794	1.04528956531516e-21	6.24643666539843e-21	NA	NA
ENSMUSG00000111769	3.70021691910523	-4.57241728595796	1.29220101178211	-3.53847214502024	0.000402449740224354	0.000792423348682624	Gm36278	102640141
ENSMUSG00000071540	7.91851021647457	-4.56951514786087	0.759472366697883	-6.01669704946437	1.78011776373359e-09	5.57504669648205e-09	3425401B19Rik	100504518
ENSMUSG00000058624	93.220154212413	-4.56927909304765	0.25254920933948	-18.0926287791524	3.6428846335105e-73	9.65562171919497e-72	Gda	14544
ENSMUSG00000087047	2.38214081297137	-4.56899135243457	1.22134544364759	-3.74094927540658	0.000183326521282328	0.000376241570187571	NA	NA
ENSMUSG00000068246	33.0622054713122	-4.56665899390426	1.16936945759539	-3.90523197287435	9.41350416097199e-05	0.000199309045027016	Apol9b	71898
ENSMUSG00000029417	2.30089967075794	-4.56534228394488	1.66443074251996	-2.74288510018321	0.00609019914577712	0.0102551878174696	Cxcl9	17329
ENSMUSG00000085565	3.46642311052038	-4.56373085777305	1.10406755311364	-4.13356125257249	3.57185044817449e-05	7.91890524646735e-05	NA	NA
ENSMUSG00000044819	21.7717840017122	-4.56168939717296	0.492300374226241	-9.26606932676553	1.93132269000155e-20	1.09542987783697e-19	Oxgr1	239283
ENSMUSG00000035860	1206.37704392764	-4.56121939719521	0.195018174418088	-23.3886888276202	5.57086350221886e-121	3.92335204276458e-119	Cdhr3	68764
ENSMUSG00000090358	12.4766944292669	-4.56049636272476	0.65166717039757	-6.99819872764572	2.59274165166924e-12	9.69047666476071e-12	NA	NA
ENSMUSG00000087380	196.123974864225	-4.55974724085196	0.340792292737089	-13.3798426138988	7.93151416864455e-41	9.08176971483203e-40	2210408F21Rik	73652
ENSMUSG00000085553	6.02745046588212	-4.55913016576606	1.17589800120712	-3.87714764468168	0.000105688227610612	0.000222633249476366	NA	NA
ENSMUSG00000102985	1.83362264471385	-4.5588042726519	1.48427667786403	-3.07139790083632	0.00213059015699446	0.00382823268620813	NA	NA
ENSMUSG00000020607	2312.70188896393	4.55806679203295	0.214763653639908	21.2236414997642	5.7771767842039e-100	2.70665043665911e-98	Fam84a	105005
ENSMUSG00000105328	3.69012791563116	-4.55716392502405	1.15660021028803	-3.94013755530028	8.14349009529056e-05	0.000173624013064059	NA	NA
ENSMUSG00000031552	6.23836727880282	-4.55631083428893	0.812067286147822	-5.61075530563798	2.01445437854267e-08	5.89003407314946e-08	Adam18	13524
ENSMUSG00000030769	66.1217938093497	-4.5551993177404	0.255713151609661	-17.813707621475	5.5320891219094e-71	1.38289640814238e-69	Slc5a11	233836
ENSMUSG00000084220	2.354697695561	4.55187868177602	1.30443344051403	3.48954461025033	0.000483844293190973	0.000943681045116746	NA	NA
ENSMUSG00000068547	2.41885065450862	-4.54556306646433	1.36128149464189	-3.33917935735997	0.000840262928175173	0.00159164632075802	Clca4a	99663
ENSMUSG00000012211	5.87296283135678	-4.54435403925168	0.923575251982151	-4.92039390347318	8.63702096181484e-07	2.21836658788962e-06	Tex22	75671
ENSMUSG00000026778	481.034344562671	-4.54266020575287	0.209895848390646	-21.6424490554874	7.15976721217308e-104	3.62492085145343e-102	Prkcq	18761
ENSMUSG00000085511	6.48781392786745	4.54231675966614	0.818271729295212	5.55111046495337	2.83860636348917e-08	8.18646772869767e-08	NA	NA
ENSMUSG00000023915	4614.1121288133	4.54121472039899	0.112863257888854	40.2364312828104	0	0	Tnfrsf21	94185
ENSMUSG00000100975	23.1235274370195	-4.53787005119257	0.454824228914322	-9.97719506285889	1.91812467589049e-23	1.23236706150122e-22	NA	NA
ENSMUSG00000086348	3.78696878384489	-4.53738739160194	1.1536372325255	-3.93311455601069	8.38522505785307e-05	0.000178535416856788	1700017J07Rik	75508
ENSMUSG00000007594	57.9023962937457	4.5366868901617	0.331838086657039	13.6713869582139	1.50498999544191e-42	1.80705711310629e-41	Hapln4	330790
ENSMUSG00000078452	42.5237408535958	4.53592710862679	1.05591661268336	4.2957247325618	1.74123537875468e-05	3.97714812654642e-05	Raet1a	19368
ENSMUSG00000006143	8.49288800071657	-4.53389728460734	0.855196704871922	-5.30158413705108	1.14802117066749e-07	3.1618788146248e-07	Upk3bl	69665
ENSMUSG00000002341	85011.0836184867	4.53222174917488	0.162308580088343	27.9234883744781	1.38390804604181e-171	2.30368268906641e-169	Ncan	13004
ENSMUSG00000000215	10.2294843848487	4.5306861898906	1.19288634704483	3.79808705256338	0.000145817114963339	0.000302810648056842	Ins2	16334
ENSMUSG00000092274	19817.4539511868	-4.52499041607324	0.206272281212826	-21.9369776174846	1.15314616564134e-106	6.22557265298213e-105	Neat1	66961
ENSMUSG00000039316	464.777767098612	-4.52271230789452	0.230208596411366	-19.646148659943	6.23695724272779e-86	2.12802269401332e-84	Rftn1	76438
ENSMUSG00000078838	2.71626945200275	-4.52182117135904	1.36742541503857	-3.30681375498018	0.000943636085689438	0.00177765052390724	NA	NA
ENSMUSG00000110162	6.54198119202531	-4.52035750854597	0.793785802757498	-5.69468173006232	1.23602270710334e-08	3.66569401311672e-08	NA	NA
ENSMUSG00000024791	492.354796287412	4.51943916824177	0.282726995659488	15.9851702795474	1.62123328779204e-57	2.88214878904972e-56	Cdca5	67849
ENSMUSG00000100837	114.941058727436	-4.51760421736178	0.201772777581847	-22.3895625143449	4.97447230382616e-111	2.9225689821383e-109	1700063D05Rik	78500
ENSMUSG00000009246	19.7069670583292	4.51759541980805	0.557394887600775	8.10483827588261	5.28157232378222e-16	2.42939059389715e-15	Trpm5	56843
ENSMUSG00000104846	3.99230198083371	-4.51682882576535	1.28993304564352	-3.50159943651338	0.000462474357292473	0.000904490347377616	NA	NA
ENSMUSG00000087400	27.8036634313212	4.51590890270032	0.483773114396438	9.33476617098582	1.01214412219778e-20	5.80978129494559e-20	NA	NA
ENSMUSG00000027368	33.3927100286601	4.51308393756701	0.483599804181448	9.33226998552234	1.03627317820854e-20	5.9440816149887e-20	Dusp2	13537
ENSMUSG00000103513	2.92903896894451	-4.51278601176111	1.19356741340845	-3.78092260316828	0.000156248247586162	0.000323219990981994	NA	NA
ENSMUSG00000098739	4.92643996557118	-4.51168229263284	0.883811683653427	-5.10480046380788	3.31143738623666e-07	8.81432025291074e-07	NA	NA
ENSMUSG00000101400	5.2893031700208	-4.51007748717121	1.14052004580384	-3.95440439978634	7.67255420956318e-05	0.000164013069021045	NA	NA
ENSMUSG00000023914	7.72641448645215	-4.50988712151225	0.732194087451831	-6.15941483112419	7.30142353233697e-10	2.34527693288331e-09	Mep1a	17287
ENSMUSG00000032254	1441.08034117534	4.50835359621131	0.19651106197148	22.9419837793437	1.77164765633741e-116	1.13163994048552e-114	Kif23	71819
ENSMUSG00000044976	95.4788301780226	4.50828442774614	1.06922671127394	4.21639712159333	2.48236455868647e-05	5.58977213035641e-05	Wdr72	546144
ENSMUSG00000010086	350.418397872165	-4.50684301090013	0.189130648839596	-23.8292579153706	1.66181658210163e-125	1.25481428723434e-123	Rnf112	22671
ENSMUSG00000048038	1234.80743303202	-4.50063786456674	0.163120372020276	-27.5908999521366	1.43081434932717e-167	2.24566312126899e-165	Ccdc187	329366
ENSMUSG00000105602	5.68095583185008	-4.49729985477398	0.84255359782197	-5.33770179891185	9.41321085952853e-08	2.61223139955065e-07	Gm10636	100038607
ENSMUSG00000083657	2.63133430752059	4.489985587919	1.27788918495201	3.51359542031623	0.000442085597677636	0.00086600221429711	NA	NA
ENSMUSG00000035539	1060.60372285865	-4.4895630538946	0.210815698637189	-21.2961514864274	1.2324013518847e-100	5.88685976194839e-99	Ccdc180	381522
ENSMUSG00000037679	5981.12176563916	-4.48435137334233	0.197628265451656	-22.6908401138566	5.51737667928622e-114	3.37697263994307e-112	Inf2	70435
ENSMUSG00000054320	664.144443556427	-4.48407593944567	0.211083433970257	-21.2431447371541	3.81477133265102e-100	1.79106774556284e-98	Lrrc36	270091
ENSMUSG00000045629	236.251974280554	-4.4835841429029	0.453997087286494	-9.87579935743848	5.30086155062206e-23	3.35375268793027e-22	Sh3tc2	225608
ENSMUSG00000075416	43.6354641303619	-4.47037936007186	0.393894937978533	-11.3491668184766	7.48727434933081e-30	6.02629594424344e-29	NA	NA
ENSMUSG00000025584	1094.93619590005	-4.46944767224792	0.2252851187815	-19.8390719121699	1.36963799020686e-87	4.81520888941044e-86	Pde8a	18584
ENSMUSG00000111243	8.1128258597649	-4.46885064194311	0.690313533074444	-6.47365353253358	9.56611149627556e-11	3.23727349311047e-10	NA	NA
ENSMUSG00000104765	10.1524015741106	-4.46655010830463	1.09629245071807	-4.07423229575198	4.61663835380112e-05	0.000100886518695248	NA	NA
ENSMUSG00000009070	111.835172388985	-4.46161531480838	0.216358467769793	-20.6214037324186	1.76366486789149e-94	7.25711762962166e-93	Rsph14	71236
ENSMUSG00000027238	1111.86080187429	-4.46121298604126	0.151045287252474	-29.5355986750139	1.0054422885841e-191	2.32553509547983e-189	Frmd5	228564
ENSMUSG00000056071	1.20938165551115	-4.44551843542395	2.16710823965571	-2.05135966634052	0.0402319338627794	0.0590840985674945	S100a9	20202
ENSMUSG00000044338	822.572429986568	4.44496692853608	0.578491553784762	7.68371966618186	1.54534630365217e-14	6.56533146367925e-14	Aplnr	23796
ENSMUSG00000031645	7.73563744259577	-4.4443580542049	0.740740442566174	-5.99988578834463	1.97456363899115e-09	6.16206317846223e-09	F11	109821
ENSMUSG00000110823	1.36061796009868	-4.44379445867771	1.71266906550798	-2.5946603159786	0.00946844448424881	0.0155040298968489	Gm36799	102640821
ENSMUSG00000051984	40.4107404419681	-4.44264329889817	0.344157110311483	-12.9087651127629	4.01691279310907e-38	4.25366866520412e-37	Sec31b	240667
ENSMUSG00000039396	186.413593720938	4.44151929081835	0.261785093128279	16.9662803857282	1.45884840269399e-64	3.0645579304393e-63	Neil3	234258
ENSMUSG00000101904	4.36946671534989	-4.44075776526343	1.02898168756548	-4.3156820174031	1.59110882724864e-05	3.64561358301714e-05	NA	NA
ENSMUSG00000069662	13317.2198965649	4.43974947433349	0.143380267244217	30.9648570173979	1.6031973271963e-210	4.76041282033571e-208	Marcks	17118
ENSMUSG00000029306	2.50765640425284	4.43859022884136	1.376319802804	3.2249701121778	0.00125985820691736	0.00233867233087735	Ibsp	15891
ENSMUSG00000067455	70.3793508697785	-4.43670897271588	0.499953987679318	-8.87423459368762	7.04159945209961e-19	3.72114152864321e-18	Hist1h4j	319159
ENSMUSG00000040657	2.2418219888076	-4.43234438823912	1.35437118993162	-3.27262158349875	0.0010655503274533	0.00199466155606845	1700063H04Rik	74269
ENSMUSG00000092131	6.87040270930985	-4.43084939619434	0.730360147043286	-6.06666370575083	1.30594606302511e-09	4.13123421290682e-09	NA	NA
ENSMUSG00000041309	1342.69147160962	-4.42963803290925	0.217031991388394	-20.4100695228018	1.36090993275922e-92	5.37828668210762e-91	Nkx6-2	14912
ENSMUSG00000040938	104.753111644401	-4.42925285878682	0.245284370866984	-18.0576236599631	6.87177722042126e-73	1.80830611813553e-71	Slc16a11	216867
ENSMUSG00000087720	2.33849954160654	-4.42799276539546	1.30562473070401	-3.39147433505478	0.000695176735972921	0.00133035345928697	NA	NA
ENSMUSG00000103912	2.16846042720254	-4.42453884156422	1.38892580845229	-3.18558328647847	0.00144462515241078	0.00266119621679427	NA	NA
ENSMUSG00000063354	290.687287217405	-4.4193361316406	0.190418539307605	-23.2085391879912	3.73340547317065e-119	2.52412672190704e-117	Slc39a4	72027
ENSMUSG00000036777	4662.54180457849	-4.4180617809617	0.130264997593336	-33.9159548810964	3.87637842180753e-252	2.36599064062158e-249	Anln	68743
ENSMUSG00000108434	89.395184694165	-4.41669212209712	0.285470197494997	-15.4716399850269	5.39157871794284e-54	8.71737742232215e-53	NA	NA
ENSMUSG00000058159	191.72752908177	-4.41551818635636	0.185403422675055	-23.8157317844945	2.294932240755e-125	1.72104252990135e-123	T2	21331
ENSMUSG00000039358	3.21989942712739	4.41402003357533	1.1805411283584	3.73898030957485	0.000184768197023426	0.000379005936631417	Drd5	13492
ENSMUSG00000006948	2.06591461386719	4.41170434984645	1.44746926746186	3.0478742789354	0.00230466325269113	0.00411844222929262	Klk4	56640
ENSMUSG00000109704	238.414964797862	-4.40833814222303	0.268994416701198	-16.3882142844618	2.32165139103805e-60	4.40913102984261e-59	Gm38414	330738
ENSMUSG00000042807	499.502526668237	-4.40686793711481	0.175684922989593	-25.083927875677	7.44846056009955e-139	7.14694427454443e-137	Hecw2	329152
ENSMUSG00000111837	6.50813819988751	-4.40535650427788	0.850063141601218	-5.18238738828241	2.19063630905137e-07	5.91482570887022e-07	NA	NA
ENSMUSG00000056413	1871.77536631293	-4.40471476056176	0.181061555066444	-24.3271674041757	1.01152329335901e-130	8.20155030441973e-129	Adap1	231821
ENSMUSG00000024395	213.318018338429	-4.40345396828041	0.169327453721876	-26.005552386757	4.28545500960459e-149	4.87897942621978e-147	Lims2	225341
ENSMUSG00000030638	389.820031699578	-4.40322756419333	0.216722852302417	-20.3173201045223	9.03772369403508e-92	3.51479473856695e-90	Sh3gl3	20408
ENSMUSG00000027331	1980.61224350271	4.40132331590933	0.155588537773921	28.2882234056644	4.82447507156952e-176	8.61855209330057e-174	Knstrn	51944
ENSMUSG00000047216	663.160104823552	-4.40051585189343	0.197660622706328	-22.2629868895609	8.44304665327425e-110	4.88208063453671e-108	Cdh19	227485
ENSMUSG00000026398	9.00997848109296	4.39974916732513	1.17493256434606	3.74468229142488	0.000180622194570312	0.000371020985443907	Nr5a2	26424
ENSMUSG00000016024	2253.55472686392	-4.39902429790109	0.353632157446914	-12.439548285598	1.59402811690008e-35	1.55877079718049e-34	Lbp	16803
ENSMUSG00000074345	22.2921459073769	4.39895871606936	0.416055936183496	10.5729983242668	3.97576477967672e-26	2.82442546084179e-25	Tnfaip8l3	244882
ENSMUSG00000030630	873.342281872986	-4.39880504118968	0.135075922857989	-32.5654265254535	1.26649837503635e-232	5.67934057034159e-230	Fah	14085
ENSMUSG00000048582	8.62325993457927	4.39850732702786	1.15196431604756	3.81826699469245	0.000134392433668269	0.000279985298662451	Gja3	14611
ENSMUSG00000101615	12.8079508404172	-4.39820039994993	0.612591081490976	-7.17966769814086	6.98810594572446e-13	2.69479908644092e-12	NA	NA
ENSMUSG00000015354	746.111909085431	-4.39595618814463	0.220594793043445	-19.9277422984271	2.33876947324814e-88	8.42455436650513e-87	Pcolce2	76477
ENSMUSG00000038453	3575.65273892249	-4.39460488356826	0.24067813108653	-18.2592612952786	1.74637874477084e-74	4.77872729250929e-73	Srcin1	56013
ENSMUSG00000015880	807.686098185756	4.38906554612504	0.2354733457292	18.6393306322345	1.54157682102613e-77	4.45112581976441e-76	Ncapg	54392
ENSMUSG00000062074	5.34898648581808	4.38787563272776	0.863119372798785	5.08374133522164	3.70071838543322e-07	9.81127957084027e-07	Wisp3	327743
ENSMUSG00000097699	8.57919868875155	-4.38610910951058	1.14027406408526	-3.84653939579793	0.000119797875891101	0.000250983860312277	NA	NA
ENSMUSG00000093601	1.57312471920346	-4.38317610982664	1.40738954645844	-3.11440149662648	0.00184318489335145	0.00334216055963124	NA	NA
ENSMUSG00000102246	3.92874832007474	4.38198710715657	1.22108138456171	3.58861183419762	0.000332443383353745	0.000661245447852978	NA	NA
ENSMUSG00000097075	62.5277878271712	-4.38030060160907	0.275669254231013	-15.8896958379637	7.46890945309182e-57	1.30768404312977e-55	Cdiptos	381922
ENSMUSG00000059857	103.685935090287	4.37988782857449	0.30337951271012	14.4369927601522	3.0276676425698e-47	4.10406792783382e-46	Ntng1	80883
ENSMUSG00000006542	13.9108554963849	-4.3795250709266	0.703874817138419	-6.22202267262724	4.90786090937331e-10	1.59103611333225e-09	Prkag3	241113
ENSMUSG00000070306	2906.19551334147	-4.37795338499261	0.177436808719762	-24.6733099889494	2.0691546707056e-134	1.79705674226933e-132	Ccdc153	270150
ENSMUSG00000026582	19.4017028677197	4.37769469680348	1.49413269112364	2.92992364253224	0.00339045305353653	0.00591445101185759	Sele	20339
ENSMUSG00000061718	1664.26327111773	-4.37568541549855	0.201271290017199	-21.7402363502745	8.54576353422155e-105	4.42868071078892e-103	Ppp1r1b	19049
ENSMUSG00000074264	283.051489984366	-4.37089976004247	0.237562038815037	-18.3989823535973	1.33854999240873e-75	3.76112007457763e-74	Amy1	11722
ENSMUSG00000024578	6.02137451224129	-4.36877428497206	0.841663641950334	-5.19064156656283	2.09570712903349e-07	5.6668684157338e-07	Il17b	56069
ENSMUSG00000043456	877.412436606885	-4.36859088624138	0.140542144466834	-31.0838496368064	3.98155938707521e-212	1.21509450572505e-209	Zfp536	243937
ENSMUSG00000004651	1.34433285874832	-4.36541198734457	1.87457703825183	-2.32874504395702	0.0198725763241476	0.0307723833383013	Tyr	22173
ENSMUSG00000064443	16.5776963018105	-4.36480862508734	1.10823210472662	-3.93853291785304	8.19813480781686e-05	0.000174721257160194	NA	NA
ENSMUSG00000086353	15.7835665702148	-4.36472666897438	0.677009433869677	-6.44706919965104	1.14033730595652e-10	3.84068541137073e-10	NA	NA
ENSMUSG00000035594	16.6378695678283	4.36370227878065	0.923354936180952	4.72592077844861	2.29074950233549e-06	5.67534545211611e-06	Chrna5	110835
ENSMUSG00000107134	79.9547730380781	-4.36207540825944	0.269041678189924	-16.2133816500361	4.05621936752509e-59	7.4834011891376e-58	NA	NA
ENSMUSG00000044471	4.24762482179175	-4.3596718620934	1.21579777698318	-3.58585279939504	0.00033597844505188	0.000667974518017097	Lncpint	232685
ENSMUSG00000109957	3.82057041147675	-4.35441266101937	1.14304246151272	-3.80949335447843	0.000139251849224032	0.000289779418789625	NA	NA
ENSMUSG00000041771	805.820315443401	-4.35378290320995	0.218885694310935	-19.8906690403679	4.9016745028969e-88	1.73716925567989e-86	Slc24a4	238384
ENSMUSG00000063446	42.8957993152506	4.35351486265394	0.419215878458213	10.3848997291449	2.90474389100986e-25	1.99893321381646e-24	Plppr1	272031
ENSMUSG00000052273	1343.78604438699	-4.35335940236078	0.199794991107634	-21.7891318407253	2.9417469262856e-105	1.54269702174877e-103	Dnah3	381917
ENSMUSG00000024056	590.918248702008	4.3522907456362	0.257733476536378	16.8867886474262	5.62843300591001e-64	1.16893722532004e-62	Ndc80	67052
ENSMUSG00000108841	1034.64998315756	-4.3503743486021	0.205403678829644	-21.1796320951495	1.47177338527997e-99	6.82263219298666e-98	Frmpd2	268729
ENSMUSG00000040204	1395.88766864965	4.34931489955404	0.236816652765139	18.3657477156703	2.47024070366307e-75	6.88814707888181e-74	Pclaf	68026
ENSMUSG00000031841	1662.505922942	4.34772640987124	0.253222974406274	17.1695574624114	4.48828761517145e-66	9.85226211470152e-65	Cdh13	12554
ENSMUSG00000031489	109.673669224158	-4.34756510620456	0.329603700352285	-13.1902800288887	9.98137860013878e-40	1.11048522521949e-38	Adrb3	11556
ENSMUSG00000085606	2.09497955832179	-4.34697703793303	1.30122340529086	-3.34068463590335	0.000835720916683524	0.00158358879805856	NA	NA
ENSMUSG00000026156	485.042833850705	4.34577602601105	0.216932120091551	20.0328841306535	2.84683267404222e-89	1.04955460313305e-87	B3gat2	280645
ENSMUSG00000026043	1498.23499429594	4.3429431553816	0.244522940593005	17.7608822503497	1.41985143534082e-70	3.50150343308013e-69	Col3a1	12825
ENSMUSG00000097226	1.52231250638299	-4.34267478676575	1.76506103405973	-2.46035389313274	0.0138800074324823	0.0220971890533207	NA	NA
ENSMUSG00000039470	942.770698188324	4.34190824777952	0.22195188625386	19.5623849883097	3.23582364488864e-85	1.0921774646565e-83	Zdhhc2	70546
ENSMUSG00000043635	221.807557532182	4.34134512755844	0.289499312445354	14.9960464185141	7.79248102742757e-51	1.15927004479124e-49	Adamts3	330119
ENSMUSG00000108601	891.277356414343	4.33947452970277	0.165442697706664	26.2294715321725	1.22585350399165e-151	1.49642661351158e-149	NA	NA
ENSMUSG00000020099	3204.73112038925	-4.33928542777053	0.43347179815956	-10.0105368935057	1.37006974434482e-23	8.86731737628537e-23	Unc5b	107449
ENSMUSG00000042708	26.4914772172719	-4.33807506953903	0.411553593462198	-10.5407294176317	5.60623692912613e-26	3.95587167770354e-25	Shcbp1l	71836
ENSMUSG00000109480	6.44986447027662	-4.33548358461447	1.13590805919604	-3.81675572201061	0.000135217922837436	0.000281571590078373	NA	NA
ENSMUSG00000028463	503.913039662301	-4.33282092457026	0.231972284478408	-18.6781836214298	7.45117625822429e-78	2.16280972155829e-76	Car9	230099
ENSMUSG00000000182	5.22960263734165	4.33205503448002	1.16339772795977	3.7236234267683	0.000196383783449051	0.000401632620413812	Fgf23	64654
ENSMUSG00000108322	10.9823491504117	-4.32876352470477	0.819109165232935	-5.28472114394395	1.25896382185693e-07	3.45660528022772e-07	5430431A17Rik	71368
ENSMUSG00000097759	3.72424383315439	-4.32763153565916	1.16984508510539	-3.6993201841501	0.000216177738595387	0.000439984573004486	NA	NA
ENSMUSG00000044734	817.017859306379	-4.32350133146601	0.359893144143846	-12.0132917278856	3.02557452342206e-33	2.74941890004768e-32	Serpinb1a	66222
ENSMUSG00000032064	1925.46000745563	-4.32291726402884	0.131481383877185	-32.8785500772246	4.45311870970865e-237	2.17440838685396e-234	Dixdc1	330938
ENSMUSG00000028298	41.4207197097337	-4.32207691571905	1.14001254529101	-3.79125381871631	0.000149888674792183	0.000310795871587113	Cga	12640
ENSMUSG00000001670	19.3183633521864	-4.32139586588606	0.523375700379556	-8.25677589301939	1.49660047181144e-16	7.08266253868465e-16	Tat	234724
ENSMUSG00000071860	2.23791952993767	-4.32092002726518	1.23267110619505	-3.50533082632462	0.000456040223191138	0.000892542248523994	2900055J20Rik	73001
ENSMUSG00000043164	1006.07798180582	-4.32087527270637	0.185916758971367	-23.2409132808293	1.75778156776809e-119	1.19578125042007e-117	Tmem212	208613
ENSMUSG00000030677	1479.71665270318	4.32078674523454	0.187771988440496	23.0108163689376	3.63273357313731e-117	2.35463288503086e-115	Kif22	110033
ENSMUSG00000024210	125.195951838833	-4.32067560024061	0.347405429599462	-12.4369835129581	1.6460346619167e-35	1.60819562589131e-34	Ip6k3	271424
ENSMUSG00000085967	16.4541984763824	-4.32015705981245	0.548908331137084	-7.87045270539633	3.53360233409323e-15	1.55567710052155e-14	Gm12530	329851
ENSMUSG00000023034	8417.57362316732	4.3198707452095	0.172621577846136	25.0250912957126	3.26051402511081e-138	3.07099496529455e-136	Nr4a1	15370
ENSMUSG00000028116	14.1681544091448	-4.31792301191761	0.572177580312884	-7.54647361323811	4.47201634263483e-14	1.85158498392152e-13	Myoz2	59006
ENSMUSG00000106438	6.5539456034972	-4.317797078484	0.915571857218749	-4.71595652972587	2.40577800404082e-06	5.94758776809056e-06	Gm32051	102634475
ENSMUSG00000037474	926.757077001791	4.31390630018906	0.189779377747136	22.7311647419191	2.20410393151401e-114	1.36810100811179e-112	Dtl	76843
ENSMUSG00000074071	25.8127350432058	-4.31244392258303	0.443134090321202	-9.73169073825305	2.20890503363494e-22	1.36491198830317e-21	Fam169b	434197
ENSMUSG00000032068	47.8700816509739	-4.31106635097388	0.344497841619556	-12.5140591032637	6.25446040966481e-36	6.20448120007065e-35	Plet1	76509
ENSMUSG00000024421	408.733386942333	-4.3085398072595	0.187532367993665	-22.9749128289419	8.30673228841238e-117	5.32139441904622e-115	Lama3	16774
ENSMUSG00000099289	5.58007946910999	-4.30703857290205	1.23815568614201	-3.47859208749622	0.000504055217949535	0.000980749606305245	Mir6403	102465216
ENSMUSG00000109739	17.8665001689665	-4.30604679421579	0.489353950158581	-8.7994524062192	1.37485364643788e-18	7.15868700786246e-18	NA	NA
ENSMUSG00000111303	6.10206001164936	4.30456259399544	1.2144579659481	3.54443110810754	0.00039346131486271	0.000775592129853622	4930502A04Rik	74951
ENSMUSG00000030406	77.5892547886505	-4.30223837412928	0.949000301886325	-4.53344257697045	NA	NA	Gipr	381853
ENSMUSG00000037544	1195.72512727912	4.29941831075257	0.233218630602179	18.435140878974	6.86397231092561e-76	1.938586935578e-74	Dlgap5	218977
ENSMUSG00000105366	24.1585901490121	4.29694121859945	1.11542649961956	3.85228539941002	0.000117020519265501	0.000245352277654661	NA	NA
ENSMUSG00000085247	5.93469066359904	-4.29401008785454	1.25543240526257	-3.42034351658818	0.000625421057689728	0.00120336049917832	4930545L23Rik	78805
ENSMUSG00000028357	31.7938493689546	-4.29282560551466	0.341187271609468	-12.5820215545096	2.65156441832264e-36	2.65434282295232e-35	Kif12	16552
ENSMUSG00000022322	590.471093672531	4.2897646113668	0.251862766481175	17.0321507672609	4.74285412492024e-65	1.00690563948669e-63	Shcbp1	20419
ENSMUSG00000083808	2.36750354167606	-4.28935774430977	1.23720245529403	-3.46698127372402	0.000526338557034897	0.00102148358185195	NA	NA
ENSMUSG00000040505	2.35557757169143	4.28933849897287	1.26187599638072	3.3991759184543	0.000675892277100194	0.00129514092654771	Abcg5	27409
ENSMUSG00000016498	1.98017295562056	4.28663887781272	1.63984489122755	2.61405142690285	0.00894755675357219	0.0147071113514544	Pdcd1lg2	58205
ENSMUSG00000086828	6.15121475430879	-4.28270283018612	0.798093259844164	-5.36616839869361	8.04268559701741e-08	2.24294873236786e-07	NA	NA
ENSMUSG00000054453	60.5848771816879	-4.28206306540511	0.513762457137915	-8.33471384666714	7.76858456591646e-17	3.72624118460778e-16	Sytl5	236643
ENSMUSG00000047534	503.718365926776	4.27277254183876	0.218457654424707	19.5588135974947	3.47058678926257e-85	1.16961968589673e-83	Mis18bp1	217653
ENSMUSG00000065524	9.14779143654811	-4.27223835889574	0.637193335541213	-6.70477564751525	2.01716040850605e-11	7.13162761964657e-11	Mir135a-2	723955
ENSMUSG00000031383	8.95715386691135	4.27146782003075	1.15680886379182	3.69245772030965	0.000222097272604945	0.000451280134173151	Dusp9	75590
ENSMUSG00000031853	120.716704156357	-4.264098317987	0.221130213148513	-19.2832008673694	7.43313534992593e-83	2.39484285988156e-81	Map3k21	234878
ENSMUSG00000086822	154.827708127115	-4.26377278620635	0.202636671157065	-21.0414667881189	2.7377716747537e-98	1.22769504100741e-96	5330413P13Rik	414081
ENSMUSG00000105170	2.35424177960416	-4.26334031550224	1.24676969714892	-3.41950909237812	0.000627342359364245	0.00120674023131494	NA	NA
ENSMUSG00000110559	41.5222107136706	-4.26215050058781	0.333465387029674	-12.7813880131689	2.08318281873292e-37	2.16015932402164e-36	NA	NA
ENSMUSG00000028004	61.0431808827563	-4.26103679949993	0.241794171718847	-17.6225786139071	1.65295746584535e-69	3.94787330402391e-68	Npy2r	18167
ENSMUSG00000072423	3.02575994485869	-4.25942885236826	1.23001409012182	-3.46291061750878	0.000534365875565287	0.00103605588844931	Psmb11	73902
ENSMUSG00000047344	38.9339209892409	4.25854093012854	0.362799150435871	11.7380124099306	8.13764450109553e-32	7.02311322162498e-31	Lancl3	236285
ENSMUSG00000028031	40.7872418286688	4.25802913272609	0.33010257967384	12.8991089283012	4.55331721395879e-38	4.81704569775236e-37	Dkk2	56811
ENSMUSG00000016179	150.01771930358	4.25550414350784	0.288472103976492	14.7518740455216	2.99238451528902e-49	4.25577119446249e-48	Camk1g	215303
ENSMUSG00000034906	1293.54024364429	4.25175830922554	0.162010559560231	26.2437110319642	8.43243287304224e-152	1.03511646658859e-149	Ncaph	215387
ENSMUSG00000032783	543.626300649144	4.24703552946517	0.258408829874342	16.435334394457	1.06833775733129e-60	2.04839315373825e-59	Troap	78733
ENSMUSG00000005202	3.38755412591304	-4.24659216260346	1.21814583148444	-3.48611147601969	0.000490096726978829	0.000955366872064036	Shbg	20415
ENSMUSG00000106683	7.02881621319043	-4.24582750802079	0.709635067494138	-5.98311400113533	2.18911434814051e-09	6.80455645376878e-09	NA	NA
ENSMUSG00000075304	83.0370509051555	4.24263994616996	0.302707415692755	14.0156458884912	1.25055342653545e-44	1.58194648481654e-43	Sp5	64406
ENSMUSG00000111131	2.27191808292535	-4.24138477149723	1.37638629082698	-3.08153662947983	0.0020593513740924	0.00371024333740015	NA	NA
ENSMUSG00000036733	20.5799702816863	4.24101588714678	1.12990175880908	3.75343772507872	0.000174425880256802	0.000358863283415984	Rbm42	68035
ENSMUSG00000075031	8.34738245318864	-4.24059234676308	1.13439842397183	-3.73818603512833	0.000185352775626599	0.000380169563973048	Hist1h2bb	319178
ENSMUSG00000086206	6.53472636110323	-4.23938670450737	1.08939906193592	-3.89149105468638	9.96300629947091e-05	0.000210396095548558	NA	NA
ENSMUSG00000098318	308.175934893925	4.23897725638768	0.277651769897993	15.2672437778626	1.26403938076251e-52	1.97544362115893e-51	Lockd	381822
ENSMUSG00000034310	91.3357820318808	-4.23882890027831	0.260940122464259	-16.2444504902036	2.44522613123322e-59	4.53408892671624e-58	Tmem132d	243274
ENSMUSG00000032218	806.000993005673	4.23735220486171	0.18920993656995	22.3949771437886	4.40540677443833e-111	2.6021506197509e-109	Ccnb2	12442
ENSMUSG00000102483	3.73005378027771	-4.23564099772006	1.22752459083398	-3.45055490484503	0.000559435361333901	0.00108236974505502	Catspere1	631584
ENSMUSG00000028068	1248.27758733508	4.23213016937399	0.206737694034745	20.4710137120071	3.90414562175302e-93	1.55691092099418e-91	Iqgap3	404710
ENSMUSG00000026301	806.441938545231	-4.23208787560468	0.18300109668335	-23.1260246649098	2.53431016549108e-118	1.68236849747237e-116	Iqca	74918
ENSMUSG00000050830	20.2015580875879	4.23020644068239	0.726008269805029	5.82666426350546	5.65462079644851e-09	1.71330643629844e-08	Vwc2	319922
ENSMUSG00000087014	38.4280459636525	-4.22979741749143	0.365112857044536	-11.5849040533116	4.91516650187067e-31	4.1268992566146e-30	NA	NA
ENSMUSG00000087355	5.23299899928903	-4.22893863681443	1.00189718832326	-4.22093073630822	2.43295690247297e-05	5.47963940324299e-05	NA	NA
ENSMUSG00000105063	8.41308541424327	-4.22868864380616	0.924062982962363	-4.57619093262434	4.73518411192096e-06	1.14123286707513e-05	NA	NA
ENSMUSG00000084826	2.03297120290027	-4.22832566317309	1.50083284630246	-2.8173195126894	0.00484263238849101	0.00826912973828979	AI847159	100048701
ENSMUSG00000028356	10.7734340515422	-4.22591719082634	0.656588623487955	-6.43617181238576	1.22524337919536e-10	4.11844466438116e-10	Ambp	11699
ENSMUSG00000050157	898.546332223766	-4.22411220225311	0.1824860171641	-23.1475938151174	1.53718276702451e-118	1.02664185227445e-116	Gm867	333670
ENSMUSG00000085262	16.6043118532668	-4.22256649901949	0.519121518124997	-8.13406177858101	4.15140817045578e-16	1.91918560339627e-15	NA	NA
ENSMUSG00000020218	153.845057563056	4.22207726731723	0.529714389852679	7.97047871116254	1.58060893133482e-15	7.07779092077034e-15	Wif1	24117
ENSMUSG00000111765	30.7215399068886	4.22100391883949	0.506577962587063	8.33238757028253	7.9228085252968e-17	3.79772844080163e-16	Gm10635	100038575
ENSMUSG00000058153	2479.48417455094	4.21857884064742	0.190853490178238	22.1037552769284	2.90843782696048e-108	1.62200772517266e-106	Sez6l	56747
ENSMUSG00000024973	3.32343342476979	-4.21785487001392	1.15326465959727	-3.65731736849272	0.000254868734084892	0.000513782632481406	Hrasls5	66727
ENSMUSG00000025175	283.680479554683	-4.21778150878777	0.210946170517528	-19.9945867632487	6.13852527833759e-89	2.23314264802834e-87	Fn3k	63828
ENSMUSG00000059412	32.1076396238983	4.21682058976972	0.421852009601605	9.99597132120352	1.58723435849356e-23	1.02366599821482e-22	Fxyd2	11936
ENSMUSG00000041498	617.919041587463	4.21662552830109	0.229668038167073	18.3596531844526	2.76366474514806e-75	7.69657863689967e-74	Kif14	381293
ENSMUSG00000103346	2.26002148843182	4.21582932431963	1.41559946439462	2.9781230004368	0.00290019571991053	0.00511075471598317	NA	NA
ENSMUSG00000051439	111.321808427596	4.21397927087343	0.317934457086483	13.2542389695344	4.26420643151514e-40	4.78292026134161e-39	Cd14	12475
ENSMUSG00000020734	4474.96283584024	-4.21196685069263	0.239849571973446	-17.5608687396738	4.91177176955781e-69	1.1604985063709e-67	Grin2c	14813
ENSMUSG00000109764	26.3250654226066	-4.21172281773259	0.381977532870965	-11.0261008967649	2.85997464664529e-28	2.17597724760169e-27	Klkb1	16621
ENSMUSG00000021363	347.062979784493	-4.20878900180285	0.15270137176962	-27.5622213018009	3.15863364882103e-167	4.92231611103152e-165	Mak	17152
ENSMUSG00000026879	6085.60915904353	-4.2057016500972	0.174963759271468	-24.0375587928	1.1264355619182e-127	8.74599597244829e-126	Gsn	227753
ENSMUSG00000108830	18.7629652935961	-4.20554131736762	0.494207333381474	-8.50966999739237	1.74429081434398e-17	8.63811180157321e-17	NA	NA
ENSMUSG00000098132	301.684587770775	4.20450229250841	0.154500516977303	27.2135160112512	4.49422133115083e-163	6.53983611320378e-161	Rassf10	78748
ENSMUSG00000028610	53.7987362864156	4.20272595432916	0.62024278731726	6.77593684322753	1.2360266845307e-11	4.42404533950041e-11	Dmrtb1	56296
ENSMUSG00000103952	4.76139672077941	-4.20085112625084	0.941872523562552	-4.46010582234789	8.19191945132258e-06	1.93258585037482e-05	NA	NA
ENSMUSG00000101603	4.87908419209873	4.19736829057678	1.26008184453019	3.33102830486516	0.000865258038701152	0.0016372989049587	NA	NA
ENSMUSG00000090050	1.91676574446572	-4.19531256217043	1.30238780339799	-3.22124681390954	0.00127634179416752	0.00236759390132128	NA	NA
ENSMUSG00000059816	22.9335968365538	-4.19515455142758	0.378985389854669	-11.0694360883841	1.76507794826227e-28	1.35466495833625e-27	Shisal2a	545667
ENSMUSG00000107211	8.16769941704717	-4.19268932607563	1.12440397922867	-3.72881046628078	0.000192385779925485	0.00039385938156179	NA	NA
ENSMUSG00000048327	2114.19953605775	4.192086186549	0.140372971187653	29.8639129105912	5.79195999582864e-196	1.41407485542603e-193	Ckap2l	70466
ENSMUSG00000036768	1048.42170211189	4.18963069452446	0.195629503737329	21.4161494789143	9.44839653972971e-102	4.59313312317435e-100	Kif15	209737
ENSMUSG00000041073	923.312050513554	-4.18823135460323	0.187036700402185	-22.3925643769232	4.65048197282894e-111	2.73954531873915e-109	Nacad	192950
ENSMUSG00000049420	153.716877146933	4.18797205124455	0.34688608152426	12.0730472460644	1.46603217968949e-33	1.34389341194481e-32	Tmem200a	77220
ENSMUSG00000038925	10.4116858609676	-4.18043722745379	0.761976742270423	-5.48630554654142	4.10426749038744e-08	1.16999311840014e-07	E330034G19Rik	105418
ENSMUSG00000086943	21.2618031702876	-4.18016873446387	0.405190346703734	-10.3165555854674	5.93129059411778e-25	4.03617987688294e-24	4732414G09Rik	100043309
ENSMUSG00000021662	716.574182167581	-4.17755939557964	0.213943295671268	-19.526479586435	6.53950724225154e-85	2.19378004021364e-83	Arhgef28	110596
ENSMUSG00000021640	1.98717110357193	-4.17614409901946	1.27050386689331	-3.28699833809332	0.00101261431338949	0.0019005871963874	Naip1	17940
ENSMUSG00000047502	422.599969680958	-4.17205110612823	0.182451654875887	-22.8666114810867	9.98953324777417e-116	6.32564881998103e-114	Mroh7	381538
ENSMUSG00000080862	3.67412275433661	4.17139101626888	1.20363350086103	3.46566543161589	0.000528921017919246	0.00102622353436994	NA	NA
ENSMUSG00000092090	52.2584254703095	-4.17090365054493	0.290366551709355	-14.3642703541138	8.67151512692621e-47	1.1618244017314e-45	NA	NA
ENSMUSG00000027015	2801.33789566999	4.16833390203055	0.166976502318121	24.9635957404899	1.52012620965909e-137	1.41532767817115e-135	Cybrd1	73649
ENSMUSG00000054150	232.772038940492	-4.1673708334062	0.167056947871452	-24.9458097164144	2.37108763862306e-137	2.19830838326854e-135	Syne3	212073
ENSMUSG00000044201	451.715042337427	4.16599093894571	0.244092776404141	17.0672438583276	2.60196817938622e-65	5.56158042856552e-64	Cdc25c	12532
ENSMUSG00000030935	3.3811985755584	-4.16095518199267	1.11829395037626	-3.72080630552698	0.000198587713050143	0.000405951048362713	Acsm3	20216
ENSMUSG00000041014	16.6050065205986	4.16079705681101	0.538465216536932	7.72714175220199	1.09988149943459e-14	4.71380850147772e-14	Nrg3	18183
ENSMUSG00000037801	54.9614674503258	-4.16078376452653	0.288303266131695	-14.4319688789995	3.25650478407932e-47	4.40882191131084e-46	Iqch	78250
ENSMUSG00000046179	639.606256830293	4.15851978491413	0.233136893962554	17.837244522877	3.6316853569799e-71	9.11988826844792e-70	E2f8	108961
ENSMUSG00000085526	42.3932512540319	-4.15695145523107	0.341523739262261	-12.1717789346377	4.39400445017371e-34	4.10324945956935e-33	NA	NA
ENSMUSG00000021965	467.235880290499	4.15688562411614	0.245823260110675	16.9100581541577	3.79333490475909e-64	7.91556959755664e-63	Ska3	219114
ENSMUSG00000086680	44.1607820369683	-4.15614867783685	0.31442275244209	-13.2183458275728	6.87595013843707e-40	7.68490602196733e-39	NA	NA
ENSMUSG00000086742	185.876542179619	-4.15583675935571	0.180811946112232	-22.9843041276494	6.69158516442393e-117	4.31185339641897e-115	LOC102635948	102635948
ENSMUSG00000037157	6.53121985938369	-4.15329316352221	0.692977862567294	-5.99339948340542	2.05499203826432e-09	6.39942461122194e-09	Il22ra1	230828
ENSMUSG00000039748	539.646136239869	4.15277542100706	0.313389103504682	13.2511800013654	4.44164132784089e-40	4.97939718860448e-39	Exo1	26909
ENSMUSG00000024186	314.038461457738	-4.15274704313168	0.146673024402099	-28.3129570693726	2.39373009796943e-176	4.31126487235101e-174	Rgs11	50782
ENSMUSG00000038379	625.862110722124	4.15269168979749	0.228260842346386	18.1927467151627	5.89124380205018e-74	1.59223001306825e-72	Ttk	22137
ENSMUSG00000074476	523.653616386068	4.14707788791132	0.268845140799884	15.425526664059	1.10252067253106e-53	1.76315041757824e-52	Spc24	67629
ENSMUSG00000031374	40.2498002593397	-4.14577372378996	0.328192571840812	-12.6321375908558	1.4041136330368e-36	1.41850983258472e-35	Zfp92	22754
ENSMUSG00000089916	35.2113134945674	-4.14561007313005	0.356496468588385	-11.6287549482478	2.94359567227519e-31	2.49631909328069e-30	NA	NA
ENSMUSG00000084807	2.30834246437343	-4.14483954550215	1.52340879632586	-2.72076645185365	0.00651307586677905	0.010922898490363	NA	NA
ENSMUSG00000111169	6.85013800957084	4.14432064999516	0.70166729882517	5.90638990435233	3.49685799026645e-09	1.07298506661255e-08	NA	NA
ENSMUSG00000028873	1426.66481227084	4.14382204344923	0.199731913591059	20.7469200537151	1.30700587313386e-95	5.4806946661012e-94	Cdca8	52276
ENSMUSG00000028836	10.0433625468768	-4.1430954056493	0.786908583313081	-5.26502759469955	1.40168302062344e-07	3.83503685869244e-07	Slc30a2	230810
ENSMUSG00000023737	9.3070048123674	-4.14185377396937	0.715234454146348	-5.79090359805553	7.00087530871e-09	2.10726346792171e-08	NA	NA
ENSMUSG00000026888	1016.48930367916	-4.14151916721181	0.230270093833816	-17.9854843425769	2.53166945542466e-72	6.54451446400542e-71	Grb14	50915
ENSMUSG00000060030	4.60882617305379	-4.13775824945029	0.963030473928564	-4.29660157333425	1.73436516039162e-05	3.96269165740719e-05	Olfr317	257931
ENSMUSG00000099583	27.4876324623525	-4.13647329042286	0.532191416180553	-7.77252914019099	7.69342983457037e-15	3.32052118945226e-14	Hist1h3d	319149
ENSMUSG00000087401	5.27958822790412	4.13323787553488	0.861511757903644	4.79765695315926	1.60532408354822e-06	4.03082917241517e-06	NA	NA
ENSMUSG00000055045	4.89411573046518	-4.13313155642921	1.1356240804823	-3.63952440553555	0.000273142050393609	0.00054860605788837	Gm11190	791423
ENSMUSG00000105261	47.7162132466212	-4.13277092998735	0.277968263355982	-14.8677797964823	5.33535288643997e-50	7.72799663637083e-49	NA	NA
ENSMUSG00000030895	27.9680083358599	-4.13098597349185	0.405074423607096	-10.1980913450579	2.02207120781824e-24	1.35130689322963e-23	Hpx	15458
ENSMUSG00000086162	12.326309833692	-4.1301569661942	0.674143168323815	-6.12652795468267	8.98174322823032e-10	2.87104806450254e-09	NA	NA
ENSMUSG00000108075	3.13920670910255	-4.12847589761046	1.08961904998645	-3.78891677569494	0.000151305587211864	0.000313585895850433	NA	NA
ENSMUSG00000086593	9.2919537771261	-4.12559346428818	0.65899531889877	-6.26042908951516	3.83919618778465e-10	1.25272732156508e-09	Gm16548	100503816
ENSMUSG00000020419	5.10635513822803	-4.12555049478501	0.93437841805083	-4.41528872572973	1.00875259801589e-05	2.3585146665464e-05	Hormad2	75828
ENSMUSG00000074782	118.488548113914	4.1247048187478	0.251908044163807	16.3738511504843	2.94006622002406e-60	5.56434754974925e-59	4833422C13Rik	373852
ENSMUSG00000075427	9.35744032868275	-4.12469275828098	1.19842452279223	-3.44176264740542	0.000577937110925752	0.00111629853537021	Olfr288	545140
ENSMUSG00000024381	6197.64891001349	-4.12458477663987	0.104809079618364	-39.353315491926	0	0	Bin1	30948
ENSMUSG00000111360	17.1805183596332	-4.11747695634717	0.565333775204609	-7.28326722537839	3.25830901625032e-13	1.28053700615397e-12	NA	NA
ENSMUSG00000099238	1.52743728317737	-4.11599454207622	1.34904487068842	-3.05104346898099	0.00228047556485473	0.0040772082657895	Mir7001	102465605
ENSMUSG00000029188	3.94226083355279	-4.11559403290556	0.918688283740614	-4.47985906182251	7.46923422664807e-06	1.76855047049718e-05	Slc34a2	20531
ENSMUSG00000099041	22.270092209055	-4.11457211580765	0.49873918833291	-8.24994749171618	1.58464137292136e-16	7.49286096130857e-16	NA	NA
ENSMUSG00000066113	1621.8385459576	-4.11395056637971	0.157962453950015	-26.043850696834	1.57941945114405e-149	1.84598848936107e-147	Adamtsl1	77739
ENSMUSG00000017737	173.46939696861	4.11344121446878	0.526127743601922	7.81833169699008	5.35279908563424e-15	2.32905058036913e-14	Mmp9	17395
ENSMUSG00000072473	213.760652461105	-4.1129243670077	0.178211017617657	-23.0789567445924	7.53333212321303e-118	4.95598523183712e-116	1700024G13Rik	67085
ENSMUSG00000067642	8.41620153937408	-4.11280198074239	1.23808998216894	-3.32189262491035	0.000894090934117487	0.00168836886347229	Adgrf3	381628
ENSMUSG00000043794	18.450105312207	-4.10952726034697	0.497431283060605	-8.2614974174157	1.43856263628005e-16	6.81240017391846e-16	NA	NA
ENSMUSG00000027699	1400.88197703464	4.10923507521438	0.181774915825036	22.6061723454168	3.76835965694063e-113	2.28735267242974e-111	Ect2	13605
ENSMUSG00000046242	453.682033069329	-4.10737926317132	0.168072830824504	-24.4380917666586	6.73599678665323e-132	5.60644156792164e-130	1600029I14Rik	69797
ENSMUSG00000022425	14560.657783903	-4.10627713789686	0.226843085908762	-18.1018395224461	3.08200689617254e-73	8.18874698060449e-72	Enpp2	18606
ENSMUSG00000038760	6.193103718894	4.10608264964845	1.17517323580935	3.49402328484835	0.000475799517755097	0.000928897628043781	Trhr	22045
ENSMUSG00000054871	472.622704357226	4.10536712652794	0.266723103712646	15.391869205867	1.85592454277777e-53	2.95508912887362e-52	Tmem158	72309
ENSMUSG00000055761	130.670124816154	4.10522166901708	0.414228189050015	9.91053186996263	3.74646388792263e-23	2.38473496550764e-22	Nkain3	269513
ENSMUSG00000086917	5.12525811199309	-4.10383957047797	1.13440298634586	-3.61762056330375	0.000297323844860205	0.000594404225558482	NA	NA
ENSMUSG00000103957	13.6217032708835	-4.10320077914075	0.669425816821589	-6.12943312915926	8.81927326879013e-10	2.82075533530023e-09	NA	NA
ENSMUSG00000104000	2.52037579171619	-4.09931135069452	1.22415092370245	-3.3486976738915	0.000811923389326614	0.00154062112553313	NA	NA
ENSMUSG00000064288	72.3700281050875	-4.09759042378682	0.321870578516843	-12.7305528907557	3.99996619036042e-37	4.10131857679839e-36	Hist1h4k	319160
ENSMUSG00000030158	20.5946922722698	-4.09624762194474	0.896944698503536	-4.5668898303083	4.95014006204241e-06	1.19108002171767e-05	Clec12b	71183
ENSMUSG00000111825	2.62849473572581	-4.09461938953788	1.38256530468522	-2.9616101139397	0.00306035041037749	0.0053723000373272	NA	NA
ENSMUSG00000059406	11.4319813713626	-4.08946528600906	0.745805063242481	-5.48328978651552	4.17488298358997e-08	1.18904347113963e-07	Tmprss9	432478
ENSMUSG00000108207	158.367744160763	-4.08842255382812	0.263635713125886	-15.5078479518285	3.06996957062593e-54	5.00047749261405e-53	NA	NA
ENSMUSG00000028351	99.6862029776467	4.08681122511123	0.274468879443055	14.8898892778084	3.83403922727775e-50	5.58656126929536e-49	Brinp1	56710
ENSMUSG00000102665	4.9148051396223	-4.08547156928086	0.980511662067263	-4.16667310276274	3.09077215178033e-05	6.8996786031768e-05	NA	NA
ENSMUSG00000041730	4.53298844711456	-4.08466704174933	1.1867630695637	-3.44185553671721	0.000577738698543052	0.00111601339983178	Prrxl1	107751
ENSMUSG00000007888	392.177589496212	4.08361744195656	0.332064449731555	12.2976652431713	9.32301269849143e-35	8.90671991408487e-34	Crlf1	12931
ENSMUSG00000104667	2.54451556753948	4.08283860512359	1.30385133889055	3.13136818849126	0.00173993872160429	0.00316670864986426	Gm4961	242914
ENSMUSG00000079584	3.87847916163151	4.08233109527881	1.38991122712982	2.93711642556399	0.00331279707089871	0.005786794660852	Gm364	245423
ENSMUSG00000111800	1.89623868493963	-4.08214885753252	1.2714700301233	-3.21057418642943	0.0013247006988057	0.00245137682793143	NA	NA
ENSMUSG00000045314	7.27473059146769	4.08152772763815	0.901478467401704	4.52759314307549	5.96593069592229e-06	1.4248847302337e-05	Sowahb	78088
ENSMUSG00000050625	316.244487304103	-4.08141877381029	0.174963102745134	-23.3273113575016	2.34254529320131e-120	1.61863986564504e-118	Ccdc121	403180
ENSMUSG00000080929	3.58398004842029	4.08128894408798	1.20393192601446	3.38996653872187	0.00069901155246496	0.00133699345772219	NA	NA
ENSMUSG00000019368	50.150300074001	-4.08017699601475	0.378619698096912	-10.7764519820899	4.44709539340211e-27	3.25286375097285e-26	Sec14l4	103655
ENSMUSG00000025196	143.70011775596	-4.08010806104877	0.198410747403681	-20.5639468347322	5.77398422423467e-94	2.3494769510946e-92	Cpn1	93721
ENSMUSG00000027886	187.28607828206	-4.07878586726058	0.197504159434436	-20.6516454080785	9.43510515363064e-95	3.9042856034035e-93	1700013F07Rik	75504
ENSMUSG00000020435	238.064352396528	-4.07769358912513	0.164786077890091	-24.7453768020674	3.47673802683097e-135	3.06804677363683e-133	Osbp2	74309
ENSMUSG00000036962	248.435380660327	-4.07749345614452	0.189635908584084	-21.5016949405263	1.50104613968276e-102	7.42848802415524e-101	Cfap221	226356
ENSMUSG00000007944	76.5091920769724	4.07429694336123	0.27398894008016	14.8702971082308	5.13847951757912e-50	7.44774475196345e-49	Ttc9b	73032
ENSMUSG00000034683	2.14867938146065	4.0737947807155	1.39143284163342	2.92776960469988	0.00341402926609834	0.00595321522609149	Ppp1r1c	75276
ENSMUSG00000040640	375.466287861033	4.07336947973737	0.200688063529883	20.2970192052844	1.36625162731512e-91	5.2946467384471e-90	Erc2	238988
ENSMUSG00000038011	1984.67369173664	-4.06987639710132	0.425283944562929	-9.56978613731586	1.07127039571643e-21	6.39821266786546e-21	Dnah10	56087
ENSMUSG00000051606	107.801135273284	-4.06937429921153	0.210120915541174	-19.3668216642341	1.47060032173474e-83	4.80855667700557e-82	NA	NA
ENSMUSG00000086498	6.97519697282562	-4.06822743982986	1.14672475878785	-3.54769303501408	0.000388620858304418	0.00076660078279226	NA	NA
ENSMUSG00000020310	33.1435207464866	4.06803905921906	0.960437860805196	4.23560880430991	2.27933300327207e-05	5.14577047990312e-05	Madcam1	17123
ENSMUSG00000022358	1327.05061794441	-4.06338311671746	0.195857346234477	-20.7466464487518	1.31446334326172e-95	5.50146724599806e-94	Fbxo32	67731
ENSMUSG00000052609	2000.36406427149	-4.0621827705546	0.112596582194455	-36.0773186129148	5.14522858126999e-285	5.65280538081228e-282	Plekhg3	263406
ENSMUSG00000110622	19.3311960272181	4.0605316442939	0.486057277268952	8.35401882491941	6.59788250121891e-17	3.17440928835741e-16	Iqcn	637079
ENSMUSG00000003032	1543.18792859892	4.05983961533588	0.168653775506455	24.0720351687621	4.90812901869542e-128	3.85165424742123e-126	Klf4	16600
ENSMUSG00000051401	12.4624915973908	-4.05946679510262	0.59679519750086	-6.80211035896744	1.03097569378169e-11	3.70702486000084e-11	Kctd16	383348
ENSMUSG00000071392	130.470136540786	-4.05847538453041	0.222574778563974	-18.2342105907741	2.76213161765353e-74	7.51142549934418e-73	Ect2l	100045792
ENSMUSG00000037347	1569.76186657959	4.05753472632159	0.182281919703865	22.2596664162493	9.09213655581425e-110	5.2298826319609e-108	Chst7	60322
ENSMUSG00000033730	144.895935397852	4.05634385830778	0.37628808803352	10.7798890990842	4.28401948562172e-27	3.13566822643458e-26	Egr3	13655
ENSMUSG00000048707	1671.67372547112	-4.05624767644819	0.159455582339567	-25.4381039342369	9.55938522959835e-143	9.81534446962451e-141	Tprn	97031
ENSMUSG00000035085	8.33208945919601	-4.05617394500063	0.695298350084188	-5.83371720141361	5.42059645602428e-09	1.64443967869973e-08	1700020L24Rik	66330
ENSMUSG00000053216	3.03493791284431	4.05588336703393	1.21198737719368	3.34647327468476	0.000818465688350511	0.00155249884065312	Btn2a2	238555
ENSMUSG00000109228	95.2224551501535	-4.05532340486753	0.224391902271172	-18.072503347143	5.24776132846435e-73	1.38426242101257e-71	Fam81b	238726
ENSMUSG00000091049	2.14245742906792	-4.05418119973132	1.30147271218786	-3.11507199633557	0.00183900017425883	0.00333539833503832	Gm1979	100038949
ENSMUSG00000092625	9.31995586289992	-4.05262251349096	0.751994269232946	-5.38916675206148	7.07851047104143e-08	1.98109935779128e-07	NA	NA
ENSMUSG00000104113	14.178226983027	-4.05179104150856	0.533050483643641	-7.60113941518772	2.93534668477749e-14	1.22971158636064e-13	NA	NA
ENSMUSG00000111236	50.3400546744642	-4.04641264713539	0.283965217840066	-14.2496770481743	4.50359104664067e-46	5.939820292187e-45	NA	NA
ENSMUSG00000031991	2.79090632050153	-4.04628366616129	1.19422530470134	-3.3882079455461	0.000703509059574523	0.00134465940901453	Spata19	75469
ENSMUSG00000089855	25.2184009985815	4.0461032556435	1.13250972390276	3.57268743062106	0.000353336414759161	0.000700519808851668	NA	NA
ENSMUSG00000093507	17.4998616502452	-4.04158599805263	0.50769233789103	-7.96069921961301	1.71069777130916e-15	7.64784580447124e-15	NA	NA
ENSMUSG00000073514	243.131208796843	4.04049538937327	0.232594419489173	17.3714201666878	1.35822327370812e-67	3.07672577249366e-66	Dok6	623279
ENSMUSG00000091230	5.52290696512587	-4.03692454063092	0.844158830327593	-4.7821860005472	1.73399117678333e-06	4.34397310767988e-06	NA	NA
ENSMUSG00000029135	2159.56821150694	4.03567355656057	0.254915427985101	15.8314213794719	1.88905159331918e-56	3.25809502825764e-55	Fosl2	14284
ENSMUSG00000053560	3055.25180102011	4.0308227267886	0.202094455806492	19.9452414995895	1.64852155271592e-88	5.94794155629342e-87	Ier2	15936
ENSMUSG00000039095	353.876665981584	-4.0306299980165	0.207520946740094	-19.4227621901928	4.95517139971748e-84	1.63729294986455e-82	En2	13799
ENSMUSG00000103085	2.54929251871559	-4.0296392336494	1.28364768150187	-3.13920968480598	0.0016940418084349	0.00308777939914891	NA	NA
ENSMUSG00000023084	977.697069363998	-4.02954892690273	0.154948987184744	-26.0056486984219	4.27471912172174e-149	4.87897942621978e-147	Lrrc71	74485
ENSMUSG00000056617	20.6575408733521	-4.02840479834172	0.38932791648654	-10.3470740929542	4.31470663513577e-25	2.95165158449061e-24	4931429L15Rik	74361
ENSMUSG00000041219	2017.90840532435	4.02829240687192	0.161764185383394	24.9022513687102	7.03389369480033e-137	6.41310150024264e-135	Arhgap11a	228482
ENSMUSG00000106446	2.92997873385429	-4.02816706001108	1.24213484472186	-3.24293862065601	0.00118303694586826	0.00220276847822755	NA	NA
ENSMUSG00000092071	7.86530018049908	-4.02765920336964	0.742509831839081	-5.42438501237587	5.81544120858498e-08	1.63929043843794e-07	NA	NA
ENSMUSG00000101037	29.7744415722147	-4.02654803343667	0.378150415216516	-10.6480063789728	1.78139199058509e-26	1.28042283968355e-25	NA	NA
ENSMUSG00000021263	6.49691399975994	-4.02596274656344	0.653548472565282	-6.16015936929803	7.2671771574318e-10	2.33486889428643e-09	Degs2	70059
ENSMUSG00000099564	272.386849693325	-4.0252061420786	0.200300607873194	-20.0958258929842	8.02678970413105e-90	2.99953486681754e-88	Gm28729	102635744
ENSMUSG00000074281	32.124573220893	-4.02385030354373	0.42017312587346	-9.57664842362041	1.00245210449672e-21	5.99869868809304e-21	Gm12522	100038453
ENSMUSG00000034813	826.116102797611	4.02173152320463	0.144403132192739	27.8507222255866	1.055660062688e-170	1.71822359684766e-168	Grip1	74053
ENSMUSG00000050010	133.742545056894	4.02106347345591	0.406080206643959	9.90214102452297	4.07457132446314e-23	2.59058320927166e-22	Shisa3	330096
ENSMUSG00000003779	2368.96485832469	4.01905821256772	0.185812618513881	21.6296301333673	9.45381298024906e-104	4.77537086471293e-102	Kif20a	19348
ENSMUSG00000035357	1150.00549232905	4.01893958307172	0.171375072263627	23.4511328280542	1.28718865409262e-121	9.09433964513736e-120	Pdzrn3	55983
ENSMUSG00000027715	2975.71666338362	4.01706955792126	0.162583877139092	24.7076747621452	8.84502170472394e-135	7.74309410031471e-133	Ccna2	12428
ENSMUSG00000097693	3.37865659693661	-4.01635351809764	1.24746496930401	-3.21961226721938	0.00128364086654771	0.00238000512704858	4930471M09Rik	75787
ENSMUSG00000031325	66.0774642731371	-4.01514607863048	0.307824743550433	-13.0436105698327	6.91053340006255e-39	7.47269440942788e-38	4930519F16Rik	75106
ENSMUSG00000090081	1.72720239948785	-4.01473388427542	1.75137866787061	-2.29232772896376	0.0218867389044214	0.0336517608247744	NA	NA
ENSMUSG00000101211	2.29227863712559	4.01369850308582	1.35442512223842	2.96339637916084	0.00304264484198077	0.00534506196936708	NA	NA
ENSMUSG00000006403	2111.97448397725	-4.01213543298448	0.258521319696479	-15.5195534267541	2.55825154246207e-54	4.1824747873898e-53	Adamts4	240913
ENSMUSG00000028528	1067.25168510295	-4.01115117647078	0.126023726243689	-31.828539720485	2.60851442087964e-222	9.88222196034282e-220	Dnajc6	72685
ENSMUSG00000099343	2.38037884782824	-4.01090662140795	1.34936976903499	-2.97242958412828	0.0029545297370657	0.00520066345530278	NA	NA
ENSMUSG00000040055	2242.35632109886	-4.00990468626176	0.212900984678548	-18.8345990617008	3.93092661714103e-79	1.17676090679073e-77	Gjb6	14623
ENSMUSG00000057948	229.999577391789	-4.00948796431154	0.213280774960144	-18.7991063191738	7.67994665196088e-79	2.27734774336756e-77	Unc13d	70450
ENSMUSG00000026936	0.941790357038376	-4.00722174266775	2.56989562802767	-1.55929357556952	0.118926911594131	0.15872090794812	Lcn3	16820
ENSMUSG00000106867	4.65830989323924	-4.00490471243002	1.20103089576368	-3.33455594402797	0.000854357127855339	0.00161708925578132	NA	NA
ENSMUSG00000091378	7.41414017280183	-4.00262662760324	0.693756790817009	-5.76949542056303	7.95092387670401e-09	2.3857114617345e-08	NA	NA
ENSMUSG00000018776	43.1282853478869	-4.0025739882601	0.349369417866608	-11.456566555543	2.17986035196223e-30	1.78857623277319e-29	Slc35g3	56293
ENSMUSG00000099804	1.71728148940169	-3.99910658288964	1.3370760742754	-2.99093421820211	0.00278125399502616	0.00491416002192907	NA	NA
ENSMUSG00000020684	1534.00303163664	3.9989433962552	0.159670965485973	25.0449002051441	1.98412924845816e-138	1.8791927576022e-136	Rasl10b	276952
ENSMUSG00000040471	8.59408119229444	-3.99648195570869	0.752782228896165	-5.30894832834841	1.10259583618412e-07	3.04172483471107e-07	Ggt6	71522
ENSMUSG00000108511	6.930078447962	-3.99462809475244	0.745302814779393	-5.35973837148976	8.33425599504052e-08	2.32131584458138e-07	NA	NA
ENSMUSG00000040084	1805.40156995388	3.99447706203587	0.17954373425174	22.2479335114819	1.18110645326118e-109	6.75845106705934e-108	Bub1b	12236
ENSMUSG00000040140	58.077126597785	-3.99208690375288	0.235334254561961	-16.9634756792357	1.53019175507862e-64	3.21135658398687e-63	Tdrd6	210510
ENSMUSG00000043165	31.2437078285827	3.99137099842999	0.595263091308846	6.70522170231299	2.01100809648369e-11	7.11445514474901e-11	Lor	16939
ENSMUSG00000069601	2773.21795993201	-3.98428994866012	0.191714858201995	-20.7823743346079	6.24904580861656e-96	2.65590490430816e-94	Ank3	11735
ENSMUSG00000039960	3463.89135012841	-3.98321056131203	0.155376885496813	-25.6357987134047	6.08881607176294e-145	6.59061849974616e-143	Rhou	69581
ENSMUSG00000051262	107.587680907756	-3.98097147405961	0.296409148475521	-13.4306633062251	3.99814171274193e-41	4.60435890220537e-40	Nat8f3	93674
ENSMUSG00000000903	35.4772094561344	-3.97992278256207	0.501887813168225	-7.92990520618212	2.1931322650438e-15	9.76092672874364e-15	Vpreb3	22364
ENSMUSG00000079410	2.32857683244005	3.9782196609815	1.23887421615302	3.21115704008657	0.00132201667812608	0.00244702825949493	Gm2897	100040671
ENSMUSG00000020423	5576.18073011979	3.97535082032958	0.139340569807053	28.5297442506107	5.01089608456918e-179	9.49176031605506e-177	Btg2	12227
ENSMUSG00000090098	5.99888122493124	-3.97465307497801	0.703865701328573	-5.64689125706184	1.63375095100044e-08	4.8088961348068e-08	Alms1-ps2	623273
ENSMUSG00000097308	2.05428835967345	-3.97340508635761	1.28896105928893	-3.08264168085077	0.00205172037024858	0.00369770765218767	NA	NA
ENSMUSG00000032942	203.679410335468	-3.9717953026915	0.160573201050363	-24.7351069587619	4.484319134189e-135	3.9413577734214e-133	Ucp3	22229
ENSMUSG00000108959	2.58288778746711	-3.97096699098194	1.24086175641193	-3.20016872988684	0.00137347155912976	0.00253586174008556	NA	NA
ENSMUSG00000045569	2.15574004113893	3.97055958231038	1.43405302324213	2.76876762431956	0.00562687518289518	0.0095224374918173	Mc2r	17200
ENSMUSG00000060402	174.472657617913	-3.96858812272268	0.272811514813481	-14.5469963957935	6.10242058583511e-48	8.39101924484073e-47	Chst8	68947
ENSMUSG00000092604	5.85293868655729	-3.96821159213768	0.741319072755241	-5.35290637726227	8.65526371289879e-08	2.40828301334083e-07	NA	NA
ENSMUSG00000022490	1633.09023622825	3.96419202448457	0.256002087803209	15.4849988080249	4.38070689385616e-54	7.10385775488571e-53	Ppp1r1a	58200
ENSMUSG00000055775	168.456027532625	3.96414607724808	1.33808005968543	2.9625627021002	0.00305089663987723	0.00535784461860793	Myh8	17885
ENSMUSG00000030889	1468.986876645	-3.96364866304355	0.187118802026526	-21.1825247923598	1.38411596577097e-99	6.42984780462697e-98	Vwa3a	233813
ENSMUSG00000045991	167.494611109376	-3.96317893169629	0.382573831970255	-10.3592525167911	3.79919352455849e-25	2.60629657555803e-24	Onecut2	225631
ENSMUSG00000110774	4.52958794286376	-3.96156043219922	1.22614640866756	-3.23090326260811	0.00123399696348457	0.00229260296598008	NA	NA
ENSMUSG00000107098	1.68267916232097	-3.96145810421814	1.33021714001669	-2.97805372149124	0.00290085135202418	0.00511150014098054	NA	NA
ENSMUSG00000028195	13061.7968182631	3.96088814860741	0.181969756904433	21.7667386932192	4.79562513784584e-105	2.50295180888092e-103	Cyr61	16007
ENSMUSG00000097988	5.92848438231083	-3.95765264613184	1.20979632356327	-3.27133796743171	0.00107039907248198	0.00200356749464576	NA	NA
ENSMUSG00000044912	41.6844656846937	3.95644694928747	0.29599205331002	13.3667336843787	9.46047900017496e-41	1.08043193903765e-39	Syt16	238266
ENSMUSG00000068101	434.864892395167	3.9560657459668	0.25601714667764	15.4523468342065	7.27458206252257e-54	1.17016392137488e-52	Cenpm	66570
ENSMUSG00000020123	7.55467070180769	3.95553338942622	0.804787943549765	4.91500080378829	8.87820952894713e-07	2.27712032192781e-06	Avpr1a	54140
ENSMUSG00000007805	4.89278890853077	3.95476064355676	1.32936925227291	2.9749150860794	0.00293069659827511	0.0051599516309214	Twist2	13345
ENSMUSG00000032278	95.3338988542856	-3.95452416937908	0.219106556939652	-18.0484063307529	8.12000550449187e-73	2.12912745763962e-71	Paqr5	74090
ENSMUSG00000024600	13.9078105591681	3.95440447983477	0.53995051192658	7.32364243109094	2.41329194105129e-13	9.57689431474083e-13	Slc27a6	225579
ENSMUSG00000038987	301.589922493237	-3.9542925028123	0.15265063386955	-25.9041996916403	5.97229772819019e-148	6.69537234599608e-146	Cfap157	227736
ENSMUSG00000052305	100.913451494413	3.95412424547267	0.639230876502508	6.18575289589779	6.18067607540995e-10	1.99248819549564e-09	Hbb-b1	15129
ENSMUSG00000073910	902.900076752205	-3.9522517403714	0.185815568843224	-21.2697556236851	2.16404969248972e-100	1.02040051272697e-98	Mob3b	214944
ENSMUSG00000033187	10.3707168565408	-3.95015123229493	0.580859604408171	-6.80052667170697	1.04237370019017e-11	3.74555638827124e-11	BC016579	212998
ENSMUSG00000083230	8.26623316057155	-3.94926560084459	0.657691518451929	-6.00473852869557	1.91640486251999e-09	5.98795956199459e-09	NA	NA
ENSMUSG00000020062	14.3456551614844	-3.9491315658327	0.467981929323036	-8.4386411491259	3.21048098846324e-17	1.57358685611204e-16	Slc5a8	216225
ENSMUSG00000020774	914.314943399534	-3.94709491337539	0.260486477654646	-15.1527823974359	7.26256651275488e-52	1.10589309760751e-50	Aspa	11484
ENSMUSG00000022441	235.545541624923	-3.94640202452485	0.186726167782467	-21.1347026043095	3.81584844745298e-99	1.74315255583959e-97	Efcab6	77627
ENSMUSG00000003541	684.233686665759	3.94432040527372	0.389551597406727	10.125283612059	4.26739777781719e-24	2.81415160180003e-23	Ier3	15937
ENSMUSG00000034685	1156.88889659454	3.94299313616997	0.205341450495494	19.2021295586226	3.55225057502466e-82	1.13285343809894e-80	Fam171a2	217219
ENSMUSG00000034115	2.9246450763828	3.94282139579435	1.20803699782069	3.26382503425577	0.00109919022718772	0.00205360997041031	Scn11a	24046
ENSMUSG00000056257	3.25722641625589	-3.93934343095996	1.11775912767277	-3.52432231008648	0.000424567466623304	0.000833692667034304	NA	NA
ENSMUSG00000044052	2.59317941290406	-3.93788838223645	1.22960176948556	-3.20257214974891	0.00136206176099776	0.00251627569147502	Ccr10	12777
ENSMUSG00000015533	146.184395694496	3.93633436098099	0.217646552118834	18.0859026833182	4.11572734785637e-73	1.08957683149937e-71	Itga2	16398
ENSMUSG00000108297	39.4860531616689	-3.9362587236541	0.335072971692852	-11.7474671375831	7.27673650212427e-32	6.28999729194243e-31	NA	NA
ENSMUSG00000020227	44.7776252693501	-3.93182287606393	0.318782165123004	-12.333885976798	5.95062320514808e-35	5.71973069495708e-34	Irak3	73914
ENSMUSG00000026447	1219.83509052805	-3.93122987013777	0.227874391429491	-17.2517405114131	1.08578607391819e-66	2.42212968550299e-65	Pik3c2b	240752
ENSMUSG00000086970	24.5726390584819	-3.93102025764716	0.392385804274608	-10.0182529918847	1.2672304116241e-23	8.21624486120283e-23	NA	NA
ENSMUSG00000022090	1643.69266028407	-3.92347644684457	0.153385707143597	-25.5791528422624	2.60291436279643e-144	2.76298730887565e-142	Pdlim2	213019
ENSMUSG00000063409	482.33521165636	-3.92334712071218	0.167126719099669	-23.4752835563799	7.2962931554084e-122	5.17165966141254e-120	Lrrc43	381741
ENSMUSG00000085363	141.162168338334	-3.92249682373094	0.213288840769531	-18.3905393717686	1.56416147119654e-75	4.38944061386992e-74	NA	NA
ENSMUSG00000024538	3741.03023437925	3.91891878677998	0.110043756913102	35.6123681770935	9.01600170208324e-278	9.00493660908523e-275	Ppic	19038
ENSMUSG00000087361	9.50845753305686	-3.91781461366841	0.581234493221658	-6.74050604249724	1.57835939623577e-11	5.61458491395313e-11	0610043K17Rik	68400
ENSMUSG00000029706	28.391961262876	3.91447202303805	0.636018009993457	6.15465593981894	7.52406590152308e-10	2.41317034088697e-09	Pax4	18506
ENSMUSG00000105686	4.49764402076121	3.91319505473293	0.761083545448432	5.14161037659442	2.72393549334853e-07	7.30717062572912e-07	Gm35394	102638959
ENSMUSG00000047632	1244.83411112355	3.91298425606288	0.18563705072428	21.0786814420721	1.24812418201217e-98	5.63142354237238e-97	Fgfbp3	72514
ENSMUSG00000102595	2.34024495165972	-3.91109539914568	1.41657117310464	-2.76095933152014	0.00576318524079622	0.00974036376401933	NA	NA
ENSMUSG00000039488	17.0319059186989	3.91100149601146	0.428957678803981	9.11745304785336	7.69104990181137e-20	4.23547467399753e-19	Cntn5	244682
ENSMUSG00000055134	57.6704951811239	-3.90806515577626	0.293305322063824	-13.3242217641242	1.67368954177701e-40	1.89762540255244e-39	NA	NA
ENSMUSG00000039110	693.708998945553	-3.90632019720723	0.187103036125674	-20.8779091889424	8.50321079699269e-97	3.72193328371156e-95	Mycbpap	104601
ENSMUSG00000041261	1208.15475604382	3.90574320429726	0.104147406355466	37.5020688558153	8.52264878067597e-308	1.33762972612709e-304	Car8	12319
ENSMUSG00000038112	25.7497719883607	3.90456710644334	0.365101344078513	10.6944747527516	1.08029986374852e-26	7.81607800663357e-26	AW551984	244810
ENSMUSG00000067389	2.41795732341244	-3.90334661701945	1.22294498603145	-3.19175977791618	0.00141408886247723	0.00260712993582917	NA	NA
ENSMUSG00000046167	33.7462948440506	3.90320366502087	0.448917627537821	8.69469903961841	3.47750298401801e-18	1.77411592913461e-17	Gldn	235379
ENSMUSG00000048922	954.088137553004	3.90292462087857	0.201282440569775	19.3902886403328	9.32123462571207e-84	3.06151701690241e-82	Cdca2	108912
ENSMUSG00000092277	4.93910581602763	-3.90223693350128	0.982887836668178	-3.97017522032747	7.18197948785002e-05	0.000153930584555724	NA	NA
ENSMUSG00000043088	20.2546898818696	-3.90211456531029	0.899856531634069	-4.33637410868636	1.44852326207089e-05	3.33107290816156e-05	Il17re	57890
ENSMUSG00000047021	4293.30810995678	-3.89881231330098	0.187690653806442	-20.7725437267733	7.66875900809531e-96	3.24673683400536e-94	Cfap65	241116
ENSMUSG00000097113	83.5327543936773	-3.89839749179292	0.336549616093892	-11.583425757661	5.00069162890685e-31	4.19710455164134e-30	Gm19705	100503460
ENSMUSG00000028865	17.9995844242576	-3.8974108982319	0.443526931329619	-8.78731509391802	1.53176707404464e-18	7.95309969706589e-18	Cd164l2	69655
ENSMUSG00000062132	1.68295608931933	-3.89484162537396	1.58321704680061	-2.46008065239364	0.0138905796268668	0.0221124180352926	Arhgap33os	100504207
ENSMUSG00000025963	258.885548708089	-3.89147733721586	0.178889782326417	-21.7534913766911	6.40176317475339e-105	3.32543598673419e-103	Mdh1b	76668
ENSMUSG00000079697	2.11038437997598	-3.88815676271118	1.31127408982794	-2.96517470517653	0.00302511082106819	0.00531808625260672	NA	NA
ENSMUSG00000079531	7.49667491503999	-3.88586651960475	0.739460904642658	-5.25499927745684	1.48025052492307e-07	4.04496266436198e-07	Gm5936	546325
ENSMUSG00000028176	62.1170076826988	3.87966710395734	0.322781177825146	12.0194960874051	2.80677899826417e-33	2.55376210885543e-32	Lrrc7	242274
ENSMUSG00000029005	576.017831766429	3.8772350789363	0.311533375195171	12.445649126702	1.47678838783254e-35	1.44605486835314e-34	Draxin	70433
ENSMUSG00000108443	5.64829519320075	-3.87244478421325	0.814434690186463	-4.75476404784117	1.98678318443745e-06	4.94961302853107e-06	NA	NA
ENSMUSG00000030641	387.778840567646	3.87175385446977	0.337563778532395	11.4696958047535	1.87316585155201e-30	1.54153832420046e-29	Ddias	74041
ENSMUSG00000047671	382.587288081297	-3.87140917890544	0.203013802506379	-19.0696845786325	4.5101712056546e-81	1.41170928635112e-79	Tctex1d4	242646
ENSMUSG00000064280	887.801507550784	-3.87138417136943	0.231982319490753	-16.6882725367514	1.59519987920299e-62	3.16347716116672e-61	Ccdc146	75172
ENSMUSG00000042189	69.1517813712354	-3.87064871023595	0.215370663302045	-17.9720331956613	3.22669206548957e-72	8.32160853931952e-71	Tekt3	71062
ENSMUSG00000051517	266.545101282744	3.86794986655588	0.271800826818766	14.2308245042057	5.8982234055527e-46	7.73741270986325e-45	Arhgef39	230098
ENSMUSG00000028644	29.7656325617065	-3.86730206043054	0.36471010041089	-10.6037701069248	2.86204715280865e-26	2.04114774711666e-25	Ermap	27028
ENSMUSG00000018893	73.9662200762366	-3.86644882451257	0.285571636222642	-13.539330711045	9.16198628087082e-42	1.07598249358404e-40	Mb	17189
ENSMUSG00000049134	51.5721911778704	-3.86353386981188	0.289198622025595	-13.3594477136546	1.04335376560107e-40	1.1884713474107e-39	Nrap	18175
ENSMUSG00000050122	387.976386530255	-3.86299790576882	0.145422045761589	-26.5640459501029	1.76766354983399e-155	2.31195661788703e-153	Vwa3b	70853
ENSMUSG00000039021	761.422703251762	-3.86259048209581	0.138743749168793	-27.8397441703601	1.43368201840264e-170	2.3163452198795e-168	Ttc16	338348
ENSMUSG00000099759	5.61349899329605	-3.86118982136236	0.752910740324058	-5.12835003482681	2.92292598670148e-07	7.82187951598971e-07	1700030C10Rik	69513
ENSMUSG00000090075	14.7276975580147	-3.86106799053748	1.07466879129213	-3.59279809911957	0.000327146066483097	0.000651062450759269	NA	NA
ENSMUSG00000042567	144.858817657668	-3.86081599938279	0.20096658072981	-19.2112339542337	2.98095778071851e-82	9.52043391216973e-81	Nek10	674895
ENSMUSG00000047394	1151.51719245138	-3.86054092810734	0.156807694233148	-24.6195886431908	7.79399167870139e-134	6.71597565318061e-132	Odf3b	70113
ENSMUSG00000018387	197.601785512059	-3.86006267547003	0.240106320032309	-16.0764726015984	3.73022691552799e-58	6.75158781012328e-57	Shroom1	71774
ENSMUSG00000050994	671.327805134516	-3.85884765838374	0.224364949938596	-17.198977199602	2.70259929083585e-66	5.99235259510959e-65	Adgb	215772
ENSMUSG00000038695	3302.29794144477	-3.85789986971238	0.136850496890979	-28.1906164563344	7.62115756225259e-175	1.32904519932838e-172	Josd2	66124
ENSMUSG00000103469	4.61163100383938	-3.85788330415537	1.14064819401566	-3.38218508072471	0.000719116769984481	0.00137317743867811	NA	NA
ENSMUSG00000022491	751.744276856555	3.85714397850504	0.417984151852281	9.2279670447127	2.75816860973075e-20	1.55318397902649e-19	Glycam1	14663
ENSMUSG00000055069	36.5544621421782	3.85529643050769	0.433412123346006	8.89522055992395	5.83033867472793e-19	3.09519284126109e-18	Rab39	270160
ENSMUSG00000039814	238.017155459585	3.85462750142007	0.320407600717046	12.0303872092726	2.46004307698091e-33	2.24292641205401e-32	Xkr5	319581
ENSMUSG00000027326	779.257608935848	3.85300535703821	0.232454342403495	16.575321059609	1.05100100880701e-61	2.0545947657043e-60	Knl1	76464
ENSMUSG00000040490	39.5758874168581	3.85012448594462	0.351626350303132	10.9494765754201	6.68326886885651e-28	5.01541894997897e-27	Lrfn2	70530
ENSMUSG00000046585	120.327824398988	-3.8498523783266	0.221561702635661	-17.3759829994507	1.2543822467866e-67	2.85004460027095e-66	Cfap58	381229
ENSMUSG00000038224	24.4172246776121	3.84946526347278	0.473399906464864	8.1315294128781	4.23907638210801e-16	1.95889012290346e-15	Serpinf2	18816
ENSMUSG00000021940	18.3352443890355	-3.84816121240412	0.445239029571594	-8.64291078908063	5.47987071989176e-18	2.77952907036431e-17	Ptpn20	19256
ENSMUSG00000033904	3915.96297661748	-3.84495690334434	0.108869177982965	-35.3172217755328	3.19533272758389e-273	2.9254602509667e-270	Ccp110	101565
ENSMUSG00000087293	6.89709552802377	-3.84443387180339	0.653864943919814	-5.87955342697627	4.11374807551699e-09	1.2571820092258e-08	NA	NA
ENSMUSG00000108372	3.03149394514396	-3.84386387438883	1.09036921163148	-3.52528651156373	0.000423024994665894	0.000830886583337239	NA	NA
ENSMUSG00000026645	14.9265354029826	-3.84296848070145	0.494146964087667	-7.77697478683622	7.42794033669097e-15	3.20719459654374e-14	Olah	99035
ENSMUSG00000029861	687.856758609004	-3.84273994373102	0.146879459419492	-26.1625414398896	7.09567932232814e-151	8.5198558333069e-149	Fam131b	76156
ENSMUSG00000110863	29.9285716711994	-3.84235333047257	0.348369016537107	-11.0295495525599	2.75240150991362e-28	2.09630912919695e-27	Gm34655	102637975
ENSMUSG00000042788	374.813326373701	-3.84177504793385	0.127100332236591	-30.2263179043668	1.06852122930514e-200	2.76219023194374e-198	Fam166b	329831
ENSMUSG00000039529	186.569908591213	-3.83829585641786	0.159514805776081	-24.0623172108918	6.20390554652637e-128	4.85118920191544e-126	Atp8b1	54670
ENSMUSG00000103483	8.10170950455096	-3.8364222554555	1.11523947828216	-3.43999861031181	0.000581717173510326	0.00112330358146958	NA	NA
ENSMUSG00000045440	2.32580963975317	3.83534512288336	1.23897510864579	3.0955788345703	0.00196429148595832	0.0035497472506754	Insm2	56856
ENSMUSG00000089712	4.97711045223367	-3.83438815108176	0.834896988973289	-4.59264819699145	4.376565058154e-06	1.05875001676558e-05	NA	NA
ENSMUSG00000084781	4.94370105071138	-3.83434047394602	0.903355583569378	-4.24455280255822	2.19029789089587e-05	4.94883450454035e-05	D930015M05Rik	320507
ENSMUSG00000108657	56.5550283437682	-3.83217431358667	0.2680135167961	-14.2984367333313	2.23780021680394e-46	2.97106852953673e-45	NA	NA
ENSMUSG00000111055	48.348138396936	3.8319047589647	0.382475192748574	10.0187014259083	1.26149459511451e-23	8.18147011170339e-23	NA	NA
ENSMUSG00000076434	84.5761962277981	-3.83035893277528	0.301573778319306	-12.7012333569654	5.82051083925583e-37	5.94579659093297e-36	Wfdc3	71856
ENSMUSG00000111342	7.8061368988963	-3.83029681796464	0.795998864997832	-4.81193753709067	1.49474074491454e-06	3.76434823931314e-06	4933404K13Rik	71018
ENSMUSG00000053368	23.9983290767003	-3.82806669666095	0.518064224689009	-7.3891739947087	1.47743731796274e-13	5.93161523617674e-13	Rxfp2	140498
ENSMUSG00000091818	2.76571398692025	3.82731922301744	1.28248181404679	2.98430681908897	0.0028422161149424	0.00501421233991404	NA	NA
ENSMUSG00000028838	314.839091174723	-3.82700844957713	0.196158458274297	-19.509780425709	9.06707159997886e-85	3.02782316514188e-83	Extl1	56219
ENSMUSG00000022510	93.1942887722233	-3.82653772298171	0.245589743599051	-15.5810159940104	9.79848941627762e-55	1.61881359356292e-53	Trp63	22061
ENSMUSG00000034413	491.112057862982	3.82611200142621	0.227723167439321	16.8015931117141	2.37576306183531e-63	4.84704194593381e-62	Neurl1b	240055
ENSMUSG00000040205	29.8097428629049	-3.82585962434458	0.405183670445366	-9.44228482885135	3.647377401568e-21	2.13489141301688e-20	Cuzd1	16433
ENSMUSG00000038963	76.7595099160474	-3.82433809925861	0.362635363696647	-10.5459601630517	5.30284035916088e-26	3.74419380500778e-25	Slco4a1	108115
ENSMUSG00000079434	86.4640931539004	-3.82430595706698	0.255909692657718	-14.9439668241954	1.70515264101876e-50	2.50617518268262e-49	Neu2	23956
ENSMUSG00000103543	4.13897062307989	-3.82385857040468	1.1052624466654	-3.4596837899825	0.000540810065815492	0.00104805323944559	NA	NA
ENSMUSG00000032081	13.8023148112995	-3.82369222463296	0.566845455068336	-6.74556387538115	1.52433855354113e-11	5.42769260038232e-11	Apoc3	11814
ENSMUSG00000091523	12.2874155323504	-3.82277814360464	0.57726202679537	-6.62225811877238	3.53752627476266e-11	1.23146490550317e-10	AU040972	104522
ENSMUSG00000044716	902.08550019944	-3.82111498076049	0.219561795705363	-17.4033691448223	7.7789977834281e-68	1.77679748747677e-66	Dok7	231134
ENSMUSG00000001985	351.704974445605	-3.82024915166581	0.226792889326643	-16.8446601787573	1.14826687220338e-63	2.36909558525116e-62	Grik3	14807
ENSMUSG00000110930	3.11596019121434	-3.81849213160217	1.27848316062787	-2.98673635226208	0.00281972780913133	0.0049781358790007	NA	NA
ENSMUSG00000026442	20397.514520043	-3.81665130117975	0.183428229988715	-20.8073277565539	3.71482509008892e-96	1.59737478873823e-94	Nfasc	269116
ENSMUSG00000086745	8.17884747915202	-3.81587399800715	0.651760746066801	-5.85471589234993	4.778261364329e-09	1.45379032066465e-08	Tspan2os	78491
ENSMUSG00000029436	424.68568461609	3.81555776898034	0.204896940140476	18.6218386978567	2.13747305511754e-77	6.14747322514369e-76	Mmp17	23948
ENSMUSG00000030340	485.023734184366	-3.81528266566938	0.148158927494865	-25.7512843146196	3.1184105610431e-146	3.42604176289e-144	Scnn1a	20276
ENSMUSG00000067610	4.50836803693903	3.81501260567512	0.76782713798868	4.968582662588	6.74440485488391e-07	1.7465504758558e-06	Klri1	503550
ENSMUSG00000110665	2.50198054130362	-3.81382810131987	1.53917288531043	-2.47784257227913	0.0132179451741299	0.0211212209520148	NA	NA
ENSMUSG00000055704	9.04498687228247	-3.81259412279174	0.529791886698463	-7.19639960240033	6.18232714503905e-13	2.39246696650128e-12	NA	NA
ENSMUSG00000048483	6.35521536812964	3.81213007522687	0.6625579509988	5.75365531344106	8.73341364248845e-09	2.61443185240325e-08	Zdhhc22	238331
ENSMUSG00000033952	1809.87992746209	3.8119329595538	0.174458841615964	21.8500416731242	7.76620323591255e-106	4.13188338263212e-104	Aspm	12316
ENSMUSG00000050700	36.628598060161	3.81098021518248	0.309324989887543	12.3203114516159	7.04217887702867e-35	6.75710901593673e-34	Emilin3	280635
ENSMUSG00000026514	88.1607144653655	3.80943653077652	0.216853139790445	17.566895893035	4.41687992276403e-69	1.04582007050532e-67	Cnih3	72978
ENSMUSG00000088901	5.66101867011726	-3.80932534601836	0.857399274045565	-4.44288380143406	8.87611074107171e-06	2.08571041935161e-05	Mir1943	100316695
ENSMUSG00000028661	14.9235213613226	3.8078533587084	0.47612241280448	7.99763518016131	1.26831497968779e-15	5.7084565851454e-15	Epha8	13842
ENSMUSG00000020173	491.590468704287	-3.80583931663327	0.123694669012121	-30.7680140706818	7.02190015494079e-208	2.00379496239629e-205	Cobl	12808
ENSMUSG00000085639	16.5746181856667	-3.80572708421289	0.550070052945724	-6.91862257149347	4.56056105677972e-12	1.67967160745258e-11	NA	NA
ENSMUSG00000082420	14.5750190949727	3.80393118270837	0.634090033437494	5.99903954031056	1.98488026346083e-09	6.19337887376100e-09	NA	NA
ENSMUSG00000066382	3.84943537652203	-3.80206846697434	1.05845005164241	-3.59210948223264	0.00032801198179945	0.000652667506662983	Iqcf5	75470
ENSMUSG00000091089	9.09586174070305	-3.80201856882507	1.12157510204015	-3.38989209185294	0.000699201403407174	0.00133724018078735	NA	NA
ENSMUSG00000035683	649.958050666063	3.8014395960904	0.187769935366677	20.2451984055219	3.91603677957482e-91	1.50169417378006e-89	Melk	17279
ENSMUSG00000031262	552.780060994757	3.80099029126291	0.234883797751768	16.1824286206403	6.7094851233619e-59	1.23164174282064e-57	Cenpi	102920
ENSMUSG00000049744	11.3312812083098	-3.80008530689428	0.555885719743168	-6.83609089409601	8.13833186569123e-12	2.95137095370248e-11	Arhgap15	76117
ENSMUSG00000069306	5.74077849993213	-3.79843737441188	1.19645790804442	-3.17473548285566	0.0014997314708764	0.00275439649026806	Hist1h4m	100041230
ENSMUSG00000052631	60.0047248181678	-3.79513459327352	0.279912271382626	-13.5583001578582	7.07568484595321e-42	8.33194121758467e-41	Sh2d6	71130
ENSMUSG00000047298	5.02560411574868	-3.79292653694612	0.846540461780256	-4.48050236012309	7.44675563912629e-06	1.76379822850622e-05	Kcnv2	240595
ENSMUSG00000021898	56.3351369897728	-3.79292219659037	0.285543596480728	-13.2831632133847	2.89884723985291e-40	3.26815651109739e-39	Asb14	142687
ENSMUSG00000015966	93.089819784533	-3.79260282351844	0.251431416099544	-15.0840451139841	2.06236738693098e-51	3.10173843894828e-50	Il17rb	50905
ENSMUSG00000108310	2.54415870906967	-3.79214570027796	1.337910644387	-2.8343788998072	0.00459148565182657	0.00786656641150763	NA	NA
ENSMUSG00000060843	133.5202792937	-3.79110401276382	0.213806655707385	-17.7314592954127	2.39730370461778e-70	5.85939424933999e-69	Ctnna3	216033
ENSMUSG00000042622	901.688325221977	3.78998227123143	0.222888450663406	17.003941926784	7.67789004262033e-65	1.62061746307874e-63	Maff	17133
ENSMUSG00000106396	15.6032515872819	-3.78899771924501	0.525618156965243	-7.20865074585991	5.65089908437545e-13	2.19183063691054e-12	NA	NA
ENSMUSG00000006651	19947.8164799175	-3.78826929777701	0.231725423399006	-16.3480952681399	4.48790537917962e-60	8.44287199458167e-59	Aplp1	11803
ENSMUSG00000049123	5.59950189322143	-3.78649182643207	0.763570758457665	-4.95892723037273	7.08835104367745e-07	1.83173394663912e-06	Catsperg2	76718
ENSMUSG00000074981	209.764527148091	-3.78493730170904	0.176266362152764	-21.4728281419275	2.79482201088948e-102	1.37691982164293e-100	Dcdc5	329482
ENSMUSG00000100183	7.89210048004182	3.78352302386529	0.737793372803481	5.12816076063219	2.92586550014953e-07	7.8278391129655e-07	NA	NA
ENSMUSG00000071745	8.06378056674488	-3.78322487089909	0.717527209280463	-5.27258732765398	1.34513795994223e-07	3.68537610895394e-07	DXBay18	574405
ENSMUSG00000041323	2495.78913701403	-3.78206092423841	0.166989150104722	-22.648542865609	1.44201522753884e-113	8.80150016519748e-112	Ak7	78801
ENSMUSG00000094421	3.36577966223457	-3.78186994217722	1.08864238497714	-3.47393229803066	0.000512890427346918	0.000997057538714839	NA	NA
ENSMUSG00000005892	16.4710087928028	3.7811230188014	0.476891258484195	7.92869013959229	2.21469371374249e-15	9.85289835433566e-15	Trh	22044
ENSMUSG00000048281	40.4024212880895	3.77991484337063	0.302940972090322	12.4773972212767	9.91758367513757e-36	9.78531953721589e-35	Dleu7	239133
ENSMUSG00000028497	842.091424806326	3.77780650968342	0.187297037610084	20.170134871797	1.79149510675831e-90	6.798708459551e-89	Hacd4	66775
ENSMUSG00000075571	10.236298559607	-3.7770508164276	0.645707687389818	-5.8494747548938	4.93127717372805e-09	1.49889270076534e-08	Defb30	73670
ENSMUSG00000056487	2.59638668846084	-3.77423730608739	1.42586691455673	-2.64697726523848	0.00812148128194188	0.013438761066956	Mettl7a2	393082
ENSMUSG00000040265	855.057361400149	-3.77404772849064	0.221170556557206	-17.0639699390297	2.752006049311e-65	5.87656257740628e-64	Dnm3	103967
ENSMUSG00000110747	1.75710962898769	-3.7740394595601	1.27952416629855	-2.94956481398689	0.00318221817976711	0.005574653596749	NA	NA
ENSMUSG00000109572	236.481758532587	-3.77393399006338	0.209079951808485	-18.050195427251	7.86120865648508e-73	2.06373163451549e-71	Cfap99	100862066
ENSMUSG00000111498	11.4890965550678	-3.77271546411446	0.55913754834489	-6.74738349317109	1.50535024027448e-11	5.36355778004723e-11	NA	NA
ENSMUSG00000021280	192.426327228222	-3.77219395273847	0.273971043575737	-13.7685862838117	3.93844789485452e-43	4.78912648553616e-42	Exoc3l4	74190
ENSMUSG00000024330	2274.58153543038	-3.76986188992478	0.202297432787603	-18.6352433541895	1.66395889211833e-77	4.79818487355855e-76	Col11a2	12815
ENSMUSG00000108437	4.5249485999148	3.76958063134347	1.18888698681175	3.17068037009337	0.00152082382983237	0.00279033583942106	NA	NA
ENSMUSG00000030796	2526.50546719019	3.76913132657204	0.11996335493713	31.4190223218361	1.11258143092243e-216	3.70405330025129e-214	Tead2	21677
ENSMUSG00000026258	5.35190876818997	3.76801028882727	0.806730693780004	4.67071640868397	3.00151081776464e-06	7.36155789694635e-06	Snorc	73234
ENSMUSG00000111633	1.78207651544998	3.76564554069968	1.31246498520102	2.86913981185024	0.00411589818915679	0.00710391601010466	Gm39377	105243461
ENSMUSG00000048905	4.66168602260218	3.76505951541187	1.1536361824251	3.26364548266613	0.00109988698828589	0.00205456233899565	4930539E08Rik	207819
ENSMUSG00000104835	10.090523400577	-3.76404685078055	0.642133371876187	-5.86178357275335	4.57921630995108e-09	1.39496908330175e-08	Gm5547	433637
ENSMUSG00000109729	3.8731970994038	-3.76355895781416	1.24061078741041	-3.03363391323562	0.00241627445802831	0.00430249584005317	NA	NA
ENSMUSG00000022309	702.497388137062	3.76137210897018	0.161577847304032	23.2790086743304	7.23484153219506e-120	4.96784915584132e-118	Angpt1	11600
ENSMUSG00000051354	2.59354391629343	3.76126041654854	1.03345721764324	3.63949310366805	0.000273175253043872	0.000548622597123936	Samd3	268288
ENSMUSG00000063558	2026.65942778898	-3.7598644141728	0.122827988081279	-30.6108116961485	8.78832210851716e-206	2.41382252113059e-203	Aox1	11761
ENSMUSG00000043498	279.81533861827	3.75813475128637	0.213229940326126	17.6247985885024	1.58933673123925e-69	3.8000539712209e-68	NA	NA
ENSMUSG00000093176	3.76200948105951	-3.75792364145225	1.11881261517144	-3.35884990077308	0.00078267566689429	0.0014876931166668	Mir5119	100628613
ENSMUSG00000057913	1.97726397198179	-3.75664977454293	1.52469791183	-2.46386496983789	0.0137447881406938	0.0219041361920122	NA	NA
ENSMUSG00000017716	1163.80397832711	3.75649929572397	0.199757670611216	18.8052818408919	6.83579398765161e-79	2.02976893636039e-77	Birc5	11799
ENSMUSG00000026536	56.5516422687209	-3.75538001531732	1.1114508774749	-3.37880880876099	0.000728006184725301	0.00138906563884761	Ifi211	381308
ENSMUSG00000011171	69.9582284760635	3.75286100467771	0.28939035585441	12.9681619610218	1.85423505246958e-38	1.97782071883078e-37	Vipr2	22355
ENSMUSG00000024810	3739.97051951997	-3.74685870257145	0.217858255267192	-17.1986078653578	2.71987913834558e-66	6.02458712770841e-65	Il33	77125
ENSMUSG00000096546	17.5077498661236	-3.74571941302027	0.390337260127389	-9.59611032725349	8.30183683839831e-22	4.98950385257456e-21	Smlr1	100504474
ENSMUSG00000072999	2.62972567554039	-3.7456689041481	1.31764253522244	-2.84270490973167	0.00447324658334352	0.00767775716105353	NA	NA
ENSMUSG00000040703	68.332305347769	-3.7454852852825	0.206283550108509	-18.1569751117445	1.13086454320625e-73	3.03030324486232e-72	Cyp2s1	74134
ENSMUSG00000107704	4.83281568162637	-3.74305788805454	0.872436244198608	-4.29035120095543	1.78390780421773e-05	4.07123038866599e-05	NA	NA
ENSMUSG00000026809	118.697707356563	-3.74084719145294	0.20575766148938	-18.1808403360281	7.32034002080946e-74	1.97119891271135e-72	Spaca9	69987
ENSMUSG00000085196	38.8618781166228	-3.74061918545767	0.321469985496591	-11.6359826864687	2.70457193429817e-31	2.29627353602526e-30	LOC105246847	105246847
ENSMUSG00000109304	4.19032730010474	-3.73948202062944	0.989495819127607	-3.77917920252192	0.000157346160246463	0.000325338023816272	NA	NA
ENSMUSG00000015843	161.986643505784	3.73863343336939	0.215950048182757	17.312491776827	3.78666910481416e-67	8.5076155664705e-66	Rxrg	20183
ENSMUSG00000079484	237.794164068295	-3.73843633029672	0.240744453072943	-15.528649913126	2.22004632002558e-54	3.63495363561268e-53	Phyhd1	227696
ENSMUSG00000027556	7.8759034596022	-3.73842620812975	0.580061323913566	-6.44488100483459	1.15691150277153e-10	3.89531358418614e-10	Car1	12346
ENSMUSG00000110599	3.85031314093932	-3.73555954354183	0.916834075025153	-4.07441176686125	4.61307983962771e-05	0.000100818781893913	6030466F02Rik	234863
ENSMUSG00000096606	61.4644876272442	-3.73547075070326	0.264696026591703	-14.1123038332014	3.18984212153103e-45	4.07976722563454e-44	Tpbgl	100503386
ENSMUSG00000027386	635.482392170884	-3.73392267987178	0.135658461416605	-27.5244363004012	8.95518332934437e-167	1.36647391177558e-164	Fbln7	70370
ENSMUSG00000050410	772.914627121539	3.7337856836389	0.205997328624326	18.1254082689982	2.00846794582358e-73	5.36234096884345e-72	Tcf19	106795
ENSMUSG00000053846	183.258372904822	3.73189986255858	0.213074251009438	17.5145511242148	1.10957678530433e-68	2.58818797276986e-67	Lipg	16891
ENSMUSG00000027315	55.8554340534167	-3.73181118251504	0.471775320358496	-7.91014498104582	2.57089315348576e-15	1.13983525547907e-14	Spint1	20732
ENSMUSG00000035105	728.719220971887	3.7311915112168	0.393171508707506	9.48998446882012	2.31068692126837e-21	1.36192928436239e-20	Egln3	112407
ENSMUSG00000086067	3.05638574582163	-3.73099882262825	1.2438977211872	-2.99944180223059	0.00270474790380133	0.00478745172307286	NA	NA
ENSMUSG00000099907	54.4460702467864	-3.72884423616133	0.278002788851552	-13.4129742063575	5.07615085351325e-41	5.83054169912424e-40	Gm10421	100038689
ENSMUSG00000020090	21.0618319596835	3.72707764602525	0.451118841895349	8.26185319674557	1.43428035254642e-16	6.79358529564617e-16	Npffr1	237362
ENSMUSG00000097617	114.291608101853	-3.72669634377463	0.299365202275691	-12.4486624211676	1.42208445006172e-35	1.39373156205201e-34	NA	NA
ENSMUSG00000084929	13.1300984275736	-3.72650239033499	0.59953541010827	-6.21565019764558	5.11125551232634e-10	1.65526333636473e-09	Foxo6os	402730
ENSMUSG00000037994	11.9638692843593	-3.72605325199896	0.562774851031646	-6.62085955896675	3.57116138371317e-11	1.24218979079198e-10	Slc9b2	97086
ENSMUSG00000048065	58.0315466454388	-3.72579806669305	0.408611491369904	-9.11819208559701	7.63879352582354e-20	4.20775157039159e-19	Cyb5r2	320635
ENSMUSG00000106680	11.1777442137432	-3.72261949668299	0.560287246603089	-6.64412677470797	3.05019959962772e-11	1.0651944660302e-10	NA	NA
ENSMUSG00000026621	61.0791867180025	-3.72253723729155	0.260077607312178	-14.3131785768211	1.81045593786452e-46	2.40951837205919e-45	Marc1	66112
ENSMUSG00000069372	28.6234089527466	-3.72252966343966	0.527683767021424	-7.05447068127931	1.73258976699065e-12	6.53902352285907e-12	Ctxn3	629147
ENSMUSG00000009281	2700.07315786099	-3.72080959318574	0.24654270538181	-15.0919476097396	1.82960931654464e-51	2.75356202139968e-50	Rarres2	71660
ENSMUSG00000038793	31.4674252220549	-3.72000890898594	0.333299528193015	-11.1611586405597	6.31629634674302e-29	4.91632942355594e-28	Lefty1	13590
ENSMUSG00000086847	2.84346532814107	-3.71859266865233	1.31314020628037	-2.83183216146104	0.00462821351978656	0.00792578409089471	Tbx3os2	433944
ENSMUSG00000023047	33.9303077910209	-3.71791073994665	0.379581524023708	-9.79476213840809	1.185761744765e-22	7.4145540175644e-22	Amhr2	110542
ENSMUSG00000014846	5148.62875815289	-3.7175789000171	0.130087410172006	-28.5775456295239	1.27767388609462e-179	2.44124593905714e-177	Tppp3	67971
ENSMUSG00000004952	278.038109536742	-3.71679516511323	0.176515417228231	-21.0564902685384	1.99412401217529e-98	8.97887027039501e-97	Rasa4	54153
ENSMUSG00000093514	38.7079879146671	-3.71308535317782	0.387747400769944	-9.57604189171818	1.00835418991841e-21	6.03063870851313e-21	NA	NA
ENSMUSG00000055044	740.690156291018	-3.71296585940993	0.187519081183974	-19.8004695627063	2.94931829600202e-87	1.03029206546983e-85	Pdlim1	54132
ENSMUSG00000039419	682.589427212893	3.71153016284246	0.130811863878391	28.3730393620328	4.35102328329558e-177	8.03403652133226e-175	Cntnap2	66797
ENSMUSG00000054146	65.5327008088683	-3.70941631367698	0.280175181276971	-13.2396320643761	5.18019794359316e-40	5.80145205986608e-39	Krt15	16665
ENSMUSG00000109016	5.36008470331996	-3.70787995938566	0.969064136825526	-3.82624825177411	0.000130111079699486	0.000271477614114216	NA	NA
ENSMUSG00000026605	2597.15351579921	3.70782291146261	0.184718061680634	20.0728768899341	1.27411579438928e-89	4.74510955086706e-88	Cenpf	108000
ENSMUSG00000005397	3122.73239302788	3.70780261919845	0.139507239110328	26.57785103371	1.22424752103394e-155	1.61080184309454e-153	Nid1	18073
ENSMUSG00000025389	4.27585584003336	3.70639607048168	1.49079097946143	2.48619432337904	0.0129117439852742	0.02066349239537	Mip	17339
ENSMUSG00000079502	336.612681811757	-3.70512336592678	0.134565641884022	-27.533947849185	6.88980410131158e-167	1.06612440505718e-164	Cfap77	329375
ENSMUSG00000051980	2.85566903278767	3.70318387083576	0.968370933783657	3.8241377778312	0.000131230519291485	0.000273657416759211	Casr	12374
ENSMUSG00000029120	1771.4137112057	-3.70209736143886	0.117883539101096	-31.404701535674	1.7453942662502e-216	5.72411167347996e-214	Ppp2r2c	269643
ENSMUSG00000085095	7.17270853235103	-3.70141974543214	0.786523488530887	-4.7060511216847	2.52561209358884e-06	6.23052369287387e-06	NA	NA
ENSMUSG00000079495	26.6410587064747	-3.70061209295588	0.381468530257724	-9.70096298757779	2.98666263739129e-22	1.83774679729484e-21	Nat8f6	100504710
ENSMUSG00000037868	845.0693238445	3.69822083185912	0.218984781776874	16.8880266557851	5.51158101749799e-64	1.14683683425647e-62	Egr2	13654
ENSMUSG00000025586	1183.62136411319	-3.69818540736974	0.162192971086356	-22.8011447265537	4.46678480216841e-115	2.79625818968794e-113	Cpeb1	12877
ENSMUSG00000030898	164.535280604003	-3.69602981606528	0.185551133801617	-19.9191982303752	2.77396892906757e-88	9.95954563372576e-87	Cckbr	12426
ENSMUSG00000059991	242.351122659574	3.69585661107486	0.39999889274094	9.23966710444993	2.47265315950535e-20	1.39562311517624e-19	Nptx2	53324
ENSMUSG00000042489	879.485633752311	3.69505256981365	0.204782223418094	18.0438150740733	8.82367136050307e-73	2.31087641006358e-71	Clspn	269582
ENSMUSG00000086851	67.864816578996	-3.6938346329061	0.223990828292849	-16.4910084089547	4.25783563553948e-61	8.22844524359798e-60	A430108G06Rik	319650
ENSMUSG00000047884	6.53846887349256	-3.69285337219318	1.20499960571106	-3.06460961040236	0.00217954291395829	0.00390947726109433	Klk9	101533
ENSMUSG00000001986	959.31051066449	3.69208462153629	0.415967110645911	8.87590515462447	6.93669381184076e-19	3.66658583419718e-18	Gria3	53623
ENSMUSG00000029477	333.30809911104	-3.69090359339266	0.157049118810093	-23.5015874100878	3.92911504320126e-122	2.81219690046454e-120	Morn3	74890
ENSMUSG00000038155	11.1331044159756	-3.68952565460791	0.65764428204642	-5.61021475489311	2.02075691310332e-08	5.90767584507972e-08	Gstp2	14869
ENSMUSG00000087540	7.9177275626681	3.68931380066013	1.22755853163082	3.00540764908281	0.00265225123528782	0.00470021101645127	NA	NA
ENSMUSG00000048482	386.210949926611	3.68783666841644	0.192719790596788	19.1357444764571	1.27248578399166e-81	4.02886601320586e-80	Bdnf	12064
ENSMUSG00000020562	108.693693249701	-3.68761839616562	0.211000931170326	-17.4767873094781	2.15292303131959e-68	4.96392211617894e-67	Efcab10	75040
ENSMUSG00000004626	483.225371297109	-3.68547015143441	0.201461022827827	-18.2937130949846	9.28683363504567e-75	2.56034624169208e-73	Stxbp2	20911
ENSMUSG00000086552	45.9263145876423	-3.68440067242451	0.337930288006428	-10.9028424003072	1.1171200694674e-27	8.34630373560256e-27	Dlx4os	320453
ENSMUSG00000021123	43.6543568565254	-3.68384408633491	0.282859429781413	-13.0235859175057	8.98502147235551e-39	9.68733448538114e-38	Rdh12	77974
ENSMUSG00000047261	323.929676265654	3.68313638071683	0.325159864304946	11.3271556087951	9.62807893132235e-30	7.71826991455476e-29	Gap43	14432
ENSMUSG00000110618	2.60614852531615	-3.68253421666163	1.22925002565962	-2.9957568759745	0.00273764610755214	0.00484139218682037	Gm39822	105244162
ENSMUSG00000080850	9.78579819609706	-3.67959451550543	0.533294676297835	-6.89973982311131	5.20978668813888e-12	1.91333182180304e-11	NA	NA
ENSMUSG00000089762	1939.15196993992	3.67882617627845	0.178091120365606	20.6569882244894	8.44713745951086e-95	3.50867582982669e-93	Ier5l	72500
ENSMUSG00000090544	3.09355142561104	3.67846479984039	1.25359202125432	2.93433967149837	0.0033425819076349	0.00583513401559641	NA	NA
ENSMUSG00000050896	136.860675069684	3.67828205088611	0.667622388325824	5.50952471817194	3.59803869283787e-08	1.02969138053825e-07	Rtn4rl2	269295
ENSMUSG00000038167	18.3700522043276	-3.67820113040343	0.45961446137865	-8.00279677747819	1.21624579985798e-15	5.479714775534e-15	Plekhg6	213522
ENSMUSG00000089840	36.161481876624	-3.67662643521136	0.295030641662274	-12.4618460458763	1.20547426127088e-35	1.18567081212646e-34	NA	NA
ENSMUSG00000039155	323.492005355839	-3.67647059797306	0.128127452295939	-28.693855470422	4.55190439095251e-181	8.93026742699995e-179	Cdh26	381409
ENSMUSG00000004948	22.6841613960057	-3.67592319395379	0.413417699866329	-8.89154768927971	6.02635584571591e-19	3.19848108690617e-18	Zp3	22788
ENSMUSG00000107876	6.05500299036487	-3.67402380524971	0.716030088339065	-5.13110254035852	2.88049928182694e-07	7.70928266986398e-07	NA	NA
ENSMUSG00000045231	126.733461109472	-3.6739135733921	0.266072279473552	-13.8079531646862	2.28224523838179e-43	2.78753611022586e-42	NA	NA
ENSMUSG00000076497	3.04968164761854	3.67186228007687	1.20139206749608	3.05633970742765	0.00224057245189724	0.00401215806832121	NA	NA
ENSMUSG00000023999	549.147702729293	-3.67172723367153	0.147626896210395	-24.8716685639631	1.50756127802079e-136	1.35206710048779e-134	Kif6	319991
ENSMUSG00000078144	2.76433721852576	-3.67120881272805	1.2375141627382	-2.96659943236924	0.00301112978443713	0.00529453523526863	Capns2	69543
ENSMUSG00000108509	1.89471956761778	-3.67038402506315	1.47749849436455	-2.48418799684918	0.0129847237856911	0.0207696975862991	NA	NA
ENSMUSG00000053030	5.76067706321252	3.66988730429321	1.265596477095	2.89972939298703	0.00373484945918455	0.00648178241581724	Spink2	69982
ENSMUSG00000026580	10.031311739886	3.66916251085065	1.25151601812741	2.93177431028063	0.00337031575654666	0.00588025632194693	Selp	20344
ENSMUSG00000036046	9824.68171322277	-3.66883275777193	0.118872649208489	-30.86355677442	3.68511429409004e-209	1.0654344261058e-206	5031439G07Rik	223739
ENSMUSG00000022489	1632.75990351314	3.6679575191512	0.241820486556763	15.1681008146934	5.75171169681726e-52	8.78265191898301e-51	Pde1b	18574
ENSMUSG00000086913	4.41739558792308	-3.66653195387678	0.904943076012166	-4.05167137145706	5.08530585488757e-05	0.000110698856300223	NA	NA
ENSMUSG00000104833	7.88037059286059	-3.6647886281543	0.736583162531478	-4.97539017258989	6.51163457428782e-07	1.68925792799087e-06	NA	NA
ENSMUSG00000080797	10.3440364222768	-3.66475361181388	0.6891093948502	-5.31810136271692	1.04855653028061e-07	2.89919877184545e-07	Gm15760	100042948
ENSMUSG00000087630	5.91835488058329	-3.66341402772285	0.768950176433826	-4.76417606757401	1.89626877326639e-06	4.73377797716227e-06	NA	NA
ENSMUSG00000023015	3524.60102930491	3.66199795543693	0.163463153883099	22.4025896261357	3.71353307917206e-111	2.20533682023372e-109	Racgap1	26934
ENSMUSG00000035365	261.737920465901	3.66184620955424	0.271310883026402	13.4968644409222	1.63174346212794e-41	1.90107630399455e-40	Parpbp	75317
ENSMUSG00000019590	706.693634124976	-3.66070127108775	0.169534555196433	-21.592655649736	2.10559388150987e-103	1.05630626389078e-101	Cyb561	13056
ENSMUSG00000078161	1143.8411065682	-3.65859165075218	0.156697653669431	-23.3480946592241	1.4409696305844e-120	1.00197549660857e-118	Erich3	209601
ENSMUSG00000055717	3205.5974137345	-3.65855946839221	0.140834442435744	-25.9777324716675	8.84081629809692e-149	1.00133637380455e-146	Slain1	105439
ENSMUSG00000085440	24.6429360303916	-3.65693132456949	0.353070530152134	-10.3575093707021	3.86905491341766e-25	2.65256610335495e-24	Sorbs2os	319940
ENSMUSG00000097513	9.16841799745553	-3.65601714389672	0.716069901106191	-5.10567074282675	3.29623202012577e-07	8.77703661878619e-07	NA	NA
ENSMUSG00000027793	274.873502165536	3.65562938124278	0.305065014072989	11.9831157707522	4.3563717123595e-33	3.93919982039816e-32	Ccna1	12427
ENSMUSG00000024989	754.874431849745	3.65515262495957	0.212047797321096	17.2373996388404	1.39156987213911e-66	3.10111204873354e-65	Cep55	74107
ENSMUSG00000037860	57.1737389699267	-3.6550266732199	0.257129680558394	-14.2147210126909	7.42467411912691e-46	9.68778886101993e-45	Aim2	383619
ENSMUSG00000087526	2.45884087676088	-3.65466194162269	1.23298757066851	-2.96407038364642	0.00303598838217367	0.00533592806922909	Gm33155	102635946
ENSMUSG00000084146	2.46167503632608	-3.65445230937342	1.29940710571934	-2.8123998193394	0.0049173338487359	0.00839081903069612	NA	NA
ENSMUSG00000071042	628.044226671739	-3.65322608702046	0.40549365530804	-9.00932983586446	2.07319477379962e-19	1.12175101612162e-18	Rasgrp3	240168
ENSMUSG00000041700	4.92171349148017	3.65299044206164	1.03414893558441	3.53236397231052	0.000411862056189315	0.000810119502340688	Lhfpl1	237091
ENSMUSG00000032487	277.50507179587	3.65182287038318	0.314571819171975	11.6088684612487	3.71499120439299e-31	3.135977784638e-30	Ptgs2	19225
ENSMUSG00000101464	3.81920991241424	3.65169602283404	1.17585475336842	3.10556725851827	0.00189914424579381	0.00343880482182344	NA	NA
ENSMUSG00000089694	8.52682415376488	-3.65165133633522	0.536271030925524	-6.80933916947371	9.80480757621988e-12	3.53413774396784e-11	Nat8f7	100043497
ENSMUSG00000042834	5547.02765899931	3.64832549265085	0.188821069055011	19.3216017201341	3.53509505560583e-83	1.14736548976111e-81	Nrep	27528
ENSMUSG00000016356	316.305305013008	-3.64651186947382	0.228000302265951	-15.9934519087626	1.41943035045468e-57	2.52543668749317e-56	Col20a1	73368
ENSMUSG00000102953	29.7159412889924	-3.6461153714633	0.343229299929498	-10.6229723750631	2.33020882304041e-26	1.66889434382878e-25	NA	NA
ENSMUSG00000104301	159.494614903686	-3.64507974759183	0.191222094502456	-19.0620218708305	5.22174116268838e-81	1.63210979470486e-79	Wdr49	213248
ENSMUSG00000026407	58.5304973370882	-3.64394290528452	0.356465060608981	-10.2224405922399	1.57328999455998e-24	1.05331813072719e-23	Cacna1s	12292
ENSMUSG00000033080	20.6523358514139	3.64370632579133	0.603124609795734	6.0413822726043	1.52799477749083e-09	4.80942977307063e-09	Vsx1	114889
ENSMUSG00000050022	123.066269068732	3.64343924334292	0.225880991652481	16.1299063577176	1.57258705308479e-58	2.86758965289893e-57	Amz1	231842
ENSMUSG00000084761	17.642795812836	-3.64267167027935	0.40171675566335	-9.06776134907354	1.21487298539723e-19	6.63874760212219e-19	NA	NA
ENSMUSG00000070777	4.55568355150724	3.64027701894713	1.35801483667636	2.68058707506939	0.00734931411675884	0.0122282658706302	Ceacam20	71601
ENSMUSG00000100153	68.6901596353061	-3.63969152155641	0.22676943072987	-16.0501859083999	5.69930861204561e-58	1.02564216324716e-56	Ppp1ccb	434233
ENSMUSG00000110730	2.52985524256928	3.63762903489475	1.48731699137556	2.4457658024403	0.0144544858895282	0.0229469271331987	NA	NA
ENSMUSG00000041481	3.15678791843623	3.63566974229342	1.30997218938454	2.77537933381742	0.00551373555983794	0.00934320285774034	Serpina3g	20715
ENSMUSG00000099474	1.52736657109078	3.63556095980298	1.45770075472499	2.4940379210333	0.0126299050601317	0.0202445116995021	1700097N02Rik	67522
ENSMUSG00000025427	241.622915329906	3.63548840319829	0.268219902283626	13.5541336502091	7.48911333891183e-42	8.81404860181626e-41	Rnf165	225743
ENSMUSG00000075553	10.0664138249631	-3.63355444316243	0.617239540882754	-5.88678171519252	3.93788256326541e-09	1.204944904089e-08	Gm5464	432870
ENSMUSG00000018796	1022.56886645497	-3.63165501342656	0.152246723703311	-23.8537482126953	9.2589189232666e-126	7.03966178203934e-124	Acsl1	14081
ENSMUSG00000041138	19.079341073299	-3.63133557772487	0.396799026511246	-9.15157380715487	5.61100582691352e-20	3.10947367048602e-19	Nme8	73412
ENSMUSG00000090427	10.9537911435732	-3.63013377188468	0.527909678934094	-6.87642965594855	6.13712178603256e-12	2.24340337721666e-11	NA	NA
ENSMUSG00000097852	5.14643234570192	-3.6297718273618	0.996159913858368	-3.64376419575329	0.00026867958989595	0.000540285222731189	4933405D12Rik	74057
ENSMUSG00000041439	991.490646036229	-3.6291431697201	0.116205643615562	-31.2303521309708	4.12703121858127e-214	1.29547509951266e-211	Mfsd6	98682
ENSMUSG00000011154	773.672326780728	-3.62899490248385	0.158467233746485	-22.9006010686696	4.58254180908907e-116	2.91861423684389e-114	Cfap161	75556
ENSMUSG00000029245	1536.03367360706	3.62791164731578	0.229003376469286	15.8421753567566	1.59216160165968e-56	2.75469030498175e-55	Epha5	13839
ENSMUSG00000085275	2.69542277615902	-3.62769159595556	1.10779432789033	-3.27469775266324	0.0010577507753603	0.00198073613320197	Gm14487	102633942
ENSMUSG00000044694	48.6013414281987	-3.62763638962777	0.296332938447262	-12.2417589102177	1.85958470440297e-34	1.75593703093453e-33	NA	NA
ENSMUSG00000085051	6.37770490124893	-3.62753795182782	0.758702075380028	-4.7812416356062	1.74215803187702e-06	4.3634376421331e-06	NA	NA
ENSMUSG00000042686	275.947598526094	-3.62691037144379	0.143935935883812	-25.1980879491519	4.2037064063738e-140	4.1235732530023e-138	Jph1	57339
ENSMUSG00000056174	1874.52026239954	-3.62362135106912	0.176781424087032	-20.4977495219473	2.25482734027358e-93	9.07423464245995e-92	Col8a2	329941
ENSMUSG00000042707	1386.12829190687	-3.6234622002845	0.173204016785455	-20.9201972767919	3.50660575858893e-97	1.54101296666949e-95	Dnali1	75563
ENSMUSG00000036551	192.024954839529	-3.62214335718667	0.206311194514875	-17.5566981021261	5.28621270786859e-69	1.24495125219717e-67	Akap14	434756
ENSMUSG00000022440	4807.17638513148	3.61822141945037	0.121357106694448	29.814664488997	2.52204554022864e-195	6.08976996213669e-193	C1qtnf6	72709
ENSMUSG00000028678	1061.42370991829	3.6171604540046	0.179609089952144	20.1390723318535	3.35562292122832e-90	1.26471873839022e-88	Kif2c	73804
ENSMUSG00000024440	41.0833349231081	3.61711020057803	0.512634599645899	7.05592287972083	1.71458904589082e-12	6.47219809403178e-12	Pcdh12	53601
ENSMUSG00000058174	22.9697732186063	-3.61625693678053	0.423957774337667	-8.529757338287	1.4665501631113e-17	7.28566736017287e-17	Gm5148	381438
ENSMUSG00000029151	2.5151581548543	3.61561820195607	1.20471881883565	3.00121334989231	0.00268906085051719	0.00476160319674545	Slc30a3	22784
ENSMUSG00000039238	16.7602530033381	-3.61443589114779	0.540536077123635	-6.68676161336234	2.28163088269922e-11	8.03433900409453e-11	Zfp750	319530
ENSMUSG00000020102	159.114552197199	-3.61434498299312	0.264279582233921	-13.6762172561404	1.40830681456281e-42	1.69281868908034e-41	Slc16a7	20503
ENSMUSG00000065145	2.32431876213893	-3.61290810402808	1.24960738713536	-2.89123459193885	0.00383731560691358	0.00665173050100285	NA	NA
ENSMUSG00000051022	564.173691204121	-3.61260562887149	0.171046455644639	-21.1206108612792	5.14256803651233e-99	2.33949580675539e-97	Hs3st1	15476
ENSMUSG00000023120	7.08142853737879	3.60965371167031	1.25681620477344	2.8720617206881	0.00407803311213789	0.00704509958117823	Gm853	332942
ENSMUSG00000090084	87.801993538629	3.60937216804011	0.201174979911454	17.9414565848534	5.59686307317417e-72	1.429998515196e-70	Srpx	51795
ENSMUSG00000049476	4.59933848767303	-3.60881412171138	1.0624444711705	-3.39670845831173	0.000682015878473285	0.00130630534324385	NA	NA
ENSMUSG00000052861	2902.53595981821	-3.6075216959597	0.198026699988579	-18.2173499642612	3.75925346409455e-74	1.01977872057468e-72	Dnah6	330355
ENSMUSG00000005268	25.5860916352739	-3.60596787553209	0.540711355269535	-6.66893313852191	2.57669599362168e-11	9.04436758272352e-11	Prlr	19116
ENSMUSG00000022208	1023.05218233181	-3.60578889077512	0.161661787672011	-22.3045219448566	3.3398629234061e-110	1.93632738828502e-108	Jph4	319984
ENSMUSG00000069919	35.5535588099969	3.60548304491507	0.769208176796104	4.68726562415467	2.76879504668745e-06	6.80751186761368e-06	Hba-a1	15122
ENSMUSG00000030263	35.9270370713936	-3.6050449269913	0.414567417795584	-8.69591958326277	3.44032044346449e-18	1.75555413618777e-17	Lrmp	16970
ENSMUSG00000058952	3.42551780065282	3.60356115722799	1.39169145553179	2.5893391404426	0.00961603381456574	0.0157282351501752	Cfi	12630
ENSMUSG00000046991	89.1815530561843	-3.60001692634806	0.190799127319163	-18.8680995397116	2.08668929837591e-79	6.29819010346344e-78	Wdr27	71682
ENSMUSG00000108079	10.5595980839721	-3.59947923736729	0.572588059929507	-6.2863330363725	3.25052248233845e-10	1.06459577439891e-09	NA	NA
ENSMUSG00000110626	1.48231379812276	-3.59761717431252	1.70102321381251	-2.11497241489678	0.0344322984569804	0.0512241634390813	NA	NA
ENSMUSG00000032056	3.35936542293107	-3.59737706852541	1.17876524014792	-3.05181807708717	0.0022745991244465	0.00406802592881841	Btg4	56057
ENSMUSG00000048442	215.263966388854	-3.5962762201634	0.209622467856917	-17.155967377591	5.67176976435216e-66	1.23759480667438e-64	Smim5	66528
ENSMUSG00000034402	114.485432747189	3.5957953204206	0.278675663918062	12.9031551225724	4.32038953427e-38	4.5728284796009e-37	Kcnh5	238271
ENSMUSG00000045246	157.292528504059	-3.59563373844325	0.273523572509017	-13.1456082759548	1.80349363102911e-39	1.9893657406929e-38	Kcng4	66733
ENSMUSG00000050663	45.668787796338	-3.59532659878453	0.313828733919043	-11.4563333761274	2.18573526774286e-30	1.79272717574146e-29	Trhde	237553
ENSMUSG00000028341	666.018784329378	3.59373839452191	0.176296883816179	20.384582624098	2.29162623944441e-92	9.00785391043149e-91	Nr4a3	18124
ENSMUSG00000014813	136.486360497027	3.59346549036121	0.401808693924252	8.94322483484799	3.77975676524215e-19	2.02222048703837e-18	Stc1	20855
ENSMUSG00000106707	12.4903582662462	-3.59164995217013	0.513199164664581	-6.99854987978708	2.58625288248917e-12	9.66951413764414e-12	NA	NA
ENSMUSG00000027718	1.87298582466787	-3.59137227512621	1.32456016520529	-2.71136968290873	0.00670058741155643	0.0112134049652802	Il21	60505
ENSMUSG00000076498	26.981535322665	3.59048920304635	0.719177736757761	4.99249214698053	5.96051379960727e-07	1.55251742198637e-06	NA	NA
ENSMUSG00000108608	3.34668888464606	-3.58754496847161	1.23381784406736	-2.9076779734722	0.00364123083809294	0.0063273044844141	NA	NA
ENSMUSG00000103964	3.77948985355849	-3.58735210992221	1.15023737792224	-3.11879284987444	0.00181593582330691	0.00329601502110712	NA	NA
ENSMUSG00000085357	2.41278760337135	-3.58664984462658	1.52153911488993	-2.35725116070122	0.0184107898787946	0.0286969061507238	NA	NA
ENSMUSG00000001473	5278.0517865753	3.5846752496563	0.201681479058242	17.7739436778977	1.12496724246368e-70	2.78679878451573e-69	Tubb6	67951
ENSMUSG00000027208	60.5737980512859	-3.58378335702979	0.255661545027109	-14.017686377706	1.21511802031625e-44	1.53800623619867e-43	Fgf7	14178
ENSMUSG00000033383	14.4708367481105	-3.58367822258755	0.528844870708627	-6.77642617160226	1.23184963260914e-11	4.40981296469871e-11	Rtp1	239766
ENSMUSG00000079620	2.66728514927487	-3.58259563386961	1.28410679997218	-2.78995145415259	0.00527159451720823	0.00895844905851635	Muc4	140474
ENSMUSG00000006056	47.963729398127	-3.57989489026146	0.291164784675479	-12.2950819559153	9.6259087052507e-35	9.19209439289325e-34	Calcoco2	76815
ENSMUSG00000029123	19.7650015393729	3.57957404809342	0.627226088576202	5.70699164669478	1.14990423236583e-08	3.4162852484822e-08	Stk32b	64293
ENSMUSG00000051220	588.596240773972	3.57858703038982	0.259565986243257	13.7868103682741	3.05992875057069e-43	3.72910784449749e-42	Ercc6l	236930
ENSMUSG00000087575	14.5840502039323	-3.57752461632588	0.562436678588421	-6.36075980198269	2.00758177731307e-10	6.65749990837611e-10	NA	NA
ENSMUSG00000023949	485.389590965225	-3.57725780326657	0.153315809980428	-23.332608709586	2.06974378142312e-120	1.43465236937572e-118	Tcte1	21645
ENSMUSG00000109710	4.90917425017912	-3.57542407143874	0.750476543113712	-4.76420496316164	1.89599708577446e-06	4.73363753729373e-06	NA	NA
ENSMUSG00000045094	78.4734086138713	-3.5745837851106	0.25135837023176	-14.2210652536246	6.78127507560659e-46	8.86934269263712e-45	Arhgef37	328967
ENSMUSG00000066682	2.482758104373	-3.57415400796887	1.34788970787717	-2.65166651772859	0.00800956071627439	0.0132685522933276	Pilrb2	545812
ENSMUSG00000110304	4.43974821236488	-3.57356475503256	0.863060086379259	-4.14057469628159	3.46436770939196e-05	7.69536511104625e-05	NA	NA
ENSMUSG00000073119	7.1045834753078	-3.57295354830389	1.14140428618588	-3.13031376484775	0.00174619681789335	0.00317783523932172	Speer4a	75657
ENSMUSG00000029859	25.6244413319358	-3.5711838960926	0.504389330562462	-7.08021300155229	1.43933057486141e-12	5.45282943472926e-12	Epha1	13835
ENSMUSG00000024873	400.091986804662	3.57049840738029	0.220525317912302	16.1908774973412	5.84885037099352e-59	1.07725724393831e-57	Cnih2	12794
ENSMUSG00000037579	75.8799607671631	-3.57033612542899	0.235326772596979	-15.1718229338213	5.43462117972613e-52	8.3042372171156e-51	Kcnh3	16512
ENSMUSG00000038602	1332.790812251	3.57020887608972	0.189666900966031	18.8235736330671	4.84068491344629e-79	1.44516806526026e-77	Slc35f1	215085
ENSMUSG00000097587	71.7113716296295	-3.57019373599329	0.234995370904256	-15.1926130385262	3.95821108171486e-52	6.065116603802e-51	4930578M01Rik	75951
ENSMUSG00000040152	18503.6526501389	3.56981563434421	0.188829125821989	18.9050053523496	1.03729037316478e-79	3.14377674062754e-78	Thbs1	21825
ENSMUSG00000034586	1738.20801780434	-3.56973144233269	0.143216775648332	-24.9253722280283	3.95028060584493e-137	3.63177890176697e-135	Hid1	217310
ENSMUSG00000052133	2105.11269617037	3.56947670779197	0.335104907506273	10.651818662862	1.70991330897697e-26	1.22944781211227e-25	Sema5b	20357
ENSMUSG00000036306	177.57220118499	3.5688916903124	0.186675265424845	19.1181819519053	1.7821193711771e-81	5.61815049395615e-80	Lzts1	211134
ENSMUSG00000087110	4.11244404477986	-3.56879391801265	1.236988594751	-2.88506614624933	0.00391331430275467	0.00677758770193335	Gm11264	102635575
ENSMUSG00000079421	9.95510016721888	-3.56877075346337	0.65064301915536	-5.48499046081553	4.13491729635805e-08	1.17842461417478e-07	4930402F06Rik	74854
ENSMUSG00000038879	100.492190993882	-3.56820491272817	0.216909860712629	-16.4501738233813	8.36278930337367e-61	1.60625497694956e-59	Nipal2	223473
ENSMUSG00000058013	6662.76796832154	3.56704544513189	0.138284778682693	25.7949246411047	1.01094804771566e-146	1.11625936947016e-144	Sept11	52398
ENSMUSG00000021879	1276.65033030235	-3.56524366717875	0.235628940675923	-15.1307545539675	1.01524609876965e-51	1.53530643690746e-50	Dnah12	110083
ENSMUSG00000085237	4.26368359086688	-3.5644941978246	1.01410293002137	-3.51492347798412	0.000439880718975092	0.000861836739905458	NA	NA
ENSMUSG00000039391	572.232394212614	-3.56423282417736	0.202177916748622	-17.6291895845823	1.47059810032393e-69	3.52766943869189e-68	Ccdc81	70884
ENSMUSG00000068748	78358.6883343919	3.56303561159515	0.139777515585748	25.4907636372273	2.49555776359234e-143	2.61118527330545e-141	Ptprz1	19283
ENSMUSG00000015806	7539.59429978545	-3.5627077148222	0.126864411080568	-28.0827986704611	1.58917959530741e-173	2.7069025773403e-171	Qdpr	110391
ENSMUSG00000026414	17.112847563709	-3.5626115208251	0.548151483750304	-6.49931930577052	8.06842471937738e-11	2.74523840753916e-10	Tnnt2	21956
ENSMUSG00000095054	8.49593424260248	-3.56209519123812	1.19689568131437	-2.97611165855859	0.00291928550834997	0.00514068444261691	NA	NA
ENSMUSG00000051435	788.361239764631	-3.56076446502781	0.139123986731159	-25.5941807641594	1.77097765636335e-144	1.88901417685786e-142	Fhad1	329977
ENSMUSG00000105340	101.516729092661	-3.5603680902297	0.205189383593829	-17.3516194057945	1.91761415069556e-67	4.33049699211033e-66	NA	NA
ENSMUSG00000052629	66.0397571751181	3.55973129596627	0.376200528389881	9.46232401959067	3.01173650665362e-21	1.76848974507483e-20	NA	NA
ENSMUSG00000069793	469.178231588843	3.55913448294757	0.203185712930733	17.5166572078859	1.06926326200759e-68	2.49680357663046e-67	Slfn9	237886
ENSMUSG00000075520	2.98767828548167	3.55823032746498	1.29729063698554	2.74281662568158	0.00609146919372929	0.0102565404286447	Malrd1	102635496
ENSMUSG00000043430	3.24246395563154	-3.55784704467032	1.30582757671033	-2.72459175171757	0.00643810392374168	0.0108029368091925	Psapl1	76943
ENSMUSG00000103032	8.09457473772172	-3.55752504318357	0.778951413399608	-4.56706924461094	4.94590664035143e-06	1.19032208771568e-05	NA	NA
ENSMUSG00000022286	13.7053806038332	-3.55719739972217	0.618300373711432	-5.75318655942194	8.75767467383203e-09	2.62098046319955e-08	Grhl2	252973
ENSMUSG00000042254	6.75924529747392	-3.55586735304362	0.695806486953633	-5.11042569984055	3.21433707436037e-07	8.56935556114055e-07	Cilp	214425
ENSMUSG00000095040	23.6811077212861	-3.55296354274422	0.45560348454965	-7.79836779838552	6.27130046451256e-15	2.72013261332548e-14	1700001J03Rik	69282
ENSMUSG00000097494	107.439302030013	-3.55247298597332	0.175419723423726	-20.2512745809792	3.46166484096432e-91	1.32977555158233e-89	4933406C10Rik	74076
ENSMUSG00000079009	29.6521393236307	-3.55201001147416	1.15944600572782	-3.06354068574711	0.00218734459491083	0.00392251063282262	Gm14139	100271882
ENSMUSG00000020723	2253.31843400234	3.55063962917364	0.108786457771768	32.6386179116412	1.16231419109176e-233	5.32073535851236e-231	Cacng4	54377
ENSMUSG00000049571	2030.15001226955	-3.55058620463735	0.182735790098368	-19.4301630935355	4.28996857908507e-84	1.42177193949074e-82	Cfap46	212124
ENSMUSG00000109419	1.98473940275827	-3.55030594843054	1.39211498329826	-2.55029648486291	0.0107631343752836	0.0174537528876831	NA	NA
ENSMUSG00000097136	6.64358746442803	-3.55004949847343	0.962214289314613	-3.68945830247661	0.000224732056990239	0.00045621188915803	NA	NA
ENSMUSG00000050321	210.935018895952	3.54839216933411	0.460909878532911	7.69866807938407	1.37491796646718e-14	5.85826497521492e-14	Neto1	246317
ENSMUSG00000085072	4.1041577653539	-3.54821705895587	0.911692572555782	-3.89190080709884	9.94619109629258e-05	0.000210061185081542	NA	NA
ENSMUSG00000047528	56.3758727216276	-3.54695779549293	0.300801474035858	-11.7916902065118	4.30807242477066e-32	3.74896140156379e-31	Als2cr12	108812
ENSMUSG00000028150	222.131061885594	-3.5442354345026	0.234164406881907	-15.1356710513653	9.42147475905157e-52	1.42574424848926e-50	Rorc	19885
ENSMUSG00000032572	43.8614766895213	-3.54421303531809	0.385918851937211	-9.18382975469344	4.16026090746707e-20	2.32367597660839e-19	Col6a4	68553
ENSMUSG00000107976	4.23580162362476	-3.54370887368451	1.03852050755096	-3.41226663115328	0.000644250638590201	0.00123785583086241	NA	NA
ENSMUSG00000025013	41.1793164433275	-3.54241486712574	0.317303005819612	-11.1641390158769	6.10801143759436e-29	4.7575801247168e-28	Tll2	24087
ENSMUSG00000110575	15.5824749680119	-3.54207690959124	0.485826122645557	-7.29083255198984	3.08045437730533e-13	1.21302552029624e-12	NA	NA
ENSMUSG00000064080	2130.08165080232	3.54078147001107	0.407476938793202	8.68952603918535	3.63954669534852e-18	1.8559238695032e-17	Fbln2	14115
ENSMUSG00000062248	888.75504396451	3.54022912722695	0.170548385773152	20.7579163600871	1.03978247394826e-95	4.38524765836184e-94	Cks2	66197
ENSMUSG00000002565	59.9468030050229	-3.53984207072402	0.259090930950534	-13.6625471904296	1.69933860046433e-42	2.03818597532765e-41	Scin	20259
ENSMUSG00000086918	7.81051039445866	-3.53868045298187	0.766279204471326	-4.61800402820965	3.8744873404941e-06	9.41853195405209e-06	4930429F24Rik	74633
ENSMUSG00000032514	1999.00710190542	-3.53580480977659	0.18661885860013	-18.9466639990163	4.7048001932654e-80	1.4398130173624e-78	Ttc21a	74052
ENSMUSG00000106290	3.75840982606607	3.53477731595892	0.837324536100969	4.22151407675061	2.42666797379809e-05	5.46715629942227e-05	NA	NA
ENSMUSG00000029414	899.879472808937	3.53460348179376	0.206221175101144	17.1398668447126	7.48218184941396e-66	1.62778199779379e-64	Kntc1	208628
ENSMUSG00000109366	20.7519260220655	-3.53445414720457	0.428950065961111	-8.23977993635513	1.7252768949934e-16	8.14557567977869e-16	NA	NA
ENSMUSG00000049154	616.951050024916	-3.53367814998238	0.19506970597629	-18.114950921246	2.42889126200445e-73	6.46126243341692e-72	Fam183b	75429
ENSMUSG00000028602	2.91544720153958	3.53349294107776	1.28161498007581	2.75706276534685	0.00583231551964377	0.00984886788450143	Tnfrsf8	21941
ENSMUSG00000028883	471.16454429963	3.53194875095289	0.302423552993714	11.678815079017	1.6355960283854e-31	1.39840278333511e-30	Sema3a	20346
ENSMUSG00000029595	19.780562017794	3.53189643721643	0.438536433937898	8.05382669234864	8.02448213904845e-16	3.65509838394095e-15	Lhx5	16873
ENSMUSG00000111580	1.59305060371224	-3.53174918069456	1.69773183075323	-2.08027505682545	0.0375003112816444	0.0554169305125813	NA	NA
ENSMUSG00000021579	120.615751919578	-3.53126536190636	0.772905979634798	-4.56881620138959	4.90486666247762e-06	1.18070371576053e-05	Lrrc14b	432779
ENSMUSG00000052837	6085.91211810317	3.53097158293585	0.264019444787491	13.3739073111752	8.59068635432574e-41	9.8262962656741e-40	Junb	16477
ENSMUSG00000100916	118.090328094509	-3.53050976809299	0.26790181126896	-13.1783721482515	1.16885727692379e-39	1.29713641140639e-38	Lhb	16866
ENSMUSG00000072115	84.9164126330881	-3.5292429729828	0.206614966371276	-17.0812552205968	2.04668124571558e-65	4.38320926043941e-64	Ang	11727
ENSMUSG00000033737	403.877798849815	-3.528382912853	0.529993390732479	-6.65740927066389	2.78696335927268e-11	9.7590352021193e-11	Fndc3c1	333564
ENSMUSG00000082560	1.90994847858325	-3.52598489944841	1.31199317081248	-2.6875024793497	0.00719885678511923	0.0119897278965682	NA	NA
ENSMUSG00000026564	35.5920052191285	3.52556874848963	0.689806075282589	5.11095636124302	3.20532025125025e-07	8.54739100494196e-07	Dusp27	240892
ENSMUSG00000022665	2505.7294555642	3.5255506358883	0.179510194363944	19.6398352103641	7.06269881041224e-86	2.40602606141377e-84	Ccdc80	67896
ENSMUSG00000084088	4.88647049834009	-3.52534423496561	0.858753370573081	-4.10518823653991	4.03985784329864e-05	8.89011481129704e-05	NA	NA
ENSMUSG00000101905	7.38699137763069	-3.52335102975828	0.7915180490266	-4.45138431661951	8.5318491387746e-06	2.00954358587517e-05	NA	NA
ENSMUSG00000062488	279.927732685639	-3.52205825787647	0.54988820233834	-6.40504423062596	1.50325794744242e-10	5.0260326961583e-10	Ifit3b	667370
ENSMUSG00000092021	49.3965926128486	-3.52197695156419	0.268135554572031	-13.1350613207024	2.0732342223396e-39	2.28346744699088e-38	Gbp11	634650
ENSMUSG00000031273	1756.91779795326	3.52173665073938	0.119469428848976	29.47814084883	5.48913645664347e-191	1.25638328501903e-188	Col4a6	94216
ENSMUSG00000015957	217.685618652721	-3.52150770266326	0.241952313198415	-14.5545527385614	5.46421436934853e-48	7.54178281015673e-47	Wnt11	22411
ENSMUSG00000035373	109.97812662193	3.52017873244919	0.776760160546272	4.53187342921083	5.84628771554354e-06	1.39676503178904e-05	Ccl7	20306
ENSMUSG00000097781	14.293363814664	-3.51716991905285	0.582571579433047	-6.03731806222974	1.56696676623219e-09	4.9285658108245e-09	9330136K24Rik	319870
ENSMUSG00000098090	224.659745166329	3.51359501671052	0.229458122441316	15.3125763399773	6.30174585610501e-53	9.91182975634899e-52	2700099C18Rik	77022
ENSMUSG00000029182	370.82604877141	-3.5122414280476	0.13595948149978	-25.83300104784	3.77764220052457e-147	4.21350924223992e-145	1700001C02Rik	75434
ENSMUSG00000036687	14.3199828941796	-3.51218279452922	0.614845947744979	-5.71229721430315	1.11461198021987e-08	3.31577984020994e-08	Tmem184a	231832
ENSMUSG00000051107	677.732517562572	-3.51196298771589	0.193068941112765	-18.1902017355793	6.17126069898984e-74	1.66586131865975e-72	NA	NA
ENSMUSG00000097069	3.62521269319097	-3.51067729094914	0.938736850690407	-3.73978851300784	0.000184175146145806	0.000377859989380186	Gm16998	100502920
ENSMUSG00000097365	83.3272612579583	3.51035132967618	0.526770502227023	6.66391021295897	2.66636398844507e-11	9.34716271826796e-11	C030034L19Rik	320088
ENSMUSG00000062310	1.50719883318047	3.50932723051541	1.61687908599883	2.17043269401157	0.0299740822870386	0.0450801170494934	Glrp1	14659
ENSMUSG00000011305	177.338996105319	-3.50903657489447	0.206890609214636	-16.960830596492	1.60065709750104e-64	3.35603419879678e-63	Plin5	66968
ENSMUSG00000031893	531.734955940733	-3.50781008834998	0.175512243117218	-19.9861276116632	7.27255054926705e-89	2.64131823502554e-87	Tsnaxip1	72236
ENSMUSG00000043822	174.609431787595	-3.5076261994161	0.181441357338623	-19.3320103578692	2.88937077164675e-83	9.40565095783615e-82	Adamtsl5	66548
ENSMUSG00000103382	2.61039149609449	-3.50664730806385	1.04931798336968	-3.34183475708949	0.000832265912656101	0.00157758617139342	NA	NA
ENSMUSG00000006398	2363.14550641832	3.50474624084079	0.207589024171357	16.8830999366698	5.99143952684507e-64	1.24080962038988e-62	Cdc20	107995
ENSMUSG00000073940	18.8603781744713	3.50464801298791	0.692066373154792	5.06403453329473	4.10475242383004e-07	1.08405919481752e-06	Hbb-bt	101488143
ENSMUSG00000050138	23.1419937505107	-3.5044626864954	0.473415722865045	-7.40250591021119	1.3363824394369e-13	5.38202553917651e-13	Kcnk12	210741
ENSMUSG00000108348	402.836601950679	-3.50388614824033	0.10200082611616	-34.3515467634551	1.33547551932902e-258	9.465936640715e-256	Gm42372	105247240
ENSMUSG00000091272	5.27814375203218	3.50245296489484	0.708527526023697	4.94328425678933	7.68173509302394e-07	1.97995032491513e-06	NA	NA
ENSMUSG00000078949	6.66159109097419	3.4984340369746	1.26222227472434	2.77164656893624	0.00557735569303959	0.00944445411861582	R3hdml	100043899
ENSMUSG00000053399	61.3700259733644	3.49832292311101	0.326542270511093	10.7132314528087	8.82273389066929e-27	6.40654103700186e-26	Adamts18	208936
ENSMUSG00000070683	4.98579649081227	-3.49791275690786	0.919464241691294	-3.80429449923325	0.000142208913247378	0.00029576492671885	Lactbl1	242707
ENSMUSG00000020866	287.415711778312	3.49703807297012	0.29381664433945	11.9021101776996	1.15391888305575e-32	1.02860282423464e-31	Cacna1g	12291
ENSMUSG00000105013	2.60032926697784	3.49671163733832	1.3189505453592	2.65113172714602	0.00802225466373309	0.0132875773953119	NA	NA
ENSMUSG00000020604	1898.14091939894	-3.49610547241279	0.175201282811678	-19.9547938023418	1.36183603321096e-88	4.92975669814571e-87	Arsg	74008
ENSMUSG00000111857	3.35643393023466	3.49535497848001	1.16826211403746	2.99192701405015	0.00277222532150226	0.00489860128583588	NA	NA
ENSMUSG00000038060	1420.40358525552	-3.49272872657403	0.12812861609013	-27.259552418151	1.28047939192406e-163	1.88832038112398e-161	Dlec1	320256
ENSMUSG00000042269	199.598103671016	-3.49147579401764	0.170375504509786	-20.4928273231736	2.49476445619565e-93	1.00031860211655e-91	Fam92b	436062
ENSMUSG00000046196	40.8485498652711	-3.49113049970993	0.364475999844848	-9.57849213993802	9.84720201041206e-22	5.89571034808676e-21	Ttc39d	67737
ENSMUSG00000018581	1342.73046163272	-3.49097353961668	0.193577698538622	-18.0339655134405	1.05450430213498e-72	2.75185546684228e-71	Dnah11	13411
ENSMUSG00000033949	351.943522997785	-3.49036430609316	0.128803328764076	-27.0984014123293	1.02828990636432e-161	1.45771703951891e-159	Trim36	28105
ENSMUSG00000083407	2.39852535684282	3.48904483895318	1.38935582086658	2.51126801827984	0.0120298323799204	0.0193507691715952	NA	NA
ENSMUSG00000086254	68.9993031826355	3.48885331354789	1.16084339425392	3.00544701448742	0.00265190795249423	0.0046999817260974	3100003L05Rik	73076
ENSMUSG00000020908	12.9690344111278	-3.48841688662704	0.607428752866204	-5.74292354480529	9.3055749391793e-09	2.77965467833859e-08	Myh3	17883
ENSMUSG00000030560	1189.49331014685	3.48729810669859	0.151547455183552	23.0112614063682	3.5956521300584e-117	2.33749302525956e-115	Ctsc	13032
ENSMUSG00000085702	2.6608569217325	-3.48627511481097	1.28237756378472	-2.71860270583791	0.00655582992226711	0.0109904059572729	NA	NA
ENSMUSG00000019865	5.15293424198083	-3.48396152573841	0.785002406206443	-4.43815394474368	9.07337172160326e-06	2.13001278673919e-05	Nmbr	18101
ENSMUSG00000074480	1360.98292237184	3.48314317318839	0.129820020376663	26.8305548179881	1.42246565852556e-158	1.92937271078902e-156	Mex3a	72640
ENSMUSG00000027469	4084.26576672626	3.48304203035256	0.156678482072436	22.2305066035953	1.74158041435919e-109	9.88830657486162e-108	Tpx2	72119
ENSMUSG00000030433	9.32630667751451	-3.48177815933254	0.561112032224456	-6.20513900856747	5.46485761389053e-10	1.76717169021364e-09	Sbk2	381836
ENSMUSG00000054944	8.19897753763378	3.48129524881606	1.20104098853386	2.89856489666166	0.00374874719472152	0.00650436055824509	NA	NA
ENSMUSG00000079539	2.29388232133397	-3.48053176863645	0.995943076887397	-3.49470953652702	0.00047457792566456	0.000926595056035843	Obp2b	383678
ENSMUSG00000085315	110.988824559667	-3.47992151834846	0.249255574452861	-13.9612585435138	2.68647582519964e-44	3.36736641797556e-43	NA	NA
ENSMUSG00000022945	745.11288683297	3.47912496523621	0.238253024083271	14.6026476625969	2.70146714498026e-48	3.76168172222125e-47	Chaf1b	110749
ENSMUSG00000049612	1653.82721537263	-3.47900766071228	0.213559837908876	-16.2905520756049	1.15184736795413e-59	2.15034343381956e-58	Omg	18377
ENSMUSG00000071176	6082.75227962598	-3.47869741707534	0.112514265955955	-30.9178341743536	6.87895386277945e-210	2.01535004302471e-207	Arhgef10	234094
ENSMUSG00000048834	49.9754629920715	3.47863314263266	0.302469578969057	11.5007702741191	1.30743393856671e-30	1.08285887418493e-29	Vstm2a	211739
ENSMUSG00000097593	8.08758096385205	-3.47772051403158	0.762418643059561	-4.56143163036465	5.0806019700216e-06	1.22126755373903e-05	NA	NA
ENSMUSG00000078879	5.64934571402233	-3.47748589319541	0.792870730133275	-4.38594308130263	1.15484319440691e-05	2.68522428684688e-05	Zfp973	545490
ENSMUSG00000039099	272.32691957727	-3.47680972787463	0.149826104242578	-23.2056339277529	3.99429928684294e-119	2.69223123404294e-117	Wdr93	626359
ENSMUSG00000020649	3575.56534665933	3.47495179161483	0.169724613649548	20.4740592239026	3.66761488558951e-93	1.46524548874652e-91	Rrm2	20135
ENSMUSG00000037405	793.299632229894	3.47465497585309	0.202437310694129	17.1641036128122	4.93036065207064e-66	1.07903201800745e-64	Icam1	15894
ENSMUSG00000021790	34.3030424904301	-3.47447441817654	0.399463170528376	-8.69785921335576	3.38203766241982e-18	1.726214019892e-17	Dydc1	69496
ENSMUSG00000033036	2.67690183619973	3.47337579939807	1.23289387533992	2.81725448464932	0.00484361305207968	0.00827016159712073	NA	NA
ENSMUSG00000109325	2.39983387400464	-3.47227453268614	1.35692207706426	-2.55893436430669	0.0104993562697942	0.017067570860116	NA	NA
ENSMUSG00000048528	6.01598591420276	3.47083084186303	0.877704512850927	3.95444114852413	7.67137510774805e-05	0.000164003819072337	Nkx1-2	20231
ENSMUSG00000034459	245.431403931319	-3.47033604260782	0.672397850451553	-5.16113494455298	2.45457158146143e-07	6.6055482375324e-07	Ifit1	15957
ENSMUSG00000044021	2.21865128033599	-3.47000358533204	1.15519455129074	-3.00382613600011	0.00266607633090377	0.00472433025959262	Muc19	239611
ENSMUSG00000023019	5166.49792444989	-3.46999102333871	0.341032101766411	-10.1749688823003	2.56481955137362e-24	1.70829887851872e-23	Gpd1	14555
ENSMUSG00000064900	2.16294802816365	-3.46971226591788	1.30611687724737	-2.65650978588552	0.00789541594034904	0.0130922929935318	NA	NA
ENSMUSG00000111069	3.91183369169633	-3.46930195237111	0.883594744472031	-3.92634969150264	8.62447447700663e-05	0.000183221094153792	NA	NA
ENSMUSG00000042002	183.627997671124	3.4686234571681	0.310407280313215	11.1744268809292	5.44003941356666e-29	4.24783177094173e-28	Foxn4	116810
ENSMUSG00000101840	2.12825798720275	-3.46827462136943	1.3230570251811	-2.62140977702356	0.00875669371088291	0.014420357558962	NA	NA
ENSMUSG00000110534	12.7178006956033	-3.46825343693895	0.514089047209823	-6.74640600838049	1.51552163667987e-11	5.39717292103189e-11	NA	NA
ENSMUSG00000032332	4912.45724842347	3.46806617749302	0.559883566488436	6.19426320948224	5.85583010619988e-10	1.89109575137463e-09	Col12a1	12816
ENSMUSG00000110077	28.090406989843	-3.46791974717867	0.361225520273579	-9.60042840979838	7.96128222570562e-22	4.78875593609169e-21	NA	NA
ENSMUSG00000054003	18.6940734318225	-3.46759592825861	0.389529594134107	-8.90200893713044	5.48448519165148e-19	2.91440370293006e-18	Tdrd9	74691
ENSMUSG00000106820	7.04447943849953	3.46711013826865	1.26893028706257	2.73230938974166	0.00628920510252476	0.0105651914157322	D5Ertd605e	100039805
ENSMUSG00000037440	64.6461143231212	3.46584572358206	0.266592884398311	13.0005184924734	1.21516610828638e-38	1.30311590519164e-37	Vnn1	22361
ENSMUSG00000022615	265.311271613034	-3.4651065128932	0.17986394206517	-19.2651538329883	1.05351875976162e-82	3.37941134426891e-81	Tymp	72962
ENSMUSG00000097731	7.06803278774821	-3.4645981674501	0.759512401027802	-4.56160842503911	5.07632510402122e-06	1.22037299245797e-05	NA	NA
ENSMUSG00000044206	1.3464806119246	-3.46397311728221	3.356714679735	-1.03195339722937	0.302093949588335	0.365222027747152	Vsig4	278180
ENSMUSG00000035783	7072.87047368835	-3.46349705522083	0.240850945467748	-14.3802510241116	6.88443990538143e-47	9.2634291513133e-46	Acta2	11475
ENSMUSG00000069917	18.1470972605178	3.46276264008879	0.675697867739229	5.12472038971295	2.97979618301972e-07	7.96824407076698e-07	Hba-a2	110257
ENSMUSG00000024034	5.0528091037951	3.46161583965737	0.766672722708731	4.51511542947183	6.32822873309803e-06	1.50731891547277e-05	Tmprss3	140765
ENSMUSG00000020475	39.8301745782021	3.46142413851485	1.24299824176582	2.7847377592405	0.0053571029855195	0.00909391408380871	Pgam2	56012
ENSMUSG00000021587	12.0068828984106	3.46130934670489	0.6375458642694	5.42911426564017	5.66344168307869e-08	1.5976736949838e-07	Pcsk1	18548
ENSMUSG00000097613	22.6026401365837	-3.45765127369459	0.349555080892614	-9.89157778758425	4.52833802280011e-23	2.873265127779e-22	Gm17597	100504312
ENSMUSG00000019846	876.631109984382	3.45566218498649	0.181106649350746	19.080813417811	3.64541233146881e-81	1.14429493084806e-79	Lama4	16775
ENSMUSG00000032578	98.5729581510673	3.45515196961631	0.275509760044842	12.5409421758922	4.45665174657373e-36	4.43104112341468e-35	Cish	12700
ENSMUSG00000074896	634.284065675343	-3.45411839533334	0.563829254907499	-6.12617803221299	9.00150828559868e-10	2.87694751359214e-09	Ifit3	15959
ENSMUSG00000005994	2.58225189577978	3.45221247093214	1.27418141108091	2.70935711423037	0.00674137353764859	0.0112773658730683	Tyrp1	22178
ENSMUSG00000030154	12.8523931152752	-3.45158550899442	0.464754747801083	-7.42668154618124	1.11356022663452e-13	4.50446591676e-13	Klrb1f	232408
ENSMUSG00000044816	4.22382523448674	3.44820473767811	1.15748991675856	2.97903652356167	0.00289156309248027	0.0050971773631022	D630023F18Rik	98303
ENSMUSG00000034486	104.95697935967	3.44813384299249	0.587745266747558	5.86671477947179	4.44514352242106e-09	1.35544183483428e-08	Gbx2	14472
ENSMUSG00000075225	1103.35479020104	-3.44763730676561	0.191946952900033	-17.9614068088966	3.90776906350402e-72	1.00193010072782e-70	Ccdc162	75973
ENSMUSG00000057615	16.2384884373708	3.44688573250203	0.469606292436062	7.33994792663756	2.13676973610109e-13	8.51800461018672e-13	Ldoc1	434784
ENSMUSG00000025746	9.05253868194677	3.44432117092408	0.832640202542333	4.13662607259102	3.52449748205453e-05	7.82260436092769e-05	Il6	16193
ENSMUSG00000039720	386.61891394528	-3.4423060615297	0.208278912376855	-16.5273863889843	2.33031183387258e-61	4.53132229430816e-60	Got1l1	76615
ENSMUSG00000109127	12.8750813660408	3.44224159887734	0.618029105197	5.56970791493729	2.55166732254221e-08	7.39387921379664e-08	NA	NA
ENSMUSG00000031786	1083.54593214108	-3.44179248281852	0.168098440161589	-20.4748627025332	3.60763237747281e-93	1.44390721730802e-91	Drc7	330830
ENSMUSG00000039518	71.5918282971232	3.44133015835592	0.775915924112114	4.43518434332155	9.1993534981925e-06	2.15820408302139e-05	Cdsn	386463
ENSMUSG00000026765	25.7786677100208	-3.44113414994113	0.369866482212248	-9.30371989740459	1.35616046597652e-20	7.74601349594542e-20	Lypd6b	71897
ENSMUSG00000027801	5.1650820546219	-3.44058792109699	1.00505545911929	-3.42328166060796	0.000618699330265278	0.00119094878527542	Tm4sf4	229302
ENSMUSG00000028753	1090.05744265129	-3.44013854162969	0.169550246009202	-20.2897879690661	1.58276286876308e-91	6.12289586537521e-90	Vwa5b1	75718
ENSMUSG00000036902	3121.96536469434	3.43982925795408	0.183728274860906	18.7223728114698	3.2533071388518e-78	9.55680718743191e-77	Neto2	74513
ENSMUSG00000007279	18.22785564422	3.43641547177675	0.400216233419368	8.58639701447566	8.97391818338287e-18	4.50912198132796e-17	Scube2	56788
ENSMUSG00000061728	4.8362073667125	-3.43600934127186	0.698793469845775	-4.91705988899723	8.78536809575051e-07	2.2543605414916e-06	NA	NA
ENSMUSG00000038349	2143.39655043313	-3.43589801993859	0.125287019549404	-27.4242138754344	1.41092295172354e-165	2.1380834495325e-163	Plcl1	227120
ENSMUSG00000017167	783.800464094494	-3.43565580786633	0.16985286432788	-20.2272468083566	5.63634302158253e-91	2.15761960301799e-89	Cntnap1	53321
ENSMUSG00000041750	8.00493451893883	3.43487084490252	0.976746232181207	3.51664611721305	0.00043703603633947	0.000856568800864078	Cd1d2	12480
ENSMUSG00000102420	50.8705033174058	-3.43307062512349	0.297769122692872	-11.5293036231445	9.39001633667502e-31	7.82430143973304e-30	NA	NA
ENSMUSG00000056025	26.5294924101917	-3.43246563651408	0.945895095496923	-3.62880160057374	0.000284739959342742	0.000570700640941172	Clca3a1	12722
ENSMUSG00000008489	124.631938483381	3.43242848411559	0.275634735200991	12.4528154320343	1.3499752773612e-35	1.3242413736365e-34	Elavl2	15569
ENSMUSG00000029161	200.791769678305	3.43070340243763	0.182366964442111	18.8120881045133	6.012231091112e-79	1.78861123951706e-77	Cgref1	68567
ENSMUSG00000107240	77.8592262169218	-3.43062053793002	0.295055197346744	-11.6270466298494	3.00308720310758e-31	2.54578839173931e-30	NA	NA
ENSMUSG00000040699	889.951617550295	3.42927573872584	0.143242424746726	23.9403636512667	1.16430154096968e-126	8.94517404186251e-125	Limd2	67803
ENSMUSG00000034930	3249.558604159	-3.42838738103053	0.122503177446827	-27.9861098502415	2.39813494844656e-172	4.02245948261194e-170	Rtkn	20166
ENSMUSG00000034664	356.536800050436	-3.42827965982779	0.167660514166401	-20.4477463096962	6.29155006164515e-93	2.49538320405287e-91	Itga2b	16399
ENSMUSG00000107811	26.934404687234	-3.42734372838637	0.329880249634669	-10.389660284852	2.76335582587801e-25	1.90760972547965e-24	NA	NA
ENSMUSG00000021703	8643.52801762901	-3.42602234851268	0.15636077771663	-21.911008620855	2.04013856536058e-106	1.09603825664225e-104	Serinc5	218442
ENSMUSG00000031557	2372.67382046899	-3.42588986748016	0.204149660907419	-16.7812665093467	3.34622715269826e-63	6.7954389303363e-62	Plekha2	83436
ENSMUSG00000014776	346.710662783793	-3.42566909470662	0.195777841885995	-17.4977365247567	1.49076855148902e-68	3.45534360568231e-67	Nol3	78688
ENSMUSG00000089997	80.7428827328909	-3.42475600247252	0.243109867139574	-14.0872768463416	4.54762108765087e-45	5.79947058380456e-44	1810020O05Rik	613264
ENSMUSG00000047861	2.0229571723672	-3.42411213059788	1.22311126177765	-2.79950993634162	0.00511802413608397	0.00871229813620801	Foxi1	14233
ENSMUSG00000033731	323.126119553643	-3.42372454747376	0.147433160441512	-23.222214983528	2.71623069350087e-119	1.84209064902144e-117	NA	NA
ENSMUSG00000024691	954.160494321337	3.42281209188884	0.237622051187986	14.404437949999	4.85249262332671e-47	6.54133867560477e-46	Fam111a	107373
ENSMUSG00000036466	592.235010881535	3.42255526149178	0.361033157516467	9.47989177790597	2.54546930183711e-21	1.49749924951183e-20	Megf11	214058
ENSMUSG00000053897	211.504082264924	3.42228045157164	0.153924482620899	22.2335030353838	1.62912336780052e-109	9.29785136641061e-108	Slc39a8	67547
ENSMUSG00000020182	191.246289797191	-3.41964562301604	0.334960302082436	-10.2091071740628	1.80518203547789e-24	1.2078338875017e-23	Ddc	13195
ENSMUSG00000030077	3701.71537329014	3.41849292111844	0.532207894379206	6.42322851130561	1.33413982937207e-10	4.47421466281937e-10	Chl1	12661
ENSMUSG00000049539	10.848214387154	3.41658277026544	0.603906669022014	5.65746819090169	1.53622276711058e-08	4.53153750325154e-08	Hist1h1a	80838
ENSMUSG00000079243	8.34088203156275	-3.4150162587172	1.11951194500783	-3.05045093439652	0.00228498011831979	0.0040849294719584	Xirp1	22437
ENSMUSG00000026668	455.706601075929	-3.41494123940747	0.379498556223262	-8.99856187436568	2.28693618775416e-19	1.23375518913632e-18	Ucma	68527
ENSMUSG00000020387	1034.60597327014	-3.41431587760216	0.129747384345771	-26.315103728821	1.28816495984628e-152	1.59914399224307e-150	Jade2	76901
ENSMUSG00000021566	2.37379911311888	-3.41353248476844	1.10634270238872	-3.08542052783305	0.00203264536550896	0.00366453204925569	Slc6a19os	71390
ENSMUSG00000061259	1.48911671295356	3.41068776795795	1.5404077090299	2.21414613025139	0.0268187281843456	0.0406685931259231	Tmprss11d	231382
ENSMUSG00000111156	2.30448318860926	-3.41043112355466	1.42492720601812	-2.39340726259619	0.0166927006334919	0.0262216693608606	NA	NA
ENSMUSG00000032596	230.964382120225	-3.40967583782781	0.285589569276128	-11.9390769294207	7.40402998473261e-33	6.65393664026706e-32	Uba7	74153
ENSMUSG00000099136	15.8995453023023	-3.40916368620316	0.422936745563502	-8.06069399730434	7.58625150280615e-16	3.4605087039892e-15	NA	NA
ENSMUSG00000035295	199.872344379551	-3.40865035944014	0.151372998366959	-22.518219208269	2.7520709444697e-112	1.66587478960972e-110	Wdr38	76646
ENSMUSG00000057606	28.4418176577888	-3.40862065181555	0.306534016519788	-11.1198772994759	1.00409990311902e-28	7.76595817361291e-28	Colq	382864
ENSMUSG00000052151	295.170612573903	-3.40835902809402	0.191634030945921	-17.7857711976839	9.11012395941569e-71	2.259331306549e-69	Plpp2	50784
ENSMUSG00000079061	3.39566299102412	-3.40697870927353	0.999126793927417	-3.40995630382527	0.000649732884117763	0.00124795285513283	NA	NA
ENSMUSG00000068263	138.714816548748	-3.40436055293207	0.262947596623294	-12.9469164071092	2.44582623162752e-38	2.60378584242013e-37	Efcc1	58229
ENSMUSG00000105071	1.74464735724828	-3.4043450630781	1.5275673161224	-2.22860559213832	0.0258401586514832	0.0392768266497676	NA	NA
ENSMUSG00000103983	150.017258968396	-3.40396963625359	0.224817842302613	-15.1410119472267	8.68666885594664e-52	1.31726828689935e-50	NA	NA
ENSMUSG00000036596	28.574853752835	3.40366513009005	0.571840338164857	5.95212492531228	2.64683209411507e-09	8.18216679853551e-09	Cpz	242939
ENSMUSG00000022805	1038.31377130002	-3.40291356958582	0.183136745414496	-18.5812713985058	4.55582938745134e-77	1.30515305254848e-75	Maats1	320214
ENSMUSG00000072647	107.537574239636	-3.40047052776565	0.190948066959004	-17.808352720825	6.08751897542122e-71	1.51828665660534e-69	Adam1a	280668
ENSMUSG00000027867	557.905083448119	-3.4001526110129	0.220469926733029	-15.4222966433431	1.15907969597234e-53	1.85225150251637e-52	Spag17	74362
ENSMUSG00000068696	14.2141197634403	3.39969916868324	0.546373102601382	6.22230331708618	4.89908740026853e-10	1.58842625713591e-09	Gpr88	64378
ENSMUSG00000063060	318.865286823284	3.3993130684625	0.361153372613219	9.41238079507854	4.85023936647173e-21	2.82465702622537e-20	Sox7	20680
ENSMUSG00000085527	10.7432067359075	-3.39904470646151	0.49826179976338	-6.82180473814305	8.99038136028716e-12	3.24964055978927e-11	NA	NA
ENSMUSG00000021701	3344.30120851139	3.39869945314503	0.242947065029397	13.9894649591004	1.807667304417e-44	2.2788223568534e-43	Plk2	20620
ENSMUSG00000059854	1824.69973942239	-3.38851081792862	0.211254490317893	-16.039946951327	6.72117433376551e-58	1.20558664192514e-56	Hydin	244653
ENSMUSG00000096953	2.7596005085295	3.38816451683155	1.10732676514226	3.05976936843593	0.00221507494532337	0.0039693232566947	NA	NA
ENSMUSG00000086845	4.13459538485559	-3.38812758362236	1.17794818191836	-2.87629594886305	0.00402372256612331	0.00695674372062535	Gm13010	105247191
ENSMUSG00000082051	6.01487863723733	3.38751067321548	0.758546478857036	4.46579183693492	7.97731466349775e-06	1.88458805613414e-05	NA	NA
ENSMUSG00000035356	1019.29510822205	3.38735459963905	0.240101621839851	14.10800382639	3.39039671595524e-45	4.33123180463281e-44	Nfkbiz	80859
ENSMUSG00000038486	2271.83228994365	-3.3864175647603	0.16897069981404	-20.0414484196799	2.39690335035815e-89	8.8665248009124e-88	Sv2a	64051
ENSMUSG00000087698	43.580688762633	-3.38358638437746	0.270949001368821	-12.4879086738971	8.69081645224604e-36	8.58647976192456e-35	Gm13031	100126227
ENSMUSG00000081210	5.50269554498138	3.38335847400085	1.16025329434119	2.91605159882091	0.00354491869216386	0.00616774870717527	NA	NA
ENSMUSG00000069270	40.6617829850936	-3.38202678341916	0.398152356534963	-8.49430306742935	1.99124103952301e-17	9.83446602864443e-17	Hist1h2ac	319164
ENSMUSG00000087674	5.31770017629604	-3.38084584660793	0.697677542514811	-4.84585734897173	1.26066076490309e-06	3.19093410750094e-06	NA	NA
ENSMUSG00000031380	55.586118089238	-3.37924412745439	0.242095103906444	-13.9583332042943	2.79903531653889e-44	3.50445601198341e-43	Vegfd	14205
ENSMUSG00000048520	185.512133273545	-3.37899025041847	0.245514996615869	-13.7628670223563	4.26280629331854e-43	5.18067713955135e-42	Fbxl13	320118
ENSMUSG00000045761	1327.516892902	-3.3774917525531	0.236085817558181	-14.3062035131388	2.00145117902874e-46	2.66209968261493e-45	Togaram2	320159
ENSMUSG00000025582	12181.2610043764	3.37723201489379	0.474588151122047	7.11613218094291	1.1099785078294e-12	4.23797702042317e-12	Nptx1	18164
ENSMUSG00000006782	24105.0647523477	-3.37679424279229	0.167884396565694	-20.1138063564528	5.58676710025246e-90	2.09842792297175e-88	Cnp	12799
ENSMUSG00000020932	296718.260639472	3.3754992292914	0.138404168634324	24.388710705743	2.25343638433428e-131	1.86145705537508e-129	Gfap	14580
ENSMUSG00000041710	4.77844385748359	3.37405462282451	0.78702189127884	4.28711661036769	1.81007286075906e-05	4.12714369536843e-05	Trpc5	22067
ENSMUSG00000098708	8.96326022187923	-3.37283751848514	0.689342381641509	-4.89283352991225	9.93944750583998e-07	2.54041502903131e-06	NA	NA
ENSMUSG00000039543	780.827184564361	-3.37277893071471	0.190230282154158	-17.7299791206822	2.46125693808718e-70	6.00235279695777e-69	Cfap70	76670
ENSMUSG00000081005	3.79951219478211	3.37160307386047	1.21716142055534	2.77005417434457	0.00560469697327474	0.00948709703364654	NA	NA
ENSMUSG00000049115	4.05004740967893	3.37076760679588	0.980424510649431	3.43806949967325	0.000585877306644426	0.00113074062880088	Agtr1a	11607
ENSMUSG00000091366	2.05157073261127	3.36949959257293	1.36610379061805	2.46650336212632	0.0136439447563949	0.02175289494502	NA	NA
ENSMUSG00000086384	1.82874430145233	-3.36859182829271	1.26750784630529	-2.65764968486149	0.00786876385131587	0.0130510528460872	NA	NA
ENSMUSG00000022464	5.62254597767056	3.36820155055832	0.707894346013298	4.75805686191346	1.95465443318446e-06	4.87399249436702e-06	Slc38a4	69354
ENSMUSG00000048377	2.01009934855033	-3.36768273545763	1.48816515150679	-2.26297647949073	0.0236371392290742	0.0361432748977346	Foxi2	270004
ENSMUSG00000108949	5.32289267324576	-3.36754259021813	0.905361118748595	-3.71955733516898	0.000199572241848993	0.000407887719295687	NA	NA
ENSMUSG00000101517	2.53410163058306	-3.36753002800096	1.05899155584691	-3.17994039651036	0.00147305347463616	0.00270982783282581	NA	NA
ENSMUSG00000091947	3.38301591724898	-3.36748593045783	1.19497905257414	-2.81802925599727	0.00483194068900594	0.00825151416488129	NA	NA
ENSMUSG00000039683	702.594482867923	3.36652707657438	0.211688866054968	15.9031844201963	6.02240461036491e-57	1.05779613512029e-55	Sdk1	330222
ENSMUSG00000073407	3.06548731692037	-3.36650795207598	1.27676419724667	-2.63674996474354	0.00837045042608408	0.0138278255178066	Gm6034	547347
ENSMUSG00000038756	661.328439583945	-3.36318435691494	0.172172866021664	-19.5337653059208	5.67006002606475e-85	1.905018791326e-83	Ttll6	237930
ENSMUSG00000101556	12.0370598878246	-3.36149940702706	0.645739336940422	-5.20565995399038	1.93308351044786e-07	5.23937880536213e-07	NA	NA
ENSMUSG00000102833	3.01277811456166	-3.36144648432566	1.21121079420312	-2.77527784627878	0.00551545658524098	0.0093446778893901	NA	NA
ENSMUSG00000066687	454.213064167746	-3.36142555860078	0.199429800824715	-16.8551818469459	9.61120342926631e-64	1.98670717734025e-62	Zbtb16	235320
ENSMUSG00000021866	692.171474403702	-3.36129720746543	0.107391095480003	-31.2995895278052	4.72670426642431e-215	1.5052155484948e-212	Anxa11	11744
ENSMUSG00000101493	45.760369897789	-3.36126372467091	0.348966420437513	-9.63205491364116	5.85467604651024e-22	3.54686508877777e-21	NA	NA
ENSMUSG00000070345	13.4355748581017	-3.36070799259141	0.465980114634719	-7.21212748579596	5.50843641568898e-13	2.13846066010484e-12	Hsf5	327992
ENSMUSG00000061802	394.40747922912	-3.3601233963069	0.182921468136162	-18.3692129225954	2.31748122977753e-75	6.47039581472703e-74	Armc4	74934
ENSMUSG00000000184	19672.1016628371	3.35955946322937	0.173291606491626	19.3867408309341	9.986796489954e-84	3.27522207871283e-82	Ccnd2	12444
ENSMUSG00000094282	223.883433367943	-3.35947764473314	0.177764335744346	-18.8984906936823	1.17362012463345e-79	3.55205991715852e-78	Cfap73	546886
ENSMUSG00000071679	12.8707074321792	3.35832885975769	0.464143292915514	7.2355432277441	4.63669418014188e-13	1.80674022380311e-12	Rtl4	619287
ENSMUSG00000097235	3.85767518310018	-3.35478142849241	0.811170150246438	-4.13573086666614	3.53826685784192e-05	7.85078639476527e-05	NA	NA
ENSMUSG00000087611	56.5827166653762	-3.35341780335568	0.286910186944305	-11.6880402158974	1.467334716297e-31	1.2564982744035e-30	NA	NA
ENSMUSG00000007480	5.51318727428283	3.35315978148099	0.739741899802542	4.53287799755028	5.81854250701397e-06	1.39058989021773e-05	Mc5r	17203
ENSMUSG00000014503	38.645961437957	-3.35302664862491	0.335416710613149	-9.99659987868674	1.5771953663741e-23	1.01749012875332e-22	Pkd2l2	53871
ENSMUSG00000022262	1485.74578249315	-3.35281581427103	0.195162178752665	-17.1796391888008	3.77250241162602e-66	8.31426233607408e-65	Dnah5	110082
ENSMUSG00000043541	713.76044675409	-3.35259543973618	0.154619612481149	-21.682860187901	2.97786754611461e-104	1.51815971208298e-102	Casc1	320662
ENSMUSG00000038135	170.624545866474	-3.35214862705138	0.191703737485429	-17.4860890612848	1.82885447807919e-68	4.22559615634427e-67	Crygn	214301
ENSMUSG00000085472	2.09364168047286	3.35193353529976	1.38857528064268	2.41393720745798	0.0157811817921548	0.024889456468491	Gm15691	105244821
ENSMUSG00000097665	18.4255816986064	-3.35162897623115	0.397209303877623	-8.43794176901698	3.22974453231377e-17	1.58267566031513e-16	Gm16853	330902
ENSMUSG00000106062	35.6491888294808	3.34892104636137	0.519737210621793	6.44348909010162	1.16757666636301e-10	3.93001870251139e-10	NA	NA
ENSMUSG00000110539	4.96063223888399	-3.34867396872698	1.21242509958506	-2.76196358016097	0.00574548870045451	0.00971344334962583	NA	NA
ENSMUSG00000027419	200.004124812807	-3.34798331477365	0.223886212833321	-14.9539503679316	1.4677770651534e-50	2.16307615376362e-49	Pcsk2	18549
ENSMUSG00000020773	575.269659821312	3.34772208495458	0.210616179829356	15.8948951009697	6.87434357492248e-57	1.20454506676054e-55	Trim47	217333
ENSMUSG00000021534	164.805476712626	-3.34441131825505	0.183694206641742	-18.2064060668916	4.591132224011e-74	1.24390811785689e-72	1700001L19Rik	69315
ENSMUSG00000052544	617.8286872382	-3.34422290733644	0.210898012637153	-15.8570622146645	1.25634868471408e-56	2.18054894543622e-55	St6galnac3	20447
ENSMUSG00000026944	14002.8029734505	-3.34278726443822	0.126938005278961	-26.3340144434448	7.82458932863283e-153	9.76873302943461e-151	Abca2	11305
ENSMUSG00000082861	1.65812503661941	3.3427318702019	1.54048088624951	2.16992752071088	0.0300123370998584	0.0451314729739385	NA	NA
ENSMUSG00000019775	212.219829839448	3.34170327176996	0.219675388011235	15.2120057782671	2.94383428327982e-52	4.52975285059576e-51	Rgs17	56533
ENSMUSG00000073555	64.9107851651857	-3.34104709915625	1.10369652069283	-3.02714291158494	0.00246877209631983	0.00439099314168978	Gm4951	240327
ENSMUSG00000106028	16.5824658583285	-3.34023666144532	1.08722406558168	-3.07226152104927	0.00212443510549423	0.00381873466729586	NA	NA
ENSMUSG00000026623	1735.74939492921	-3.34020423427002	0.115014050053492	-29.0417060586643	1.95852249835567e-185	4.09853474822564e-183	Lpgat1	226856
ENSMUSG00000095865	27.7812293768719	3.33931159628981	0.483017614484071	6.91343647965439	4.73051550354473e-12	1.74051602745124e-11	NA	NA
ENSMUSG00000104324	3.35699831577609	-3.33915887661352	1.14017680511585	-2.92863252578992	0.00340456662629415	0.00593859986342474	NA	NA
ENSMUSG00000103898	81.6264473618407	-3.33775883435416	0.219004063030029	-15.2406251654632	1.90043226152395e-52	2.94486587323455e-51	NA	NA
ENSMUSG00000021804	2.26898511824494	3.33699328311718	1.32477074364729	2.51892132968603	0.0117714954321178	0.0189685442307072	Rgr	57811
ENSMUSG00000020431	2612.70205342842	3.33676595166819	0.148801461114706	22.4242821721756	2.28145916819684e-111	1.36224191040188e-109	Adcy1	432530
ENSMUSG00000034997	26.2209699085459	3.33540330559608	0.986138614501475	3.382286482395	0.000718851355139927	0.00137278992060574	Htr2a	15558
ENSMUSG00000059742	69.9851829967934	3.33429653559179	0.590530572868509	5.64627250270111	1.63963885162345e-08	4.82558056345057e-08	Kcnh7	170738
ENSMUSG00000106887	106.511210430677	-3.33249458106056	0.285481757293195	-11.6732312868525	1.74660730562476e-31	1.48868123842098e-30	NA	NA
ENSMUSG00000104943	14.9151609768917	-3.33227510893439	0.440843070476404	-7.5588692033501	4.06588492920082e-14	1.68724626155486e-13	NA	NA
ENSMUSG00000045337	12.6858371226115	3.33200026207245	0.706406415098775	4.716831827761	2.39545533845587e-06	5.92473437099176e-06	Defb11	246081
ENSMUSG00000054855	821.400200337115	3.33106799915003	0.194976878707031	17.0844257085233	1.93842210298884e-65	4.16353361378042e-64	Rnd1	223881
ENSMUSG00000003934	4621.72290977493	-3.3299488407864	0.168019307797681	-19.818846324472	2.04748803859044e-87	7.16392590317638e-86	Efnb3	13643
ENSMUSG00000070891	19.1425844191655	-3.32989300236306	0.38966003213952	-8.54563652340607	1.27829748058083e-17	6.36916792308448e-17	NA	NA
ENSMUSG00000022347	1.55615460241434	-3.3298271564593	1.3683498871015	-2.43346178331091	0.0149552140695278	0.0236751382384534	A1bg	117586
ENSMUSG00000029442	1252.6634811049	-3.32957801038544	0.34242249044799	-9.72359615172873	2.39181760777071e-22	1.47627551391983e-21	Wdr66	269701
ENSMUSG00000091405	52.0729729521087	-3.32900806908208	0.319650269324914	-10.4145323453435	2.12841052733419e-25	1.47671501474942e-24	Hist2h4	97122
ENSMUSG00000025983	108.44528972624	-3.32748244907471	0.205893216772686	-16.1612048285611	9.4692720508321e-59	1.73101759378481e-57	Ccdc150	78016
ENSMUSG00000052516	2164.86537701243	3.32677072172123	0.166287795840836	20.006102702242	4.87289802594306e-89	1.78453647206745e-87	Robo2	268902
ENSMUSG00000051726	47.2989316550592	3.32617611263422	0.325945451596909	10.2047017264338	1.88900667239699e-24	1.26315105333472e-23	Kcnf1	382571
ENSMUSG00000023961	1542.40948069127	-3.32593905012673	0.130502548328641	-25.4856253209025	2.84533167517501e-143	2.93523346941881e-141	Enpp4	224794
ENSMUSG00000048376	3392.80861068055	3.32588518014269	0.141625478358301	23.4836642297403	5.9908720033412e-122	4.26011102036946e-120	F2r	14062
ENSMUSG00000040811	2409.85643175386	-3.32488658736749	0.105747485198648	-31.4417556230452	5.44136358546333e-217	1.83943203174439e-214	Eml2	72205
ENSMUSG00000102778	3.58945276495175	-3.32478414055008	0.991603302230672	-3.35293774543789	0.000799586892758775	0.00151799920464736	NA	NA
ENSMUSG00000107698	11.0073173052072	-3.3243573091327	0.692328687995286	-4.80170382475229	1.57321264006962e-06	3.95336245885748e-06	NA	NA
ENSMUSG00000060012	2057.28296493522	-3.32400858165141	0.102671472418974	-32.3751915048716	6.13446774943053e-230	2.49616036774513e-227	Kif13b	16554
ENSMUSG00000017493	1583.57946254951	3.32328655266091	0.237953059512313	13.9661434043841	2.50847041236363e-44	3.14783668594324e-43	Igfbp4	16010
ENSMUSG00000024030	839.477796961616	-3.32305755594678	0.180043874148183	-18.4569320765214	4.58665315846059e-76	1.29707245625295e-74	Abcg1	11307
ENSMUSG00000030854	285.013687493619	3.32143468464544	0.21304195835264	15.5905189303019	8.44447919529875e-55	1.39827084670911e-53	Ptpn5	19259
ENSMUSG00000033063	3.60987348093694	3.32060843711947	1.30641806507658	2.54176555414121	0.011029412685671	0.0178421029921408	Cntnap3	238680
ENSMUSG00000047880	3.66985861833294	-3.31995800124094	0.771940846504871	-4.30079327486396	1.70187770973857e-05	3.89089157383057e-05	Cxcr5	12145
ENSMUSG00000027360	1027.71408736717	-3.31917285828422	0.169833932610525	-19.5436377599286	4.67300394638306e-85	1.57243362502106e-83	Hdc	15186
ENSMUSG00000020875	9.34869535949554	3.31681719961757	1.36830100150865	2.42404061384194	0.0153488888268708	0.0242511781256081	Hoxb9	15417
ENSMUSG00000097021	31.1886861641006	-3.31629781157507	0.359143937299322	-9.23389612675311	2.60962860972285e-20	1.47104590665573e-19	4933433G15Rik	71274
ENSMUSG00000050534	201.487603393196	-3.31557370916336	0.190310799143097	-17.4218894781181	5.62872583666461e-68	1.28967667162702e-66	Htr5b	15564
ENSMUSG00000099170	4.13397005904333	-3.31552701228255	0.779935319977782	-4.25102816522914	2.12791403585621e-05	4.81530948608326e-05	5730403I07Rik	70487
ENSMUSG00000042155	1430.12258853328	3.31364595398893	0.121735977459768	27.2199396031798	3.77246218030663e-163	5.52615409919183e-161	Klhl23	277396
ENSMUSG00000019785	10.797658958427	3.31319692275204	0.510786171632199	6.48646558336699	8.78733408032462e-11	2.98291505865863e-10	Clvs2	215890
ENSMUSG00000037419	4925.817295503	-3.31135897024686	0.139345402508432	-23.7636758058557	7.93497449008384e-125	5.91034557527499e-123	Endod1	71946
ENSMUSG00000059588	529.527661232286	3.31093997233462	0.227049293753772	14.5824720156374	3.63125840247359e-48	5.04040687792496e-47	Calcrl	54598
ENSMUSG00000051243	186.624367475881	3.30961096926897	0.193691803414741	17.08699547901	1.85487729735669e-65	3.98798618931688e-64	Islr2	320563
ENSMUSG00000024518	123.865863203853	-3.30819569415761	0.464696478085443	-7.11904619502912	1.08676484661548e-12	4.15287571325584e-12	Rax	19434
ENSMUSG00000075224	18.9346906988307	3.30615663482437	0.485614979974313	6.80818502550983	9.88376987777458e-12	3.56026353318592e-11	Lrrc55	241528
ENSMUSG00000031833	3429.12358465821	-3.30597569402288	0.130795258590075	-25.2759597684204	5.87216117882325e-141	5.89173504941933e-139	Mast3	546071
ENSMUSG00000042453	3025.16357767025	3.30581165860704	0.207490464244177	15.9323546296409	3.77856223618876e-57	6.65275224485382e-56	Reln	19699
ENSMUSG00000063445	637.253983811339	-3.30571240078313	0.129705162886047	-25.4863594264739	2.79251191102262e-143	2.89433321796698e-141	Nmral1	67824
ENSMUSG00000105469	17.3646892370352	-3.30481821723191	0.421042660725824	-7.84912913939605	4.18936069509589e-15	1.83713966236945e-14	NA	NA
ENSMUSG00000047259	3.81297413030559	3.30334158676334	1.05246444022076	3.13867287152281	0.00169714795499653	0.00309318447371755	Mc4r	17202
ENSMUSG00000027408	692.034209991729	3.30313060856782	0.112326649333852	29.4064732470602	4.53885138378002e-190	1.02816681913194e-187	Cpxm1	56264
ENSMUSG00000015090	11266.6540645095	-3.30155484443057	0.187202679108362	-17.6362585202078	1.29774252720753e-69	3.1164258524952e-68	Ptgds	19215
ENSMUSG00000026602	3.28125342724122	3.30078067913561	1.12435223647599	2.93571762660526	0.00332777093149485	0.00581064134438465	Nphs2	170484
ENSMUSG00000091034	12.3038151847605	-3.29953004086419	0.495367228693087	-6.66077578359239	2.72385924530487e-11	9.5441491304551e-11	Gm17660	100271704
ENSMUSG00000046687	7.16036832658627	-3.29822447869522	1.14430847164779	-2.8822861670733	0.00394800999827423	0.00683498453294042	Gm5424	432466
ENSMUSG00000044172	16.11092559978	-3.29668938368915	0.589606200143562	-5.59134110680391	2.25322432146832e-08	6.55589221605182e-08	Ptx4	68509
ENSMUSG00000028871	59.8779402732473	3.29491778977503	0.212505112885087	15.5051224181922	3.20305624801386e-54	5.20182963323049e-53	Rspo1	192199
ENSMUSG00000028587	140.172162346854	3.29470852075889	0.410728020100617	8.02163076176732	1.04350416349434e-15	4.72371590120747e-15	Orc1	18392
ENSMUSG00000107524	19.0455553565002	-3.29359975402559	0.366939878120966	-8.97585667410021	2.811552403099e-19	1.51083983744912e-18	NA	NA
ENSMUSG00000060780	68.1093621884173	3.29356779057856	0.391641596686774	8.40964754112336	4.11244623929748e-17	2.00183387718395e-16	Lrrtm1	74342
ENSMUSG00000092210	2.26726344826862	3.29223940575547	1.06983988599111	3.0773197455669	0.00208871121181124	0.00375974862432444	A930009A15Rik	77798
ENSMUSG00000024155	2.07460527920428	3.29028820315601	1.45706962836504	2.25815440738271	0.0239360345993714	0.0365494432419727	Meiob	75178
ENSMUSG00000059248	12773.0408426815	3.28951559821293	0.146354063014959	22.4764214292889	7.06068697526192e-112	4.25053355910768e-110	Sept9	53860
ENSMUSG00000047182	6.31465620577607	-3.28879516116434	0.608996358769984	-5.40035275055973	6.65099846115025e-08	1.86739572178449e-07	Irs3	16369
ENSMUSG00000045273	296.470472314581	3.28815648117074	0.224941903261233	14.6178032349628	2.16266413178129e-48	3.01524232028111e-47	Cenph	26886
ENSMUSG00000099553	16.0534103601159	-3.28796926428846	0.413121848849307	-7.95883653562899	1.73664487971771e-15	7.75807962525654e-15	NA	NA
ENSMUSG00000102143	51.1586406350381	-3.28751371662642	0.332418924165602	-9.88967076672407	4.61543293139126e-23	2.92768209588511e-22	NA	NA
ENSMUSG00000074817	4.81626143742945	3.28449136078401	1.01527500215878	3.2350755744012	0.00121610537363998	0.00226165750105724	Papolb	56522
ENSMUSG00000069305	5.72071791293656	-3.28428101486383	1.22757504273495	-2.67542178728779	0.00746352855734596	0.0124089068546128	Hist1h4n	319161
ENSMUSG00000055978	4.01577926865002	-3.28389410596297	1.07874550644622	-3.04417871160486	0.00233316496067747	0.00416530985383215	Fut2	14344
ENSMUSG00000039106	5.41816904782312	3.28361332771319	0.883031765804127	3.71856761542773	0.000200355665347142	0.000409412725255534	Htr5a	15563
ENSMUSG00000041673	155.973471086551	-3.28253262955726	0.212198045510971	-15.4691935152039	5.60042781983827e-54	9.04839709450781e-53	Lrrc18	67580
ENSMUSG00000087360	6.57811444045872	-3.28211049752232	0.804023818147147	-4.08210605636766	4.46294208620989e-05	9.7673532330966e-05	Gm15104	333588
ENSMUSG00000049807	7166.95348629123	-3.2819931148578	0.138202463463727	-23.7477178959202	1.16004141601601e-124	8.58235354684171e-123	Arhgap23	58996
ENSMUSG00000039452	112.261651557081	-3.28186752709852	0.356893102628421	-9.19565971695291	3.72700506725636e-20	2.08805411378949e-19	Snx22	382083
ENSMUSG00000066721	31.4651285294548	3.28107775937529	0.350747387721285	9.35453227660969	8.39704111024698e-21	4.83512013405285e-20	Zfp575	101544
ENSMUSG00000022422	139.399954288432	3.27968177720555	0.336071471513933	9.75888183079409	1.69008302642068e-22	1.0505288356306e-21	Dscc1	72107
ENSMUSG00000107726	43.8571783156006	-3.27817217865637	0.29644343638663	-11.0583395558163	1.99761274454147e-28	1.53045832760843e-27	NA	NA
ENSMUSG00000032766	659.935627398053	-3.27754844608284	0.163396100645807	-20.0589147056059	1.68726450566204e-89	6.26254442278919e-88	Gng11	66066
ENSMUSG00000055341	51.8704648280196	-3.2771206544232	0.40208008188628	-8.1504177950055	3.62669105748035e-16	1.6812084937978e-15	Zfp457	431706
ENSMUSG00000035964	213.6891102724	-3.2767876589378	0.160932760289014	-20.3612219976412	3.69258467424469e-92	1.44372176240531e-90	Tmem59l	67937
ENSMUSG00000026399	421.333349903938	-3.27670667205957	0.201544929491804	-16.2579464555214	1.96204580758284e-59	3.6473800786817e-58	Cd55	13136
ENSMUSG00000063506	385.625214300665	3.27595434681865	0.313787561264084	10.4400389028219	1.62744000091962e-25	1.13379008053922e-24	Arhgap22	239027
ENSMUSG00000029658	63.9834516863579	-3.27458937339043	0.21050664210932	-15.5557532084421	1.4543418736995e-54	2.39193517895202e-53	Wdr95	381693
ENSMUSG00000110290	2.80543113322479	-3.27263233424202	0.929065921312606	-3.52249744519567	0.000427501162088033	0.000839078430956708	NA	NA
ENSMUSG00000106445	2.06621678499417	-3.27216958241617	1.37225654318688	-2.38451738391204	0.0171015400026986	0.0268102267750639	Gm21190	100861755
ENSMUSG00000056215	325.140970079889	-3.27143367800857	0.142351817295873	-22.9813271102049	7.16637595262777e-117	4.60429177798509e-115	Lrguk	74354
ENSMUSG00000002020	1559.02605554997	-3.27070053698407	0.307770630251025	-10.6270716420095	2.23004959205017e-26	1.59872364391904e-25	Ltbp2	16997
ENSMUSG00000047181	2093.35080306517	3.27010498644583	0.122930859225481	26.6011724561998	6.57932143868978e-156	8.70888132363436e-154	Samd14	217125
ENSMUSG00000106475	7.09297601648034	3.26816778178433	0.659195058989506	4.95781595631826	7.12900467799062e-07	1.84158969891239e-06	NA	NA
ENSMUSG00000074259	189.13628370458	-3.26572299303971	0.190983447922106	-17.0995079865333	1.49662417014789e-65	3.22089352504011e-64	Gramd2	546134
ENSMUSG00000003410	2256.85424235234	-3.26533689070238	0.162783331445745	-20.0594057247851	1.67068678614454e-89	6.2115060494e-88	Elavl3	15571
ENSMUSG00000100400	3.84165271059282	-3.26380294553295	1.0541324360157	-3.09619819485787	0.00196019293663335	0.00354292336897628	NA	NA
ENSMUSG00000110332	1970.43566095193	-3.26301812402093	0.162538692473962	-20.0753314448106	1.21271030709664e-89	4.52408889267139e-88	Gm19935	100503868
ENSMUSG00000030701	10571.1808931891	-3.26207577137004	0.337452002100875	-9.66678446434259	4.17283213931195e-22	2.5483502111479e-21	Plekhb1	27276
ENSMUSG00000081565	2.56591323075793	3.26174621290122	1.38408835328099	2.35660260067158	0.0184429720024728	0.0287409520432862	NA	NA
ENSMUSG00000067297	25.6783772584103	-3.26126456073265	0.759856125227778	-4.29195008430713	1.77110768443691e-05	4.0428577966063e-05	Ifit1bl2	112419
ENSMUSG00000022270	961.679906647416	-3.26114339070699	0.205936552165394	-15.8356705325816	1.76566868161071e-56	3.05008159913775e-55	Retreg1	66270
ENSMUSG00000030554	2093.27908290322	-3.26106940717291	0.212930987739812	-15.3151471365817	6.05746514404893e-53	9.53443278009937e-52	Synm	233335
ENSMUSG00000085768	13.7054380842188	-3.25967044507557	0.482447853604587	-6.75652388278049	1.41341691464608e-11	5.04335983525794e-11	NA	NA
ENSMUSG00000103149	18.752034645138	-3.25787512771581	0.503181248222839	-6.474555916426	9.50911927335154e-11	3.2199703774596e-10	NA	NA
ENSMUSG00000026805	12.8392181251397	-3.25683307552489	0.430392687442291	-7.56711991293203	3.81589635567166e-14	1.58590298133485e-13	Barhl1	54422
ENSMUSG00000067771	4.00298215107539	-3.2541843783341	0.847101563895375	-3.84155161202845	0.00012225902157234	0.000255823015047047	Gm14685	574404
ENSMUSG00000030351	214.98583517646	3.25382224687774	0.254270297289326	12.7967060312016	1.7105424539547e-37	1.7796282831793e-36	Tspan11	68498
ENSMUSG00000097229	3.84675841044356	-3.25308317475352	1.21158903819739	-2.68497243883412	0.00725357874326754	0.0120799519270743	NA	NA
ENSMUSG00000110127	3.61465092959053	-3.25181301405951	0.983102452443124	-3.30770511860526	0.000940637985138667	0.00177230650381169	NA	NA
ENSMUSG00000043993	348.616209632486	-3.25137918894907	0.132230107090334	-24.5887964586452	1.66467895434324e-133	1.41775157611566e-131	NA	NA
ENSMUSG00000078719	9.25606764140071	-3.25072573067498	1.1896379380687	-2.73253367823183	0.00628492456724582	0.0105596151946851	Msmp	100039672
ENSMUSG00000111631	4.60007522445932	-3.25007913386781	0.690884331711511	-4.70423048358394	2.54825245423826e-06	6.28143944098916e-06	NA	NA
ENSMUSG00000032489	1273.34076258941	-3.24900142385146	0.185657877657376	-17.4999384073934	1.43424185490772e-68	3.32783487622886e-67	Kif9	16578
ENSMUSG00000023827	3082.33860130139	-3.24680084667459	0.105722835302759	-30.7104972863875	4.1220024761624e-207	1.16118923600919e-204	Agpat4	68262
ENSMUSG00000101849	4.35245548359298	3.24501989300845	1.21682915308614	2.66678348786958	0.00765809896427969	0.0127189273274465	NA	NA
ENSMUSG00000094707	21.6305949033994	-3.24484773474504	0.432461241722285	-7.503210511588	6.22734217094218e-14	2.55190953976338e-13	A830019P07Rik	329056
ENSMUSG00000102813	150.707271869849	-3.24464023250152	0.274427554727916	-11.8233033695121	2.9581911023104e-32	2.59793497566212e-31	NA	NA
ENSMUSG00000030344	8.65228344617318	-3.24456593834341	0.739683164908811	-4.386426638145	1.15228003902247e-05	2.67954802597532e-05	Akap3	11642
ENSMUSG00000102386	3.28049743212217	-3.24414993433941	0.927139391632731	-3.49909621316632	0.000466838093666967	0.00091253744614752	NA	NA
ENSMUSG00000041112	1751.44121516218	-3.24280331930283	0.196639837987533	-16.491080101014	4.25278631452166e-61	8.22592197966412e-60	Elmo1	140580
ENSMUSG00000084291	3.48803257859344	3.24237331313688	1.22898636292749	2.63825003347754	0.00833351126398092	0.0137709440477892	NA	NA
ENSMUSG00000078627	85.7344069206534	-3.24210699290714	0.197880804506576	-16.3841409528906	2.48251420487403e-60	4.70243832962907e-59	March10	632687
ENSMUSG00000057722	90.2812202303397	3.24174409984807	0.337869566780813	9.59466142729301	8.41930627820787e-22	5.05872072329947e-21	Lepr	16847
ENSMUSG00000085742	1.97826204890217	-3.24174136589426	1.29802959037363	-2.49743256235102	0.0125096256632465	0.0200623315596318	NA	NA
ENSMUSG00000110344	45.9231677654469	3.24131591533739	0.312032891903491	10.3877379578942	2.81960853082316e-25	1.94338953098423e-24	NA	NA
ENSMUSG00000104662	10.9976463304275	-3.24069248513238	0.514970759907479	-6.29296406210443	3.11460468278514e-10	1.02114605632405e-09	NA	NA
ENSMUSG00000034151	165.227393356427	-3.23945637354083	0.276821023509192	-11.7023495270519	1.23972701177518e-31	1.06408287616156e-30	Zbbx	213234
ENSMUSG00000101823	2.87972320610492	-3.23867562590059	1.2639327076395	-2.56237978994079	0.0103957568437471	0.0169141773511778	NA	NA
ENSMUSG00000048029	717.558235768841	-3.23835252835533	0.167441659888668	-19.3401841005907	2.46593237288744e-83	8.05110431344068e-82	Eno4	226265
ENSMUSG00000086915	102.803612480764	-3.23820471760713	0.193755063941419	-16.7128778558592	1.05613194030226e-62	2.10584275174787e-61	NA	NA
ENSMUSG00000085377	2.17616867766426	-3.23645749994331	1.34949652595115	-2.39827034579596	0.0164727024148308	0.0258983035318458	NA	NA
ENSMUSG00000034171	853.617460965321	-3.23526533488736	0.16305553116432	-19.8414939486291	1.30521935058105e-87	4.59608730614061e-86	Faah	14073
ENSMUSG00000019848	4.89730845874841	3.2348775360317	0.988086394325146	3.27388126646668	0.00106081174893738	0.00198629881204952	Popdc3	78977
ENSMUSG00000049349	4.56596121556345	-3.23438989855006	1.03931684928723	-3.11203450686691	0.00185802779572645	0.00336796277474818	Gm5105	329763
ENSMUSG00000108976	7.95164562930391	-3.23292041726914	0.733855454409402	-4.40539127677528	1.05593103765392e-05	2.46357747827241e-05	Gm29797	101056205
ENSMUSG00000093734	45.0937891700387	-3.23289260129314	0.263896983241346	-12.2505856701534	1.66787054888248e-34	1.57897973160684e-33	NA	NA
ENSMUSG00000025058	3.27811592663549	-3.23214136676276	1.21187846337041	-2.66705075175088	0.00765201156043105	0.0127097777622913	5430427O19Rik	71398
ENSMUSG00000026874	347.015784268278	-3.23212750390184	0.191178143945486	-16.9063651168382	4.03862838522851e-64	8.41144848422995e-63	Hc	15139
ENSMUSG00000097243	89.2982831829439	-3.23100389258869	0.186401958852726	-17.3335297143603	2.62699304279228e-67	5.91423341488471e-66	NA	NA
ENSMUSG00000046793	25.6604596449975	-3.23010610916866	0.420355966474908	-7.68421615674027	1.53936565937223e-14	6.54245292715397e-14	Gpr61	229714
ENSMUSG00000024041	2.2063255458299	-3.2300311288395	1.17204397560103	-2.75589585039513	0.00585316311657032	0.00988255364687258	Cryaa	12954
ENSMUSG00000022096	1811.48052971344	-3.2298526285878	0.228077539578938	-14.1612042753115	1.592416349851e-45	2.05461916942313e-44	Hr	15460
ENSMUSG00000030276	2573.07270122383	-3.22708518175823	0.14603809917113	-22.0975567339908	3.33638306285766e-108	1.84660818740986e-106	Ttll3	101100
ENSMUSG00000105339	5.78760347239964	-3.2257080425481	0.832044180273338	-3.8768470701741	0.00010581882319329	0.000222886982556189	NA	NA
ENSMUSG00000097055	80.6323558243306	-3.22544705243047	0.207063325188327	-15.577104489638	1.04167474402662e-54	1.71966334714477e-53	NA	NA
ENSMUSG00000030041	6.5601628711729	-3.22340095260084	0.843012407092581	-3.82366964647395	0.000131480052794112	0.000274125742484582	M1ap	110958
ENSMUSG00000097890	52.2670701738274	-3.22279024147274	0.234804252845326	-13.7254338557305	7.14998488345018e-43	8.64172815423822e-42	NA	NA
ENSMUSG00000047040	3.33571282188609	-3.22240073777194	1.56297098641719	-2.06171500672491	0.0392348769896482	0.0577433323572364	Prr15l	217138
ENSMUSG00000031958	277.624296886924	-3.22122553964107	0.127703345929283	-25.2242845808038	2.16946937546743e-140	2.15700228901112e-138	Ldhd	52815
ENSMUSG00000022742	1495.19375989634	-3.22087601234919	0.0992518699421922	-32.4515398473111	5.15233840955166e-231	2.17716022832844e-228	Cpox	12892
ENSMUSG00000094017	9.9014342370466	3.22069764439266	0.940652025900868	3.42389912072765	0.000617295312836698	0.00118855852689807	NA	NA
ENSMUSG00000039539	1.69687289187996	3.22067612781846	1.2251974465827	2.628699673511	0.00857120200632094	0.0141371431980851	Sgcz	244431
ENSMUSG00000090086	1540.16770254714	-3.22013037960321	0.138948697210881	-23.1749591341332	8.14613510975328e-119	5.45716545020149e-117	NA	NA
ENSMUSG00000085457	43.8844492385853	-3.21980911882457	0.276465282398272	-11.6463415980968	2.39522387133707e-31	2.03598661991835e-30	1110046J04Rik	68808
ENSMUSG00000034023	655.263332163121	3.21959965997224	0.161738427301707	19.9062134687781	3.59480481119484e-88	1.2843682295347e-86	Fancd2	211651
ENSMUSG00000049916	9.79595251429753	3.21933501099606	0.765677218690501	4.20455896089206	2.61591742379397e-05	5.8736514973457e-05	2610318N02Rik	70458
ENSMUSG00000055489	34.0530814961618	-3.21872691761299	0.571974107454216	-5.62739969461053	1.82946480450079e-08	5.37058519028669e-08	Ano5	233246
ENSMUSG00000104675	4.09316907451087	-3.21789305358957	0.845837476557034	-3.80438694521782	0.000142155818166288	0.000295682486990519	NA	NA
ENSMUSG00000030483	1.55575974819809	-3.21784462447735	1.38036312534036	-2.3311580593577	0.0197450267567129	0.0305964367366187	Cyp2b10	13088
ENSMUSG00000070315	428.642576821622	-3.21778174857969	0.151273256680522	-21.2713193276152	2.09310227462275e-100	9.89069597425499e-99	4930581F22Rik	78934
ENSMUSG00000017007	21.595157586123	-3.21629268253942	0.336467108373745	-9.55901068037471	1.18887707916047e-21	7.07945692693578e-21	Rbpjl	19668
ENSMUSG00000070732	4.56931495319446	3.21506503457797	1.24271216382314	2.58713572472566	0.00967774636559201	0.0158256397180288	Rbm44	329207
ENSMUSG00000085995	8.48723139338728	3.21501182504266	0.955248271325099	3.36562956620991	0.000763691915876278	0.00145286601450645	NA	NA
ENSMUSG00000108095	2.17329921142671	-3.21500559193844	1.32192174600408	-2.43206952427918	0.0150128253039677	0.023759493690873	NA	NA
ENSMUSG00000110981	17.1247127711312	3.21492959446873	0.524976163475736	6.12395346330295	9.12815672423589e-10	2.91700098460784e-09	NA	NA
ENSMUSG00000086670	15.4463931862146	-3.21355335759806	0.398946101945918	-8.05510654678285	7.94096059759212e-16	3.61780483539066e-15	NA	NA
ENSMUSG00000047652	2.48717279558685	-3.21333529562064	1.0338087984328	-3.10824912739366	0.00188199350868503	0.0034096154659674	NA	NA
ENSMUSG00000023903	13.0057858906818	3.21171416287634	0.679311709669662	4.72789459854614	2.26859888596659e-06	5.62300319473705e-06	Mmp25	240047
ENSMUSG00000110317	121.144511388761	-3.21119875981848	0.175040171521505	-18.3454959619025	3.58638946496648e-75	9.94996663051875e-74	NA	NA
ENSMUSG00000035914	1997.32174603229	3.21097422608159	0.150558290950998	21.327116599156	6.36100184744527e-101	3.05175313523832e-99	Cd276	102657
ENSMUSG00000103044	3.54155128655307	-3.20988957668682	0.805515131919291	-3.9848904750413	6.75112572250929e-05	0.00014514920303395	NA	NA
ENSMUSG00000029601	441.378096490534	-3.20971902608862	0.131938904547128	-24.3273129870662	1.00794117684833e-130	8.20155030441973e-129	Iqcd	75732
ENSMUSG00000025496	3.60636634590474	3.20917478895731	1.18664993014315	2.70439891954503	0.00684280849796051	0.0114339947624096	Drd4	13491
ENSMUSG00000093476	2.74501901078048	-3.20628685574752	1.28003709716539	-2.50483901040662	0.0122507140329791	0.0196743852833394	NA	NA
ENSMUSG00000099719	28.9507234588174	-3.20601654534231	0.320032074945226	-10.0177975782303	1.27308193595225e-23	8.25174907925627e-23	Gm28802	101056017
ENSMUSG00000096918	1.25398678884075	3.20591383578899	1.77179647182458	1.80941427910597	0.070386666454262	0.0987698525217162	Gm16863	328646
ENSMUSG00000056606	5.55446355631206	-3.20586043164817	1.22308098454001	-2.62113504516127	0.00876375388500953	0.0144309025865793	NA	NA
ENSMUSG00000111008	3.08792702576897	3.20536154016326	0.998338354127229	3.21069658088561	0.0013241366599032	0.00245053944479517	Gm31562	102633831
ENSMUSG00000026090	374.842550788853	-3.20375311698691	0.122789375491902	-26.0914521647534	4.55836143210418e-150	5.38499331976479e-148	2010300C02Rik	72097
ENSMUSG00000097710	1.58421871306915	3.20348584919743	1.65955986945485	1.9303225560942	0.0535668839281578	0.0768794997095631	NA	NA
ENSMUSG00000076258	29880.8546356306	3.2030832749481	0.48462260211181	6.60943848056245	3.85780492161452e-11	1.33977473593545e-10	NA	NA
ENSMUSG00000045328	1694.60196070522	3.20041336092688	0.148785023499867	21.5103192891571	1.2464352580757e-102	6.1823751525276e-101	Cenpe	229841
ENSMUSG00000044786	3626.72949483473	3.20015962127662	0.156638527463547	20.4302202855	9.00945888108786e-93	3.56693405394853e-91	Zfp36	22695
ENSMUSG00000090202	2.07688645267532	-3.20008884361172	1.23501925655474	-2.59112465382834	0.00956628333867488	0.0156538534257301	4930503B20Rik	75015
ENSMUSG00000097732	7.50571800946762	-3.19931055287454	0.600994016620036	-5.32336506587424	1.0186502153866e-07	2.82076889510897e-07	NA	NA
ENSMUSG00000029788	1.57664900253914	-3.19825283155996	1.35432617401798	-2.3615085441873	0.0182007525024324	0.0283876444304334	Cpa5	74649
ENSMUSG00000097912	4.37153709859455	-3.19573186189959	0.865121603223882	-3.69396839703306	0.000220781253314079	0.00044873059652856	NA	NA
ENSMUSG00000036800	20.0319253270105	3.19566322715446	0.427877313397863	7.46864376093472	8.10255635625992e-14	3.30249435756073e-13	Fam135b	70363
ENSMUSG00000075162	2.27298514285785	-3.19501576599538	1.43358861804477	-2.22868382587536	0.0258349491664789	0.0392716671716969	NA	NA
ENSMUSG00000085336	4.19989172861544	-3.19476799901166	1.0605458565999	-3.01238082175348	0.00259207194405846	0.00460061363705949	Gm11732	102637448
ENSMUSG00000050578	4.46458829432652	-3.19391658758278	1.23643520031816	-2.58316536666128	0.00978983862425585	0.0159934664751505	Mmp13	17386
ENSMUSG00000069792	16.3194143363985	-3.19345588555327	1.24524404084522	-2.56452211839994	0.0103317994015137	0.0168126066984715	Wfdc17	100034251
ENSMUSG00000031927	532.383947893738	-3.19318374348051	0.168121284974263	-18.9933341514095	1.93634821300484e-80	5.95901670649233e-79	1700012B09Rik	69325
ENSMUSG00000093765	27.1812931738177	-3.19184869813945	1.18924815778295	-2.68392149884835	0.00727641892715619	0.0121143167969695	NA	NA
ENSMUSG00000037922	26.6931336503162	-3.19184003750945	0.287554798859346	-11.0999366039817	1.25532898786457e-28	9.68516286880202e-28	Bank1	242248
ENSMUSG00000052087	33.3177831565535	-3.19152500056313	0.677592875359214	-4.71009232331613	2.4760460488586e-06	6.11305166646854e-06	Rgs14	51791
ENSMUSG00000052951	187.766082575363	-3.19099063056531	0.590889101721668	-5.40032067145553	6.6521879464306e-08	1.86749106614181e-07	NA	NA
ENSMUSG00000109009	2.85354667684811	3.19018566087616	1.01691486468838	3.13712167227858	0.00170615307681581	0.00310882341461761	NA	NA
ENSMUSG00000081373	16.4166330964561	3.18920925894531	0.72995584700469	4.36904406209218	1.24791588579633e-05	2.89092838783372e-05	NA	NA
ENSMUSG00000029797	2987.72045275431	-3.18849521710555	0.667191542597629	-4.77898026808243	1.76186482163636e-06	4.41028203757299e-06	Sspo	243369
ENSMUSG00000085636	4.39402403369569	-3.18804597459025	1.04113444810751	-3.06208864799856	0.00219798348043525	0.00394030276703954	NA	NA
ENSMUSG00000003469	250.809944269716	-3.18727818834587	0.162000444308954	-19.6745027579514	3.56657877019233e-86	1.2264230879098e-84	Phyhip	105653
ENSMUSG00000073403	2.64157929612871	-3.18703267449503	1.35803778995234	-2.34679233381781	0.0189358053504603	0.0294338179800272	NA	NA
ENSMUSG00000032717	168.871360629007	3.18701908590012	0.253606933926937	12.5667663598594	3.21611128182135e-36	3.20924673912173e-35	Mdfi	17240
ENSMUSG00000042228	1169.00563341279	3.18700595939897	0.183119061877533	17.4040098650701	7.69245545897021e-68	1.75885872840741e-66	Lyn	17096
ENSMUSG00000068744	913.845301755077	3.18614113169006	0.223368564923351	14.2640533719836	3.66531795347036e-46	4.83711900249876e-45	Psrc1	56742
ENSMUSG00000036574	4.15630189697594	-3.18561565167059	0.837209084736919	-3.80504190619435	0.000141780184681814	0.000294929091925921	Tex44	71863
ENSMUSG00000044499	9.13364889428168	3.18499530009065	0.70705409090336	4.50459921110331	6.64983256838717e-06	1.58117921247886e-05	Hs3st5	319415
ENSMUSG00000108624	17.5903619415915	-3.18378957062623	0.586228744855788	-5.43096802837506	5.6049176480459e-08	1.58238282770799e-07	NA	NA
ENSMUSG00000071547	2782.53197632205	3.18328322453169	0.163057753296213	19.5224278525959	7.07930793379297e-85	2.37124440898221e-83	Nt5dc2	70021
ENSMUSG00000097303	37.116400558493	-3.18318503378787	0.313709585927956	-10.1469166916656	3.41997950050946e-24	2.26551732181774e-23	3110083C13Rik	73208
ENSMUSG00000034837	14.8220659809042	3.1824685752378	0.699178800491012	4.55172349762728	5.32082342403627e-06	1.27635865825708e-05	Gnat1	14685
ENSMUSG00000104873	2.27400473691953	-3.18202932559298	1.32820167057977	-2.39574260150118	0.0165867336603518	0.0260719864596115	NA	NA
ENSMUSG00000074517	2.26541748117498	-3.18172652100326	1.00835214781025	-3.15537238445194	0.00160293372568059	0.00293192897314407	Gm10710	100038599
ENSMUSG00000107655	21.1070831972189	-3.18145378689972	0.340046419719552	-9.35593966707124	8.2859867348711e-21	4.77492752492323e-20	NA	NA
ENSMUSG00000108618	2.62020329899094	-3.17927676707612	1.08179110312595	-2.93890082649899	0.00329378450081434	0.00575495601434426	NA	NA
ENSMUSG00000091890	2.34743347380085	-3.17913626864292	0.980982712102598	-3.24076686512537	0.00119208633297741	0.002219241971915	NA	NA
ENSMUSG00000048329	14.1671161441587	-3.17857933750391	0.488911297334765	-6.50134156202058	7.96068506939545e-11	2.71109939599855e-10	Mfsd6l	215723
ENSMUSG00000028730	534.166828742899	-3.17786461448037	0.156126931439646	-20.3543654203493	4.24714354585688e-92	1.65465399172186e-90	Cfap57	68625
ENSMUSG00000028784	8.72029439718041	-3.17756815972587	0.504093116663288	-6.30353411837668	2.90934130973247e-10	9.55274306616132e-10	Spocd1	622480
ENSMUSG00000000486	121.061684016507	-3.17689989102162	0.227948780841585	-13.9369023132852	3.77993126554998e-44	4.72448405562741e-43	Sept1	54204
ENSMUSG00000092512	1.73296775675916	-3.17687837124589	1.24390882330978	-2.55394793550293	0.0106509181463374	0.0172909216423695	NA	NA
ENSMUSG00000039628	37.0810741388321	-3.17673256210847	0.282281228365057	-11.2537860930667	2.21859743386184e-29	1.75736270419056e-28	Hs3st6	328779
ENSMUSG00000108311	3.44232762568232	-3.17673142679941	0.923794158087762	-3.43878709232714	0.000584326591233583	0.00112804499992756	NA	NA
ENSMUSG00000018698	23.3306642250524	3.17521391974793	0.445014932938537	7.13507274639361	9.67359847596955e-13	3.70697557224414e-12	Lhx1	16869
ENSMUSG00000023995	18.4609235099565	-3.17315720470965	0.403440516368926	-7.8652417790581	3.68385246937342e-15	1.62085082718346e-14	Tspo2	70026
ENSMUSG00000098979	48.3998639946103	-3.17210347833235	0.369574891468643	-8.58311414427214	9.23386495595566e-18	4.63443843483814e-17	NA	NA
ENSMUSG00000009545	11.7921023582913	3.17192554171818	0.631225951135207	5.02502398073738	5.03369633159758e-07	1.32160842985056e-06	Kcnq1	16535
ENSMUSG00000021569	374.300322899732	3.17168264420947	0.240580177952334	13.1834745123427	1.09241402169078e-39	1.21352948931302e-38	Trip13	69716
ENSMUSG00000042433	85.1812652420328	-3.1714167394265	0.261750573470446	-12.1161787627739	8.67084835586887e-34	8.01533659753919e-33	Pih1h3b	331537
ENSMUSG00000089842	7.53880566909403	-3.17074357008863	0.583940697972473	-5.42990680577311	5.63834876458992e-08	1.591003433984e-07	NA	NA
ENSMUSG00000109317	5.05865454823864	-3.17047500536634	1.16908324833735	-2.71193262744576	0.00668921871289417	0.0111977908561956	NA	NA
ENSMUSG00000051855	7378.0749170957	3.1702537409662	0.219602828728788	14.4363064871149	3.05795729631419e-47	4.14257063328678e-46	Mest	17294
ENSMUSG00000045802	4.63689298966063	-3.16895634940207	0.706353483363898	-4.48636047536767	7.24501239903551e-06	1.7174954951344e-05	Hsf3	245525
ENSMUSG00000085925	2.3830258843381	-3.16847186827717	1.30939429218242	-2.41979966400812	0.0155290598006867	0.0245164557408026	Rtl1	353326
ENSMUSG00000032548	73.1103115194827	3.16811506116418	0.415825782518729	7.6188519191243	2.55941870100737e-14	1.07488736844868e-13	Slco2a1	24059
ENSMUSG00000074805	3.29369339914351	-3.16769132438178	0.840603596303975	-3.76835328603126	0.000164328022561174	0.000339072179522648	Il1bos	329514
ENSMUSG00000079588	40.87635232193	-3.16749912135062	0.625543947662341	-5.06359166799962	4.11430406806734e-07	1.08645118720879e-06	Tmem182	381339
ENSMUSG00000053411	1214.89136341014	-3.16747221024084	0.113133165768984	-27.9977333676737	1.73136921534918e-172	2.92641352068211e-170	Cbx7	52609
ENSMUSG00000038146	5250.84669162365	3.16679713314228	0.202211324067269	15.6608298162807	2.80217047027508e-55	4.70734646355921e-54	Notch3	18131
ENSMUSG00000109232	5.72295033557099	-3.16658006604826	0.751371924221891	-4.21439764245586	2.50445701212817e-05	5.63489089217138e-05	NA	NA
ENSMUSG00000084797	12.6337528513662	-3.16595898248766	0.559730372913917	-5.65622152324145	1.54741722304662e-08	4.56333359844361e-08	NA	NA
ENSMUSG00000048583	2119.97587280735	3.16550187916786	0.243394381871814	13.00564891771	1.13630232216689e-38	1.22092767359281e-37	Igf2	16002
ENSMUSG00000085519	15.9057425568268	-3.16490604113951	0.600844697569748	-5.26742776284901	1.38348573338775e-07	3.78713492210402e-07	NA	NA
ENSMUSG00000050751	488.339481940807	-3.16356084902793	0.215231613263235	-14.6984023446351	6.59985268571191e-49	9.31397322178213e-48	Pgbd5	209966
ENSMUSG00000004328	506.008336435307	-3.16313379171778	0.235110341180696	-13.4538267259233	2.92342742249763e-41	3.37731181674766e-40	Hif3a	53417
ENSMUSG00000056987	3.41972569198016	-3.16296701509227	1.09854584014711	-2.87923079720433	0.00398646476669724	0.00689829818228371	Fam71d	70897
ENSMUSG00000033634	18.7642340682352	-3.1624799305995	0.576602900773701	-5.4846757211176	4.14228556792505e-08	1.18021837116205e-07	Nat8f2	93673
ENSMUSG00000087265	3.92128363676781	-3.16058500713978	0.862507908110534	-3.6644127867344	0.000247906693344655	0.000500390756279819	NA	NA
ENSMUSG00000103364	3.75303093494358	-3.15945268329513	1.43001830856554	-2.20937918372835	0.0271482776756343	0.0411427757339618	NA	NA
ENSMUSG00000064330	25.2395336805947	-3.15921502843255	0.382735820120154	-8.25429672989784	1.52799295546653e-16	7.22914809144413e-16	Pde6h	78600
ENSMUSG00000022375	221.209830264313	-3.15904776551958	0.166029044062657	-19.0270791677112	1.01769339733107e-80	3.15844308185813e-79	Lrrc6	54562
ENSMUSG00000110577	2.99130985396102	-3.15890982015581	0.902150835086413	-3.50153178082824	0.000462591795753579	0.000904639509442275	NA	NA
ENSMUSG00000037143	549.884451640408	-3.15844723766278	0.149711483771183	-21.0968935588809	8.49360749713522e-99	3.84804201102169e-97	Cfap61	78774
ENSMUSG00000075296	2.00549511853897	-3.1566786108696	1.45652612556848	-2.16726535518719	0.0302146265640428	0.0454139126815591	Aldh3b2	621603
ENSMUSG00000025754	3.82657669623883	3.1562118441432	0.809949889985143	3.89679890468421	9.74724881181022e-05	0.000206117118796945	Agbl1	244071
ENSMUSG00000063704	1490.10207838898	-3.1559513151609	0.161004433020156	-19.6016423645044	1.49713095084466e-85	5.0766139479799e-84	Mapk15	332110
ENSMUSG00000037627	603.947389681517	-3.1555678450409	0.175092885369507	-18.0222505236667	1.30332120711774e-72	3.39713842040311e-71	Rgs22	626596
ENSMUSG00000054555	4970.88458764241	3.15496928261399	0.260704273793063	12.1017167716947	1.03425317737408e-33	9.54057307575172e-33	Adam12	11489
ENSMUSG00000042066	1844.29388681084	-3.15431926954727	0.105333289660581	-29.946081430776	4.94840318057153e-197	1.24978463318044e-194	Tmcc2	68875
ENSMUSG00000042655	2.6309677726817	3.15285555899969	1.06730395109025	2.95403718479543	0.00313646211094156	0.00549712706099697	Shisal2b	77803
ENSMUSG00000091754	10.3106855216677	3.15076859487702	0.706865034116108	4.45738357792286	8.29660693655356e-06	1.95581315542207e-05	Gm3636	100041151
ENSMUSG00000035745	15.2000998984544	-3.15034961630058	0.511170537558491	-6.16301094219479	7.13745732089108e-10	2.29386206979581e-09	Grin3b	170483
ENSMUSG00000035179	902.190713461018	-3.14995122992671	0.168544405771206	-18.6891473230068	6.06749771731292e-78	1.76818471276547e-76	Ppp1r32	67752
ENSMUSG00000103143	1.74825595570004	-3.14920306298889	1.14690283990894	-2.74583247456159	0.00603575755237232	0.0101689695367487	NA	NA
ENSMUSG00000042073	1026.97784333668	-3.14916535094461	0.149647727079119	-21.0438568791603	2.60318938244772e-98	1.16973170348719e-96	Abhd14b	76491
ENSMUSG00000060445	68.1959201126099	-3.14887403031411	0.23173972245295	-13.587977050216	4.71945032508511e-42	5.59032247941214e-41	Sycp2	320558
ENSMUSG00000032363	491.845205617675	3.14803952705565	0.191003683821884	16.4815644602503	4.97798556799895e-61	9.59484884961762e-60	Adamts7	108153
ENSMUSG00000097387	3.47617252616558	-3.1459671062642	1.07549342069019	-2.92513840228357	0.00344303056229115	0.00600092889229979	4930563E18Rik	75370
ENSMUSG00000070348	20402.736647454	3.14532911859217	0.375972864112108	8.36584077954705	5.96877536827988e-17	2.87487727240714e-16	Ccnd1	12443
ENSMUSG00000024597	6507.90449517562	-3.14276942027459	0.133824936488148	-23.4841839103203	5.91807240787513e-122	4.22200665643637e-120	Slc12a2	20496
ENSMUSG00000001510	13.0122364275516	-3.14132137442621	0.494280643663562	-6.35533965308256	2.0796658385048e-10	6.88718876706345e-10	Dlx3	13393
ENSMUSG00000084353	9.12499425682122	3.14126843895478	1.10722713039497	2.83705876845181	0.00455312304669748	0.00780570903527219	NA	NA
ENSMUSG00000097327	66.5270621810394	3.14003573671424	0.700324948749476	4.48368395602811	7.33652987698983e-06	1.73844032122396e-05	E030030I06Rik	319887
ENSMUSG00000026639	113.069227961355	-3.13867035293629	0.334229245531789	-9.39077113955837	5.95625603287372e-21	3.45686248838706e-20	Lamb3	16780
ENSMUSG00000088119	22.9572795927195	-3.13760274224879	0.422755460704409	-7.42179116272281	1.15546906646068e-13	4.66883446070992e-13	NA	NA
ENSMUSG00000032269	17.9840875907073	3.13741035235157	1.14480320325568	2.74056741231083	0.00613331988349276	0.0103206798744055	Htr3a	15561
ENSMUSG00000023484	84.6076516760085	3.13740177403514	0.452793338663666	6.92899277912213	4.23847435684444e-12	1.56445484701735e-11	Prph	19132
ENSMUSG00000009734	3.10477809951795	3.13672029120261	0.889798107339525	3.52520449900858	0.000423155989559241	0.000831069588718735	Pou6f2	218030
ENSMUSG00000108616	1150.52477369769	3.13664240025639	0.247273750031493	12.6848984166613	7.17067592965128e-37	7.31142748038179e-36	NA	NA
ENSMUSG00000087943	20.6049242845018	3.13561046693411	0.722719457303971	4.33862743730627	1.43375338294393e-05	3.2991792945258e-05	NA	NA
ENSMUSG00000076431	4457.98209195482	3.13552399326577	0.122141650608676	25.6712102517063	2.45137081906148e-145	2.6665332181801e-143	Sox4	20677
ENSMUSG00000043621	977.123338562457	-3.13461015106908	0.171902976554922	-18.2347636666291	2.73433291885807e-74	7.44504302677428e-73	Ubxn10	212190
ENSMUSG00000089679	6.42841970578018	-3.13388618243154	0.727640993369071	-4.30691262723015	1.65548962604715e-05	3.78720182749965e-05	Gm16299	102641509
ENSMUSG00000051295	41.5430045619824	3.1334236013601	0.564830072295728	5.54755094505578	2.89698763584548e-08	8.3493585155342e-08	9630028B13Rik	319562
ENSMUSG00000081187	17.1720434512771	-3.13184889450452	0.472376931843878	-6.62997848408822	3.35735804309388e-11	1.16967224165057e-10	NA	NA
ENSMUSG00000109441	5.01506924588258	-3.13128802982906	1.14355637741832	-2.7382017114873	0.0061776172781254	0.0103904458398844	NA	NA
ENSMUSG00000026644	13.0780066861236	-3.12809379761819	0.438068948095586	-7.14064261166406	9.28955945532135e-13	3.56291656330557e-12	Acbd7	78245
ENSMUSG00000001517	1961.87970068704	3.12760723981391	0.168794857237274	18.5290434258756	1.20408432584621e-76	3.42711721396615e-75	Foxm1	14235
ENSMUSG00000102189	2.05063716134486	-3.12729559878268	1.52859894331775	-2.04585749090931	0.0407703937217882	0.0598029279872398	NA	NA
ENSMUSG00000022766	108.405417995016	-3.12712534711594	0.290029395635853	-10.7820979327289	4.18236460004019e-27	3.06330324522277e-26	Serpind1	15160
[truncated: 19,983 more rows]
